# Supplementary material for: Impact of nonrandom selection mechanisms on the causal effect estimation for two-sample Mendelian randomization methods
Source: PLoS Genet. 2022 Mar 17;18(3):e1010107. doi: 10.1371/journal.pgen.1010107 (PMC8963545; doi:10.1371/journal.pgen.1010107)
Supplement: S1 Table — (XLSX) [file pgen.1010107.s010.xlsx]

## Sheet: Fig 5 Estimation
Selection_mechanism	Selection_effect	Weighted.Median	MBE	MR-Robust	MR-Egger	MR-IVW	MR-Lasso	Contamination.Mixture	MR-RAPS	R2
Sel I (X) - Sel II (X)	0	-5.87517e-05	0.000543514	0.000199695	0.000415908	0.000434491	0.000449314	0.000147561	0.000121433	0.117426
	-2	-0.128144	-0.109028	-0.132137	-0.114674	-0.132166	-0.132143	-0.134669	-0.142209	0.068665
	-1	-0.0460618	-0.0503182	-0.0475147	-0.0427183	-0.0477186	-0.0477564	-0.0473865	-0.0499377	0.0933613
	-0.5	-0.0141585	-0.0117222	-0.0143071	-0.0124354	-0.0139419	-0.0141667	-0.0149926	-0.0149841	0.108519
	0.5	-0.0120166	-0.0101288	-0.0125092	-0.00971758	-0.0122262	-0.01227	-0.0128821	-0.0128311	0.111269
	1	-0.046907	-0.044256	-0.0478768	-0.0399336	-0.047424	-0.0474058	-0.0489255	-0.0502105	0.0961834
	2	-0.116104	-0.106754	-0.119279	-0.105278	-0.119801	-0.119716	-0.119592	-0.127518	0.074608
Sel I (X) - Sel II (Y)	0	-5.87517e-05	0.000543514	0.000199695	0.000415908	0.000434491	0.000449314	0.000147561	0.000121433	0.117426
	-2	0.00194758	-0.00105512	0.00189876	0.00226242	0.0016583	0.00164436	0.00245124	0.00197173	0.0686568
	-1	-0.00138037	0.00263416	-0.000635036	3.14912e-05	-7.56501e-05	-0.000229862	-0.000863204	-0.000431718	0.0933993
	-0.5	0.00024337	-0.000278328	1.01383e-05	-0.00159948	0.000225669	0.000265971	6.20441e-05	2.78369e-05	0.10845
	0.5	-0.000402976	0.000444309	0.000126863	0.00171882	-3.73271e-05	0.000107514	0.000553808	5.65565e-05	0.111336
	1	0.000673446	0.00314803	0.000742118	0.000432398	0.000868688	0.000871349	0.00118481	0.000912377	0.0964106
	2	0.000305602	0.00149194	0.000560749	0.00292954	0.000733699	0.000595385	0.00110865	0.000597865	0.0744759
Sel I (X) - Sel II (G)	0	-5.87517e-05	0.000543514	0.000199695	0.000415908	0.000434491	0.000449314	0.000147561	0.000121433	0.117426
Sel I (X) - Sel II (G)	-2	0.000725024	-0.00392903	-0.000165013	-0.000757768	7.78702e-05	4.38527e-05	0.00032484	-5.41522e-05	0.0685931
Sel I (X) - Sel II (G)	-1	0.00100719	0.000193213	0.000339229	0.00283596	0.000447854	0.000586474	0.000768199	0.000415667	0.0930438
Sel I (X) - Sel II (G)	-0.5	-0.00152464	-0.00552311	-0.000809561	-0.0014424	-0.0006217	-0.000646707	-0.00138679	-0.000835921	0.108343
Sel I (X) - Sel II (G)	0.5	-0.000372245	-0.00351128	-0.000400774	-0.000796662	-0.000449619	-0.000433993	-0.000803097	-0.000471713	0.111489
Sel I (X) - Sel II (G)	1	-0.00106481	0.00146931	-0.00107094	-0.00126712	-0.00138206	-0.00113948	-0.00150625	-0.00119689	0.0959235
Sel I (X) - Sel II (G)	2	-0.0028662	-0.0161063	-0.000773624	-0.00442752	-0.000658641	-0.000946917	-0.000505792	-0.00076395	0.0746219
Sel I (X) - Sel II (X+Y)	0	-5.87517e-05	0.000543514	0.000199695	0.000415908	0.000434491	0.000449314	0.000147561	0.000121433	0.117426
Sel I (X) - Sel II (X+Y)	-2	-0.413484	-0.376296	-0.425831	-0.365824	-0.425557	-0.425374	-0.429885	-0.457001	0.0688356
Sel I (X) - Sel II (X+Y)	-1	-0.198218	-0.180602	-0.200572	-0.179199	-0.200232	-0.200429	-0.204775	-0.210991	0.0932085
Sel I (X) - Sel II (X+Y)	-0.5	-0.0712649	-0.0718506	-0.0713085	-0.0636794	-0.0714656	-0.0715547	-0.0730554	-0.0744859	0.108648
Sel I (X) - Sel II (X+Y)	0.5	-0.0687109	-0.0627577	-0.0700512	-0.0627468	-0.0698817	-0.0697693	-0.0712305	-0.072931	0.111525
Sel I (X) - Sel II (X+Y)	1	-0.199354	-0.188206	-0.203855	-0.18146	-0.203757	-0.203926	-0.208686	-0.214163	0.0958502
Sel I (X) - Sel II (X+Y)	2	-0.392405	-0.359693	-0.402818	-0.348871	-0.403018	-0.402958	-0.407584	-0.430169	0.0742852
Sel I (X) - Sel II (G+X)	0	-5.87517e-05	0.000543514	0.000199695	0.000415908	0.000434491	0.000449314	0.000147561	0.000121433	0.117426
Sel I (X) - Sel II (G+X)	-2	-0.113288	-0.0984731	-0.124517	-0.0413362	-0.12419	-0.124123	-0.122284	-0.133669	0.0689521
Sel I (X) - Sel II (G+X)	-1	-0.0736203	-0.0596453	-0.082018	-0.0227191	-0.0816106	-0.0814073	-0.0815456	-0.0864134	0.0929207
Sel I (X) - Sel II (G+X)	-0.5	-0.0486699	-0.0413737	-0.0544969	-0.0139127	-0.0547408	-0.0545912	-0.0539986	-0.0570869	0.108706
Sel I (X) - Sel II (G+X)	0.5	-0.046055	-0.0442938	-0.0515406	-0.0123302	-0.0516433	-0.0515786	-0.0517474	-0.0538602	0.111126
Sel I (X) - Sel II (G+X)	1	-0.0680178	-0.0647533	-0.0753416	-0.0179886	-0.0753522	-0.0752547	-0.0748701	-0.0791353	0.0961162
Sel I (X) - Sel II (G+X)	2	-0.097679	-0.0763948	-0.108797	-0.0336041	-0.108777	-0.108905	-0.108143	-0.116298	0.0745692
Sel I (X) - Sel II (G+Y)	0	-5.87517e-05	0.000543514	0.000199695	0.000415908	0.000434491	0.000449314	0.000147561	0.000121433	0.117426
Sel I (X) - Sel II (G+Y)	-2	-0.575252	-0.521503	-0.651855	-0.17369	-0.651986	-0.652175	-0.635009	-0.701353	0.0689703
Sel I (X) - Sel II (G+Y)	-1	-0.39288	-0.347383	-0.44442	-0.0840707	-0.445024	-0.444046	-0.432755	-0.468683	0.0928238
Sel I (X) - Sel II (G+Y)	-0.5	-0.249792	-0.220593	-0.282133	-0.0451138	-0.282555	-0.28219	-0.275443	-0.295028	0.108887
Sel I (X) - Sel II (G+Y)	0.5	-0.213753	-0.191725	-0.242528	-0.0387539	-0.243073	-0.242791	-0.237025	-0.25336	0.111312
Sel I (X) - Sel II (G+Y)	1	-0.338478	-0.293478	-0.381985	-0.070403	-0.382555	-0.381693	-0.372813	-0.40216	0.0962831
Sel I (X) - Sel II (G+Y)	2	-0.496804	-0.433122	-0.563525	-0.134589	-0.563537	-0.564145	-0.550665	-0.603794	0.0740982
Sel I (X) - Sel II (G+X+Y)	0	-5.87517e-05	0.000543514	0.000199695	0.000415908	0.000434491	0.000449314	0.000147561	0.000121433	0.117426
Sel I (X) - Sel II (G+X+Y)	-2	-0.618974	-0.533678	-0.693832	-0.214536	-0.69364	-0.694574	-0.679531	-0.74727	0.068577
Sel I (X) - Sel II (G+X+Y)	-1	-0.412159	-0.367517	-0.46156	-0.117585	-0.462299	-0.461921	-0.450471	-0.486632	0.0932789
Sel I (X) - Sel II (G+X+Y)	-0.5	-0.269762	-0.241548	-0.300306	-0.0700978	-0.300897	-0.300529	-0.294344	-0.314102	0.109049
Sel I (X) - Sel II (G+X+Y)	0.5	-0.263965	-0.23612	-0.293972	-0.0680797	-0.294411	-0.29444	-0.288864	-0.307277	0.111524
Sel I (X) - Sel II (G+X+Y)	1	-0.389736	-0.354212	-0.435961	-0.113989	-0.436821	-0.436251	-0.425175	-0.458954	0.0964202
Sel I (X) - Sel II (G+X+Y)	2	-0.547295	-0.485099	-0.613069	-0.18885	-0.613199	-0.611957	-0.599964	-0.656771	0.0740472
Sel I (Y) - Sel II (X)	0	-5.87517e-05	0.000543514	0.000199695	0.000415908	0.000434491	0.000449314	0.000147561	0.000121433	0.117426
Sel I (Y) - Sel II (X)	-2	-0.0761887	-0.0711621	-0.0772163	-0.0682593	-0.0770143	-0.0772777	-0.0793615	-0.0802662	0.119097
Sel I (Y) - Sel II (X)	-1	-0.0371119	-0.0367708	-0.0381512	-0.0334201	-0.0377973	-0.0380984	-0.04034	-0.0397381	0.118072
Sel I (Y) - Sel II (X)	-0.5	-0.0117568	-0.0108009	-0.0126568	-0.00834982	-0.0125976	-0.0125574	-0.0126034	-0.0131185	0.117784
Sel I (Y) - Sel II (X)	0.5	-0.0112776	-0.006694	-0.010847	-0.0110869	-0.0108626	-0.0109926	-0.0109803	-0.0111604	0.117522
Sel I (Y) - Sel II (X)	1	-0.0387777	-0.0384234	-0.0385783	-0.0370847	-0.0387418	-0.0385337	-0.0394734	-0.0400086	0.118165
Sel I (Y) - Sel II (X)	2	-0.0714237	-0.0694425	-0.0727284	-0.0650159	-0.0726185	-0.0727623	-0.0750428	-0.0754894	0.118984
Sel I (Y) - Sel II (Y)	0	-5.87517e-05	0.000543514	0.000199695	0.000415908	0.000434491	0.000449314	0.000147561	0.000121433	0.117426
Sel I (Y) - Sel II (Y)	-2	-0.00095425	-0.00250476	-0.00122772	-0.000607851	-0.000972963	-0.00109969	-0.00172846	-0.00122712	0.118982
Sel I (Y) - Sel II (Y)	-1	2.46666e-05	5.94094e-05	0.000148063	0.000361283	-0.000224396	-0.000218271	0.000804838	0.000184911	0.117907
Sel I (Y) - Sel II (Y)	-0.5	-4.921e-05	0.000847728	0.000205263	8.56356e-05	0.000284719	0.000204152	-0.000448026	0.000160655	0.117537
Sel I (Y) - Sel II (Y)	0.5	0.00100905	0.00430185	0.00103455	-0.00127598	0.000931286	0.00098934	0.00109697	0.000966434	0.117872
Sel I (Y) - Sel II (Y)	1	-0.00111587	-0.00366815	-0.0013945	0.000640671	-0.00122659	-0.00124086	-0.00109832	-0.00137748	0.118322
Sel I (Y) - Sel II (Y)	2	-0.000659159	-0.00316786	-0.000474466	-0.000847396	-0.000431355	-0.000441066	-0.000560342	-0.000451712	0.118952
Sel I (Y) - Sel II (G)	0	-5.87517e-05	0.000543514	0.000199695	0.000415908	0.000434491	0.000449314	0.000147561	0.000121433	0.117426
Sel I (Y) - Sel II (G)	-2	-0.000751838	0.00190435	-0.000591315	-0.0034016	-0.000562763	-0.000725092	-0.000520867	-0.000601742	0.118985
Sel I (Y) - Sel II (G)	-1	0.000754379	0.00276424	0.000866975	-0.00116729	0.000588109	0.000509349	0.000839833	0.000747627	0.117838
Sel I (Y) - Sel II (G)	-0.5	6.84258e-05	0.00218478	0.000245706	0.00136184	0.000267785	0.000172622	-0.000373718	0.000167374	0.117205
Sel I (Y) - Sel II (G)	0.5	-0.00125523	-0.000410022	-0.000620032	-0.00284164	-0.000631011	-0.000720706	-0.00114969	-0.000719321	0.117474
Sel I (Y) - Sel II (G)	1	-0.00134721	-0.00382714	-0.000893454	0.000599057	-0.000631299	-0.000650217	-0.000890941	-0.000846285	0.118098
Sel I (Y) - Sel II (G)	2	-0.000480687	-0.000156043	-0.000295278	-0.000731984	-0.000347745	-0.000448388	0.000286894	-0.000240455	0.118981
Sel I (Y) - Sel II (X+Y)	0	-5.87517e-05	0.000543514	0.000199695	0.000415908	0.000434491	0.000449314	0.000147561	0.000121433	0.117426
Sel I (Y) - Sel II (X+Y)	-2	-0.243394	-0.231614	-0.24708	-0.223913	-0.246949	-0.247179	-0.252529	-0.256899	0.11893
Sel I (Y) - Sel II (X+Y)	-1	-0.153744	-0.147882	-0.157067	-0.14189	-0.157156	-0.157137	-0.160944	-0.163356	0.117913
Sel I (Y) - Sel II (X+Y)	-0.5	-0.0642998	-0.060504	-0.0669831	-0.059604	-0.0670669	-0.0669127	-0.0688838	-0.069785	0.117209
Sel I (Y) - Sel II (X+Y)	0.5	-0.0642704	-0.0572152	-0.0659857	-0.0566601	-0.0663984	-0.0662489	-0.0669054	-0.0689216	0.117387
Sel I (Y) - Sel II (X+Y)	1	-0.155902	-0.14674	-0.159938	-0.144087	-0.160056	-0.16016	-0.164093	-0.166223	0.118293
Sel I (Y) - Sel II (X+Y)	2	-0.234636	-0.221065	-0.238528	-0.215188	-0.238485	-0.238526	-0.243424	-0.247892	0.119195
Sel I (Y) - Sel II (G+X)	0	-5.87517e-05	0.000543514	0.000199695	0.000415908	0.000434491	0.000449314	0.000147561	0.000121433	0.117426
Sel I (Y) - Sel II (G+X)	-2	-0.0636935	-0.0545584	-0.0714749	-0.016177	-0.0720405	-0.0718085	-0.0708262	-0.0744355	0.118969
Sel I (Y) - Sel II (G+X)	-1	-0.0573521	-0.048636	-0.0648845	-0.0145181	-0.0649054	-0.0649638	-0.064805	-0.0675199	0.118091
Sel I (Y) - Sel II (G+X)	-0.5	-0.0444737	-0.0399431	-0.0490365	-0.00972805	-0.0490184	-0.0491198	-0.049584	-0.0511221	0.117368
Sel I (Y) - Sel II (G+X)	0.5	-0.0437958	-0.0390777	-0.0481763	-0.0113538	-0.0480076	-0.0479936	-0.0481213	-0.0501829	0.117625
Sel I (Y) - Sel II (G+X)	1	-0.0531341	-0.0435832	-0.0596015	-0.0137346	-0.0594105	-0.0593048	-0.0589934	-0.0619162	0.11787
Sel I (Y) - Sel II (G+X)	2	-0.0569689	-0.0519215	-0.063883	-0.0139261	-0.0635927	-0.063547	-0.0635259	-0.066324	0.119183
Sel I (Y) - Sel II (G+Y)	0	-5.87517e-05	0.000543514	0.000199695	0.000415908	0.000434491	0.000449314	0.000147561	0.000121433	0.117426
Sel I (Y) - Sel II (G+Y)	-2	-0.332411	-0.302234	-0.376127	-0.0555436	-0.377049	-0.375335	-0.36541	-0.391688	0.119051
Sel I (Y) - Sel II (G+Y)	-1	-0.311534	-0.283618	-0.352716	-0.0547733	-0.353522	-0.352391	-0.344095	-0.367455	0.118188
Sel I (Y) - Sel II (G+Y)	-0.5	-0.23436	-0.208875	-0.263658	-0.0416182	-0.264167	-0.263931	-0.258016	-0.274731	0.117631
Sel I (Y) - Sel II (G+Y)	0.5	-0.200734	-0.173349	-0.225901	-0.0325923	-0.226301	-0.225697	-0.221474	-0.235431	0.117744
Sel I (Y) - Sel II (G+Y)	1	-0.267309	-0.242697	-0.302268	-0.0459414	-0.303129	-0.302225	-0.294524	-0.314816	0.118078
Sel I (Y) - Sel II (G+Y)	2	-0.294638	-0.264946	-0.332431	-0.0495057	-0.333399	-0.332133	-0.323193	-0.346077	0.118842
Sel I (Y) - Sel II (G+X+Y)	0	-5.87517e-05	0.000543514	0.000199695	0.000415908	0.000434491	0.000449314	0.000147561	0.000121433	0.117426
Sel I (Y) - Sel II (G+X+Y)	-2	-0.356554	-0.322974	-0.398171	-0.0942297	-0.398829	-0.397902	-0.389041	-0.414359	0.119103
Sel I (Y) - Sel II (G+X+Y)	-1	-0.327167	-0.29644	-0.366339	-0.0838409	-0.367051	-0.365796	-0.358039	-0.3816	0.118351
Sel I (Y) - Sel II (G+X+Y)	-0.5	-0.250206	-0.220911	-0.27906	-0.0626416	-0.279307	-0.278947	-0.274119	-0.290837	0.1172
Sel I (Y) - Sel II (G+X+Y)	0.5	-0.243765	-0.22385	-0.273156	-0.0565563	-0.273573	-0.273375	-0.267662	-0.284628	0.117443
Sel I (Y) - Sel II (G+X+Y)	1	-0.30678	-0.279668	-0.342742	-0.0736795	-0.343411	-0.342052	-0.33456	-0.356951	0.117918
Sel I (Y) - Sel II (G+X+Y)	2	-0.323037	-0.29337	-0.360345	-0.0803585	-0.361302	-0.359947	-0.349953	-0.375191	0.118796
Sel I (G) - Sel II (X)	0	-5.87517e-05	0.000543514	0.000199695	0.000415908	0.000434491	0.000449314	0.000147561	0.000121433	0.117426
Sel I (G) - Sel II (X)	-2	-0.113548	-0.10445	-0.115632	-0.120073	-0.115436	-0.116192	-0.116449	-0.130688	0.0612336
Sel I (G) - Sel II (X)	-1	-0.0549307	-0.0484402	-0.0562521	-0.0558269	-0.0558051	-0.0557418	-0.0566571	-0.0624681	0.0668004
Sel I (G) - Sel II (X)	-0.5	-0.0160293	-0.012277	-0.0174817	-0.0129804	-0.0177775	-0.0174726	-0.0167109	-0.0188184	0.0796241
Sel I (G) - Sel II (X)	0.5	-0.0136719	-0.00835471	-0.0137844	-0.0105351	-0.01398	-0.0137945	-0.013534	-0.0147884	0.0864182
Sel I (G) - Sel II (X)	1	-0.0569131	-0.042118	-0.0566616	-0.0541364	-0.0564832	-0.0561357	-0.0566833	-0.0624032	0.0735671
Sel I (G) - Sel II (X)	2	-0.11087	-0.098556	-0.109981	-0.115	-0.109227	-0.109762	-0.109941	-0.122569	0.0679504
Sel I (G) - Sel II (Y)	0	-5.87517e-05	0.000543514	0.000199695	0.000415908	0.000434491	0.000449314	0.000147561	0.000121433	0.117426
Sel I (G) - Sel II (Y)	-2	0.00162901	0.00349375	0.000952479	0.00203701	0.00102757	0.000872017	0.000751192	0.0010079	0.061394
Sel I (G) - Sel II (Y)	-1	0.000920365	-0.00235712	0.000584834	-0.00036828	0.000353326	0.000280779	0.000479172	0.000677934	0.0664416
Sel I (G) - Sel II (Y)	-0.5	-0.000694391	-0.00250319	-0.000459669	-0.00211678	-0.000270655	-0.000339312	-0.000320926	-0.000321788	0.0790779
Sel I (G) - Sel II (Y)	0.5	0.000855094	-0.0034132	-0.000734912	0.000881742	-0.00086548	-0.000669223	-0.00135568	-0.00083025	0.0866867
Sel I (G) - Sel II (Y)	1	-0.00094007	-0.013942	-0.000557759	-0.00246097	-0.00041189	-0.000432668	-0.000355722	-0.00051733	0.0737385
Sel I (G) - Sel II (Y)	2	0.000109315	-0.00426399	0.0010621	0.00228279	0.0014722	0.00144948	0.00162669	0.00119257	0.0676774
Sel I (G) - Sel II (G)	0	-5.87517e-05	0.000543514	0.000199695	0.000415908	0.000434491	0.000449314	0.000147561	0.000121433	0.117426
Sel I (G) - Sel II (G)	-2	-0.0012439	0.00746853	-0.000573691	-0.000795842	-0.000396866	-0.000620119	-0.000815815	-0.000398905	0.0614073
Sel I (G) - Sel II (G)	-1	-0.00163809	0.00352108	-0.00211568	0.00111002	-0.00187061	-0.00192703	-0.00296164	-0.00243713	0.0667677
Sel I (G) - Sel II (G)	-0.5	-0.000905966	-0.0102483	-0.000133813	9.05832e-05	0.00019537	0.000343106	-8.98228e-05	-7.92102e-05	0.0799159
Sel I (G) - Sel II (G)	0.5	6.02105e-05	0.00631076	0.000458756	0.00216256	0.000333367	0.000573276	0.000358062	0.000447671	0.0864226
Sel I (G) - Sel II (G)	1	0.00210782	0.00973092	0.00210251	-0.000285456	0.00180452	0.00183574	0.00218928	0.0021105	0.0733488
Sel I (G) - Sel II (G)	2	0.00342557	-0.00863358	0.00267951	-0.000120045	0.00144769	0.00178034	0.00310923	0.00264156	0.0680436
Sel I (G) - Sel II (X+Y)	0	-5.87517e-05	0.000543514	0.000199695	0.000415908	0.000434491	0.000449314	0.000147561	0.000121433	0.117426
Sel I (G) - Sel II (X+Y)	-2	-0.359553	-0.326569	-0.364946	-0.370156	-0.361421	-0.366716	-0.370671	-0.413909	0.0612394
Sel I (G) - Sel II (X+Y)	-1	-0.220604	-0.206723	-0.227167	-0.223178	-0.226017	-0.227029	-0.227903	-0.253447	0.0667706
Sel I (G) - Sel II (X+Y)	-0.5	-0.0866003	-0.0846458	-0.089554	-0.0847897	-0.0902213	-0.0904664	-0.0899729	-0.0973166	0.0794825
Sel I (G) - Sel II (X+Y)	0.5	-0.0864084	-0.0720132	-0.0887104	-0.0815895	-0.0890393	-0.0886696	-0.0883921	-0.0955309	0.086663
Sel I (G) - Sel II (X+Y)	1	-0.227719	-0.207505	-0.23496	-0.232158	-0.234094	-0.235125	-0.237421	-0.259772	0.0733309
Sel I (G) - Sel II (X+Y)	2	-0.356464	-0.324618	-0.360476	-0.367867	-0.357129	-0.361155	-0.366506	-0.403149	0.0678042
Sel I (G) - Sel II (G+X)	0	-5.87517e-05	0.000543514	0.000199695	0.000415908	0.000434491	0.000449314	0.000147561	0.000121433	0.117426
Sel I (G) - Sel II (G+X)	-2	-0.0856705	-0.0582468	-0.0845227	-0.0917823	-0.0845902	-0.0844806	-0.0846957	-0.0956818	0.0615556
Sel I (G) - Sel II (G+X)	-1	-0.0765496	-0.06682	-0.0795721	-0.0758165	-0.079227	-0.0794434	-0.0807791	-0.0886015	0.066665
Sel I (G) - Sel II (G+X)	-0.5	-0.0511947	-0.0604307	-0.057236	-0.0411487	-0.0575632	-0.0573229	-0.0573054	-0.0623116	0.0796781
Sel I (G) - Sel II (G+X)	0.5	-0.0523094	-0.053286	-0.0578993	-0.04216	-0.0579923	-0.0577505	-0.0573774	-0.0624233	0.086439
Sel I (G) - Sel II (G+X)	1	-0.0734553	-0.0683787	-0.0750992	-0.0770357	-0.0749124	-0.0750713	-0.0753763	-0.0828938	0.073281
Sel I (G) - Sel II (G+X)	2	-0.0766421	-0.0651163	-0.076386	-0.0840271	-0.0760921	-0.0760384	-0.0773323	-0.085265	0.0678496
Sel I (G) - Sel II (G+Y)	0	-5.87517e-05	0.000543514	0.000199695	0.000415908	0.000434491	0.000449314	0.000147561	0.000121433	0.117426
Sel I (G) - Sel II (G+Y)	-2	-0.450993	-0.394897	-0.448644	-0.463039	-0.430767	-0.502302	-0.510291	-0.504737	0.0612309
Sel I (G) - Sel II (G+Y)	-1	-0.40188	-0.371779	-0.422794	-0.395384	-0.41142	-0.448489	-0.453876	-0.470041	0.0667311
Sel I (G) - Sel II (G+Y)	-0.5	-0.285517	-0.23748	-0.31468	-0.227211	-0.312466	-0.316712	-0.315112	-0.341301	0.079529
Sel I (G) - Sel II (G+Y)	0.5	-0.252232	-0.227083	-0.276115	-0.204624	-0.274175	-0.277643	-0.276176	-0.297722	0.0866324
Sel I (G) - Sel II (G+Y)	1	-0.35572	-0.3203	-0.369009	-0.356778	-0.358689	-0.392155	-0.396206	-0.406593	0.0735412
Sel I (G) - Sel II (G+Y)	2	-0.400444	-0.391072	-0.395497	-0.421671	-0.37958	-0.441969	-0.449058	-0.440492	0.0676988
Sel I (G) - Sel II (G+X+Y)	0	-5.87517e-05	0.000543514	0.000199695	0.000415908	0.000434491	0.000449314	0.000147561	0.000121433	0.117426
Sel I (G) - Sel II (G+X+Y)	-2	-0.482201	-0.478703	-0.480331	-0.492441	-0.461834	-0.53743	-0.545153	-0.540723	0.0614709
Sel I (G) - Sel II (G+X+Y)	-1	-0.433553	-0.401971	-0.452139	-0.42919	-0.440232	-0.479185	-0.483405	-0.502691	0.0664378
Sel I (G) - Sel II (G+X+Y)	-0.5	-0.308039	-0.288846	-0.336491	-0.250524	-0.333937	-0.338887	-0.337744	-0.364693	0.0795914
Sel I (G) - Sel II (G+X+Y)	0.5	-0.305343	-0.261887	-0.334261	-0.257138	-0.331242	-0.338215	-0.335827	-0.36027	0.0868933
Sel I (G) - Sel II (G+X+Y)	1	-0.411424	-0.402481	-0.427121	-0.415575	-0.415775	-0.454512	-0.458203	-0.469935	0.0734322
Sel I (G) - Sel II (G+X+Y)	2	-0.443079	-0.424524	-0.440606	-0.458217	-0.423822	-0.49065	-0.49916	-0.490276	0.068006
Sel I (X+Y) - Sel II (X)	0	-5.87517e-05	0.000543514	0.000199695	0.000415908	0.000434491	0.000449314	0.000147561	0.000121433	0.117426
Sel I (X+Y) - Sel II (X)	-2	-0.10213	-0.0954305	-0.104395	-0.0899777	-0.104895	-0.104467	-0.106351	-0.110049	0.0919971
Sel I (X+Y) - Sel II (X)	-1	-0.0457786	-0.043875	-0.0462951	-0.0426184	-0.0465029	-0.0464648	-0.0467632	-0.0485272	0.101304
Sel I (X+Y) - Sel II (X)	-0.5	-0.0116681	-0.0225522	-0.0121027	-0.0101993	-0.0119488	-0.0121149	-0.0130524	-0.012627	0.11011
Sel I (X+Y) - Sel II (X)	0.5	-0.0138458	-0.00692262	-0.0136712	-0.0119951	-0.0136795	-0.0135088	-0.0136874	-0.0140976	0.112244
Sel I (X+Y) - Sel II (X)	1	-0.0454433	-0.0434233	-0.0460091	-0.0429756	-0.0459711	-0.0456965	-0.0471597	-0.0480648	0.103463
Sel I (X+Y) - Sel II (X)	2	-0.0961437	-0.0853718	-0.0987902	-0.0877558	-0.0989214	-0.0989429	-0.101238	-0.10387	0.0964835
Sel I (X+Y) - Sel II (Y)	0	-5.87517e-05	0.000543514	0.000199695	0.000415908	0.000434491	0.000449314	0.000147561	0.000121433	0.117426
Sel I (X+Y) - Sel II (Y)	-2	0.000500311	0.0145329	0.000203118	0.000818534	0.000229166	0.000312532	-0.000847537	0.000102536	0.0923154
Sel I (X+Y) - Sel II (Y)	-1	0.00298019	0.00449715	0.00233257	0.00514363	0.00208762	0.00230944	0.00307348	0.00237408	0.100999
Sel I (X+Y) - Sel II (Y)	-0.5	-0.00265109	0.0027362	-0.00252053	-0.00155598	-0.00231022	-0.00226811	-0.00321192	-0.00260219	0.109917
Sel I (X+Y) - Sel II (Y)	0.5	0.00177412	0.0026705	0.00157875	0.00257632	0.00177335	0.00188091	0.00171548	0.00164851	0.112072
Sel I (X+Y) - Sel II (Y)	1	-0.000954963	-0.00476336	-0.00224488	-0.000387482	-0.00228126	-0.00214298	-0.00185372	-0.00239347	0.103768
Sel I (X+Y) - Sel II (Y)	2	0.000945594	0.000977756	0.000668828	0.00567281	0.00111282	0.00114865	0.00111683	0.000792291	0.0963305
Sel I (X+Y) - Sel II (G)	0	-5.87517e-05	0.000543514	0.000199695	0.000415908	0.000434491	0.000449314	0.000147561	0.000121433	0.117426
Sel I (X+Y) - Sel II (G)	-2	0.00160548	0.00398031	0.000449572	0.00234615	0.000118874	0.000437911	0.000355286	0.000436652	0.0923755
Sel I (X+Y) - Sel II (G)	-1	-0.000819924	-0.0043094	-0.000891598	-0.00281702	-0.000818184	-0.000658502	-0.000481807	-0.00105218	0.1012
Sel I (X+Y) - Sel II (G)	-0.5	-0.00185447	-0.00100068	-0.00132948	-0.00337426	-0.00154309	-0.00145261	-0.00113893	-0.00142631	0.110233
Sel I (X+Y) - Sel II (G)	0.5	0.000480199	0.00160689	0.000685644	0.00198108	0.00106774	0.00115958	-0.000140933	0.000690102	0.112334
Sel I (X+Y) - Sel II (G)	1	0.00015712	-0.0106012	-0.00019633	0.000791383	-0.000389666	-0.000478354	-0.000296892	-0.000299375	0.103529
Sel I (X+Y) - Sel II (G)	2	-0.000867545	-0.00717042	-0.000201968	0.000293579	-0.000540508	-0.000348052	0.000382768	-0.000114582	0.0963384
Sel I (X+Y) - Sel II (X+Y)	0	-5.87517e-05	0.000543514	0.000199695	0.000415908	0.000434491	0.000449314	0.000147561	0.000121433	0.117426
Sel I (X+Y) - Sel II (X+Y)	-2	-0.3336	-0.309738	-0.340505	-0.304529	-0.340717	-0.340725	-0.34571	-0.35855	0.0921024
Sel I (X+Y) - Sel II (X+Y)	-1	-0.18698	-0.174389	-0.191172	-0.173348	-0.191327	-0.191309	-0.194883	-0.200245	0.101257
Sel I (X+Y) - Sel II (X+Y)	-0.5	-0.0706826	-0.0662601	-0.0722978	-0.0638139	-0.0721639	-0.0723512	-0.0743617	-0.0754313	0.110115
Sel I (X+Y) - Sel II (X+Y)	0.5	-0.0724095	-0.0703031	-0.0723893	-0.0659477	-0.0724854	-0.0726794	-0.0749045	-0.0755054	0.112353
Sel I (X+Y) - Sel II (X+Y)	1	-0.190675	-0.177064	-0.194748	-0.175487	-0.195022	-0.194824	-0.198554	-0.203857	0.103672
Sel I (X+Y) - Sel II (X+Y)	2	-0.317692	-0.298011	-0.323266	-0.284222	-0.323158	-0.323262	-0.329933	-0.339556	0.0962868
Sel I (X+Y) - Sel II (G+X)	0	-5.87517e-05	0.000543514	0.000199695	0.000415908	0.000434491	0.000449314	0.000147561	0.000121433	0.117426
Sel I (X+Y) - Sel II (G+X)	-2	-0.0887055	-0.07897	-0.0992275	-0.0267254	-0.0995101	-0.0993668	-0.0987477	-0.104623	0.0921694
Sel I (X+Y) - Sel II (G+X)	-1	-0.0718669	-0.0642639	-0.0794214	-0.0218663	-0.0789991	-0.0792263	-0.079616	-0.0831671	0.100923
Sel I (X+Y) - Sel II (G+X)	-0.5	-0.0473545	-0.0409727	-0.0530734	-0.0112612	-0.0529492	-0.052788	-0.0528983	-0.0553052	0.109695
Sel I (X+Y) - Sel II (G+X)	0.5	-0.0469917	-0.0429587	-0.0520277	-0.0128813	-0.0520748	-0.0520969	-0.0510224	-0.0541622	0.11181
Sel I (X+Y) - Sel II (G+X)	1	-0.0647787	-0.0559335	-0.0740466	-0.0183169	-0.0742207	-0.0743004	-0.073033	-0.0775247	0.103398
Sel I (X+Y) - Sel II (G+X)	2	-0.0785698	-0.0677098	-0.0878494	-0.0244798	-0.0877567	-0.0876183	-0.0870141	-0.0923407	0.0961275
Sel I (X+Y) - Sel II (G+Y)	0	-5.87517e-05	0.000543514	0.000199695	0.000415908	0.000434491	0.000449314	0.000147561	0.000121433	0.117426
Sel I (X+Y) - Sel II (G+Y)	-2	-0.456894	-0.40072	-0.516348	-0.111192	-0.517399	-0.515367	-0.501845	-0.544552	0.0924787
Sel I (X+Y) - Sel II (G+Y)	-1	-0.376775	-0.330301	-0.424841	-0.0770482	-0.425691	-0.423321	-0.412844	-0.445717	0.101331
Sel I (X+Y) - Sel II (G+Y)	-0.5	-0.252448	-0.222149	-0.283666	-0.0484358	-0.284192	-0.283798	-0.276637	-0.29658	0.110038
Sel I (X+Y) - Sel II (G+Y)	0.5	-0.219071	-0.191668	-0.245854	-0.0435821	-0.246134	-0.245945	-0.241103	-0.256799	0.112267
Sel I (X+Y) - Sel II (G+Y)	1	-0.323958	-0.284148	-0.367049	-0.0649336	-0.367633	-0.36644	-0.356365	-0.3849	0.103984
Sel I (X+Y) - Sel II (G+Y)	2	-0.400083	-0.350933	-0.451681	-0.0876158	-0.452776	-0.450881	-0.439109	-0.475933	0.0963933
Sel I (X+Y) - Sel II (G+X+Y)	0	-5.87517e-05	0.000543514	0.000199695	0.000415908	0.000434491	0.000449314	0.000147561	0.000121433	0.117426
Sel I (X+Y) - Sel II (G+X+Y)	-2	-0.490945	-0.441334	-0.547849	-0.144663	-0.548335	-0.546793	-0.535377	-0.577755	0.0923346
Sel I (X+Y) - Sel II (G+X+Y)	-1	-0.39293	-0.358142	-0.440494	-0.110406	-0.440827	-0.440061	-0.430991	-0.462186	0.101124
Sel I (X+Y) - Sel II (G+X+Y)	-0.5	-0.270225	-0.243161	-0.301625	-0.073358	-0.30177	-0.30198	-0.295237	-0.315214	0.110159
Sel I (X+Y) - Sel II (G+X+Y)	0.5	-0.264777	-0.224742	-0.296416	-0.0664102	-0.296785	-0.296012	-0.289929	-0.309529	0.112102
Sel I (X+Y) - Sel II (G+X+Y)	1	-0.375217	-0.334	-0.417208	-0.107343	-0.417663	-0.417349	-0.407722	-0.437759	0.103375
Sel I (X+Y) - Sel II (G+X+Y)	2	-0.439693	-0.386939	-0.493149	-0.128087	-0.493717	-0.492549	-0.48226	-0.519303	0.0961918
Sel I (G+X) - Sel II (X)	0	-5.87517e-05	0.000543514	0.000199695	0.000415908	0.000434491	0.000449314	0.000147561	0.000121433	0.117426
Sel I (G+X) - Sel II (X)	-2	-0.0428534	-0.0493727	-0.0530813	-0.0346252	-0.0536085	-0.0538763	-0.0533194	-0.0659246	0.0251071
Sel I (G+X) - Sel II (X)	-1	-0.0450334	-0.0271425	-0.043464	-0.0470408	-0.0430076	-0.0430537	-0.0448662	-0.0533997	0.0253693
Sel I (G+X) - Sel II (X)	-0.5	-0.020526	-0.00957079	-0.0208144	-0.0195	-0.0204532	-0.0207942	-0.0218585	-0.0241563	0.0383071
Sel I (G+X) - Sel II (X)	0.5	-0.0210209	0.026031	-0.0206836	-0.0219969	-0.0204953	-0.0204732	-0.0217584	-0.0238861	0.0402807
Sel I (G+X) - Sel II (X)	1	-0.0453711	-0.0451485	-0.0442445	-0.0453379	-0.0449204	-0.0446717	-0.0440564	-0.0526077	0.0289316
Sel I (G+X) - Sel II (X)	2	-0.0662698	-0.059105	-0.0676807	-0.0625105	-0.0674292	-0.0676584	-0.0688707	-0.0814559	0.0280568
Sel I (G+X) - Sel II (Y)	0	-5.87517e-05	0.000543514	0.000199695	0.000415908	0.000434491	0.000449314	0.000147561	0.000121433	0.117426
Sel I (G+X) - Sel II (Y)	-2	-0.00137448	-0.00238887	-0.00102229	-0.000776472	-0.000860994	-0.00113732	-0.00113208	-0.00142007	0.0252091
Sel I (G+X) - Sel II (Y)	-1	-0.00188915	0.0325617	-0.00184281	-0.00210138	-0.00201514	-0.00223959	-0.00202452	-0.00192159	0.0255805
Sel I (G+X) - Sel II (Y)	-0.5	0.00129773	-0.0188114	0.000107161	0.0030332	-0.00089318	-0.000725145	0.00123903	3.57279e-06	0.0382248
Sel I (G+X) - Sel II (Y)	0.5	0.000993135	0.00664796	0.00083524	0.000294865	0.00029003	8.58313e-05	0.000718555	0.000694348	0.0401686
Sel I (G+X) - Sel II (Y)	1	0.00110819	0.00466274	-0.00015185	-0.00211731	-0.000484748	-0.000398556	0.000500608	-0.00069936	0.0288598
Sel I (G+X) - Sel II (Y)	2	-0.00146803	-0.00588253	0.000695581	0.000710123	0.00129817	0.0011597	0.00123807	0.000753071	0.027904
Sel I (G+X) - Sel II (G)	0	-5.87517e-05	0.000543514	0.000199695	0.000415908	0.000434491	0.000449314	0.000147561	0.000121433	0.117426
Sel I (G+X) - Sel II (G)	-2	0.000178601	-0.00363786	-0.00143025	0.00480876	-0.00194712	-0.00142511	-0.00156126	-0.00208958	0.0253292
Sel I (G+X) - Sel II (G)	-1	0.000530987	-0.00491704	0.00165435	0.00471133	0.00117746	0.00100974	0.00116504	0.00162935	0.0254875
Sel I (G+X) - Sel II (G)	-0.5	0.00319412	-0.00122001	0.00124076	0.00322701	0.000679153	0.000796977	0.000405521	0.00139466	0.0383132
Sel I (G+X) - Sel II (G)	0.5	0.00201949	0.00566908	0.00147312	-0.000678433	0.000867669	0.00079039	0.00189384	0.00156015	0.0399609
Sel I (G+X) - Sel II (G)	1	0.000325549	-0.00127636	-0.000665839	-0.00064983	-0.00164847	-0.00125756	0.00188776	-0.000755368	0.0289303
Sel I (G+X) - Sel II (G)	2	0.00248494	0.00350359	0.00110029	-0.00215948	0.000370122	0.000430288	0.000625413	0.00135488	0.0280501
Sel I (G+X) - Sel II (X+Y)	0	-5.87517e-05	0.000543514	0.000199695	0.000415908	0.000434491	0.000449314	0.000147561	0.000121433	0.117426
Sel I (G+X) - Sel II (X+Y)	-2	-0.105034	-0.0437862	-0.165995	-0.120697	-0.171108	-0.134981	-0.110471	-0.210569	0.0252523
Sel I (G+X) - Sel II (X+Y)	-1	-0.172001	-0.140018	-0.16988	-0.161532	-0.167309	-0.171524	-0.175461	-0.212818	0.0256734
Sel I (G+X) - Sel II (X+Y)	-0.5	-0.106079	-0.0992831	-0.104866	-0.1132	-0.104298	-0.104459	-0.106425	-0.121916	0.0384428
Sel I (G+X) - Sel II (X+Y)	0.5	-0.100414	-0.087998	-0.100602	-0.109043	-0.100257	-0.100453	-0.102768	-0.11588	0.0404023
Sel I (G+X) - Sel II (X+Y)	1	-0.192721	-0.143089	-0.18363	-0.184215	-0.180102	-0.185361	-0.190414	-0.222475	0.028868
Sel I (G+X) - Sel II (X+Y)	2	-0.19464	-0.0999709	-0.211893	-0.183338	-0.212329	-0.208579	-0.207471	-0.255872	0.0281537
Sel I (G+X) - Sel II (G+X)	0	-5.87517e-05	0.000543514	0.000199695	0.000415908	0.000434491	0.000449314	0.000147561	0.000121433	0.117426
Sel I (G+X) - Sel II (G+X)	-2	0.0191125	0.0182498	0.0157793	0.0272646	0.0163364	0.0164639	0.0169138	0.0197594	0.0253503
Sel I (G+X) - Sel II (G+X)	-1	-0.0218711	-0.0336316	-0.018163	-0.0288841	-0.0186023	-0.0185518	-0.0201667	-0.023047	0.0253724
Sel I (G+X) - Sel II (G+X)	-0.5	-0.0548946	-0.0472819	-0.0524871	-0.0686957	-0.0532944	-0.0527318	-0.0530592	-0.061472	0.0381708
Sel I (G+X) - Sel II (G+X)	0.5	-0.0576494	-0.0587672	-0.0515405	-0.0732091	-0.0513719	-0.0512079	-0.053277	-0.0594836	0.0401417
Sel I (G+X) - Sel II (G+X)	1	-0.0261795	-0.0158321	-0.0206968	-0.0330894	-0.0202717	-0.0206445	-0.0223142	-0.0247353	0.0288345
Sel I (G+X) - Sel II (G+X)	2	-0.00297558	-0.00392565	-0.00252235	0.0023042	-0.00153513	-0.00267302	-0.00220291	-0.00306297	0.0279782
Sel I (G+X) - Sel II (G+Y)	0	-5.87517e-05	0.000543514	0.000199695	0.000415908	0.000434491	0.000449314	0.000147561	0.000121433	0.117426
Sel I (G+X) - Sel II (G+Y)	-2	0.277194	0.172512	0.0966023	0.138725	0.0868969	0.281295	0.466022	0.0473709	0.0251196
Sel I (G+X) - Sel II (G+Y)	-1	-0.238623	-0.153097	-0.0886533	-0.116142	-0.0797357	-0.222024	-0.336768	-0.132348	0.0255192
Sel I (G+X) - Sel II (G+Y)	-0.5	-0.321457	-0.302532	-0.294545	-0.344155	-0.278531	-0.332487	-0.34611	-0.343017	0.0382671
Sel I (G+X) - Sel II (G+Y)	0.5	-0.274862	-0.265513	-0.239822	-0.293494	-0.225906	-0.272836	-0.286202	-0.277946	0.0401901
Sel I (G+X) - Sel II (G+Y)	1	-0.204558	-0.135806	-0.080829	-0.117432	-0.0726061	-0.181612	-0.279569	-0.105797	0.0286426
Sel I (G+X) - Sel II (G+Y)	2	0.047721	0.0463828	0.0143266	0.0164622	0.0131831	0.04069	0.0764092	-0.0677433	0.0279095
Sel I (G+X) - Sel II (G+X+Y)	0	-5.87517e-05	0.000543514	0.000199695	0.000415908	0.000434491	0.000449314	0.000147561	0.000121433	0.117426
Sel I (G+X) - Sel II (G+X+Y)	-2	0.278115	0.195695	0.0731082	0.119245	0.0624638	0.283529	0.454406	-0.00115293	0.0253583
Sel I (G+X) - Sel II (G+X+Y)	-1	-0.265163	-0.187534	-0.114768	-0.14323	-0.106015	-0.262165	-0.392168	-0.173604	0.0254434
Sel I (G+X) - Sel II (G+X+Y)	-0.5	-0.349062	-0.31724	-0.321715	-0.377205	-0.304676	-0.364509	-0.380971	-0.37515	0.0383439
Sel I (G+X) - Sel II (G+X+Y)	0.5	-0.353872	-0.333159	-0.307967	-0.368476	-0.288954	-0.369197	-0.384228	-0.355834	0.0401167
Sel I (G+X) - Sel II (G+X+Y)	1	-0.279134	-0.200351	-0.12091	-0.154811	-0.111573	-0.27459	-0.420249	-0.160621	0.0288106
Sel I (G+X) - Sel II (G+X+Y)	2	0.0154857	0.0569489	-0.0193437	-0.0138775	-0.0209144	0.0115182	0.0546437	-0.121722	0.0279127
Sel I (G+Y) - Sel II (X)	0	-5.87517e-05	0.000543514	0.000199695	0.000415908	0.000434491	0.000449314	0.000147561	0.000121433	0.117426
Sel I (G+Y) - Sel II (X)	-2	-0.111869	-0.100244	-0.110913	-0.119038	-0.110584	-0.110797	-0.112107	-0.127949	0.0479759
Sel I (G+Y) - Sel II (X)	-1	-0.0550526	-0.0526028	-0.0557961	-0.0565254	-0.0559375	-0.0561338	-0.056437	-0.0633265	0.0522871
Sel I (G+Y) - Sel II (X)	-0.5	-0.0150411	-0.0167281	-0.0166976	-0.0153276	-0.0164327	-0.0165633	-0.0177227	-0.0184186	0.0668574
Sel I (G+Y) - Sel II (X)	0.5	-0.0169281	-0.0117181	-0.0183405	-0.0142775	-0.0182745	-0.0180684	-0.017995	-0.0198107	0.0778418
Sel I (G+Y) - Sel II (X)	1	-0.0567079	-0.0592209	-0.0581043	-0.0538825	-0.0587617	-0.058375	-0.0584119	-0.0645803	0.0624475
Sel I (G+Y) - Sel II (X)	2	-0.113654	-0.102198	-0.111556	-0.120904	-0.111324	-0.111314	-0.112893	-0.125783	0.0563089
Sel I (G+Y) - Sel II (Y)	0	-5.87517e-05	0.000543514	0.000199695	0.000415908	0.000434491	0.000449314	0.000147561	0.000121433	0.117426
Sel I (G+Y) - Sel II (Y)	-2	-0.000862003	0.00660077	-0.00127902	-0.00301217	-0.00148135	-0.00159786	-0.0017294	-0.00161404	0.0479947
Sel I (G+Y) - Sel II (Y)	-1	0.00132214	0.0030055	0.00147889	0.00127745	0.00160521	0.0016808	0.00134307	0.0015514	0.0519461
Sel I (G+Y) - Sel II (Y)	-0.5	-0.00140182	0.00257353	-0.000659705	-0.00330158	-0.000814858	-0.000530405	-0.000951124	-0.000803047	0.0669171
Sel I (G+Y) - Sel II (Y)	0.5	0.000438175	0.00105832	0.000606721	0.00168762	0.00050348	0.000476822	0.00151037	0.000734363	0.0778699
Sel I (G+Y) - Sel II (Y)	1	-0.000580809	0.00116203	0.000969109	-0.0029683	0.000851629	0.00115564	0.00128208	0.0011125	0.0623738
Sel I (G+Y) - Sel II (Y)	2	-0.000102353	-0.00872161	-0.000503079	0.00274641	-0.000327998	-0.000289009	-0.0004493	-0.000690567	0.0563751
Sel I (G+Y) - Sel II (G)	0	-5.87517e-05	0.000543514	0.000199695	0.000415908	0.000434491	0.000449314	0.000147561	0.000121433	0.117426
Sel I (G+Y) - Sel II (G)	-2	-0.00035693	0.000515099	-0.00082244	-0.00216895	-0.00110122	-0.00125786	-9.26262e-05	-0.00120874	0.0479358
Sel I (G+Y) - Sel II (G)	-1	-0.00193286	-0.00145348	-0.00247599	0.00157627	-0.00165661	-0.00163768	-0.00321123	-0.00260712	0.0524391
Sel I (G+Y) - Sel II (G)	-0.5	-0.00227393	0.00404196	-0.00107655	-0.00435357	-0.000772182	-0.000387468	-0.00114653	-0.000991953	0.0669807
Sel I (G+Y) - Sel II (G)	0.5	0.000967316	-0.00160505	0.00135756	0.000890423	0.00104787	0.00121729	0.00112344	0.00137557	0.0780672
Sel I (G+Y) - Sel II (G)	1	-4.87412e-06	0.00131699	-0.000113193	-0.00175341	0.00014733	6.88291e-05	-0.000864859	-9.76324e-06	0.0623267
Sel I (G+Y) - Sel II (G)	2	-0.00158743	0.00106219	-0.000770451	-0.00211693	-0.000531416	-0.000650362	-0.00136525	-0.00064978	0.0563696
Sel I (G+Y) - Sel II (X+Y)	0	-5.87517e-05	0.000543514	0.000199695	0.000415908	0.000434491	0.000449314	0.000147561	0.000121433	0.117426
Sel I (G+Y) - Sel II (X+Y)	-2	-0.374044	-0.340645	-0.370083	-0.388532	-0.363128	-0.375673	-0.385929	-0.427731	0.0480713
Sel I (G+Y) - Sel II (X+Y)	-1	-0.231609	-0.210175	-0.233296	-0.240466	-0.231274	-0.232185	-0.236187	-0.26624	0.0521525
Sel I (G+Y) - Sel II (X+Y)	-0.5	-0.0845393	-0.069869	-0.0893826	-0.0843492	-0.090136	-0.0900816	-0.0891953	-0.0984901	0.0668772
Sel I (G+Y) - Sel II (X+Y)	0.5	-0.0871163	-0.0800715	-0.090177	-0.0830993	-0.0902714	-0.090142	-0.0900198	-0.0977607	0.0779092
Sel I (G+Y) - Sel II (X+Y)	1	-0.238395	-0.216848	-0.241089	-0.247925	-0.239627	-0.24054	-0.244242	-0.268606	0.0627134
Sel I (G+Y) - Sel II (X+Y)	2	-0.362867	-0.327937	-0.361517	-0.376613	-0.355972	-0.365293	-0.371843	-0.408313	0.0565844
Sel I (G+Y) - Sel II (G+X)	0	-5.87517e-05	0.000543514	0.000199695	0.000415908	0.000434491	0.000449314	0.000147561	0.000121433	0.117426
Sel I (G+Y) - Sel II (G+X)	-2	-0.0776579	-0.0662117	-0.0756248	-0.0892974	-0.0752319	-0.0752908	-0.0783946	-0.0874741	0.0478908
Sel I (G+Y) - Sel II (G+X)	-1	-0.0736353	-0.0604306	-0.0733233	-0.0820049	-0.0730422	-0.0730596	-0.0731093	-0.0834325	0.0520958
Sel I (G+Y) - Sel II (G+X)	-0.5	-0.0583926	-0.0459334	-0.0601247	-0.0522353	-0.0596166	-0.0595648	-0.0596639	-0.066023	0.0667846
Sel I (G+Y) - Sel II (G+X)	0.5	-0.0542611	-0.0557802	-0.0587042	-0.0506379	-0.0585227	-0.058393	-0.0584116	-0.0636593	0.077678
Sel I (G+Y) - Sel II (G+X)	1	-0.0710914	-0.0798933	-0.0715775	-0.0770586	-0.0712428	-0.0713926	-0.0732971	-0.0798247	0.0626599
Sel I (G+Y) - Sel II (G+X)	2	-0.0707725	-0.0766951	-0.0702306	-0.0794138	-0.0698651	-0.069702	-0.0710416	-0.0791817	0.0566152
Sel I (G+Y) - Sel II (G+Y)	0	-5.87517e-05	0.000543514	0.000199695	0.000415908	0.000434491	0.000449314	0.000147561	0.000121433	0.117426
Sel I (G+Y) - Sel II (G+Y)	-2	-0.456788	-0.434514	-0.416959	-0.472743	-0.392944	-0.510232	-0.528916	-0.478613	0.047844
Sel I (G+Y) - Sel II (G+Y)	-1	-0.416654	-0.361839	-0.405449	-0.430882	-0.387877	-0.462263	-0.47035	-0.460353	0.0524108
Sel I (G+Y) - Sel II (G+Y)	-0.5	-0.296737	-0.26897	-0.32109	-0.267255	-0.316664	-0.326188	-0.326849	-0.35312	0.0668756
Sel I (G+Y) - Sel II (G+Y)	0.5	-0.25531	-0.234426	-0.276864	-0.222235	-0.274048	-0.278737	-0.279186	-0.300368	0.077696
Sel I (G+Y) - Sel II (G+Y)	1	-0.362011	-0.319985	-0.36312	-0.381665	-0.350107	-0.395331	-0.401233	-0.403349	0.0625577
Sel I (G+Y) - Sel II (G+Y)	2	-0.403547	-0.392175	-0.378563	-0.427499	-0.359445	-0.444063	-0.456355	-0.425554	0.0565104
Sel I (G+Y) - Sel II (G+X+Y)	0	-5.87517e-05	0.000543514	0.000199695	0.000415908	0.000434491	0.000449314	0.000147561	0.000121433	0.117426
Sel I (G+Y) - Sel II (G+X+Y)	-2	-0.490941	-0.450416	-0.452786	-0.508526	-0.428343	-0.553034	-0.571772	-0.520267	0.0477886
Sel I (G+Y) - Sel II (G+X+Y)	-1	-0.447483	-0.405209	-0.436758	-0.470791	-0.417986	-0.493133	-0.503681	-0.49532	0.0523034
Sel I (G+Y) - Sel II (G+X+Y)	-0.5	-0.321396	-0.287663	-0.343301	-0.29631	-0.338338	-0.349831	-0.349676	-0.377438	0.0667984
Sel I (G+Y) - Sel II (G+X+Y)	0.5	-0.318239	-0.274024	-0.340846	-0.281887	-0.33647	-0.347739	-0.346631	-0.369371	0.0776639
Sel I (G+Y) - Sel II (G+X+Y)	1	-0.423866	-0.400691	-0.422581	-0.437952	-0.406933	-0.465061	-0.472186	-0.469284	0.062648
Sel I (G+Y) - Sel II (G+X+Y)	2	-0.453058	-0.40655	-0.425565	-0.474364	-0.405087	-0.499727	-0.514982	-0.478397	0.0561744
Sel I (G+X+Y) - Sel II (X)	0	-5.87517e-05	0.000543514	0.000199695	0.000415908	0.000434491	0.000449314	0.000147561	0.000121433	0.117426
Sel I (G+X+Y) - Sel II (X)	-2	-0.0395141	-0.0325884	-0.0453236	-0.0260558	-0.0459153	-0.0460684	-0.0452933	-0.0562198	0.0259411
Sel I (G+X+Y) - Sel II (X)	-1	-0.0366082	-0.0275804	-0.0373186	-0.0351598	-0.037563	-0.0377315	-0.0381761	-0.0455833	0.0255497
Sel I (G+X+Y) - Sel II (X)	-0.5	-0.0162411	0.00173399	-0.0165002	-0.0196398	-0.0162062	-0.0162581	-0.0183529	-0.0191455	0.0361235
Sel I (G+X+Y) - Sel II (X)	0.5	-0.0189424	-0.0246377	-0.0188772	-0.0222977	-0.0198507	-0.019881	-0.0190033	-0.0220853	0.0378666
Sel I (G+X+Y) - Sel II (X)	1	-0.0454231	-0.0393468	-0.0447373	-0.0454001	-0.0445962	-0.0447963	-0.0452104	-0.0531616	0.0284649
Sel I (G+X+Y) - Sel II (X)	2	-0.0597295	-0.0544094	-0.0647975	-0.0519537	-0.065083	-0.0649045	-0.0648728	-0.0779214	0.0283691
Sel I (G+X+Y) - Sel II (Y)	0	-5.87517e-05	0.000543514	0.000199695	0.000415908	0.000434491	0.000449314	0.000147561	0.000121433	0.117426
Sel I (G+X+Y) - Sel II (Y)	-2	0.00129555	0.00225885	0.000690317	0.00137991	0.00119525	0.00124841	0.00015235	0.00113912	0.0260149
Sel I (G+X+Y) - Sel II (Y)	-1	-0.000251391	0.00151279	0.00137746	0.00213535	0.00203422	0.00179348	0.00144369	0.00166941	0.0255674
Sel I (G+X+Y) - Sel II (Y)	-0.5	0.00303657	0.00398029	0.00382014	0.00311635	0.00339214	0.00357032	0.00415387	0.00426612	0.0361001
Sel I (G+X+Y) - Sel II (Y)	0.5	0.000139793	0.00935461	8.40091e-06	0.00457551	-0.000687953	-0.000921283	-0.000495698	-4.28917e-05	0.0378745
Sel I (G+X+Y) - Sel II (Y)	1	0.000294311	0.00236463	-0.00064764	0.00316163	-0.00113216	-0.000850353	0.000370136	-0.000648364	0.028617
Sel I (G+X+Y) - Sel II (Y)	2	0.00355998	0.00459163	0.00240285	0.00365274	0.00229864	0.00228779	0.00226379	0.00257981	0.0283689
Sel I (G+X+Y) - Sel II (G)	0	-5.87517e-05	0.000543514	0.000199695	0.000415908	0.000434491	0.000449314	0.000147561	0.000121433	0.117426
Sel I (G+X+Y) - Sel II (G)	-2	0.00346355	-0.00056732	0.00278287	-7.29064e-05	0.00195933	0.00222149	0.0040733	0.00325513	0.0260474
Sel I (G+X+Y) - Sel II (G)	-1	-0.00152623	0.000930431	-0.000758424	0.00646729	-0.000459707	-0.000716118	-0.000474582	-0.000874277	0.0254518
Sel I (G+X+Y) - Sel II (G)	-0.5	-0.00285802	-0.00168777	-0.0037872	-0.00489431	-0.00355677	-0.00358588	-0.0032812	-0.00445221	0.0360985
Sel I (G+X+Y) - Sel II (G)	0.5	-0.00423943	0.000716642	-0.00167809	-0.0012743	-0.00136348	-0.00170153	-0.00168392	-0.00200255	0.0378897
Sel I (G+X+Y) - Sel II (G)	1	0.000960266	0.00681171	6.32822e-06	0.000220192	-0.000524678	-0.0010003	-0.000317577	-0.000247322	0.0286767
Sel I (G+X+Y) - Sel II (G)	2	0.00218193	-0.00689272	0.00183809	-0.00140248	0.00211628	0.00217858	0.00186086	0.00241933	0.0282724
Sel I (G+X+Y) - Sel II (X+Y)	0	-5.87517e-05	0.000543514	0.000199695	0.000415908	0.000434491	0.000449314	0.000147561	0.000121433	0.117426
Sel I (G+X+Y) - Sel II (X+Y)	-2	-0.0682362	-0.0167771	-0.146667	-0.0832222	-0.154104	-0.100778	-0.0622967	-0.185646	0.0258322
Sel I (G+X+Y) - Sel II (X+Y)	-1	-0.160807	-0.123407	-0.158208	-0.146349	-0.156309	-0.16011	-0.163	-0.19863	0.0254284
Sel I (G+X+Y) - Sel II (X+Y)	-0.5	-0.101155	-0.104511	-0.0998935	-0.107652	-0.0995076	-0.099828	-0.103031	-0.116952	0.0364328
Sel I (G+X+Y) - Sel II (X+Y)	0.5	-0.10256	-0.0810474	-0.100014	-0.108491	-0.0994821	-0.100031	-0.101574	-0.115755	0.0379599
Sel I (G+X+Y) - Sel II (X+Y)	1	-0.171835	-0.136427	-0.169141	-0.163134	-0.167709	-0.170723	-0.172729	-0.20479	0.0285656
Sel I (G+X+Y) - Sel II (X+Y)	2	-0.168765	-0.0695674	-0.196428	-0.161187	-0.199058	-0.182335	-0.176985	-0.236917	0.0284228
Sel I (G+X+Y) - Sel II (G+X)	0	-5.87517e-05	0.000543514	0.000199695	0.000415908	0.000434491	0.000449314	0.000147561	0.000121433	0.117426
Sel I (G+X+Y) - Sel II (G+X)	-2	0.021486	0.011248	0.0166176	0.0296466	0.0161435	0.0164617	0.017673	0.0204951	0.0259442
Sel I (G+X+Y) - Sel II (G+X)	-1	-0.01222	-0.00810028	-0.0123015	-0.0202618	-0.0122346	-0.0133269	-0.0143625	-0.0156962	0.0254424
Sel I (G+X+Y) - Sel II (G+X)	-0.5	-0.0502669	-0.0437923	-0.0504878	-0.0569075	-0.0496993	-0.0499502	-0.0520917	-0.0594069	0.0363663
Sel I (G+X+Y) - Sel II (G+X)	0.5	-0.0515075	-0.0387142	-0.0459862	-0.0606245	-0.0458061	-0.0458791	-0.0463691	-0.0535176	0.0378661
Sel I (G+X+Y) - Sel II (G+X)	1	-0.011973	-0.0108925	-0.0121875	-0.0196392	-0.0118193	-0.0120773	-0.0116553	-0.0143156	0.0286798
Sel I (G+X+Y) - Sel II (G+X)	2	0.00314839	0.0108825	2.02744e-05	0.0059695	0.000361672	-0.00054867	-0.00148938	-0.000145025	0.0283417
Sel I (G+X+Y) - Sel II (G+Y)	0	-5.87517e-05	0.000543514	0.000199695	0.000415908	0.000434491	0.000449314	0.000147561	0.000121433	0.117426
Sel I (G+X+Y) - Sel II (G+Y)	-2	0.326053	0.225567	0.128792	0.177176	0.116496	0.345033	0.524833	0.110355	0.0259774
Sel I (G+X+Y) - Sel II (G+Y)	-1	-0.151178	-0.0802244	-0.0502968	-0.070524	-0.0455075	-0.136609	-0.207329	-0.105239	0.0255852
Sel I (G+X+Y) - Sel II (G+Y)	-0.5	-0.320372	-0.288351	-0.282789	-0.338793	-0.265724	-0.328834	-0.34433	-0.33089	0.0363365
Sel I (G+X+Y) - Sel II (G+Y)	0.5	-0.269854	-0.260018	-0.228049	-0.291029	-0.213522	-0.265848	-0.280724	-0.265983	0.0376935
Sel I (G+X+Y) - Sel II (G+Y)	1	-0.139942	-0.102441	-0.0520178	-0.0654297	-0.0467095	-0.120435	-0.204711	-0.0771572	0.0287359
Sel I (G+X+Y) - Sel II (G+Y)	2	0.129975	0.0970117	0.0452593	0.0574138	0.0408377	0.125786	0.210334	-0.0096659	0.0283661
Sel I (G+X+Y) - Sel II (G+X+Y)	0	-5.87517e-05	0.000543514	0.000199695	0.000415908	0.000434491	0.000449314	0.000147561	0.000121433	0.117426
Sel I (G+X+Y) - Sel II (G+X+Y)	-2	0.342069	0.235434	0.110386	0.172741	0.096404	0.368885	0.545177	0.0647029	0.0257994
Sel I (G+X+Y) - Sel II (G+X+Y)	-1	-0.183504	-0.0761107	-0.0817471	-0.0983915	-0.0767253	-0.173499	-0.277204	-0.143847	0.0254141
Sel I (G+X+Y) - Sel II (G+X+Y)	-0.5	-0.351461	-0.336746	-0.311492	-0.37112	-0.293787	-0.363599	-0.380463	-0.365327	0.0361493
Sel I (G+X+Y) - Sel II (G+X+Y)	0.5	-0.348368	-0.333833	-0.291621	-0.359773	-0.272636	-0.362299	-0.384605	-0.3386	0.0380229
Sel I (G+X+Y) - Sel II (G+X+Y)	1	-0.210863	-0.113039	-0.0880851	-0.106236	-0.0823618	-0.199356	-0.317592	-0.134298	0.0286491
Sel I (G+X+Y) - Sel II (G+X+Y)	2	0.130377	0.0948581	0.0149185	0.0490342	0.0104767	0.114786	0.254088	-0.0731288	0.0284019

## Sheet: Fig 6 SE
Selection_mechanism	Selection_effect	Weighted.Median	MBE	MR-Robust	MR-Egger	MR-IVW	MR-Lasso	Contamination.Mixture	MR-RAPS	R2
Sel I (X) - Sel II (X)	0	0.0353072	0.0728566	0.028216	0.0600466	0.0275273	0.0278936	0.0339414	0.0292449	0.117426
	-2	0.0638868	0.216275	0.0508879	0.102917	0.0489282	0.0493626	0.0599755	0.0542375	0.068665
	-1	0.0447314	0.142085	0.0361213	0.0750953	0.0350763	0.0352555	0.0439311	0.0377911	0.0933613
	-0.5	0.0364678	0.150631	0.0297647	0.0603867	0.0292238	0.029544	0.035161	0.030964	0.108519
	0.5	0.0377221	0.0556741	0.0296783	0.0651199	0.0286197	0.0289353	0.0350547	0.0304821	0.111269
	1	0.0444153	0.102235	0.0358246	0.0708949	0.0344947	0.0347407	0.0424207	0.0372243	0.0961834
	2	0.0597045	0.105973	0.0479075	0.0996926	0.0457243	0.0460561	0.0570691	0.0505485	0.074608
Sel I (X) - Sel II (Y)	0	0.0353072	0.0728566	0.028216	0.0600466	0.0275273	0.0278936	0.0339414	0.0292449	0.117426
	-2	0.0474803	0.173787	0.0384628	0.0787986	0.0375916	0.0379284	0.0446489	0.0410425	0.0686568
	-1	0.038298	0.0893675	0.030827	0.0666508	0.0302024	0.0303436	0.0362341	0.0322618	0.0933993
	-0.5	0.0374171	0.086264	0.0304497	0.0636502	0.0295314	0.0298551	0.0365549	0.0316825	0.10845
	0.5	0.0364076	0.0734884	0.028884	0.0630535	0.0285328	0.0287353	0.0350144	0.0300705	0.111336
	1	0.0415536	0.10718	0.0332984	0.0678784	0.032311	0.0324296	0.0387681	0.0346828	0.0964106
	2	0.0476214	0.100196	0.0383619	0.076513	0.0374821	0.0378895	0.0444605	0.0405286	0.0744759
Sel I (X) - Sel II (G)	0	0.0353072	0.0728566	0.028216	0.0600466	0.0275273	0.0278936	0.0339414	0.0292449	0.117426
Sel I (X) - Sel II (G)	-2	0.0597886	0.193743	0.0410308	0.105864	0.0383017	0.0387478	0.0517382	0.0431629	0.0685931
Sel I (X) - Sel II (G)	-1	0.0415775	0.0761657	0.0288249	0.0777215	0.0274172	0.0280455	0.037216	0.02995	0.0930438
Sel I (X) - Sel II (G)	-0.5	0.0367287	0.102307	0.0269857	0.0696806	0.0260582	0.0263343	0.0329424	0.02787	0.108343
Sel I (X) - Sel II (G)	0.5	0.0339663	0.0709243	0.0245334	0.0611703	0.0233857	0.0237251	0.0320429	0.0252572	0.111489
Sel I (X) - Sel II (G)	1	0.0398719	0.156333	0.0268984	0.0742886	0.0254658	0.0256906	0.0369873	0.0278106	0.0959235
Sel I (X) - Sel II (G)	2	0.0522886	0.345897	0.0349736	0.0926683	0.0332085	0.0340494	0.0457564	0.0371156	0.0746219
Sel I (X) - Sel II (X+Y)	0	0.0353072	0.0728566	0.028216	0.0600466	0.0275273	0.0278936	0.0339414	0.0292449	0.117426
Sel I (X) - Sel II (X+Y)	-2	0.0568254	0.0993833	0.0456189	0.0893201	0.044642	0.045557	0.0547922	0.0488919	0.0688356
Sel I (X) - Sel II (X+Y)	-1	0.0418555	0.17552	0.033057	0.0706795	0.0319453	0.0320823	0.0406261	0.0346698	0.0932085
Sel I (X) - Sel II (X+Y)	-0.5	0.0366631	0.201845	0.0298941	0.0607748	0.0292291	0.0295949	0.0358794	0.0311033	0.108648
Sel I (X) - Sel II (X+Y)	0.5	0.0362878	0.0493556	0.0290113	0.0606953	0.0281489	0.0282384	0.0348115	0.0299438	0.111525
Sel I (X) - Sel II (X+Y)	1	0.0414451	0.0576323	0.0335044	0.069688	0.032173	0.0328923	0.0400533	0.0349618	0.0958502
Sel I (X) - Sel II (X+Y)	2	0.0534289	0.0955322	0.0441896	0.0880305	0.0425178	0.0435718	0.05244	0.047327	0.0742852
Sel I (X) - Sel II (G+X)	0	0.0353072	0.0728566	0.028216	0.0600466	0.0275273	0.0278936	0.0339414	0.0292449	0.117426
Sel I (X) - Sel II (G+X)	-2	0.0543444	0.0833202	0.0391493	0.10732	0.0374411	0.0379001	0.0505106	0.0413016	0.0689521
Sel I (X) - Sel II (G+X)	-1	0.04188	0.1122	0.0297765	0.0780702	0.0283512	0.0290128	0.0384683	0.0311567	0.0929207
Sel I (X) - Sel II (G+X)	-0.5	0.0371968	0.0917622	0.0257184	0.0681844	0.024494	0.0251414	0.0334332	0.0271123	0.108706
Sel I (X) - Sel II (G+X)	0.5	0.0341153	0.0756904	0.0241379	0.0638883	0.0230284	0.0233972	0.032226	0.0248648	0.111126
Sel I (X) - Sel II (G+X)	1	0.038334	0.151447	0.0265084	0.0726637	0.0255541	0.0261102	0.0346661	0.0275726	0.0961162
Sel I (X) - Sel II (G+X)	2	0.0535619	0.182694	0.0360413	0.0957459	0.0340009	0.0349842	0.0465686	0.038104	0.0745692
Sel I (X) - Sel II (G+Y)	0	0.0353072	0.0728566	0.028216	0.0600466	0.0275273	0.0278936	0.0339414	0.0292449	0.117426
Sel I (X) - Sel II (G+Y)	-2	0.0643778	0.255211	0.0483063	0.158077	0.0471957	0.0578199	0.0623224	0.0547478	0.0689703
Sel I (X) - Sel II (G+Y)	-1	0.0471087	0.116511	0.032928	0.104312	0.0322059	0.0377165	0.043891	0.035753	0.0928238
Sel I (X) - Sel II (G+Y)	-0.5	0.0382723	0.0783611	0.0271631	0.0776531	0.0261991	0.0286871	0.0353305	0.0287963	0.108887
Sel I (X) - Sel II (G+Y)	0.5	0.0366534	0.0926361	0.0274995	0.0733436	0.0262847	0.0288195	0.0346646	0.0287374	0.111312
Sel I (X) - Sel II (G+Y)	1	0.0431586	0.144034	0.0306644	0.0922413	0.0294009	0.0343132	0.0404535	0.0332749	0.0962831
Sel I (X) - Sel II (G+Y)	2	0.0599476	0.202571	0.0434019	0.135454	0.0422977	0.0496228	0.0577556	0.0484635	0.0740982
Sel I (X) - Sel II (G+X+Y)	0	0.0353072	0.0728566	0.028216	0.0600466	0.0275273	0.0278936	0.0339414	0.0292449	0.117426
Sel I (X) - Sel II (G+X+Y)	-2	0.0660764	0.260353	0.0480439	0.155786	0.0469007	0.0564002	0.0640665	0.0551148	0.068577
Sel I (X) - Sel II (G+X+Y)	-1	0.0445766	0.132985	0.0322403	0.0999676	0.0315106	0.0360037	0.0435225	0.0350352	0.0932789
Sel I (X) - Sel II (G+X+Y)	-0.5	0.0373618	0.120332	0.0274699	0.0798014	0.026915	0.0292261	0.0346414	0.0291026	0.109049
Sel I (X) - Sel II (G+X+Y)	0.5	0.0360465	0.110375	0.0266317	0.0744623	0.0257543	0.0278373	0.0351748	0.0282426	0.111524
Sel I (X) - Sel II (G+X+Y)	1	0.0428582	0.18282	0.0314174	0.0961143	0.0308289	0.035669	0.0416158	0.0340406	0.0964202
Sel I (X) - Sel II (G+X+Y)	2	0.0612261	0.147856	0.0442787	0.139797	0.0425138	0.051497	0.0586255	0.0499561	0.0740472
Sel I (Y) - Sel II (X)	0	0.0353072	0.0728566	0.028216	0.0600466	0.0275273	0.0278936	0.0339414	0.0292449	0.117426
Sel I (Y) - Sel II (X)	-2	0.0335314	0.0497487	0.0272406	0.0604755	0.0263515	0.0267111	0.0320091	0.0280571	0.119097
Sel I (Y) - Sel II (X)	-1	0.0351048	0.059435	0.0282213	0.0602227	0.0275871	0.0278868	0.0346501	0.0290206	0.118072
Sel I (Y) - Sel II (X)	-0.5	0.0343599	0.0741651	0.028205	0.0592533	0.0276713	0.0278557	0.0338139	0.0290991	0.117784
Sel I (Y) - Sel II (X)	0.5	0.0337384	0.0839096	0.0271669	0.0616548	0.0265198	0.0267499	0.0327017	0.0280132	0.117522
Sel I (Y) - Sel II (X)	1	0.0340453	0.0852416	0.0270391	0.0595664	0.0257459	0.0260243	0.0330923	0.0277822	0.118165
Sel I (Y) - Sel II (X)	2	0.0343729	0.163941	0.027512	0.058476	0.0268772	0.0272107	0.032701	0.0284288	0.118984
Sel I (Y) - Sel II (Y)	0	0.0353072	0.0728566	0.028216	0.0600466	0.0275273	0.0278936	0.0339414	0.0292449	0.117426
Sel I (Y) - Sel II (Y)	-2	0.0265309	0.056254	0.0211625	0.0446664	0.0205522	0.0207086	0.0251219	0.0218294	0.118982
Sel I (Y) - Sel II (Y)	-1	0.0309388	0.0591589	0.0240807	0.052878	0.0237566	0.024017	0.0295486	0.0250484	0.117907
Sel I (Y) - Sel II (Y)	-0.5	0.0354913	0.0570065	0.0278751	0.0598087	0.0267958	0.0269383	0.033752	0.0287503	0.117537
Sel I (Y) - Sel II (Y)	0.5	0.0359682	0.0767303	0.0278779	0.0573074	0.0268861	0.0271978	0.0336444	0.0287784	0.117872
Sel I (Y) - Sel II (Y)	1	0.0317654	0.0733391	0.0254709	0.0541373	0.024625	0.0247448	0.0311772	0.0262346	0.118322
Sel I (Y) - Sel II (Y)	2	0.0265372	0.130096	0.0214245	0.043197	0.0206266	0.020832	0.0252005	0.022013	0.118952
Sel I (Y) - Sel II (G)	0	0.0353072	0.0728566	0.028216	0.0600466	0.0275273	0.0278936	0.0339414	0.0292449	0.117426
Sel I (Y) - Sel II (G)	-2	0.0321673	0.101239	0.0224393	0.0616372	0.021343	0.0216968	0.029552	0.0230169	0.118985
Sel I (Y) - Sel II (G)	-1	0.0330321	0.067137	0.0240393	0.062138	0.0225576	0.0230075	0.0313315	0.0245539	0.117838
Sel I (Y) - Sel II (G)	-0.5	0.0332245	0.0753181	0.0241409	0.06442	0.0233483	0.0236376	0.031351	0.0248832	0.117205
Sel I (Y) - Sel II (G)	0.5	0.0309355	0.0979025	0.0223475	0.0558511	0.021512	0.0220388	0.0296574	0.0230052	0.117474
Sel I (Y) - Sel II (G)	1	0.0309943	0.0642059	0.0211873	0.0589878	0.0201962	0.0204869	0.0279293	0.0217764	0.118098
Sel I (Y) - Sel II (G)	2	0.0294486	0.109581	0.0200013	0.0571616	0.018833	0.0191077	0.0273753	0.0204151	0.118981
Sel I (Y) - Sel II (X+Y)	0	0.0353072	0.0728566	0.028216	0.0600466	0.0275273	0.0278936	0.0339414	0.0292449	0.117426
Sel I (Y) - Sel II (X+Y)	-2	0.029954	0.0832568	0.0236579	0.0528251	0.0230955	0.0233718	0.029254	0.0244933	0.11893
Sel I (Y) - Sel II (X+Y)	-1	0.0333852	0.0757563	0.0266698	0.0533264	0.0256391	0.0258687	0.0332291	0.0274948	0.117913
Sel I (Y) - Sel II (X+Y)	-0.5	0.0332055	0.091937	0.0273091	0.0593061	0.0265418	0.026792	0.032468	0.0280889	0.117209
Sel I (Y) - Sel II (X+Y)	0.5	0.0329041	0.089148	0.0267102	0.057453	0.0258331	0.0261055	0.0320995	0.0277778	0.117387
Sel I (Y) - Sel II (X+Y)	1	0.0327845	0.0633884	0.0257403	0.0552144	0.0245971	0.0249221	0.0319546	0.0266941	0.118293
Sel I (Y) - Sel II (X+Y)	2	0.0307793	0.0421283	0.0253524	0.0502204	0.0247204	0.0248843	0.0304313	0.0261939	0.119195
Sel I (Y) - Sel II (G+X)	0	0.0353072	0.0728566	0.028216	0.0600466	0.0275273	0.0278936	0.0339414	0.0292449	0.117426
Sel I (Y) - Sel II (G+X)	-2	0.0320923	0.11465	0.0213292	0.0630371	0.0204253	0.0212801	0.0286809	0.0220582	0.118969
Sel I (Y) - Sel II (G+X)	-1	0.0327576	0.0856382	0.0227229	0.0623103	0.0215244	0.021886	0.030336	0.0233658	0.118091
Sel I (Y) - Sel II (G+X)	-0.5	0.0349492	0.0687991	0.0255408	0.0623412	0.024538	0.0249299	0.0334384	0.02633	0.117368
Sel I (Y) - Sel II (G+X)	0.5	0.0308852	0.0871422	0.0220713	0.0583598	0.0209937	0.021187	0.029307	0.0226715	0.117625
Sel I (Y) - Sel II (G+X)	1	0.029846	0.10191	0.020624	0.0588095	0.0194815	0.0196087	0.0281078	0.0211344	0.11787
Sel I (Y) - Sel II (G+X)	2	0.0298198	0.0552204	0.020498	0.0589852	0.019406	0.0199313	0.0285641	0.0209565	0.119183
Sel I (Y) - Sel II (G+Y)	0	0.0353072	0.0728566	0.028216	0.0600466	0.0275273	0.0278936	0.0339414	0.0292449	0.117426
Sel I (Y) - Sel II (G+Y)	-2	0.0365586	0.170078	0.0254112	0.083519	0.0248523	0.029742	0.0349606	0.0273229	0.119051
Sel I (Y) - Sel II (G+Y)	-1	0.0346492	0.180106	0.024803	0.0800091	0.0238555	0.0289255	0.0373801	0.026696	0.118188
Sel I (Y) - Sel II (G+Y)	-0.5	0.0352014	0.0705804	0.0265453	0.075913	0.0256367	0.0276423	0.0341024	0.0278648	0.117631
Sel I (Y) - Sel II (G+Y)	0.5	0.0341365	0.156384	0.0249699	0.065983	0.0240522	0.0264139	0.0321568	0.0262591	0.117744
Sel I (Y) - Sel II (G+Y)	1	0.0345484	0.120287	0.0247119	0.0747162	0.0240349	0.0272586	0.0336165	0.0262633	0.118078
Sel I (Y) - Sel II (G+Y)	2	0.0335126	0.127414	0.0239614	0.0793983	0.0232078	0.0276854	0.0356994	0.0254936	0.118842
Sel I (Y) - Sel II (G+X+Y)	0	0.0353072	0.0728566	0.028216	0.0600466	0.0275273	0.0278936	0.0339414	0.0292449	0.117426
Sel I (Y) - Sel II (G+X+Y)	-2	0.0369751	0.0887641	0.0262034	0.0825986	0.0252702	0.0306321	0.0362134	0.0280114	0.119103
Sel I (Y) - Sel II (G+X+Y)	-1	0.0358356	0.0872082	0.0257703	0.080275	0.0252707	0.0287272	0.0355415	0.0273276	0.118351
Sel I (Y) - Sel II (G+X+Y)	-0.5	0.0355103	0.0909857	0.025925	0.0714264	0.0249799	0.0273785	0.0353282	0.0274568	0.1172
Sel I (Y) - Sel II (G+X+Y)	0.5	0.033886	0.144716	0.0244296	0.0708835	0.0235319	0.0258836	0.0322263	0.0256916	0.117443
Sel I (Y) - Sel II (G+X+Y)	1	0.0336295	0.0716909	0.0243618	0.0758338	0.0233526	0.027952	0.0345475	0.0259671	0.117918
Sel I (Y) - Sel II (G+X+Y)	2	0.0331601	0.208062	0.0234627	0.0783549	0.0228814	0.0276427	0.0310253	0.0251473	0.118796
Sel I (G) - Sel II (X)	0	0.0353072	0.0728566	0.028216	0.0600466	0.0275273	0.0278936	0.0339414	0.0292449	0.117426
Sel I (G) - Sel II (X)	-2	0.0602566	0.160833	0.048953	0.0812163	0.0465217	0.047718	0.0539009	0.0548539	0.0612336
Sel I (G) - Sel II (X)	-1	0.0570409	0.111613	0.0448994	0.0777751	0.0433936	0.0438498	0.0487661	0.0495185	0.0668004
Sel I (G) - Sel II (X)	-0.5	0.0479722	0.083134	0.0378974	0.0669579	0.0369782	0.037328	0.0401919	0.0406817	0.0796241
Sel I (G) - Sel II (X)	0.5	0.0489095	0.144659	0.0393299	0.068131	0.0386147	0.0392318	0.0427927	0.0419775	0.0864182
Sel I (G) - Sel II (X)	1	0.0566244	0.208477	0.0457175	0.0787477	0.0443316	0.0450084	0.0490637	0.0498859	0.0735671
Sel I (G) - Sel II (X)	2	0.0600012	0.129243	0.0475408	0.0843949	0.0458859	0.046482	0.0502518	0.052812	0.0679504
Sel I (G) - Sel II (Y)	0	0.0353072	0.0728566	0.028216	0.0600466	0.0275273	0.0278936	0.0339414	0.0292449	0.117426
Sel I (G) - Sel II (Y)	-2	0.0455943	0.111594	0.0365898	0.0615018	0.0356142	0.0362661	0.0401412	0.0409524	0.061394
Sel I (G) - Sel II (Y)	-1	0.0483008	0.0863718	0.0406685	0.0694678	0.0398234	0.0400561	0.0434292	0.0451734	0.0664416
Sel I (G) - Sel II (Y)	-0.5	0.049023	0.104405	0.0394056	0.0674673	0.037977	0.0381942	0.0414696	0.0423209	0.0790779
Sel I (G) - Sel II (Y)	0.5	0.0473858	0.164444	0.0387642	0.067218	0.038017	0.0383457	0.0410434	0.0415693	0.0866867
Sel I (G) - Sel II (Y)	1	0.0521302	0.329065	0.0412881	0.0725908	0.0399174	0.0403038	0.0443067	0.0450018	0.0737385
Sel I (G) - Sel II (Y)	2	0.0455494	0.194467	0.0348091	0.0643362	0.0344687	0.0347082	0.0372523	0.0385061	0.0676774
Sel I (G) - Sel II (G)	0	0.0353072	0.0728566	0.028216	0.0600466	0.0275273	0.0278936	0.0339414	0.0292449	0.117426
Sel I (G) - Sel II (G)	-2	0.0570894	0.265327	0.0438628	0.079704	0.0428912	0.043577	0.048212	0.0492055	0.0614073
Sel I (G) - Sel II (G)	-1	0.0547078	0.110437	0.0421948	0.0765685	0.0412641	0.041327	0.0458286	0.0465818	0.0667677
Sel I (G) - Sel II (G)	-0.5	0.0453077	0.388414	0.0356237	0.0703898	0.0342375	0.0345434	0.0386593	0.0382132	0.0799159
Sel I (G) - Sel II (G)	0.5	0.0466058	0.276023	0.0344052	0.0676033	0.0327278	0.0332021	0.0375429	0.0366846	0.0864226
Sel I (G) - Sel II (G)	1	0.0532662	0.220429	0.0399499	0.0758265	0.0393109	0.0400537	0.04345	0.0440311	0.0733488
Sel I (G) - Sel II (G)	2	0.0575639	0.386979	0.0443815	0.0754494	0.0425335	0.0427898	0.048004	0.0490734	0.0680436
Sel I (G) - Sel II (X+Y)	0	0.0353072	0.0728566	0.028216	0.0600466	0.0275273	0.0278936	0.0339414	0.0292449	0.117426
Sel I (G) - Sel II (X+Y)	-2	0.0557381	0.140043	0.0458573	0.0798837	0.0450247	0.0484223	0.0507663	0.0541851	0.0612394
Sel I (G) - Sel II (X+Y)	-1	0.0525732	0.226389	0.0422226	0.072012	0.0409218	0.0423204	0.0458111	0.0471283	0.0667706
Sel I (G) - Sel II (X+Y)	-0.5	0.0481784	0.133187	0.0399525	0.0676719	0.0388191	0.0394005	0.0430861	0.0430002	0.0794825
Sel I (G) - Sel II (X+Y)	0.5	0.045501	0.15779	0.036792	0.0636775	0.0357403	0.0360134	0.038791	0.0392544	0.086663
Sel I (G) - Sel II (X+Y)	1	0.0524096	0.204224	0.0413129	0.0732608	0.0406051	0.0416379	0.0451757	0.0460129	0.0733309
Sel I (G) - Sel II (X+Y)	2	0.0557331	0.337295	0.044146	0.0800642	0.043686	0.0457208	0.0504318	0.0511341	0.0678042
Sel I (G) - Sel II (G+X)	0	0.0353072	0.0728566	0.028216	0.0600466	0.0275273	0.0278936	0.0339414	0.0292449	0.117426
Sel I (G) - Sel II (G+X)	-2	0.0596586	0.42021	0.0454044	0.0865831	0.0443909	0.0454118	0.049277	0.0513639	0.0615556
Sel I (G) - Sel II (G+X)	-1	0.0554654	0.138968	0.0417326	0.0757287	0.0402912	0.0407639	0.0458813	0.0463406	0.066665
Sel I (G) - Sel II (G+X)	-0.5	0.0482333	0.309787	0.0361872	0.0667236	0.0344831	0.0349919	0.0390497	0.038897	0.0796781
Sel I (G) - Sel II (G+X)	0.5	0.0463781	0.209146	0.0347674	0.0684354	0.0332938	0.0340004	0.0383406	0.0372526	0.086439
Sel I (G) - Sel II (G+X)	1	0.0518434	0.162236	0.0397402	0.0747342	0.0381958	0.0390278	0.0441469	0.0437674	0.073281
Sel I (G) - Sel II (G+X)	2	0.0574592	0.189226	0.0432916	0.0793139	0.0422944	0.0431145	0.0471118	0.0480633	0.0678496
Sel I (G) - Sel II (G+Y)	0	0.0353072	0.0728566	0.028216	0.0600466	0.0275273	0.0278936	0.0339414	0.0292449	0.117426
Sel I (G) - Sel II (G+Y)	-2	0.067435	0.504551	0.0530402	0.136652	0.0532297	0.0607036	0.0629237	0.0621493	0.0612309
Sel I (G) - Sel II (G+Y)	-1	0.0627962	0.536629	0.0487258	0.118166	0.048159	0.0577732	0.0555562	0.0562489	0.0667311
Sel I (G) - Sel II (G+Y)	-0.5	0.0516764	0.421374	0.0383847	0.0904973	0.0383251	0.0416749	0.0424505	0.042724	0.079529
Sel I (G) - Sel II (G+Y)	0.5	0.0479275	0.25851	0.0373996	0.0840834	0.0372122	0.039627	0.041263	0.0409922	0.0866324
Sel I (G) - Sel II (G+Y)	1	0.0559276	0.247198	0.0458112	0.110359	0.0461985	0.0509616	0.051302	0.0521932	0.0735412
Sel I (G) - Sel II (G+Y)	2	0.0633904	0.562478	0.0502477	0.130091	0.0502324	0.0566835	0.0587181	0.0578189	0.0676988
Sel I (G) - Sel II (G+X+Y)	0	0.0353072	0.0728566	0.028216	0.0600466	0.0275273	0.0278936	0.0339414	0.0292449	0.117426
Sel I (G) - Sel II (G+X+Y)	-2	0.0710577	0.810849	0.057284	0.144153	0.0558784	0.0651959	0.0672625	0.0667339	0.0614709
Sel I (G) - Sel II (G+X+Y)	-1	0.0637549	0.24792	0.0518115	0.122346	0.0519532	0.058926	0.0585066	0.0597496	0.0664378
Sel I (G) - Sel II (G+X+Y)	-0.5	0.0509553	0.342621	0.0389596	0.0975815	0.0384329	0.0425738	0.0430483	0.0431683	0.0795914
Sel I (G) - Sel II (G+X+Y)	0.5	0.0476254	0.467037	0.0366347	0.0939131	0.0365594	0.0412324	0.0404991	0.0405119	0.0868933
Sel I (G) - Sel II (G+X+Y)	1	0.0600311	0.761961	0.0471206	0.114084	0.0472186	0.0531301	0.0542057	0.0535896	0.0734322
Sel I (G) - Sel II (G+X+Y)	2	0.0642567	0.440407	0.0507328	0.130525	0.0502774	0.0596345	0.0622136	0.0586946	0.068006
Sel I (X+Y) - Sel II (X)	0	0.0353072	0.0728566	0.028216	0.0600466	0.0275273	0.0278936	0.0339414	0.0292449	0.117426
Sel I (X+Y) - Sel II (X)	-2	0.0487451	0.0889519	0.0383783	0.0800084	0.0371757	0.0374324	0.0454614	0.040048	0.0919971
Sel I (X+Y) - Sel II (X)	-1	0.043616	0.0701813	0.0352997	0.0745413	0.0339916	0.0342941	0.0414403	0.03654	0.101304
Sel I (X+Y) - Sel II (X)	-0.5	0.0377781	0.234547	0.0306479	0.0649005	0.0298661	0.0301548	0.0359785	0.0318913	0.11011
Sel I (X+Y) - Sel II (X)	0.5	0.0370008	0.125616	0.0299259	0.0640326	0.0291325	0.0294602	0.035007	0.0308917	0.112244
Sel I (X+Y) - Sel II (X)	1	0.0427432	0.145617	0.0337133	0.0716488	0.0330412	0.0334771	0.0405234	0.0351973	0.103463
Sel I (X+Y) - Sel II (X)	2	0.0466255	0.15113	0.0378509	0.078958	0.0367371	0.0371463	0.0464697	0.0395785	0.0964835
Sel I (X+Y) - Sel II (Y)	0	0.0353072	0.0728566	0.028216	0.0600466	0.0275273	0.0278936	0.0339414	0.0292449	0.117426
Sel I (X+Y) - Sel II (Y)	-2	0.0367046	0.341733	0.0297282	0.0607898	0.0291022	0.029416	0.0353525	0.0311038	0.0923154
Sel I (X+Y) - Sel II (Y)	-1	0.0384126	0.0778546	0.0311721	0.0653669	0.0304317	0.0305702	0.0374796	0.0324877	0.100999
Sel I (X+Y) - Sel II (Y)	-0.5	0.0371486	0.0770114	0.0297885	0.0633622	0.0289683	0.0290759	0.0357249	0.0308518	0.109917
Sel I (X+Y) - Sel II (Y)	0.5	0.0359937	0.0678664	0.0291537	0.0620999	0.0282824	0.0290488	0.0358507	0.0302139	0.112072
Sel I (X+Y) - Sel II (Y)	1	0.0375872	0.0961269	0.0303091	0.0632508	0.0292713	0.0296396	0.0359776	0.0314977	0.103768
Sel I (X+Y) - Sel II (Y)	2	0.03676	0.0891812	0.0284336	0.0632982	0.0277174	0.0278978	0.0354198	0.0296167	0.0963305
Sel I (X+Y) - Sel II (G)	0	0.0353072	0.0728566	0.028216	0.0600466	0.0275273	0.0278936	0.0339414	0.0292449	0.117426
Sel I (X+Y) - Sel II (G)	-2	0.0460376	0.0747489	0.0309121	0.0838932	0.0298279	0.0303227	0.0407476	0.0323022	0.0923755
Sel I (X+Y) - Sel II (G)	-1	0.0387027	0.0907	0.0272413	0.0747932	0.0263577	0.0266881	0.0356774	0.0280856	0.1012
Sel I (X+Y) - Sel II (G)	-0.5	0.0373765	0.0586035	0.0271254	0.066193	0.0260286	0.0261069	0.034292	0.0280297	0.110233
Sel I (X+Y) - Sel II (G)	0.5	0.0357067	0.0650287	0.025571	0.0651258	0.0244908	0.0249711	0.0318823	0.0262952	0.112334
Sel I (X+Y) - Sel II (G)	1	0.0347601	0.423283	0.0256246	0.0696516	0.0247407	0.0250899	0.0336123	0.0265771	0.103529
Sel I (X+Y) - Sel II (G)	2	0.0413035	0.102828	0.027784	0.080186	0.0264487	0.0270767	0.0377979	0.0288084	0.0963384
Sel I (X+Y) - Sel II (X+Y)	0	0.0353072	0.0728566	0.028216	0.0600466	0.0275273	0.0278936	0.0339414	0.0292449	0.117426
Sel I (X+Y) - Sel II (X+Y)	-2	0.0417248	0.0823975	0.0342062	0.0712162	0.0336013	0.0339812	0.0419152	0.0361715	0.0921024
Sel I (X+Y) - Sel II (X+Y)	-1	0.0379179	0.0674938	0.0300991	0.0640738	0.0289387	0.0293699	0.0366797	0.0312498	0.101257
Sel I (X+Y) - Sel II (X+Y)	-0.5	0.0364245	0.0698286	0.0300915	0.0627393	0.0291945	0.0293576	0.0351367	0.0311486	0.110115
Sel I (X+Y) - Sel II (X+Y)	0.5	0.0368534	0.0822318	0.029252	0.060821	0.0282423	0.0285045	0.0361374	0.0303672	0.112353
Sel I (X+Y) - Sel II (X+Y)	1	0.0399081	0.0919822	0.0315417	0.0676819	0.0307741	0.0310398	0.0379458	0.0328895	0.103672
Sel I (X+Y) - Sel II (X+Y)	2	0.0417444	0.0646717	0.0337512	0.0711467	0.0323678	0.0333257	0.0415823	0.0353689	0.0962868
Sel I (X+Y) - Sel II (G+X)	0	0.0353072	0.0728566	0.028216	0.0600466	0.0275273	0.0278936	0.0339414	0.0292449	0.117426
Sel I (X+Y) - Sel II (G+X)	-2	0.0449982	0.0703715	0.0311073	0.0847742	0.0298829	0.0306762	0.0397726	0.0324775	0.0921694
Sel I (X+Y) - Sel II (G+X)	-1	0.038374	0.0622106	0.0265967	0.0762141	0.0256418	0.026007	0.0355227	0.0277938	0.100923
Sel I (X+Y) - Sel II (G+X)	-0.5	0.0375296	0.0555553	0.026726	0.0700528	0.0252611	0.025592	0.0339995	0.0275918	0.109695
Sel I (X+Y) - Sel II (G+X)	0.5	0.0332016	0.0561036	0.0242062	0.0625893	0.023396	0.0235938	0.0303515	0.0250313	0.11181
Sel I (X+Y) - Sel II (G+X)	1	0.037179	0.0816663	0.0258686	0.0686285	0.0247057	0.0252071	0.0330592	0.0267354	0.103398
Sel I (X+Y) - Sel II (G+X)	2	0.0407245	0.0833593	0.0279315	0.0784276	0.0262847	0.0269687	0.0368714	0.0290229	0.0961275
Sel I (X+Y) - Sel II (G+Y)	0	0.0353072	0.0728566	0.028216	0.0600466	0.0275273	0.0278936	0.0339414	0.0292449	0.117426
Sel I (X+Y) - Sel II (G+Y)	-2	0.0486891	0.207446	0.0352216	0.118939	0.034471	0.0410521	0.0477602	0.0384612	0.0924787
Sel I (X+Y) - Sel II (G+Y)	-1	0.0466096	0.140133	0.0322568	0.0955609	0.0311055	0.0360673	0.0444832	0.0346649	0.101331
Sel I (X+Y) - Sel II (G+Y)	-0.5	0.0389408	0.112686	0.0295323	0.0766169	0.0285395	0.0309499	0.0377131	0.0311809	0.110038
Sel I (X+Y) - Sel II (G+Y)	0.5	0.0349812	0.134975	0.0265044	0.0732844	0.0258451	0.0278634	0.0352332	0.0280257	0.112267
Sel I (X+Y) - Sel II (G+Y)	1	0.0410626	0.184034	0.0294471	0.0902648	0.0282095	0.0331912	0.0393491	0.0315855	0.103984
Sel I (X+Y) - Sel II (G+Y)	2	0.0436645	0.16532	0.031553	0.102743	0.0307037	0.0374879	0.0418656	0.0389642	0.0963933
Sel I (X+Y) - Sel II (G+X+Y)	0	0.0353072	0.0728566	0.028216	0.0600466	0.0275273	0.0278936	0.0339414	0.0292449	0.117426
Sel I (X+Y) - Sel II (G+X+Y)	-2	0.0492787	0.189662	0.0367719	0.118486	0.0362599	0.0425106	0.0486074	0.0402028	0.0923346
Sel I (X+Y) - Sel II (G+X+Y)	-1	0.043657	0.332757	0.0306881	0.0955879	0.0301872	0.034755	0.0399101	0.033033	0.101124
Sel I (X+Y) - Sel II (G+X+Y)	-0.5	0.0370955	0.0966259	0.0275494	0.0766065	0.0270341	0.0295615	0.0351382	0.0291943	0.110159
Sel I (X+Y) - Sel II (G+X+Y)	0.5	0.0363231	0.360416	0.0260717	0.075337	0.025112	0.0276737	0.0337957	0.0275185	0.112102
Sel I (X+Y) - Sel II (G+X+Y)	1	0.0406107	0.0977484	0.0297678	0.0944513	0.0291033	0.0335435	0.0387853	0.0332267	0.103375
Sel I (X+Y) - Sel II (G+X+Y)	2	0.0480874	0.252868	0.0339009	0.109332	0.0333149	0.0387955	0.0458658	0.0368476	0.0961918
Sel I (G+X) - Sel II (X)	0	0.0353072	0.0728566	0.028216	0.0600466	0.0275273	0.0278936	0.0339414	0.0292449	0.117426
Sel I (G+X) - Sel II (X)	-2	0.0858788	0.392928	0.0650212	0.122731	0.0627647	0.063883	0.0746582	0.080447	0.0251071
Sel I (G+X) - Sel II (X)	-1	0.0777817	0.260156	0.0610815	0.11348	0.05979	0.0607205	0.067494	0.0753891	0.0253693
Sel I (G+X) - Sel II (X)	-0.5	0.0682484	0.184016	0.0525837	0.0965519	0.0514173	0.0519836	0.057409	0.0605352	0.0383071
Sel I (G+X) - Sel II (X)	0.5	0.0707755	1.33547	0.0571026	0.09791	0.0549784	0.0555783	0.0609263	0.0655161	0.0402807
Sel I (G+X) - Sel II (X)	1	0.0807267	0.23043	0.0649551	0.117675	0.0630851	0.0641179	0.0722099	0.0776503	0.0289316
Sel I (G+X) - Sel II (X)	2	0.0846028	0.209802	0.0650739	0.119313	0.0635986	0.0647078	0.0727198	0.0788767	0.0280568
Sel I (G+X) - Sel II (Y)	0	0.0353072	0.0728566	0.028216	0.0600466	0.0275273	0.0278936	0.0339414	0.0292449	0.117426
Sel I (G+X) - Sel II (Y)	-2	0.0588354	0.22345	0.0483771	0.0862016	0.0466985	0.0474664	0.0539	0.0591521	0.0252091
Sel I (G+X) - Sel II (Y)	-1	0.0696147	1.00731	0.0574134	0.0993507	0.055708	0.0561084	0.0627408	0.0701141	0.0255805
Sel I (G+X) - Sel II (Y)	-0.5	0.0649791	0.821549	0.0523808	0.0937947	0.0509411	0.0517574	0.056607	0.060414	0.0382248
Sel I (G+X) - Sel II (Y)	0.5	0.069087	0.214908	0.057102	0.089761	0.0547512	0.0557199	0.0616886	0.0653579	0.0401686
Sel I (G+X) - Sel II (Y)	1	0.0710326	0.264567	0.0585694	0.103645	0.0573102	0.0576066	0.0640275	0.069585	0.0288598
Sel I (G+X) - Sel II (Y)	2	0.0602018	0.287993	0.0485286	0.0892136	0.0466478	0.0471591	0.0527519	0.0574688	0.027904
Sel I (G+X) - Sel II (G)	0	0.0353072	0.0728566	0.028216	0.0600466	0.0275273	0.0278936	0.0339414	0.0292449	0.117426
Sel I (G+X) - Sel II (G)	-2	0.0843421	0.53748	0.0668072	0.123415	0.0641121	0.0651358	0.0743246	0.0810105	0.0253292
Sel I (G+X) - Sel II (G)	-1	0.0834261	0.520794	0.066123	0.126443	0.0646022	0.0647439	0.0732405	0.0801802	0.0254875
Sel I (G+X) - Sel II (G)	-0.5	0.0684888	0.220301	0.0528677	0.0953682	0.0512083	0.0520029	0.0577592	0.0611353	0.0383132
Sel I (G+X) - Sel II (G)	0.5	0.0706408	0.167073	0.0543974	0.0975483	0.0523648	0.0531466	0.0587526	0.0622921	0.0399609
Sel I (G+X) - Sel II (G)	1	0.0761972	0.766031	0.0606607	0.111353	0.0588954	0.0590804	0.0695714	0.0718046	0.0289303
Sel I (G+X) - Sel II (G)	2	0.0832236	0.110315	0.0663074	0.117954	0.0648017	0.0653901	0.072779	0.0790125	0.0280501
Sel I (G+X) - Sel II (X+Y)	0	0.0353072	0.0728566	0.028216	0.0600466	0.0275273	0.0278936	0.0339414	0.0292449	0.117426
Sel I (G+X) - Sel II (X+Y)	-2	0.104784	0.285388	0.0586919	0.150186	0.0569388	0.0951764	0.155711	0.0797203	0.0252523
Sel I (G+X) - Sel II (X+Y)	-1	0.0814293	0.13783	0.0592603	0.12493	0.0588682	0.0654193	0.0803406	0.0754622	0.0256734
Sel I (G+X) - Sel II (X+Y)	-0.5	0.0673505	0.148685	0.0517019	0.0910766	0.0501843	0.0508539	0.0565439	0.0601274	0.0384428
Sel I (G+X) - Sel II (X+Y)	0.5	0.0709942	0.122595	0.055361	0.098194	0.0539618	0.0549629	0.060157	0.0639452	0.0404023
Sel I (G+X) - Sel II (X+Y)	1	0.0859605	0.217608	0.0584064	0.120272	0.0561872	0.0655167	0.0825066	0.0722916	0.028868
Sel I (G+X) - Sel II (X+Y)	2	0.108785	0.667315	0.0582276	0.145071	0.0565569	0.0881952	0.151713	0.0767143	0.0281537
Sel I (G+X) - Sel II (G+X)	0	0.0353072	0.0728566	0.028216	0.0600466	0.0275273	0.0278936	0.0339414	0.0292449	0.117426
Sel I (G+X) - Sel II (G+X)	-2	0.0858511	0.190244	0.0664354	0.128533	0.0641424	0.0668451	0.0769846	0.0819254	0.0253503
Sel I (G+X) - Sel II (G+X)	-1	0.0861431	0.235277	0.0686111	0.126324	0.067426	0.0690249	0.0771518	0.0851137	0.0253724
Sel I (G+X) - Sel II (G+X)	-0.5	0.0704065	0.235806	0.0544079	0.096715	0.0521376	0.0530726	0.0593868	0.0628852	0.0381708
Sel I (G+X) - Sel II (G+X)	0.5	0.0646728	0.11374	0.0521043	0.0915527	0.0504416	0.0513327	0.0564462	0.0598477	0.0401417
Sel I (G+X) - Sel II (G+X)	1	0.0792275	0.25504	0.0607258	0.118035	0.0585954	0.059928	0.0685071	0.0728113	0.0288345
Sel I (G+X) - Sel II (G+X)	2	0.0831477	0.122445	0.0644916	0.119791	0.0620591	0.0640447	0.0717549	0.0770902	0.0279782
Sel I (G+X) - Sel II (G+Y)	0	0.0353072	0.0728566	0.028216	0.0600466	0.0275273	0.0278936	0.0339414	0.0292449	0.117426
Sel I (G+X) - Sel II (G+Y)	-2	0.181197	0.473223	0.0779942	0.23439	0.07516	0.183163	0.436108	0.237228	0.0251196
Sel I (G+X) - Sel II (G+Y)	-1	0.166748	0.491079	0.078672	0.22948	0.0760374	0.167812	0.429954	0.14966	0.0255192
Sel I (G+X) - Sel II (G+Y)	-0.5	0.078505	0.705672	0.0617852	0.134114	0.0606255	0.0725599	0.0767489	0.0739821	0.0382671
Sel I (G+X) - Sel II (G+Y)	0.5	0.0748321	0.243951	0.0586023	0.129852	0.0580931	0.0707923	0.077492	0.0693517	0.0401901
Sel I (G+X) - Sel II (G+Y)	1	0.143582	0.590139	0.0739369	0.195445	0.0714582	0.150345	0.306215	0.110356	0.0286426
Sel I (G+X) - Sel II (G+Y)	2	0.208807	0.320996	0.0705223	0.214871	0.0681535	0.180248	0.534126	0.214753	0.0279095
Sel I (G+X) - Sel II (G+X+Y)	0	0.0353072	0.0728566	0.028216	0.0600466	0.0275273	0.0278936	0.0339414	0.0292449	0.117426
Sel I (G+X) - Sel II (G+X+Y)	-2	0.172604	0.797588	0.078103	0.235026	0.0745523	0.20665	0.509488	0.268456	0.0253583
Sel I (G+X) - Sel II (G+X+Y)	-1	0.185536	0.925138	0.0833989	0.223423	0.0801382	0.193243	0.436753	0.154317	0.0254434
Sel I (G+X) - Sel II (G+X+Y)	-0.5	0.0802616	0.481368	0.0642374	0.140767	0.0633865	0.0731365	0.0804545	0.0771412	0.0383439
Sel I (G+X) - Sel II (G+X+Y)	0.5	0.0779681	0.161408	0.0602448	0.143825	0.0589774	0.0752448	0.0835234	0.0718802	0.0401167
Sel I (G+X) - Sel II (G+X+Y)	1	0.154278	0.739816	0.0734951	0.209719	0.0708795	0.165598	0.374238	0.136336	0.0288106
Sel I (G+X) - Sel II (G+X+Y)	2	0.240966	0.80511	0.0760142	0.232238	0.073655	0.214001	0.612111	0.240329	0.0279127
Sel I (G+Y) - Sel II (X)	0	0.0353072	0.0728566	0.028216	0.0600466	0.0275273	0.0278936	0.0339414	0.0292449	0.117426
Sel I (G+Y) - Sel II (X)	-2	0.0644511	0.114581	0.0526688	0.0887536	0.0509075	0.0518983	0.0562917	0.0601061	0.0479759
Sel I (G+Y) - Sel II (X)	-1	0.0609054	0.151506	0.0478442	0.0867798	0.0465958	0.0469348	0.0514166	0.0540112	0.0522871
Sel I (G+Y) - Sel II (X)	-0.5	0.0541597	0.232932	0.0430863	0.0720053	0.0417878	0.0420982	0.0456044	0.0471518	0.0668574
Sel I (G+Y) - Sel II (X)	0.5	0.0538537	0.176159	0.0430869	0.072759	0.0418467	0.0419874	0.045819	0.0463919	0.0778418
Sel I (G+Y) - Sel II (X)	1	0.0590439	0.348028	0.0478408	0.0816829	0.0467859	0.0475256	0.051256	0.0529948	0.0624475
Sel I (G+Y) - Sel II (X)	2	0.0635469	0.134456	0.0510128	0.086434	0.049215	0.0496352	0.0560948	0.0569918	0.0563089
Sel I (G+Y) - Sel II (Y)	0	0.0353072	0.0728566	0.028216	0.0600466	0.0275273	0.0278936	0.0339414	0.0292449	0.117426
Sel I (G+Y) - Sel II (Y)	-2	0.0482498	0.127	0.0377687	0.0657849	0.036114	0.036355	0.0403799	0.0428832	0.0479947
Sel I (G+Y) - Sel II (Y)	-1	0.0559334	0.120811	0.0441508	0.0750207	0.0427188	0.0434229	0.0472577	0.0495673	0.0519461
Sel I (G+Y) - Sel II (Y)	-0.5	0.0521882	0.269422	0.0416823	0.0701695	0.0402036	0.0404055	0.0440141	0.0454325	0.0669171
Sel I (G+Y) - Sel II (Y)	0.5	0.0504453	0.182026	0.0406971	0.0698474	0.0397104	0.0399462	0.04327	0.0437805	0.0778699
Sel I (G+Y) - Sel II (Y)	1	0.0536587	0.132157	0.0430212	0.0723598	0.0424022	0.0427628	0.0461159	0.0477905	0.0623738
Sel I (G+Y) - Sel II (Y)	2	0.0494568	0.171214	0.0395537	0.0674185	0.0388786	0.0389043	0.0419714	0.0443184	0.0563751
Sel I (G+Y) - Sel II (G)	0	0.0353072	0.0728566	0.028216	0.0600466	0.0275273	0.0278936	0.0339414	0.0292449	0.117426
Sel I (G+Y) - Sel II (G)	-2	0.0646284	0.177383	0.0502832	0.089584	0.0483096	0.0490159	0.0541908	0.0572723	0.0479358
Sel I (G+Y) - Sel II (G)	-1	0.0604139	0.13093	0.0471055	0.0864049	0.0455435	0.0465007	0.0513608	0.0529227	0.0524391
Sel I (G+Y) - Sel II (G)	-0.5	0.0540269	0.370523	0.0405239	0.0733941	0.0389049	0.039491	0.0441644	0.0440338	0.0669807
Sel I (G+Y) - Sel II (G)	0.5	0.0496708	0.129638	0.0370561	0.0669171	0.0359024	0.0362598	0.0401847	0.0397204	0.0780672
Sel I (G+Y) - Sel II (G)	1	0.0526383	0.157563	0.0418582	0.0784145	0.040845	0.041367	0.0454011	0.0464732	0.0623267
Sel I (G+Y) - Sel II (G)	2	0.0589506	0.0994128	0.0452491	0.0820896	0.0435346	0.0437362	0.0495199	0.0505449	0.0563696
Sel I (G+Y) - Sel II (X+Y)	0	0.0353072	0.0728566	0.028216	0.0600466	0.0275273	0.0278936	0.0339414	0.0292449	0.117426
Sel I (G+Y) - Sel II (X+Y)	-2	0.0618005	0.171799	0.0490201	0.0939106	0.0484669	0.0540179	0.0588716	0.0593614	0.0480713
Sel I (G+Y) - Sel II (X+Y)	-1	0.0588118	0.155172	0.0458499	0.0803572	0.044687	0.0460958	0.0502643	0.0529933	0.0521525
Sel I (G+Y) - Sel II (X+Y)	-0.5	0.0512334	0.121576	0.0392778	0.0696887	0.038346	0.0389675	0.0430269	0.0429182	0.0668772
Sel I (G+Y) - Sel II (X+Y)	0.5	0.0507855	0.18786	0.0393889	0.0700181	0.0382291	0.0389439	0.0414713	0.0424557	0.0779092
Sel I (G+Y) - Sel II (X+Y)	1	0.0555913	0.102997	0.0441859	0.0796568	0.0431808	0.0447021	0.0486036	0.0493493	0.0627134
Sel I (G+Y) - Sel II (X+Y)	2	0.0600644	0.149125	0.0467457	0.0857063	0.0453301	0.0501437	0.0549434	0.0547086	0.0565844
Sel I (G+Y) - Sel II (G+X)	0	0.0353072	0.0728566	0.028216	0.0600466	0.0275273	0.0278936	0.0339414	0.0292449	0.117426
Sel I (G+Y) - Sel II (G+X)	-2	0.0642053	0.221173	0.0501878	0.09195	0.0489013	0.0496903	0.055293	0.0578558	0.0478908
Sel I (G+Y) - Sel II (G+X)	-1	0.0615232	0.286093	0.0462432	0.0874591	0.0449597	0.0463861	0.0513539	0.0524029	0.0520958
Sel I (G+Y) - Sel II (G+X)	-0.5	0.0512418	0.139964	0.0383466	0.0729202	0.0370364	0.0378682	0.0412325	0.0418103	0.0667846
Sel I (G+Y) - Sel II (G+X)	0.5	0.0487392	0.09263	0.0364973	0.0696803	0.035176	0.0354063	0.0389585	0.0394327	0.077678
Sel I (G+Y) - Sel II (G+X)	1	0.0551317	0.45378	0.042324	0.079905	0.0413959	0.0418333	0.0462087	0.046993	0.0626599
Sel I (G+Y) - Sel II (G+X)	2	0.0599173	0.548124	0.0454439	0.0874203	0.0445388	0.0453093	0.050264	0.0511518	0.0566152
Sel I (G+Y) - Sel II (G+Y)	0	0.0353072	0.0728566	0.028216	0.0600466	0.0275273	0.0278936	0.0339414	0.0292449	0.117426
Sel I (G+Y) - Sel II (G+Y)	-2	0.073867	0.374586	0.0603512	0.160974	0.0596828	0.0700605	0.075183	0.0728752	0.047844
Sel I (G+Y) - Sel II (G+Y)	-1	0.0697633	0.431339	0.0568162	0.143315	0.0564594	0.0646124	0.0678591	0.0679603	0.0524108
Sel I (G+Y) - Sel II (G+Y)	-0.5	0.0567684	0.180478	0.0430107	0.0998401	0.0428736	0.0477001	0.0490306	0.0485311	0.0668756
Sel I (G+Y) - Sel II (G+Y)	0.5	0.0506862	0.379579	0.0392393	0.0881438	0.0386303	0.0432143	0.0436634	0.043547	0.077696
Sel I (G+Y) - Sel II (G+Y)	1	0.0605075	0.502502	0.0478118	0.119326	0.0478811	0.0543135	0.0561515	0.0543434	0.0625577
Sel I (G+Y) - Sel II (G+Y)	2	0.0676943	0.210683	0.0527919	0.134327	0.052588	0.061333	0.0639031	0.0616954	0.0565104
Sel I (G+Y) - Sel II (G+X+Y)	0	0.0353072	0.0728566	0.028216	0.0600466	0.0275273	0.0278936	0.0339414	0.0292449	0.117426
Sel I (G+Y) - Sel II (G+X+Y)	-2	0.0785631	0.379289	0.0638442	0.167789	0.0623726	0.0748082	0.078653	0.0770168	0.0477886
Sel I (G+Y) - Sel II (G+X+Y)	-1	0.070131	0.209161	0.0545114	0.147278	0.0540657	0.0642363	0.0645551	0.0646027	0.0523034
Sel I (G+Y) - Sel II (G+X+Y)	-0.5	0.0559901	0.233895	0.0431659	0.100031	0.0434075	0.0469974	0.0479619	0.0491188	0.0667984
Sel I (G+Y) - Sel II (G+X+Y)	0.5	0.0504355	0.276818	0.0376318	0.0967262	0.0373864	0.043251	0.0440061	0.0420725	0.0776639
Sel I (G+Y) - Sel II (G+X+Y)	1	0.0634612	0.352685	0.0500141	0.126938	0.0499767	0.0578007	0.059234	0.0577317	0.062648
Sel I (G+Y) - Sel II (G+X+Y)	2	0.0683545	0.544294	0.052812	0.142683	0.0526419	0.0620756	0.0668104	0.0619638	0.0561744
Sel I (G+X+Y) - Sel II (X)	0	0.0353072	0.0728566	0.028216	0.0600466	0.0275273	0.0278936	0.0339414	0.0292449	0.117426
Sel I (G+X+Y) - Sel II (X)	-2	0.0828177	0.143509	0.0647168	0.118666	0.0621946	0.0637014	0.0740512	0.0794687	0.0259411
Sel I (G+X+Y) - Sel II (X)	-1	0.0832974	0.234234	0.0653332	0.11883	0.0631963	0.0633795	0.0720198	0.0795738	0.0255497
Sel I (G+X+Y) - Sel II (X)	-0.5	0.0708307	0.700564	0.0558851	0.0985534	0.0549053	0.0552572	0.0601492	0.0648143	0.0361235
Sel I (G+X+Y) - Sel II (X)	0.5	0.0737199	0.209531	0.0574656	0.0999521	0.0559511	0.0559934	0.0616658	0.0660938	0.0378666
Sel I (G+X+Y) - Sel II (X)	1	0.0800348	0.139411	0.0648742	0.116317	0.0634917	0.06412	0.0706259	0.0774822	0.0284649
Sel I (G+X+Y) - Sel II (X)	2	0.084602	0.159932	0.0667438	0.122519	0.0644526	0.0665154	0.0747873	0.0799073	0.0283691
Sel I (G+X+Y) - Sel II (Y)	0	0.0353072	0.0728566	0.028216	0.0600466	0.0275273	0.0278936	0.0339414	0.0292449	0.117426
Sel I (G+X+Y) - Sel II (Y)	-2	0.0594496	0.0997837	0.0467432	0.0872483	0.0459481	0.0460884	0.0515842	0.0565976	0.0260149
Sel I (G+X+Y) - Sel II (Y)	-1	0.0726429	0.154857	0.0585269	0.103511	0.0562528	0.0565554	0.0642007	0.0711627	0.0255674
Sel I (G+X+Y) - Sel II (Y)	-0.5	0.0701693	0.280536	0.0554365	0.0954447	0.0539844	0.0546643	0.058586	0.0646528	0.0361001
Sel I (G+X+Y) - Sel II (Y)	0.5	0.0724155	0.199408	0.0590059	0.101356	0.0571518	0.057727	0.0638254	0.0674891	0.0378745
Sel I (G+X+Y) - Sel II (Y)	1	0.0720711	0.116766	0.0571727	0.10536	0.0556158	0.0561129	0.0638363	0.0680951	0.028617
Sel I (G+X+Y) - Sel II (Y)	2	0.0598106	0.111335	0.0484379	0.0873122	0.0467167	0.0470645	0.0533691	0.0572997	0.0283689
Sel I (G+X+Y) - Sel II (G)	0	0.0353072	0.0728566	0.028216	0.0600466	0.0275273	0.0278936	0.0339414	0.0292449	0.117426
Sel I (G+X+Y) - Sel II (G)	-2	0.081975	0.261093	0.0668031	0.122123	0.0653201	0.0658404	0.0729753	0.0811433	0.0260474
Sel I (G+X+Y) - Sel II (G)	-1	0.0819068	0.287293	0.0642499	0.120646	0.0624967	0.0635291	0.070929	0.0780345	0.0254518
Sel I (G+X+Y) - Sel II (G)	-0.5	0.0731752	0.166003	0.0586011	0.0976053	0.0566512	0.0571137	0.0629	0.0682145	0.0360985
Sel I (G+X+Y) - Sel II (G)	0.5	0.0724579	0.312733	0.0558691	0.100694	0.0535309	0.053663	0.0610363	0.0639303	0.0378897
Sel I (G+X+Y) - Sel II (G)	1	0.0767047	0.194011	0.0615599	0.113993	0.0596519	0.0598611	0.0667643	0.0726948	0.0286767
Sel I (G+X+Y) - Sel II (G)	2	0.0778038	0.327691	0.0622186	0.116737	0.0603565	0.0608512	0.0683356	0.0736198	0.0282724
Sel I (G+X+Y) - Sel II (X+Y)	0	0.0353072	0.0728566	0.028216	0.0600466	0.0275273	0.0278936	0.0339414	0.0292449	0.117426
Sel I (G+X+Y) - Sel II (X+Y)	-2	0.101352	0.221888	0.0584106	0.163103	0.0568411	0.0958256	0.155523	0.0846618	0.0258322
Sel I (G+X+Y) - Sel II (X+Y)	-1	0.081966	0.290921	0.0578504	0.122625	0.0566879	0.0648152	0.0789354	0.0742042	0.0254284
Sel I (G+X+Y) - Sel II (X+Y)	-0.5	0.0664501	0.663713	0.0522478	0.0894927	0.0514462	0.0520233	0.0582075	0.0608696	0.0364328
Sel I (G+X+Y) - Sel II (X+Y)	0.5	0.0709626	0.884722	0.0560522	0.100049	0.0543455	0.054966	0.0599803	0.0645323	0.0379599
Sel I (G+X+Y) - Sel II (X+Y)	1	0.0880172	0.164707	0.0631881	0.128701	0.060818	0.0727553	0.0844519	0.0784694	0.0285656
Sel I (G+X+Y) - Sel II (X+Y)	2	0.109963	0.477542	0.0591352	0.14896	0.0578995	0.0907584	0.159487	0.084516	0.0284228
Sel I (G+X+Y) - Sel II (G+X)	0	0.0353072	0.0728566	0.028216	0.0600466	0.0275273	0.0278936	0.0339414	0.0292449	0.117426
Sel I (G+X+Y) - Sel II (G+X)	-2	0.0838621	0.420329	0.0641964	0.1251	0.0618927	0.0633806	0.0731103	0.0789453	0.0259442
Sel I (G+X+Y) - Sel II (G+X)	-1	0.0923896	0.146363	0.0698289	0.12921	0.0676658	0.0693811	0.0773284	0.0859495	0.0254424
Sel I (G+X+Y) - Sel II (G+X)	-0.5	0.0726565	0.181985	0.0551449	0.102817	0.0532979	0.0538174	0.0610754	0.0642984	0.0363663
Sel I (G+X+Y) - Sel II (G+X)	0.5	0.0698834	0.193221	0.0555321	0.0987618	0.0541968	0.0549536	0.0610762	0.063834	0.0378661
Sel I (G+X+Y) - Sel II (G+X)	1	0.0814016	0.262554	0.0636392	0.119184	0.0610489	0.063235	0.0722174	0.0761381	0.0286798
Sel I (G+X+Y) - Sel II (G+X)	2	0.0846309	0.28197	0.0651807	0.12387	0.0631037	0.0653005	0.0756247	0.0779536	0.0283417
Sel I (G+X+Y) - Sel II (G+Y)	0	0.0353072	0.0728566	0.028216	0.0600466	0.0275273	0.0278936	0.0339414	0.0292449	0.117426
Sel I (G+X+Y) - Sel II (G+Y)	-2	0.156875	0.486052	0.0769926	0.240961	0.0739978	0.177259	0.3638	0.218145	0.0259774
Sel I (G+X+Y) - Sel II (G+Y)	-1	0.206341	0.303382	0.0792494	0.220843	0.0759845	0.197495	0.501831	0.180829	0.0255852
Sel I (G+X+Y) - Sel II (G+Y)	-0.5	0.079095	0.302808	0.0620201	0.139356	0.0609091	0.073679	0.0818143	0.0747164	0.0363365
Sel I (G+X+Y) - Sel II (G+Y)	0.5	0.0771746	0.203587	0.0599542	0.136496	0.0589064	0.0725674	0.0819499	0.0709944	0.0376935
Sel I (G+X+Y) - Sel II (G+Y)	1	0.16288	0.625807	0.071631	0.198973	0.0692445	0.153082	0.347612	0.120835	0.0287359
Sel I (G+X+Y) - Sel II (G+Y)	2	0.192696	0.361208	0.0697577	0.211307	0.0679695	0.179357	0.486942	0.20425	0.0283661
Sel I (G+X+Y) - Sel II (G+X+Y)	0	0.0353072	0.0728566	0.028216	0.0600466	0.0275273	0.0278936	0.0339414	0.0292449	0.117426
Sel I (G+X+Y) - Sel II (G+X+Y)	-2	0.148472	0.391401	0.0801651	0.243998	0.0765996	0.179303	0.381353	0.248272	0.0257994
Sel I (G+X+Y) - Sel II (G+X+Y)	-1	0.209688	0.408622	0.0794669	0.23168	0.0763864	0.200783	0.516504	0.174156	0.0254141
Sel I (G+X+Y) - Sel II (G+X+Y)	-0.5	0.0803385	0.285745	0.062087	0.150028	0.0606797	0.0778842	0.0858848	0.0748798	0.0361493
Sel I (G+X+Y) - Sel II (G+X+Y)	0.5	0.0798315	0.3865	0.0632214	0.146469	0.0621184	0.0797365	0.0895801	0.0757092	0.0380229
Sel I (G+X+Y) - Sel II (G+X+Y)	1	0.188186	0.397828	0.0749882	0.213668	0.0727507	0.184706	0.464268	0.166057	0.0286491
Sel I (G+X+Y) - Sel II (G+X+Y)	2	0.222225	0.304109	0.0739876	0.22972	0.0714491	0.211446	0.55459	0.231691	0.0284019

## Sheet: Fig 7 Type I error rates
Selection_mechanism	Selection_effect	Weighted.Median	MBE	MR-Robust	MR-Egger	MR-IVW	MR-Lasso	Contamination.Mixture	MR-RAPS	R2
Sel I (X) - Sel II (X)	0	0.026	0.009	0.036	0.044	0.04	0.044	0.076	0.036	0.117426
	-2	0.415	0.096	0.705	0.196	0.738	0.737	0.684	0.711	0.068665
	-1	0.104	0.024	0.237	0.072	0.239	0.244	0.242	0.231	0.0933613
	-0.5	0.033	0.01	0.065	0.027	0.071	0.075	0.092	0.061	0.108519
	0.5	0.031	0.009	0.059	0.053	0.051	0.054	0.084	0.054	0.111269
	1	0.124	0.023	0.259	0.059	0.254	0.26	0.274	0.244	0.0961834
	2	0.384	0.102	0.655	0.176	0.707	0.71	0.641	0.681	0.074608
Sel I (X) - Sel II (Y)	0	0.026	0.009	0.036	0.044	0.04	0.044	0.076	0.036	0.117426
	-2	0.018	0.003	0.048	0.039	0.042	0.044	0.063	0.041	0.0686568
	-1	0.024	0.004	0.032	0.048	0.034	0.037	0.061	0.035	0.0933993
	-0.5	0.03	0.005	0.055	0.051	0.045	0.047	0.088	0.042	0.10845
	0.5	0.023	0.008	0.047	0.037	0.042	0.043	0.068	0.035	0.111336
	1	0.024	0.011	0.052	0.04	0.05	0.052	0.071	0.045	0.0964106
	2	0.031	0.004	0.051	0.048	0.042	0.047	0.069	0.042	0.0744759
Sel I (X) - Sel II (G)	0	0.026	0.009	0.036	0.044	0.04	0.044	0.076	0.036	0.117426
Sel I (X) - Sel II (G)	-2	0.012	0.004	0.012	0.037	0.004	0.005	0.019	0.009	0.0685931
Sel I (X) - Sel II (G)	-1	0.008	0.002	0.005	0.048	0.007	0.008	0.019	0.004	0.0930438
Sel I (X) - Sel II (G)	-0.5	0.015	0.003	0.023	0.043	0.024	0.026	0.048	0.019	0.108343
Sel I (X) - Sel II (G)	0.5	0.015	0.006	0.026	0.039	0.016	0.018	0.042	0.02	0.111489
Sel I (X) - Sel II (G)	1	0.01	0.004	0.007	0.039	0.006	0.006	0.027	0.005	0.0959235
Sel I (X) - Sel II (G)	2	0.01	0.003	0.007	0.032	0.007	0.007	0.018	0.007	0.0746219
Sel I (X) - Sel II (X+Y)	0	0.026	0.009	0.036	0.044	0.04	0.044	0.076	0.036	0.117426
Sel I (X) - Sel II (X+Y)	-2	1	0.757	1	0.981	1	1	1	1	0.0688356
Sel I (X) - Sel II (X+Y)	-1	0.993	0.652	1	0.711	1	1	0.999	1	0.0932085
Sel I (X) - Sel II (X+Y)	-0.5	0.389	0.095	0.645	0.145	0.684	0.687	0.636	0.648	0.108648
Sel I (X) - Sel II (X+Y)	0.5	0.378	0.102	0.636	0.163	0.682	0.682	0.635	0.661	0.111525
Sel I (X) - Sel II (X+Y)	1	0.999	0.663	1	0.728	1	1	1	1	0.0958502
Sel I (X) - Sel II (X+Y)	2	1	0.775	1	0.968	1	1	1	1	0.0742852
Sel I (X) - Sel II (G+X)	0	0.026	0.009	0.036	0.044	0.04	0.044	0.076	0.036	0.117426
Sel I (X) - Sel II (G+X)	-2	0.277	0.058	0.67	0.064	0.705	0.709	0.611	0.675	0.0689521
Sel I (X) - Sel II (G+X)	-1	0.23	0.047	0.558	0.049	0.589	0.597	0.55	0.563	0.0929207
Sel I (X) - Sel II (G+X)	-0.5	0.138	0.035	0.349	0.059	0.379	0.382	0.344	0.342	0.108706
Sel I (X) - Sel II (G+X)	0.5	0.144	0.036	0.34	0.052	0.369	0.376	0.358	0.35	0.111126
Sel I (X) - Sel II (G+X)	1	0.218	0.048	0.558	0.048	0.591	0.598	0.524	0.556	0.0961162
Sel I (X) - Sel II (G+X)	2	0.274	0.05	0.631	0.047	0.671	0.677	0.58	0.622	0.0745692
Sel I (X) - Sel II (G+Y)	0	0.026	0.009	0.036	0.044	0.04	0.044	0.076	0.036	0.117426
Sel I (X) - Sel II (G+Y)	-2	1	0.653	1	0.291	1	1	1	1	0.0689703
Sel I (X) - Sel II (G+Y)	-1	1	0.734	1	0.172	1	1	1	1	0.0928238
Sel I (X) - Sel II (G+Y)	-0.5	1	0.734	1	0.106	1	1	1	1	0.108887
Sel I (X) - Sel II (G+Y)	0.5	1	0.732	1	0.119	1	1	1	1	0.111312
Sel I (X) - Sel II (G+Y)	1	1	0.703	1	0.156	1	1	1	1	0.0962831
Sel I (X) - Sel II (G+Y)	2	1	0.668	1	0.24	1	1	1	1	0.0740982
Sel I (X) - Sel II (G+X+Y)	0	0.026	0.009	0.036	0.044	0.04	0.044	0.076	0.036	0.117426
Sel I (X) - Sel II (G+X+Y)	-2	1	0.667	1	0.381	1	1	1	1	0.068577
Sel I (X) - Sel II (G+X+Y)	-1	1	0.751	1	0.258	1	1	1	1	0.0932789
Sel I (X) - Sel II (G+X+Y)	-0.5	1	0.726	1	0.199	1	1	1	1	0.109049
Sel I (X) - Sel II (G+X+Y)	0.5	1	0.751	1	0.181	1	1	1	1	0.111524
Sel I (X) - Sel II (G+X+Y)	1	1	0.745	1	0.297	1	1	1	1	0.0964202
Sel I (X) - Sel II (G+X+Y)	2	1	0.683	1	0.37	1	1	1	1	0.0740472
Sel I (Y) - Sel II (X)	0	0.026	0.009	0.036	0.044	0.04	0.044	0.076	0.036	0.117426
Sel I (Y) - Sel II (X)	-2	0.465	0.139	0.739	0.186	0.784	0.789	0.738	0.759	0.119097
Sel I (Y) - Sel II (X)	-1	0.112	0.039	0.238	0.068	0.256	0.265	0.258	0.229	0.118072
Sel I (Y) - Sel II (X)	-0.5	0.023	0.01	0.048	0.044	0.062	0.066	0.095	0.058	0.117784
Sel I (Y) - Sel II (X)	0.5	0.021	0.006	0.055	0.054	0.052	0.056	0.082	0.051	0.117522
Sel I (Y) - Sel II (X)	1	0.135	0.04	0.247	0.083	0.267	0.268	0.264	0.255	0.118165
Sel I (Y) - Sel II (X)	2	0.422	0.137	0.703	0.18	0.746	0.748	0.692	0.717	0.118984
Sel I (Y) - Sel II (Y)	0	0.026	0.009	0.036	0.044	0.04	0.044	0.076	0.036	0.117426
Sel I (Y) - Sel II (Y)	-2	0.02	0.004	0.036	0.039	0.034	0.035	0.069	0.035	0.118982
Sel I (Y) - Sel II (Y)	-1	0.021	0.006	0.036	0.035	0.03	0.034	0.066	0.026	0.117907
Sel I (Y) - Sel II (Y)	-0.5	0.029	0.009	0.044	0.054	0.041	0.041	0.072	0.045	0.117537
Sel I (Y) - Sel II (Y)	0.5	0.026	0.008	0.044	0.043	0.04	0.042	0.073	0.04	0.117872
Sel I (Y) - Sel II (Y)	1	0.027	0.005	0.049	0.049	0.044	0.047	0.075	0.047	0.118322
Sel I (Y) - Sel II (Y)	2	0.022	0.005	0.044	0.031	0.037	0.038	0.083	0.038	0.118952
Sel I (Y) - Sel II (G)	0	0.026	0.009	0.036	0.044	0.04	0.044	0.076	0.036	0.117426
Sel I (Y) - Sel II (G)	-2	0.007	0.001	0.009	0.042	0.009	0.01	0.025	0.007	0.118985
Sel I (Y) - Sel II (G)	-1	0.015	0.004	0.015	0.04	0.007	0.008	0.037	0.007	0.117838
Sel I (Y) - Sel II (G)	-0.5	0.015	0.007	0.016	0.051	0.016	0.017	0.043	0.012	0.117205
Sel I (Y) - Sel II (G)	0.5	0.013	0.002	0.012	0.033	0.015	0.016	0.034	0.014	0.117474
Sel I (Y) - Sel II (G)	1	0.01	0.003	0.006	0.044	0.005	0.008	0.028	0.002	0.118098
Sel I (Y) - Sel II (G)	2	0.007	0.004	0.008	0.039	0.006	0.007	0.024	0.004	0.118981
Sel I (Y) - Sel II (X+Y)	0	0.026	0.009	0.036	0.044	0.04	0.044	0.076	0.036	0.117426
Sel I (Y) - Sel II (X+Y)	-2	1	0.85	1	0.99	1	1	1	1	0.11893
Sel I (Y) - Sel II (X+Y)	-1	0.994	0.684	1	0.701	1	1	1	1	0.117913
Sel I (Y) - Sel II (X+Y)	-0.5	0.364	0.108	0.666	0.174	0.693	0.699	0.649	0.664	0.117209
Sel I (Y) - Sel II (X+Y)	0.5	0.369	0.121	0.643	0.155	0.673	0.675	0.641	0.659	0.117387
Sel I (Y) - Sel II (X+Y)	1	0.995	0.688	1	0.746	1	1	1	1	0.118293
Sel I (Y) - Sel II (X+Y)	2	1	0.85	1	0.983	1	1	1	1	0.119195
Sel I (Y) - Sel II (G+X)	0	0.026	0.009	0.036	0.044	0.04	0.044	0.076	0.036	0.117426
Sel I (Y) - Sel II (G+X)	-2	0.289	0.065	0.698	0.052	0.739	0.737	0.631	0.706	0.118969
Sel I (Y) - Sel II (G+X)	-1	0.222	0.047	0.573	0.053	0.607	0.616	0.558	0.587	0.118091
Sel I (Y) - Sel II (G+X)	-0.5	0.152	0.036	0.331	0.038	0.346	0.354	0.342	0.33	0.117368
Sel I (Y) - Sel II (G+X)	0.5	0.137	0.036	0.372	0.046	0.378	0.381	0.381	0.358	0.117625
Sel I (Y) - Sel II (G+X)	1	0.22	0.055	0.559	0.052	0.603	0.612	0.526	0.569	0.11787
Sel I (Y) - Sel II (G+X)	2	0.259	0.065	0.638	0.046	0.659	0.676	0.606	0.656	0.119183
Sel I (Y) - Sel II (G+Y)	0	0.026	0.009	0.036	0.044	0.04	0.044	0.076	0.036	0.117426
Sel I (Y) - Sel II (G+Y)	-2	1	0.767	1	0.154	1	1	1	1	0.119051
Sel I (Y) - Sel II (G+Y)	-1	1	0.786	1	0.142	1	1	1	1	0.118188
Sel I (Y) - Sel II (G+Y)	-0.5	1	0.738	1	0.12	1	1	1	1	0.117631
Sel I (Y) - Sel II (G+Y)	0.5	1	0.724	1	0.093	1	1	1	1	0.117744
Sel I (Y) - Sel II (G+Y)	1	1	0.755	1	0.138	1	1	1	1	0.118078
Sel I (Y) - Sel II (G+Y)	2	1	0.78	1	0.158	1	1	1	1	0.118842
Sel I (Y) - Sel II (G+X+Y)	0	0.026	0.009	0.036	0.044	0.04	0.044	0.076	0.036	0.117426
Sel I (Y) - Sel II (G+X+Y)	-2	1	0.795	1	0.282	1	1	1	1	0.119103
Sel I (Y) - Sel II (G+X+Y)	-1	1	0.81	1	0.261	1	1	1	1	0.118351
Sel I (Y) - Sel II (G+X+Y)	-0.5	1	0.782	1	0.166	1	1	1	1	0.1172
Sel I (Y) - Sel II (G+X+Y)	0.5	1	0.766	1	0.181	1	1	1	1	0.117443
Sel I (Y) - Sel II (G+X+Y)	1	1	0.803	1	0.236	1	1	1	1	0.117918
Sel I (Y) - Sel II (G+X+Y)	2	1	0.775	1	0.256	1	1	1	1	0.118796
Sel I (G) - Sel II (X)	0	0.026	0.009	0.036	0.044	0.04	0.044	0.076	0.036	0.117426
Sel I (G) - Sel II (X)	-2	0.35	0.061	0.635	0.264	0.667	0.673	0.649	0.629	0.0612336
Sel I (G) - Sel II (X)	-1	0.109	0.015	0.224	0.115	0.222	0.233	0.247	0.193	0.0668004
Sel I (G) - Sel II (X)	-0.5	0.026	0.007	0.05	0.046	0.049	0.05	0.073	0.041	0.0796241
Sel I (G) - Sel II (X)	0.5	0.031	0.005	0.067	0.044	0.066	0.068	0.082	0.056	0.0864182
Sel I (G) - Sel II (X)	1	0.115	0.02	0.227	0.097	0.219	0.23	0.25	0.208	0.0735671
Sel I (G) - Sel II (X)	2	0.338	0.066	0.59	0.272	0.62	0.627	0.607	0.57	0.0679504
Sel I (G) - Sel II (Y)	0	0.026	0.009	0.036	0.044	0.04	0.044	0.076	0.036	0.117426
Sel I (G) - Sel II (Y)	-2	0.022	0.005	0.05	0.042	0.042	0.045	0.069	0.031	0.061394
Sel I (G) - Sel II (Y)	-1	0.014	0.003	0.055	0.038	0.04	0.042	0.064	0.033	0.0664416
Sel I (G) - Sel II (Y)	-0.5	0.032	0.006	0.037	0.046	0.04	0.04	0.06	0.036	0.0790779
Sel I (G) - Sel II (Y)	0.5	0.022	0.004	0.05	0.048	0.036	0.038	0.059	0.03	0.0866867
Sel I (G) - Sel II (Y)	1	0.027	0.005	0.048	0.048	0.042	0.047	0.061	0.038	0.0737385
Sel I (G) - Sel II (Y)	2	0.017	0.002	0.032	0.05	0.037	0.038	0.044	0.027	0.0676774
Sel I (G) - Sel II (G)	0	0.026	0.009	0.036	0.044	0.04	0.044	0.076	0.036	0.117426
Sel I (G) - Sel II (G)	-2	0.014	0.002	0.028	0.023	0.022	0.026	0.039	0.019	0.0614073
Sel I (G) - Sel II (G)	-1	0.012	0.001	0.03	0.03	0.022	0.022	0.042	0.026	0.0667677
Sel I (G) - Sel II (G)	-0.5	0.008	0.003	0.023	0.042	0.016	0.018	0.036	0.014	0.0799159
Sel I (G) - Sel II (G)	0.5	0.016	0.006	0.025	0.032	0.017	0.017	0.044	0.018	0.0864226
Sel I (G) - Sel II (G)	1	0.015	0.003	0.025	0.038	0.022	0.028	0.034	0.019	0.0733488
Sel I (G) - Sel II (G)	2	0.017	0.004	0.041	0.029	0.027	0.028	0.047	0.026	0.0680436
Sel I (G) - Sel II (X+Y)	0	0.026	0.009	0.036	0.044	0.04	0.044	0.076	0.036	0.117426
Sel I (G) - Sel II (X+Y)	-2	1	0.45	1	0.992	1	1	1	1	0.0612394
Sel I (G) - Sel II (X+Y)	-1	0.977	0.343	1	0.833	1	1	0.999	1	0.0667706
Sel I (G) - Sel II (X+Y)	-0.5	0.347	0.054	0.612	0.228	0.639	0.652	0.648	0.608	0.0794825
Sel I (G) - Sel II (X+Y)	0.5	0.326	0.049	0.605	0.213	0.635	0.634	0.642	0.597	0.086663
Sel I (G) - Sel II (X+Y)	1	0.98	0.41	1	0.863	1	1	0.999	1	0.0733309
Sel I (G) - Sel II (X+Y)	2	1	0.481	1	0.99	1	1	1	1	0.0678042
Sel I (G) - Sel II (G+X)	0	0.026	0.009	0.036	0.044	0.04	0.044	0.076	0.036	0.117426
Sel I (G) - Sel II (G+X)	-2	0.169	0.023	0.372	0.171	0.364	0.375	0.376	0.324	0.0615556
Sel I (G) - Sel II (G+X)	-1	0.148	0.021	0.365	0.124	0.348	0.358	0.389	0.316	0.066665
Sel I (G) - Sel II (G+X)	-0.5	0.089	0.008	0.23	0.058	0.243	0.244	0.278	0.225	0.0796781
Sel I (G) - Sel II (G+X)	0.5	0.113	0.012	0.296	0.087	0.284	0.296	0.324	0.253	0.086439
Sel I (G) - Sel II (G+X)	1	0.157	0.027	0.357	0.138	0.356	0.367	0.389	0.329	0.073281
Sel I (G) - Sel II (G+X)	2	0.161	0.032	0.346	0.157	0.31	0.324	0.353	0.279	0.0678496
Sel I (G) - Sel II (G+Y)	0	0.026	0.009	0.036	0.044	0.04	0.044	0.076	0.036	0.117426
Sel I (G) - Sel II (G+Y)	-2	1	0.364	1	0.836	1	1	1	1	0.0612309
Sel I (G) - Sel II (G+Y)	-1	1	0.344	1	0.821	1	1	1	1	0.0667311
Sel I (G) - Sel II (G+Y)	-0.5	1	0.354	1	0.633	1	1	1	1	0.079529
Sel I (G) - Sel II (G+Y)	0.5	0.997	0.341	1	0.647	1	1	1	1	0.0866324
Sel I (G) - Sel II (G+Y)	1	1	0.373	1	0.817	1	1	1	1	0.0735412
Sel I (G) - Sel II (G+Y)	2	1	0.341	1	0.816	1	1	1	1	0.0676988
Sel I (G) - Sel II (G+X+Y)	0	0.026	0.009	0.036	0.044	0.04	0.044	0.076	0.036	0.117426
Sel I (G) - Sel II (G+X+Y)	-2	1	0.396	1	0.858	1	1	1	1	0.0614709
Sel I (G) - Sel II (G+X+Y)	-1	1	0.36	1	0.892	1	1	1	1	0.0664378
Sel I (G) - Sel II (G+X+Y)	-0.5	1	0.397	1	0.733	1	1	1	1	0.0795914
Sel I (G) - Sel II (G+X+Y)	0.5	1	0.373	1	0.768	1	1	1	1	0.0868933
Sel I (G) - Sel II (G+X+Y)	1	1	0.368	1	0.889	1	1	1	1	0.0734322
Sel I (G) - Sel II (G+X+Y)	2	1	0.364	1	0.883	1	1	1	1	0.068006
Sel I (X+Y) - Sel II (X)	0	0.026	0.009	0.036	0.044	0.04	0.044	0.076	0.036	0.117426
Sel I (X+Y) - Sel II (X)	-2	0.441	0.12	0.724	0.16	0.756	0.752	0.689	0.718	0.0919971
Sel I (X+Y) - Sel II (X)	-1	0.122	0.029	0.252	0.089	0.259	0.26	0.261	0.244	0.101304
Sel I (X+Y) - Sel II (X)	-0.5	0.03	0.008	0.067	0.046	0.066	0.068	0.096	0.059	0.11011
Sel I (X+Y) - Sel II (X)	0.5	0.032	0.006	0.059	0.043	0.056	0.06	0.081	0.046	0.112244
Sel I (X+Y) - Sel II (X)	1	0.12	0.031	0.242	0.081	0.248	0.253	0.265	0.236	0.103463
Sel I (X+Y) - Sel II (X)	2	0.423	0.116	0.699	0.179	0.732	0.736	0.665	0.695	0.0964835
Sel I (X+Y) - Sel II (Y)	0	0.026	0.009	0.036	0.044	0.04	0.044	0.076	0.036	0.117426
Sel I (X+Y) - Sel II (Y)	-2	0.021	0.004	0.046	0.043	0.05	0.054	0.063	0.046	0.0923154
Sel I (X+Y) - Sel II (Y)	-1	0.019	0.007	0.04	0.053	0.043	0.045	0.07	0.045	0.100999
Sel I (X+Y) - Sel II (Y)	-0.5	0.024	0.006	0.047	0.043	0.039	0.041	0.079	0.043	0.109917
Sel I (X+Y) - Sel II (Y)	0.5	0.017	0.006	0.044	0.042	0.042	0.047	0.078	0.041	0.112072
Sel I (X+Y) - Sel II (Y)	1	0.017	0.002	0.042	0.04	0.031	0.033	0.064	0.034	0.103768
Sel I (X+Y) - Sel II (Y)	2	0.024	0.007	0.034	0.04	0.038	0.042	0.063	0.035	0.0963305
Sel I (X+Y) - Sel II (G)	0	0.026	0.009	0.036	0.044	0.04	0.044	0.076	0.036	0.117426
Sel I (X+Y) - Sel II (G)	-2	0.011	0.002	0.006	0.044	0.004	0.006	0.026	0.005	0.0923755
Sel I (X+Y) - Sel II (G)	-1	0.008	0.003	0.007	0.042	0.007	0.008	0.02	0.007	0.1012
Sel I (X+Y) - Sel II (G)	-0.5	0.02	0.007	0.02	0.037	0.017	0.019	0.036	0.018	0.110233
Sel I (X+Y) - Sel II (G)	0.5	0.025	0.005	0.021	0.048	0.018	0.02	0.039	0.017	0.112334
Sel I (X+Y) - Sel II (G)	1	0.005	0.001	0.009	0.04	0.006	0.006	0.028	0.008	0.103529
Sel I (X+Y) - Sel II (G)	2	0.01	0.004	0.006	0.043	0.005	0.005	0.025	0.004	0.0963384
Sel I (X+Y) - Sel II (X+Y)	0	0.026	0.009	0.036	0.044	0.04	0.044	0.076	0.036	0.117426
Sel I (X+Y) - Sel II (X+Y)	-2	1	0.816	1	0.991	1	1	1	1	0.0921024
Sel I (X+Y) - Sel II (X+Y)	-1	0.996	0.633	1	0.711	1	1	1	1	0.101257
Sel I (X+Y) - Sel II (X+Y)	-0.5	0.38	0.095	0.62	0.156	0.673	0.681	0.635	0.655	0.110115
Sel I (X+Y) - Sel II (X+Y)	0.5	0.4	0.128	0.651	0.173	0.706	0.708	0.641	0.68	0.112353
Sel I (X+Y) - Sel II (X+Y)	1	0.996	0.66	1	0.725	1	1	1	1	0.103672
Sel I (X+Y) - Sel II (X+Y)	2	1	0.819	1	0.981	1	1	1	1	0.0962868
Sel I (X+Y) - Sel II (G+X)	0	0.026	0.009	0.036	0.044	0.04	0.044	0.076	0.036	0.117426
Sel I (X+Y) - Sel II (G+X)	-2	0.274	0.063	0.685	0.058	0.717	0.72	0.628	0.683	0.0921694
Sel I (X+Y) - Sel II (G+X)	-1	0.242	0.044	0.582	0.05	0.618	0.636	0.564	0.59	0.100923
Sel I (X+Y) - Sel II (G+X)	-0.5	0.133	0.025	0.337	0.052	0.328	0.332	0.342	0.318	0.109695
Sel I (X+Y) - Sel II (G+X)	0.5	0.146	0.027	0.369	0.043	0.406	0.412	0.365	0.37	0.11181
Sel I (X+Y) - Sel II (G+X)	1	0.218	0.05	0.558	0.045	0.612	0.627	0.536	0.567	0.103398
Sel I (X+Y) - Sel II (G+X)	2	0.254	0.055	0.628	0.05	0.692	0.691	0.589	0.652	0.0961275
Sel I (X+Y) - Sel II (G+Y)	0	0.026	0.009	0.036	0.044	0.04	0.044	0.076	0.036	0.117426
Sel I (X+Y) - Sel II (G+Y)	-2	1	0.727	1	0.212	1	1	1	1	0.0924787
Sel I (X+Y) - Sel II (G+Y)	-1	1	0.72	1	0.157	1	1	1	1	0.101331
Sel I (X+Y) - Sel II (G+Y)	-0.5	1	0.743	1	0.115	1	1	1	1	0.110038
Sel I (X+Y) - Sel II (G+Y)	0.5	1	0.719	1	0.119	1	1	1	1	0.112267
Sel I (X+Y) - Sel II (G+Y)	1	1	0.737	1	0.146	1	1	1	1	0.103984
Sel I (X+Y) - Sel II (G+Y)	2	1	0.705	1	0.171	1	1	1	1	0.0963933
Sel I (X+Y) - Sel II (G+X+Y)	0	0.026	0.009	0.036	0.044	0.04	0.044	0.076	0.036	0.117426
Sel I (X+Y) - Sel II (G+X+Y)	-2	1	0.713	1	0.315	1	1	1	1	0.0923346
Sel I (X+Y) - Sel II (G+X+Y)	-1	1	0.755	1	0.254	1	1	1	1	0.101124
Sel I (X+Y) - Sel II (G+X+Y)	-0.5	1	0.762	1	0.185	1	1	1	1	0.110159
Sel I (X+Y) - Sel II (G+X+Y)	0.5	1	0.751	1	0.186	1	1	1	1	0.112102
Sel I (X+Y) - Sel II (G+X+Y)	1	1	0.754	1	0.28	1	1	1	1	0.103375
Sel I (X+Y) - Sel II (G+X+Y)	2	1	0.72	1	0.298	1	1	1	1	0.0961918
Sel I (G+X) - Sel II (X)	0	0.026	0.009	0.036	0.044	0.04	0.044	0.076	0.036	0.117426
Sel I (G+X) - Sel II (X)	-2	0.056	0.005	0.118	0.057	0.109	0.12	0.137	0.087	0.0251071
Sel I (G+X) - Sel II (X)	-1	0.037	0.006	0.084	0.058	0.072	0.078	0.087	0.053	0.0253693
Sel I (G+X) - Sel II (X)	-0.5	0.03	0.008	0.052	0.047	0.05	0.056	0.067	0.041	0.0383071
Sel I (G+X) - Sel II (X)	0.5	0.024	0.002	0.061	0.053	0.053	0.06	0.075	0.051	0.0402807
Sel I (G+X) - Sel II (X)	1	0.049	0.004	0.107	0.06	0.109	0.113	0.112	0.084	0.0289316
Sel I (G+X) - Sel II (X)	2	0.085	0.006	0.166	0.068	0.147	0.154	0.172	0.136	0.0280568
Sel I (G+X) - Sel II (Y)	0	0.026	0.009	0.036	0.044	0.04	0.044	0.076	0.036	0.117426
Sel I (G+X) - Sel II (Y)	-2	0.021	0.003	0.052	0.041	0.032	0.036	0.061	0.029	0.0252091
Sel I (G+X) - Sel II (Y)	-1	0.018	0.001	0.045	0.036	0.043	0.044	0.054	0.035	0.0255805
Sel I (G+X) - Sel II (Y)	-0.5	0.015	0.002	0.051	0.048	0.038	0.043	0.054	0.031	0.0382248
Sel I (G+X) - Sel II (Y)	0.5	0.018	0.003	0.051	0.034	0.045	0.052	0.057	0.042	0.0401686
Sel I (G+X) - Sel II (Y)	1	0.021	0.004	0.061	0.043	0.054	0.055	0.071	0.038	0.0288598
Sel I (G+X) - Sel II (Y)	2	0.019	0.001	0.04	0.042	0.033	0.037	0.054	0.02	0.027904
Sel I (G+X) - Sel II (G)	0	0.026	0.009	0.036	0.044	0.04	0.044	0.076	0.036	0.117426
Sel I (G+X) - Sel II (G)	-2	0.024	0.004	0.041	0.046	0.036	0.045	0.051	0.025	0.0253292
Sel I (G+X) - Sel II (G)	-1	0.023	0.002	0.049	0.044	0.042	0.044	0.057	0.031	0.0254875
Sel I (G+X) - Sel II (G)	-0.5	0.019	0.004	0.042	0.034	0.031	0.034	0.049	0.027	0.0383132
Sel I (G+X) - Sel II (G)	0.5	0.022	0.005	0.041	0.034	0.034	0.04	0.044	0.024	0.0399609
Sel I (G+X) - Sel II (G)	1	0.014	0.001	0.04	0.036	0.032	0.031	0.044	0.024	0.0289303
Sel I (G+X) - Sel II (G)	2	0.027	0.002	0.051	0.051	0.054	0.055	0.072	0.035	0.0280501
Sel I (G+X) - Sel II (X+Y)	0	0.026	0.009	0.036	0.044	0.04	0.044	0.076	0.036	0.117426
Sel I (G+X) - Sel II (X+Y)	-2	0.206	0.007	0.337	0.074	0.432	0.429	0.278	0.298	0.0252523
Sel I (G+X) - Sel II (X+Y)	-1	0.462	0.07	0.664	0.22	0.696	0.742	0.691	0.668	0.0256734
Sel I (G+X) - Sel II (X+Y)	-0.5	0.244	0.042	0.459	0.213	0.477	0.484	0.493	0.428	0.0384428
Sel I (G+X) - Sel II (X+Y)	0.5	0.222	0.036	0.434	0.199	0.435	0.442	0.45	0.392	0.0404023
Sel I (G+X) - Sel II (X+Y)	1	0.593	0.092	0.739	0.262	0.765	0.8	0.765	0.732	0.028868
Sel I (G+X) - Sel II (X+Y)	2	0.531	0.033	0.655	0.157	0.739	0.747	0.559	0.612	0.0281537
Sel I (G+X) - Sel II (G+X)	0	0.026	0.009	0.036	0.044	0.04	0.044	0.076	0.036	0.117426
Sel I (G+X) - Sel II (G+X)	-2	0.029	0.002	0.047	0.054	0.031	0.046	0.063	0.036	0.0253503
Sel I (G+X) - Sel II (G+X)	-1	0.026	0.003	0.061	0.049	0.046	0.054	0.079	0.044	0.0253724
Sel I (G+X) - Sel II (G+X)	-0.5	0.066	0.007	0.144	0.105	0.131	0.138	0.161	0.111	0.0381708
Sel I (G+X) - Sel II (G+X)	0.5	0.054	0.007	0.129	0.079	0.12	0.124	0.15	0.1	0.0401417
Sel I (G+X) - Sel II (G+X)	1	0.029	0.001	0.047	0.047	0.041	0.051	0.061	0.037	0.0288345
Sel I (G+X) - Sel II (G+X)	2	0.025	0.005	0.051	0.047	0.041	0.051	0.061	0.033	0.0279782
Sel I (G+X) - Sel II (G+Y)	0	0.026	0.009	0.036	0.044	0.04	0.044	0.076	0.036	0.117426
Sel I (G+X) - Sel II (G+Y)	-2	0.595	0.055	0.007	0.039	0.002	0.581	0.703	0.002	0.0251196
Sel I (G+X) - Sel II (G+Y)	-1	0.503	0.039	0.008	0.05	0.004	0.48	0.569	0.004	0.0255192
Sel I (G+X) - Sel II (G+Y)	-0.5	0.973	0.289	0.985	0.568	0.947	0.991	0.992	0.945	0.0382671
Sel I (G+X) - Sel II (G+Y)	0.5	0.915	0.236	0.929	0.481	0.832	0.959	0.959	0.839	0.0401901
Sel I (G+X) - Sel II (G+Y)	1	0.459	0.05	0.01	0.041	0.007	0.469	0.52	0.006	0.0286426
Sel I (G+X) - Sel II (G+Y)	2	0.266	0.02	0	0.015	0	0.211	0.466	0	0.0279095
Sel I (G+X) - Sel II (G+X+Y)	0	0.026	0.009	0.036	0.044	0.04	0.044	0.076	0.036	0.117426
Sel I (G+X) - Sel II (G+X+Y)	-2	0.569	0.051	0.001	0.027	0.001	0.598	0.732	0.001	0.0253583
Sel I (G+X) - Sel II (G+X+Y)	-1	0.564	0.044	0.016	0.05	0.014	0.58	0.637	0.007	0.0254434
Sel I (G+X) - Sel II (G+X+Y)	-0.5	0.987	0.332	0.997	0.658	0.971	0.999	0.997	0.981	0.0383439
Sel I (G+X) - Sel II (G+X+Y)	0.5	0.994	0.301	0.991	0.59	0.959	0.999	0.996	0.953	0.0401167
Sel I (G+X) - Sel II (G+X+Y)	1	0.625	0.067	0.022	0.058	0.019	0.634	0.669	0.011	0.0288106
Sel I (G+X) - Sel II (G+X+Y)	2	0.313	0.02	0.001	0.02	0	0.245	0.535	0	0.0279127
Sel I (G+Y) - Sel II (X)	0	0.026	0.009	0.036	0.044	0.04	0.044	0.076	0.036	0.117426
Sel I (G+Y) - Sel II (X)	-2	0.3	0.046	0.542	0.231	0.56	0.565	0.542	0.513	0.0479759
Sel I (G+Y) - Sel II (X)	-1	0.076	0.009	0.179	0.097	0.188	0.192	0.197	0.161	0.0522871
Sel I (G+Y) - Sel II (X)	-0.5	0.033	0.005	0.068	0.043	0.053	0.056	0.089	0.056	0.0668574
Sel I (G+Y) - Sel II (X)	0.5	0.043	0.007	0.087	0.06	0.078	0.079	0.11	0.071	0.0778418
Sel I (G+Y) - Sel II (X)	1	0.089	0.016	0.227	0.092	0.227	0.23	0.249	0.192	0.0624475
Sel I (G+Y) - Sel II (X)	2	0.327	0.069	0.578	0.256	0.581	0.586	0.591	0.539	0.0563089
Sel I (G+Y) - Sel II (Y)	0	0.026	0.009	0.036	0.044	0.04	0.044	0.076	0.036	0.117426
Sel I (G+Y) - Sel II (Y)	-2	0.021	0.004	0.038	0.032	0.034	0.035	0.051	0.03	0.0479947
Sel I (G+Y) - Sel II (Y)	-1	0.025	0.003	0.055	0.041	0.042	0.046	0.067	0.04	0.0519461
Sel I (G+Y) - Sel II (Y)	-0.5	0.028	0.006	0.052	0.038	0.049	0.052	0.07	0.048	0.0669171
Sel I (G+Y) - Sel II (Y)	0.5	0.024	0.007	0.049	0.049	0.044	0.048	0.06	0.031	0.0778699
Sel I (G+Y) - Sel II (Y)	1	0.022	0.002	0.057	0.041	0.042	0.048	0.064	0.04	0.0623738
Sel I (G+Y) - Sel II (Y)	2	0.025	0.006	0.054	0.047	0.049	0.051	0.065	0.037	0.0563751
Sel I (G+Y) - Sel II (G)	0	0.026	0.009	0.036	0.044	0.04	0.044	0.076	0.036	0.117426
Sel I (G+Y) - Sel II (G)	-2	0.017	0.002	0.039	0.036	0.029	0.032	0.051	0.026	0.0479358
Sel I (G+Y) - Sel II (G)	-1	0.016	0.002	0.044	0.042	0.033	0.036	0.049	0.029	0.0524391
Sel I (G+Y) - Sel II (G)	-0.5	0.022	0.003	0.029	0.04	0.028	0.031	0.04	0.022	0.0669807
Sel I (G+Y) - Sel II (G)	0.5	0.024	0.002	0.028	0.034	0.032	0.034	0.045	0.027	0.0780672
Sel I (G+Y) - Sel II (G)	1	0.017	0.001	0.024	0.042	0.02	0.021	0.042	0.017	0.0623267
Sel I (G+Y) - Sel II (G)	2	0.014	0.001	0.034	0.038	0.023	0.024	0.044	0.02	0.0563696
Sel I (G+Y) - Sel II (X+Y)	0	0.026	0.009	0.036	0.044	0.04	0.044	0.076	0.036	0.117426
Sel I (G+Y) - Sel II (X+Y)	-2	1	0.487	1	0.977	1	1	1	1	0.0480713
Sel I (G+Y) - Sel II (X+Y)	-1	0.966	0.344	0.998	0.825	0.999	0.999	0.994	0.999	0.0521525
Sel I (G+Y) - Sel II (X+Y)	-0.5	0.282	0.05	0.555	0.197	0.566	0.577	0.581	0.542	0.0668772
Sel I (G+Y) - Sel II (X+Y)	0.5	0.301	0.054	0.59	0.199	0.624	0.629	0.623	0.562	0.0779092
Sel I (G+Y) - Sel II (X+Y)	1	0.981	0.392	1	0.85	1	1	1	1	0.0627134
Sel I (G+Y) - Sel II (X+Y)	2	1	0.505	1	0.981	1	1	1	1	0.0565844
Sel I (G+Y) - Sel II (G+X)	0	0.026	0.009	0.036	0.044	0.04	0.044	0.076	0.036	0.117426
Sel I (G+Y) - Sel II (G+X)	-2	0.125	0.023	0.255	0.123	0.246	0.257	0.285	0.228	0.0478908
Sel I (G+Y) - Sel II (G+X)	-1	0.116	0.019	0.24	0.131	0.245	0.258	0.271	0.216	0.0520958
Sel I (G+Y) - Sel II (G+X)	-0.5	0.104	0.016	0.225	0.085	0.224	0.234	0.251	0.2	0.0667846
Sel I (G+Y) - Sel II (G+X)	0.5	0.105	0.016	0.26	0.103	0.247	0.255	0.281	0.23	0.077678
Sel I (G+Y) - Sel II (G+X)	1	0.138	0.018	0.298	0.131	0.287	0.294	0.338	0.269	0.0626599
Sel I (G+Y) - Sel II (G+X)	2	0.119	0.014	0.258	0.137	0.246	0.249	0.288	0.211	0.0566152
Sel I (G+Y) - Sel II (G+Y)	0	0.026	0.009	0.036	0.044	0.04	0.044	0.076	0.036	0.117426
Sel I (G+Y) - Sel II (G+Y)	-2	1	0.336	1	0.732	0.997	1	1	0.999	0.047844
Sel I (G+Y) - Sel II (G+Y)	-1	1	0.328	1	0.782	1	1	1	1	0.0524108
Sel I (G+Y) - Sel II (G+Y)	-0.5	0.999	0.334	1	0.702	1	1	1	1	0.0668756
Sel I (G+Y) - Sel II (G+Y)	0.5	0.997	0.323	1	0.669	1	1	1	1	0.077696
Sel I (G+Y) - Sel II (G+Y)	1	1	0.364	1	0.8	1	1	1	0.999	0.0625577
Sel I (G+Y) - Sel II (G+Y)	2	1	0.346	1	0.773	1	1	1	1	0.0565104
Sel I (G+Y) - Sel II (G+X+Y)	0	0.026	0.009	0.036	0.044	0.04	0.044	0.076	0.036	0.117426
Sel I (G+Y) - Sel II (G+X+Y)	-2	1	0.372	1	0.771	1	1	1	0.999	0.0477886
Sel I (G+Y) - Sel II (G+X+Y)	-1	1	0.356	1	0.837	1	1	1	1	0.0523034
Sel I (G+Y) - Sel II (G+X+Y)	-0.5	1	0.358	1	0.794	1	1	1	1	0.0667984
Sel I (G+Y) - Sel II (G+X+Y)	0.5	1	0.37	1	0.809	1	1	1	1	0.0776639
Sel I (G+Y) - Sel II (G+X+Y)	1	1	0.365	1	0.866	1	1	1	1	0.062648
Sel I (G+Y) - Sel II (G+X+Y)	2	1	0.402	1	0.816	1	1	1	1	0.0561744
Sel I (G+X+Y) - Sel II (X)	0	0.026	0.009	0.036	0.044	0.04	0.044	0.076	0.036	0.117426
Sel I (G+X+Y) - Sel II (X)	-2	0.049	0.004	0.083	0.043	0.084	0.097	0.11	0.067	0.0259411
Sel I (G+X+Y) - Sel II (X)	-1	0.038	0.004	0.076	0.056	0.079	0.08	0.096	0.058	0.0255497
Sel I (G+X+Y) - Sel II (X)	-0.5	0.021	0.009	0.057	0.046	0.053	0.056	0.074	0.039	0.0361235
Sel I (G+X+Y) - Sel II (X)	0.5	0.029	0.003	0.061	0.043	0.054	0.055	0.068	0.053	0.0378666
Sel I (G+X+Y) - Sel II (X)	1	0.041	0.003	0.107	0.057	0.098	0.099	0.109	0.075	0.0284649
Sel I (G+X+Y) - Sel II (X)	2	0.074	0.008	0.175	0.065	0.156	0.174	0.181	0.145	0.0283691
Sel I (G+X+Y) - Sel II (Y)	0	0.026	0.009	0.036	0.044	0.04	0.044	0.076	0.036	0.117426
Sel I (G+X+Y) - Sel II (Y)	-2	0.025	0.001	0.045	0.038	0.033	0.034	0.053	0.021	0.0260149
Sel I (G+X+Y) - Sel II (Y)	-1	0.022	0	0.052	0.047	0.042	0.042	0.053	0.031	0.0255674
Sel I (G+X+Y) - Sel II (Y)	-0.5	0.025	0.003	0.052	0.043	0.042	0.046	0.054	0.035	0.0361001
Sel I (G+X+Y) - Sel II (Y)	0.5	0.03	0.003	0.064	0.051	0.051	0.053	0.074	0.044	0.0378745
Sel I (G+X+Y) - Sel II (Y)	1	0.02	0.001	0.041	0.042	0.037	0.038	0.051	0.029	0.028617
Sel I (G+X+Y) - Sel II (Y)	2	0.018	0.004	0.042	0.04	0.032	0.032	0.059	0.029	0.0283689
Sel I (G+X+Y) - Sel II (G)	0	0.026	0.009	0.036	0.044	0.04	0.044	0.076	0.036	0.117426
Sel I (G+X+Y) - Sel II (G)	-2	0.019	0.003	0.045	0.054	0.04	0.043	0.049	0.029	0.0260474
Sel I (G+X+Y) - Sel II (G)	-1	0.023	0.002	0.053	0.048	0.036	0.039	0.061	0.024	0.0254518
Sel I (G+X+Y) - Sel II (G)	-0.5	0.021	0.004	0.054	0.039	0.034	0.038	0.054	0.033	0.0360985
Sel I (G+X+Y) - Sel II (G)	0.5	0.018	0.004	0.043	0.045	0.041	0.042	0.05	0.033	0.0378897
Sel I (G+X+Y) - Sel II (G)	1	0.019	0.001	0.042	0.046	0.034	0.035	0.046	0.022	0.0286767
Sel I (G+X+Y) - Sel II (G)	2	0.014	0	0.042	0.039	0.047	0.049	0.053	0.024	0.0282724
Sel I (G+X+Y) - Sel II (X+Y)	0	0.026	0.009	0.036	0.044	0.04	0.044	0.076	0.036	0.117426
Sel I (G+X+Y) - Sel II (X+Y)	-2	0.135	0.003	0.241	0.062	0.297	0.285	0.226	0.191	0.0258322
Sel I (G+X+Y) - Sel II (X+Y)	-1	0.43	0.05	0.579	0.172	0.602	0.67	0.62	0.561	0.0254284
Sel I (G+X+Y) - Sel II (X+Y)	-0.5	0.233	0.042	0.418	0.168	0.42	0.433	0.445	0.374	0.0364328
Sel I (G+X+Y) - Sel II (X+Y)	0.5	0.216	0.035	0.396	0.185	0.415	0.422	0.422	0.366	0.0379599
Sel I (G+X+Y) - Sel II (X+Y)	1	0.491	0.059	0.626	0.208	0.664	0.721	0.666	0.621	0.0285656
Sel I (G+X+Y) - Sel II (X+Y)	2	0.457	0.025	0.549	0.122	0.639	0.646	0.451	0.514	0.0284228
Sel I (G+X+Y) - Sel II (G+X)	0	0.026	0.009	0.036	0.044	0.04	0.044	0.076	0.036	0.117426
Sel I (G+X+Y) - Sel II (G+X)	-2	0.022	0.003	0.039	0.054	0.037	0.042	0.062	0.031	0.0259442
Sel I (G+X+Y) - Sel II (G+X)	-1	0.031	0.003	0.049	0.054	0.043	0.048	0.071	0.037	0.0254424
Sel I (G+X+Y) - Sel II (G+X)	-0.5	0.057	0.008	0.124	0.076	0.119	0.128	0.137	0.092	0.0363663
Sel I (G+X+Y) - Sel II (G+X)	0.5	0.052	0.007	0.117	0.076	0.095	0.104	0.123	0.089	0.0378661
Sel I (G+X+Y) - Sel II (G+X)	1	0.022	0.003	0.041	0.05	0.038	0.045	0.069	0.039	0.0286798
Sel I (G+X+Y) - Sel II (G+X)	2	0.026	0.002	0.057	0.044	0.038	0.053	0.064	0.035	0.0283417
Sel I (G+X+Y) - Sel II (G+Y)	0	0.026	0.009	0.036	0.044	0.04	0.044	0.076	0.036	0.117426
Sel I (G+X+Y) - Sel II (G+Y)	-2	0.692	0.083	0.015	0.062	0.009	0.728	0.771	0.004	0.0259774
Sel I (G+X+Y) - Sel II (G+Y)	-1	0.364	0.031	0.003	0.029	0.003	0.345	0.531	0	0.0255852
Sel I (G+X+Y) - Sel II (G+Y)	-0.5	0.963	0.282	0.972	0.538	0.898	0.993	0.985	0.892	0.0363365
Sel I (G+X+Y) - Sel II (G+Y)	0.5	0.886	0.265	0.857	0.454	0.731	0.944	0.937	0.734	0.0376935
Sel I (G+X+Y) - Sel II (G+Y)	1	0.307	0.032	0.003	0.033	0.003	0.311	0.44	0	0.0287359
Sel I (G+X+Y) - Sel II (G+Y)	2	0.313	0.034	0	0.022	0.001	0.322	0.524	0	0.0283661
Sel I (G+X+Y) - Sel II (G+X+Y)	0	0.026	0.009	0.036	0.044	0.04	0.044	0.076	0.036	0.117426
Sel I (G+X+Y) - Sel II (G+X+Y)	-2	0.738	0.071	0.003	0.053	0.005	0.747	0.806	0.001	0.0257994
Sel I (G+X+Y) - Sel II (G+X+Y)	-1	0.396	0.026	0.003	0.039	0.006	0.393	0.567	0.002	0.0254141
Sel I (G+X+Y) - Sel II (G+X+Y)	-0.5	0.981	0.319	0.985	0.596	0.954	0.995	0.992	0.952	0.0361493
Sel I (G+X+Y) - Sel II (G+X+Y)	0.5	0.986	0.307	0.97	0.524	0.903	0.996	0.989	0.898	0.0380229
Sel I (G+X+Y) - Sel II (G+X+Y)	1	0.475	0.037	0.008	0.035	0.01	0.46	0.599	0.002	0.0286491
Sel I (G+X+Y) - Sel II (G+X+Y)	2	0.38	0.027	0.001	0.023	0.001	0.337	0.593	0	0.0284019

## Sheet: Fig 8 Estimation
Selection_mechanism	Selection_effect	Weighted.Median	MBE	MR-Robust	MR-Egger	MR-IVW	MR-Lasso	Contamination.Mixture	MR-RAPS	R2
Sel I (X) - Sel II (X)	0	-0.00920242	-0.0199506	-0.00603094	-0.0265724	-0.00608401	-0.00597728	-0.000933395	0.0018874	0.117012
	-2	-0.145685	-0.148643	-0.144244	-0.153293	-0.144804	-0.144776	-0.142461	-0.140213	0.0690724
	-1	-0.0623655	-0.0713325	-0.0586383	-0.070632	-0.0582269	-0.0581928	-0.0558113	-0.051066	0.0930694
	-0.5	-0.0242209	-0.0367651	-0.0223404	-0.039606	-0.0223053	-0.0225818	-0.0188828	-0.0146103	0.108395
	0.5	-0.0270073	-0.0352627	-0.0233386	-0.0393998	-0.023493	-0.023238	-0.0187135	-0.0157476	0.111515
	1	-0.0616283	-0.0702162	-0.0582835	-0.0747767	-0.0575603	-0.0578417	-0.0569482	-0.0512369	0.0962402
	2	-0.141962	-0.14883	-0.140809	-0.15061	-0.14062	-0.140702	-0.140353	-0.136886	0.0744417
Sel I (X) - Sel II (Y)	0	-0.00920242	-0.0199506	-0.00603094	-0.0265724	-0.00608401	-0.00597728	-0.000933395	0.0018874	0.117012
	-2	-0.0227832	-0.0384504	-0.0179272	-0.0462295	-0.0178329	-0.0178296	-0.0161012	-0.00467166	0.0690255
	-1	-0.0148276	-0.0291804	-0.011237	-0.0325596	-0.0110717	-0.0111666	-0.00746111	-0.00150112	0.0932568
	-0.5	-0.0136467	-0.0265628	-0.00948244	-0.030972	-0.0092088	-0.00913959	-0.00527367	-0.00104983	0.108521
	0.5	-0.0126166	-0.0251373	-0.00963104	-0.0293801	-0.00920468	-0.00934142	-0.00518824	-0.0014144	0.111555
	1	-0.0143193	-0.0258028	-0.0101961	-0.0306423	-0.0103186	-0.0104089	-0.00619292	-0.000533978	0.0964315
	2	-0.0162676	-0.0312383	-0.0104723	-0.0362355	-0.0100737	-0.0100267	-0.00807477	0.00251612	0.074637
Sel I (X) - Sel II (G)	0	-0.00920242	-0.0199506	-0.00603094	-0.0265724	-0.00608401	-0.00597728	-0.000933395	0.0018874	0.117012
Sel I (X) - Sel II (G)	-2	-0.0199818	-0.034546	-0.0298929	0.0453239	-0.0298495	-0.0297765	-0.0209308	-0.0169176	0.0689717
Sel I (X) - Sel II (G)	-1	-0.0571861	-0.0648433	-0.0630005	-0.00338948	-0.0630605	-0.0629159	-0.0567048	-0.055613	0.0932403
Sel I (X) - Sel II (G)	-0.5	-0.0545614	-0.0509994	-0.0586403	-0.0228549	-0.0587348	-0.0586626	-0.052428	-0.052199	0.108509
Sel I (X) - Sel II (G)	0.5	-0.0580527	-0.0633964	-0.0619322	-0.0252806	-0.0618165	-0.0618629	-0.0563917	-0.0559058	0.111363
Sel I (X) - Sel II (G)	1	-0.0566628	-0.0597315	-0.0653753	0.00137581	-0.0655421	-0.0654704	-0.0577133	-0.0583866	0.0963694
Sel I (X) - Sel II (G)	2	-0.0291776	-0.0352457	-0.0378691	0.0414918	-0.0377804	-0.0382722	-0.0300512	-0.026373	0.07446
Sel I (X) - Sel II (X+Y)	0	-0.00920242	-0.0199506	-0.00603094	-0.0265724	-0.00608401	-0.00597728	-0.000933395	0.0018874	0.117012
Sel I (X) - Sel II (X+Y)	-2	-0.416466	-0.400109	-0.422587	-0.39599	-0.422817	-0.422722	-0.427519	-0.439091	0.0691944
Sel I (X) - Sel II (X+Y)	-1	-0.239376	-0.245426	-0.240274	-0.233752	-0.240437	-0.240532	-0.241333	-0.242399	0.0931979
Sel I (X) - Sel II (X+Y)	-0.5	-0.0990773	-0.10663	-0.0978114	-0.108092	-0.0976324	-0.0976979	-0.0948252	-0.0933141	0.108708
Sel I (X) - Sel II (X+Y)	0.5	-0.0978346	-0.105187	-0.0975967	-0.108021	-0.0978683	-0.0978408	-0.0947933	-0.0933538	0.11121
Sel I (X) - Sel II (X+Y)	1	-0.224036	-0.225273	-0.224879	-0.221494	-0.224684	-0.224601	-0.225511	-0.226117	0.09608
Sel I (X) - Sel II (X+Y)	2	-0.398932	-0.381204	-0.404495	-0.379041	-0.404675	-0.404829	-0.408215	-0.418578	0.074517
Sel I (X) - Sel II (G+X)	0	-0.00920242	-0.0199506	-0.00603094	-0.0265724	-0.00608401	-0.00597728	-0.000933395	0.0018874	0.117012
Sel I (X) - Sel II (G+X)	-2	-0.244887	-0.231026	-0.278961	-0.0442039	-0.279622	-0.27895	-0.269026	-0.285151	0.0688895
Sel I (X) - Sel II (G+X)	-1	-0.20403	-0.190206	-0.229053	-0.0560796	-0.229642	-0.229225	-0.220619	-0.230654	0.0930479
Sel I (X) - Sel II (G+X)	-0.5	-0.1525	-0.143212	-0.167296	-0.0535845	-0.167734	-0.167584	-0.160513	-0.16594	0.108582
Sel I (X) - Sel II (G+X)	0.5	-0.156955	-0.152806	-0.172983	-0.057383	-0.173617	-0.173337	-0.166624	-0.17179	0.111578
Sel I (X) - Sel II (G+X)	1	-0.201316	-0.190504	-0.224468	-0.0462737	-0.225007	-0.224649	-0.216367	-0.225773	0.0964224
Sel I (X) - Sel II (G+X)	2	-0.216279	-0.201151	-0.251248	-0.0262176	-0.252249	-0.251547	-0.241088	-0.254964	0.0743511
Sel I (X) - Sel II (G+Y)	0	-0.00920242	-0.0199506	-0.00603094	-0.0265724	-0.00608401	-0.00597728	-0.000933395	0.0018874	0.117012
Sel I (X) - Sel II (G+Y)	-2	-0.643855	-0.550584	-0.743169	-0.136151	-0.745521	-0.739595	-0.714763	-0.78397	0.0690044
Sel I (X) - Sel II (G+Y)	-1	-0.472643	-0.396488	-0.533897	-0.109831	-0.536353	-0.530557	-0.515251	-0.55165	0.0933877
Sel I (X) - Sel II (G+Y)	-0.5	-0.317908	-0.302418	-0.354439	-0.0807868	-0.355173	-0.354802	-0.344356	-0.361502	0.108715
Sel I (X) - Sel II (G+Y)	0.5	-0.316139	-0.305211	-0.352714	-0.0778592	-0.353994	-0.352133	-0.340635	-0.359414	0.111547
Sel I (X) - Sel II (G+Y)	1	-0.443469	-0.4027	-0.502124	-0.095123	-0.503962	-0.500094	-0.484034	-0.517764	0.0964336
Sel I (X) - Sel II (G+Y)	2	-0.565829	-0.515997	-0.649308	-0.12166	-0.651103	-0.647125	-0.624992	-0.680787	0.0742575
Sel I (X) - Sel II (G+X+Y)	0	-0.00920242	-0.0199506	-0.00603094	-0.0265724	-0.00608401	-0.00597728	-0.000933395	0.0018874	0.117012
Sel I (X) - Sel II (G+X+Y)	-2	-0.764175	-0.682184	-0.862377	-0.231695	-0.864149	-0.859031	-0.835806	-0.911841	0.0688077
Sel I (X) - Sel II (G+X+Y)	-1	-0.578033	-0.526154	-0.647501	-0.176637	-0.649388	-0.645076	-0.625269	-0.671113	0.0928857
Sel I (X) - Sel II (G+X+Y)	-0.5	-0.399009	-0.367719	-0.442532	-0.126564	-0.443678	-0.442134	-0.429952	-0.453442	0.108945
Sel I (X) - Sel II (G+X+Y)	0.5	-0.385244	-0.356828	-0.426391	-0.119305	-0.427591	-0.425726	-0.413945	-0.436488	0.111439
Sel I (X) - Sel II (G+X+Y)	1	-0.519087	-0.473165	-0.582528	-0.147375	-0.584291	-0.579869	-0.563065	-0.602576	0.0963021
Sel I (X) - Sel II (G+X+Y)	2	-0.684139	-0.615	-0.775489	-0.197555	-0.777024	-0.773094	-0.750993	-0.81604	0.0742566
Sel I (Y) - Sel II (X)	0	-0.00920242	-0.0199506	-0.00603094	-0.0265724	-0.00608401	-0.00597728	-0.000933395	0.0018874	0.117012
Sel I (Y) - Sel II (X)	-2	-0.16904	-0.168547	-0.168403	-0.172521	-0.168586	-0.168472	-0.167501	-0.167181	0.116876
Sel I (Y) - Sel II (X)	-1	-0.0867798	-0.0894818	-0.0849171	-0.0922335	-0.0849348	-0.0848025	-0.0821484	-0.0802438	0.116849
Sel I (Y) - Sel II (X)	-0.5	-0.0381072	-0.0462495	-0.0342042	-0.0478917	-0.0338499	-0.0339538	-0.030788	-0.0275591	0.116969
Sel I (Y) - Sel II (X)	0.5	-0.0378537	-0.0466861	-0.0342102	-0.0535532	-0.034095	-0.0342067	-0.0302638	-0.0274592	0.117458
Sel I (Y) - Sel II (X)	1	-0.0895619	-0.0923243	-0.0874157	-0.0999958	-0.087191	-0.0869254	-0.0842817	-0.0827423	0.117754
Sel I (Y) - Sel II (X)	2	-0.159334	-0.158476	-0.158818	-0.162755	-0.159272	-0.159397	-0.157415	-0.157385	0.117643
Sel I (Y) - Sel II (Y)	0	-0.00920242	-0.0199506	-0.00603094	-0.0265724	-0.00608401	-0.00597728	-0.000933395	0.0018874	0.117012
Sel I (Y) - Sel II (Y)	-2	-0.0922111	-0.0986783	-0.0899144	-0.099916	-0.0896798	-0.0899033	-0.0877514	-0.0854531	0.116406
Sel I (Y) - Sel II (Y)	-1	-0.0516992	-0.0574108	-0.0486534	-0.0622376	-0.0486407	-0.0485807	-0.0447526	-0.0425235	0.116889
Sel I (Y) - Sel II (Y)	-0.5	-0.0242545	-0.0355181	-0.0202413	-0.0399195	-0.0200428	-0.0202322	-0.0162474	-0.0129507	0.116896
Sel I (Y) - Sel II (Y)	0.5	-0.0225516	-0.0335396	-0.019166	-0.0386913	-0.0190687	-0.0192792	-0.0144704	-0.0118875	0.117688
Sel I (Y) - Sel II (Y)	1	-0.0513017	-0.0614281	-0.0478315	-0.0641793	-0.0478307	-0.0479822	-0.0439487	-0.0418252	0.117679
Sel I (Y) - Sel II (Y)	2	-0.0850459	-0.0937412	-0.0833134	-0.0935803	-0.0835621	-0.0837171	-0.0808481	-0.0787272	0.117448
Sel I (Y) - Sel II (G)	0	-0.00920242	-0.0199506	-0.00603094	-0.0265724	-0.00608401	-0.00597728	-0.000933395	0.0018874	0.117012
Sel I (Y) - Sel II (G)	-2	-0.0912063	-0.0937547	-0.0983525	-0.0349661	-0.098438	-0.0983171	-0.0921921	-0.0941713	0.116768
Sel I (Y) - Sel II (G)	-1	-0.0833619	-0.0858281	-0.0902849	-0.034143	-0.0901635	-0.0902547	-0.0841235	-0.0858253	0.116473
Sel I (Y) - Sel II (G)	-0.5	-0.0647687	-0.0701033	-0.068079	-0.0328769	-0.067933	-0.0679783	-0.0627866	-0.0626775	0.116883
Sel I (Y) - Sel II (G)	0.5	-0.0674485	-0.0714482	-0.0706953	-0.0365726	-0.0705297	-0.0708044	-0.0663635	-0.0653905	0.117646
Sel I (Y) - Sel II (G)	1	-0.0866199	-0.0861267	-0.0927241	-0.0398809	-0.0926894	-0.0926766	-0.0881611	-0.0885024	0.117729
Sel I (Y) - Sel II (G)	2	-0.0921795	-0.0906089	-0.100352	-0.033021	-0.100361	-0.100601	-0.0944884	-0.0962513	0.117642
Sel I (Y) - Sel II (X+Y)	0	-0.00920242	-0.0199506	-0.00603094	-0.0265724	-0.00608401	-0.00597728	-0.000933395	0.0018874	0.117012
Sel I (Y) - Sel II (X+Y)	-2	-0.330146	-0.327338	-0.331945	-0.31874	-0.332013	-0.331998	-0.33534	-0.337269	0.116725
Sel I (Y) - Sel II (X+Y)	-1	-0.232221	-0.231392	-0.232681	-0.230319	-0.233	-0.232842	-0.23304	-0.234014	0.116979
Sel I (Y) - Sel II (X+Y)	-0.5	-0.10899	-0.111643	-0.108268	-0.11468	-0.107724	-0.107768	-0.106441	-0.104427	0.116515
Sel I (Y) - Sel II (X+Y)	0.5	-0.106902	-0.117403	-0.105262	-0.114336	-0.105397	-0.105402	-0.103421	-0.101496	0.117563
Sel I (Y) - Sel II (X+Y)	1	-0.219755	-0.215488	-0.219768	-0.217039	-0.219699	-0.21977	-0.219857	-0.220558	0.117759
Sel I (Y) - Sel II (X+Y)	2	-0.320452	-0.313466	-0.323097	-0.312483	-0.323197	-0.323388	-0.325974	-0.328093	0.117425
Sel I (Y) - Sel II (G+X)	0	-0.00920242	-0.0199506	-0.00603094	-0.0265724	-0.00608401	-0.00597728	-0.000933395	0.0018874	0.117012
Sel I (Y) - Sel II (G+X)	-2	-0.224284	-0.210811	-0.246868	-0.0773492	-0.247377	-0.24746	-0.239295	-0.248782	0.116555
Sel I (Y) - Sel II (G+X)	-1	-0.205973	-0.193323	-0.224644	-0.0755183	-0.224889	-0.224933	-0.21833	-0.225578	0.116691
Sel I (Y) - Sel II (G+X)	-0.5	-0.156577	-0.155013	-0.1711	-0.0631947	-0.171523	-0.171414	-0.164957	-0.169927	0.117089
Sel I (Y) - Sel II (G+X)	0.5	-0.161899	-0.153569	-0.175364	-0.0614028	-0.175875	-0.17578	-0.168822	-0.174403	0.117355
Sel I (Y) - Sel II (G+X)	1	-0.200648	-0.193133	-0.21957	-0.0689063	-0.220042	-0.219659	-0.212856	-0.220331	0.117929
Sel I (Y) - Sel II (G+X)	2	-0.20996	-0.197498	-0.231283	-0.0683949	-0.231589	-0.231127	-0.224441	-0.232603	0.11729
Sel I (Y) - Sel II (G+Y)	0	-0.00920242	-0.0199506	-0.00603094	-0.0265724	-0.00608401	-0.00597728	-0.000933395	0.0018874	0.117012
Sel I (Y) - Sel II (G+Y)	-2	-0.465974	-0.430448	-0.523463	-0.111119	-0.525486	-0.520783	-0.505221	-0.536985	0.116321
Sel I (Y) - Sel II (G+Y)	-1	-0.419718	-0.39887	-0.468332	-0.105066	-0.469985	-0.466875	-0.453412	-0.479517	0.116728
Sel I (Y) - Sel II (G+Y)	-0.5	-0.30804	-0.287791	-0.342945	-0.0778846	-0.344073	-0.343165	-0.332612	-0.348938	0.117282
Sel I (Y) - Sel II (G+Y)	0.5	-0.307933	-0.287942	-0.343825	-0.0849506	-0.345001	-0.343469	-0.332836	-0.349824	0.117368
Sel I (Y) - Sel II (G+Y)	1	-0.392037	-0.365571	-0.438467	-0.0987391	-0.439956	-0.436949	-0.424061	-0.448342	0.117541
Sel I (Y) - Sel II (G+Y)	2	-0.422965	-0.389447	-0.473412	-0.102762	-0.475263	-0.470653	-0.457042	-0.484638	0.117758
Sel I (Y) - Sel II (G+X+Y)	0	-0.00920242	-0.0199506	-0.00603094	-0.0265724	-0.00608401	-0.00597728	-0.000933395	0.0018874	0.117012
Sel I (Y) - Sel II (G+X+Y)	-2	-0.535448	-0.490242	-0.595512	-0.157329	-0.597921	-0.591283	-0.574951	-0.611216	0.116808
Sel I (Y) - Sel II (G+X+Y)	-1	-0.50215	-0.472387	-0.558202	-0.150864	-0.560181	-0.554205	-0.539801	-0.572779	0.116662
Sel I (Y) - Sel II (G+X+Y)	-0.5	-0.38517	-0.376453	-0.424999	-0.122944	-0.426351	-0.424109	-0.412211	-0.434075	0.116682
Sel I (Y) - Sel II (G+X+Y)	0.5	-0.371488	-0.344306	-0.410509	-0.11763	-0.411714	-0.409686	-0.398635	-0.419324	0.117792
Sel I (Y) - Sel II (G+X+Y)	1	-0.455419	-0.432292	-0.505458	-0.142171	-0.507475	-0.502456	-0.48915	-0.517947	0.117654
Sel I (Y) - Sel II (G+X+Y)	2	-0.495013	-0.460963	-0.551075	-0.151107	-0.552936	-0.547358	-0.532493	-0.565635	0.117669
Sel I (G) - Sel II (X)	0	-0.00920242	-0.0199506	-0.00603094	-0.0265724	-0.00608401	-0.00597728	-0.000933395	0.0018874	0.117012
Sel I (G) - Sel II (X)	-2	-0.152004	-0.164239	-0.152192	-0.151406	-0.152384	-0.1526	-0.151259	-0.145828	0.0610148
Sel I (G) - Sel II (X)	-1	-0.0446448	-0.0625351	-0.0395671	-0.0417925	-0.0395696	-0.0394037	-0.0392737	-0.0210295	0.0664461
Sel I (G) - Sel II (X)	-0.5	0.0154053	0.0546908	0.0216186	0.00544678	0.0214174	0.0216928	0.0217908	0.0404848	0.0794945
Sel I (G) - Sel II (X)	0.5	0.0182334	-0.00838358	0.0246626	0.00922697	0.0246271	0.0242348	0.0244125	0.0421518	0.0864465
Sel I (G) - Sel II (X)	1	-0.039004	-0.0565036	-0.0328628	-0.0316669	-0.0324514	-0.032235	-0.0321476	-0.0153875	0.0732883
Sel I (G) - Sel II (X)	2	-0.143138	-0.145479	-0.14319	-0.136484	-0.143291	-0.143119	-0.142006	-0.136729	0.0679792
Sel I (G) - Sel II (Y)	0	-0.00920242	-0.0199506	-0.00603094	-0.0265724	-0.00608401	-0.00597728	-0.000933395	0.0018874	0.117012
Sel I (G) - Sel II (Y)	-2	-0.0501919	-0.0528859	-0.0459976	-0.0452029	-0.0459716	-0.0463061	-0.0448981	-0.0258683	0.0614907
Sel I (G) - Sel II (Y)	-1	0.00739544	-0.0128821	0.0146244	0.0132852	0.0140541	0.0142356	0.0164378	0.0392273	0.0668265
Sel I (G) - Sel II (Y)	-0.5	0.0282415	0.00447165	0.0367421	0.0147449	0.0366297	0.0367279	0.0375996	0.056748	0.0794045
Sel I (G) - Sel II (Y)	0.5	0.0316028	-0.0101165	0.0411747	0.0221844	0.0414017	0.0413049	0.0413535	0.0599962	0.0864424
Sel I (G) - Sel II (Y)	1	0.0146772	-0.00226622	0.019201	0.0178598	0.0188178	0.018659	0.0206972	0.0417506	0.0736591
Sel I (G) - Sel II (Y)	2	-0.0319595	-0.0461905	-0.0315158	-0.0258402	-0.0327711	-0.0326021	-0.0292134	-0.0118936	0.0678765
Sel I (G) - Sel II (G)	0	-0.00920242	-0.0199506	-0.00603094	-0.0265724	-0.00608401	-0.00597728	-0.000933395	0.0018874	0.117012
Sel I (G) - Sel II (G)	-2	-0.0269767	-0.0460414	-0.0257084	-0.0262679	-0.02578	-0.0256812	-0.0246989	-0.00386817	0.0615851
Sel I (G) - Sel II (G)	-1	-0.0232033	-0.0291844	-0.0220315	-0.0194099	-0.0224518	-0.0224881	-0.0201562	-0.00216067	0.0667529
Sel I (G) - Sel II (G)	-0.5	-0.0181073	-0.036469	-0.0172283	-0.0131485	-0.017363	-0.0173705	-0.0171543	-0.00184519	0.0797206
Sel I (G) - Sel II (G)	0.5	-0.0210646	-0.0248106	-0.0174904	-0.0162342	-0.0171815	-0.016853	-0.0165813	-0.00328083	0.086344
Sel I (G) - Sel II (G)	1	-0.0230463	-0.0402508	-0.0196147	-0.0228961	-0.0193887	-0.0191447	-0.0191713	-0.00119235	0.0735982
Sel I (G) - Sel II (G)	2	-0.0243205	-0.0389654	-0.022136	-0.0241532	-0.0228548	-0.0228223	-0.0204837	-0.00185253	0.0679126
Sel I (G) - Sel II (X+Y)	0	-0.00920242	-0.0199506	-0.00603094	-0.0265724	-0.00608401	-0.00597728	-0.000933395	0.0018874	0.117012
Sel I (G) - Sel II (X+Y)	-2	-0.387301	-0.405718	-0.391691	-0.396422	-0.391269	-0.39179	-0.393093	-0.416962	0.0614324
Sel I (G) - Sel II (X+Y)	-1	-0.246406	-0.24091	-0.247192	-0.245673	-0.246926	-0.247096	-0.248329	-0.252511	0.0665279
Sel I (G) - Sel II (X+Y)	-0.5	-0.0793287	-0.0911517	-0.0751517	-0.0829567	-0.0753766	-0.0755334	-0.0748171	-0.0645831	0.0794133
Sel I (G) - Sel II (X+Y)	0.5	-0.077549	-0.0925443	-0.0746993	-0.0826343	-0.0749484	-0.0750791	-0.0748076	-0.0651134	0.0867392
Sel I (G) - Sel II (X+Y)	1	-0.231706	-0.225846	-0.231748	-0.231926	-0.231974	-0.231921	-0.232057	-0.234976	0.0734525
Sel I (G) - Sel II (X+Y)	2	-0.378201	-0.370787	-0.379794	-0.384159	-0.378994	-0.379673	-0.382121	-0.401137	0.0679647
Sel I (G) - Sel II (G+X)	0	-0.00920242	-0.0199506	-0.00603094	-0.0265724	-0.00608401	-0.00597728	-0.000933395	0.0018874	0.117012
Sel I (G) - Sel II (G+X)	-2	-0.193946	-0.195981	-0.197082	-0.205845	-0.195942	-0.196643	-0.198438	-0.196636	0.0612044
Sel I (G) - Sel II (G+X)	-1	-0.182351	-0.179225	-0.185125	-0.179997	-0.184453	-0.184504	-0.184737	-0.183583	0.0666369
Sel I (G) - Sel II (G+X)	-0.5	-0.130957	-0.116703	-0.139975	-0.109079	-0.140587	-0.140402	-0.139295	-0.134982	0.0797195
Sel I (G) - Sel II (G+X)	0.5	-0.134708	-0.127689	-0.143225	-0.111558	-0.143746	-0.143733	-0.14161	-0.138638	0.0867223
Sel I (G) - Sel II (G+X)	1	-0.169259	-0.166045	-0.173407	-0.17318	-0.173598	-0.173869	-0.173563	-0.17062	0.0733484
Sel I (G) - Sel II (G+X)	2	-0.179668	-0.160186	-0.178709	-0.191575	-0.177345	-0.178148	-0.179542	-0.175921	0.067864
Sel I (G) - Sel II (G+Y)	0	-0.00920242	-0.0199506	-0.00603094	-0.0265724	-0.00608401	-0.00597728	-0.000933395	0.0018874	0.117012
Sel I (G) - Sel II (G+Y)	-2	-0.513162	-0.510347	-0.509688	-0.529139	-0.492711	-0.564474	-0.572519	-0.548692	0.0613194
Sel I (G) - Sel II (G+Y)	-1	-0.458358	-0.419909	-0.474843	-0.455179	-0.464539	-0.499789	-0.501472	-0.50559	0.0666989
Sel I (G) - Sel II (G+Y)	-0.5	-0.318508	-0.302714	-0.345651	-0.256375	-0.344377	-0.347647	-0.344646	-0.358027	0.0794814
Sel I (G) - Sel II (G+Y)	0.5	-0.316999	-0.279029	-0.344105	-0.260114	-0.34248	-0.34621	-0.343305	-0.355351	0.0865883
Sel I (G) - Sel II (G+Y)	1	-0.424444	-0.413383	-0.439432	-0.423182	-0.430169	-0.463108	-0.466049	-0.464112	0.0732305
Sel I (G) - Sel II (G+Y)	2	-0.461361	-0.449495	-0.456073	-0.484162	-0.441178	-0.502027	-0.507711	-0.485244	0.0680775
Sel I (G) - Sel II (G+X+Y)	0	-0.00920242	-0.0199506	-0.00603094	-0.0265724	-0.00608401	-0.00597728	-0.000933395	0.0018874	0.117012
Sel I (G) - Sel II (G+X+Y)	-2	-0.606505	-0.629543	-0.604315	-0.620582	-0.583867	-0.674566	-0.683757	-0.655531	0.0615161
Sel I (G) - Sel II (G+X+Y)	-1	-0.575268	-0.555042	-0.595081	-0.570845	-0.580685	-0.634285	-0.638323	-0.638856	0.0664593
Sel I (G) - Sel II (G+X+Y)	-0.5	-0.412243	-0.385894	-0.449082	-0.334535	-0.446718	-0.451944	-0.449606	-0.469741	0.0797058
Sel I (G) - Sel II (G+X+Y)	0.5	-0.399718	-0.391344	-0.432656	-0.33024	-0.430042	-0.435848	-0.433472	-0.450543	0.0866705
Sel I (G) - Sel II (G+X+Y)	1	-0.515833	-0.525737	-0.530089	-0.519629	-0.518046	-0.563483	-0.567054	-0.563058	0.0736422
Sel I (G) - Sel II (G+X+Y)	2	-0.571012	-0.532911	-0.565215	-0.593678	-0.545749	-0.62833	-0.638386	-0.606635	0.0679104
Sel I (X+Y) - Sel II (X)	0	-0.00920242	-0.0199506	-0.00603094	-0.0265724	-0.00608401	-0.00597728	-0.000933395	0.0018874	0.117012
Sel I (X+Y) - Sel II (X)	-2	-0.155384	-0.157841	-0.153392	-0.158783	-0.153353	-0.153399	-0.153108	-0.150705	0.0867813
Sel I (X+Y) - Sel II (X)	-1	-0.0567505	-0.0608566	-0.0539775	-0.0727394	-0.0543182	-0.0544386	-0.049686	-0.0465573	0.0955563
Sel I (X+Y) - Sel II (X)	-0.5	-0.0206023	-0.0302353	-0.0176759	-0.0383397	-0.0178512	-0.0174574	-0.013292	-0.00948734	0.107326
Sel I (X+Y) - Sel II (X)	0.5	-0.0196985	-0.0298904	-0.0160124	-0.034991	-0.0158635	-0.0159245	-0.0119692	-0.00807199	0.109615
Sel I (X+Y) - Sel II (X)	1	-0.0613451	-0.0708987	-0.0586538	-0.0752735	-0.0584953	-0.0585517	-0.0554439	-0.0517824	0.0996288
Sel I (X+Y) - Sel II (X)	2	-0.146082	-0.150263	-0.144412	-0.15094	-0.144712	-0.14446	-0.143224	-0.141313	0.0908555
Sel I (X+Y) - Sel II (Y)	0	-0.00920242	-0.0199506	-0.00603094	-0.0265724	-0.00608401	-0.00597728	-0.000933395	0.0018874	0.117012
Sel I (X+Y) - Sel II (Y)	-2	-0.0481615	-0.0601674	-0.0440939	-0.0614539	-0.0443421	-0.0443494	-0.0407209	-0.0353446	0.0868992
Sel I (X+Y) - Sel II (Y)	-1	-0.0125207	-0.0241333	-0.00850068	-0.0277101	-0.00773505	-0.00788954	-0.00490437	0.00138862	0.0954169
Sel I (X+Y) - Sel II (Y)	-0.5	-0.00796964	-0.0181237	-0.0040417	-0.0282895	-0.00410104	-0.00394659	-0.000383636	0.00468323	0.107484
Sel I (X+Y) - Sel II (Y)	0.5	-0.00746965	-0.0228293	-0.00381591	-0.0221085	-0.00376689	-0.00374146	0.000767155	0.00507305	0.109754
Sel I (X+Y) - Sel II (Y)	1	-0.0162904	-0.0327446	-0.0124736	-0.0308287	-0.0122027	-0.0124691	-0.00875282	-0.00329919	0.0996594
Sel I (X+Y) - Sel II (Y)	2	-0.0420644	-0.0541807	-0.0388905	-0.0553506	-0.0386074	-0.038887	-0.0364398	-0.0300634	0.0909477
Sel I (X+Y) - Sel II (G)	0	-0.00920242	-0.0199506	-0.00603094	-0.0265724	-0.00608401	-0.00597728	-0.000933395	0.0018874	0.117012
Sel I (X+Y) - Sel II (G)	-2	-0.044832	-0.0532634	-0.0562212	0.0218753	-0.0566979	-0.0563698	-0.0477923	-0.0478695	0.0866523
Sel I (X+Y) - Sel II (G)	-1	-0.053408	-0.0581436	-0.0601553	0.000333978	-0.0602351	-0.0600976	-0.0529827	-0.0529197	0.0954174
Sel I (X+Y) - Sel II (G)	-0.5	-0.0538867	-0.0545906	-0.0564353	-0.0231812	-0.0566058	-0.0563623	-0.0498579	-0.0499516	0.107226
Sel I (X+Y) - Sel II (G)	0.5	-0.0541143	-0.0570031	-0.057095	-0.0204792	-0.0569632	-0.0570396	-0.0513449	-0.0506044	0.109687
Sel I (X+Y) - Sel II (G)	1	-0.0572324	-0.0642924	-0.0654253	-0.00118754	-0.0657927	-0.0655214	-0.0588818	-0.058792	0.0995901
Sel I (X+Y) - Sel II (G)	2	-0.0491033	-0.0587148	-0.0596915	0.0182522	-0.0601056	-0.05967	-0.0520393	-0.0519208	0.0911994
Sel I (X+Y) - Sel II (X+Y)	0	-0.00920242	-0.0199506	-0.00603094	-0.0265724	-0.00608401	-0.00597728	-0.000933395	0.0018874	0.117012
Sel I (X+Y) - Sel II (X+Y)	-2	-0.384328	-0.371799	-0.388209	-0.365758	-0.388145	-0.387843	-0.390706	-0.398637	0.086982
Sel I (X+Y) - Sel II (X+Y)	-1	-0.242126	-0.2394	-0.243612	-0.242282	-0.243982	-0.244228	-0.245226	-0.246144	0.0956034
Sel I (X+Y) - Sel II (X+Y)	-0.5	-0.0989358	-0.102996	-0.0972724	-0.106676	-0.0969696	-0.0969448	-0.0950474	-0.0925619	0.107144
Sel I (X+Y) - Sel II (X+Y)	0.5	-0.0968162	-0.100458	-0.0949316	-0.102899	-0.0945237	-0.0947381	-0.0932077	-0.090274	0.109507
Sel I (X+Y) - Sel II (X+Y)	1	-0.225073	-0.22515	-0.225286	-0.222339	-0.225479	-0.225546	-0.2259	-0.226544	0.0996115
Sel I (X+Y) - Sel II (X+Y)	2	-0.371669	-0.361727	-0.376415	-0.359994	-0.376602	-0.376571	-0.379766	-0.385968	0.0910914
Sel I (X+Y) - Sel II (G+X)	0	-0.00920242	-0.0199506	-0.00603094	-0.0265724	-0.00608401	-0.00597728	-0.000933395	0.0018874	0.117012
Sel I (X+Y) - Sel II (G+X)	-2	-0.235147	-0.21801	-0.264617	-0.0423775	-0.265137	-0.264785	-0.254818	-0.268271	0.0869409
Sel I (X+Y) - Sel II (G+X)	-1	-0.205104	-0.190832	-0.230128	-0.0518328	-0.230767	-0.22965	-0.221425	-0.231488	0.0956342
Sel I (X+Y) - Sel II (G+X)	-0.5	-0.150869	-0.144867	-0.166762	-0.0483491	-0.167025	-0.166755	-0.160517	-0.165097	0.107316
Sel I (X+Y) - Sel II (G+X)	0.5	-0.155673	-0.158094	-0.172037	-0.0479328	-0.172481	-0.172286	-0.165639	-0.170718	0.109751
Sel I (X+Y) - Sel II (G+X)	1	-0.201536	-0.194397	-0.226058	-0.0489348	-0.226667	-0.226145	-0.218546	-0.227441	0.100167
Sel I (X+Y) - Sel II (G+X)	2	-0.218244	-0.210517	-0.246128	-0.0365068	-0.247113	-0.246386	-0.235432	-0.248644	0.091002
Sel I (X+Y) - Sel II (G+Y)	0	-0.00920242	-0.0199506	-0.00603094	-0.0265724	-0.00608401	-0.00597728	-0.000933395	0.0018874	0.117012
Sel I (X+Y) - Sel II (G+Y)	-2	-0.576514	-0.517135	-0.659814	-0.102943	-0.661996	-0.65577	-0.633807	-0.686235	0.0867212
Sel I (X+Y) - Sel II (G+Y)	-1	-0.477029	-0.443415	-0.538417	-0.101066	-0.540284	-0.535805	-0.518983	-0.555827	0.0955453
Sel I (X+Y) - Sel II (G+Y)	-0.5	-0.31918	-0.291375	-0.35706	-0.0739816	-0.358528	-0.356517	-0.344884	-0.364586	0.107538
Sel I (X+Y) - Sel II (G+Y)	0.5	-0.317235	-0.296318	-0.355499	-0.0798457	-0.357286	-0.354834	-0.342677	-0.362648	0.109895
Sel I (X+Y) - Sel II (G+Y)	1	-0.441929	-0.415685	-0.501263	-0.088291	-0.503095	-0.499571	-0.482966	-0.516187	0.0995821
Sel I (X+Y) - Sel II (G+Y)	2	-0.510697	-0.45593	-0.585086	-0.0929554	-0.587514	-0.581344	-0.561994	-0.606367	0.0910847
Sel I (X+Y) - Sel II (G+X+Y)	0	-0.00920242	-0.0199506	-0.00603094	-0.0265724	-0.00608401	-0.00597728	-0.000933395	0.0018874	0.117012
Sel I (X+Y) - Sel II (G+X+Y)	-2	-0.678367	-0.603946	-0.762569	-0.186269	-0.764149	-0.759549	-0.738618	-0.794813	0.0866281
Sel I (X+Y) - Sel II (G+X+Y)	-1	-0.58678	-0.536863	-0.657553	-0.165854	-0.659002	-0.655083	-0.637698	-0.680912	0.095264
Sel I (X+Y) - Sel II (G+X+Y)	-0.5	-0.404168	-0.37749	-0.448608	-0.119458	-0.450229	-0.448078	-0.434359	-0.459901	0.107234
Sel I (X+Y) - Sel II (G+X+Y)	0.5	-0.389741	-0.361618	-0.432607	-0.11796	-0.43414	-0.431064	-0.418962	-0.443276	0.109377
Sel I (X+Y) - Sel II (G+X+Y)	1	-0.520909	-0.480699	-0.582654	-0.151685	-0.584609	-0.57972	-0.563518	-0.602523	0.100064
Sel I (X+Y) - Sel II (G+X+Y)	2	-0.619439	-0.578247	-0.697281	-0.171052	-0.699601	-0.691846	-0.6721	-0.724946	0.0904041
Sel I (G+X) - Sel II (X)	0	-0.00920242	-0.0199506	-0.00603094	-0.0265724	-0.00608401	-0.00597728	-0.000933395	0.0018874	0.117012
Sel I (G+X) - Sel II (X)	-2	-0.184449	-0.198077	-0.183337	-0.181999	-0.182666	-0.183065	-0.18528	-0.179594	0.0251997
Sel I (G+X) - Sel II (X)	-1	-0.0782734	-0.0922337	-0.0804867	-0.0773116	-0.0810258	-0.0808891	-0.0802542	-0.0511647	0.0255519
Sel I (G+X) - Sel II (X)	-0.5	0.0604053	0.0521903	0.0575433	0.0700726	0.0553677	0.0570223	0.0604063	0.101063	0.0384618
Sel I (G+X) - Sel II (X)	0.5	0.0670871	0.038553	0.0582291	0.0795229	0.0554011	0.0580463	0.0645986	0.0993277	0.0402444
Sel I (G+X) - Sel II (X)	1	-0.0773078	-0.0701754	-0.0774412	-0.0806652	-0.0774158	-0.0768607	-0.0764016	-0.052476	0.0288607
Sel I (G+X) - Sel II (X)	2	-0.162693	-0.169998	-0.16335	-0.162938	-0.163868	-0.163935	-0.162868	-0.156608	0.0279546
Sel I (G+X) - Sel II (Y)	0	-0.00920242	-0.0199506	-0.00603094	-0.0265724	-0.00608401	-0.00597728	-0.000933395	0.0018874	0.117012
Sel I (G+X) - Sel II (Y)	-2	-0.142443	-0.153316	-0.130575	-0.152819	-0.128566	-0.130209	-0.134538	-0.1132	0.0253895
Sel I (G+X) - Sel II (Y)	-1	-0.0328819	-0.0510085	-0.0368696	-0.0378967	-0.0388524	-0.0380486	-0.031892	0.00326432	0.0256097
Sel I (G+X) - Sel II (Y)	-0.5	0.0775277	0.0485411	0.0762021	0.0899917	0.0733031	0.0758565	0.0823033	0.123571	0.0383067
Sel I (G+X) - Sel II (Y)	0.5	0.0862627	0.063608	0.0786611	0.0984273	0.0739296	0.077893	0.0863032	0.123432	0.0401459
Sel I (G+X) - Sel II (Y)	1	-0.0251692	-0.0504262	-0.0320366	-0.0284432	-0.0336298	-0.0319862	-0.0270894	0.00388838	0.0288076
Sel I (G+X) - Sel II (Y)	2	-0.106649	-0.12598	-0.102317	-0.114105	-0.101614	-0.102443	-0.101263	-0.0811814	0.028146
Sel I (G+X) - Sel II (G)	0	-0.00920242	-0.0199506	-0.00603094	-0.0265724	-0.00608401	-0.00597728	-0.000933395	0.0018874	0.117012
Sel I (G+X) - Sel II (G)	-2	-0.0527678	-0.0716315	-0.042369	-0.0780986	-0.0425948	-0.0425317	-0.042133	-0.00440476	0.0253095
Sel I (G+X) - Sel II (G)	-1	-0.0105771	-0.0408405	-0.00739405	-0.0199385	-0.00763737	-0.00720808	-0.00731804	0.0371191	0.0256697
Sel I (G+X) - Sel II (G)	-0.5	0.0363704	0.0342121	0.0345196	0.0442005	0.0340972	0.0344988	0.0367629	0.0734201	0.0381939
Sel I (G+X) - Sel II (G)	0.5	0.0323679	0.0081688	0.0322902	0.0415663	0.0318656	0.031407	0.0347689	0.0689269	0.0401957
Sel I (G+X) - Sel II (G)	1	-0.0172576	-0.0469888	-0.0107118	-0.0236346	-0.0107787	-0.010947	-0.0101849	0.0279918	0.0288755
Sel I (G+X) - Sel II (G)	2	-0.0314709	-0.0672579	-0.022138	-0.0469629	-0.0224292	-0.0223201	-0.0223469	0.0145759	0.028096
Sel I (G+X) - Sel II (X+Y)	0	-0.00920242	-0.0199506	-0.00603094	-0.0265724	-0.00608401	-0.00597728	-0.000933395	0.0018874	0.117012
Sel I (G+X) - Sel II (X+Y)	-2	-0.270886	-0.25759	-0.28493	-0.261485	-0.287245	-0.282974	-0.279718	-0.306959	0.0252813
Sel I (G+X) - Sel II (X+Y)	-1	-0.237008	-0.237866	-0.235582	-0.232618	-0.236015	-0.2362	-0.235748	-0.243679	0.0254682
Sel I (G+X) - Sel II (X+Y)	-0.5	-0.0584008	-0.0770444	-0.0563125	-0.0486872	-0.0565304	-0.0566332	-0.0551469	-0.0320991	0.0381402
Sel I (G+X) - Sel II (X+Y)	0.5	-0.0501167	-0.063686	-0.0532658	-0.0429457	-0.0544801	-0.0548695	-0.0498082	-0.0303582	0.0401286
Sel I (G+X) - Sel II (X+Y)	1	-0.221364	-0.221174	-0.22235	-0.222546	-0.22265	-0.222505	-0.222892	-0.226574	0.0288139
Sel I (G+X) - Sel II (X+Y)	2	-0.304344	-0.282552	-0.30759	-0.29361	-0.307874	-0.307504	-0.307747	-0.330871	0.0279197
Sel I (G+X) - Sel II (G+X)	0	-0.00920242	-0.0199506	-0.00603094	-0.0265724	-0.00608401	-0.00597728	-0.000933395	0.0018874	0.117012
Sel I (G+X) - Sel II (G+X)	-2	-0.0305762	-0.065485	-0.0261369	-0.0342875	-0.0256891	-0.0260322	-0.0234485	0.0143749	0.0254181
Sel I (G+X) - Sel II (G+X)	-1	-0.0678077	-0.0931154	-0.0599125	-0.0919126	-0.0595114	-0.0593608	-0.0594601	-0.0270979	0.0256533
Sel I (G+X) - Sel II (G+X)	-0.5	-0.0884195	-0.121868	-0.0842312	-0.103951	-0.0841344	-0.0843821	-0.0840721	-0.0650408	0.0382669
Sel I (G+X) - Sel II (G+X)	0.5	-0.0846762	-0.100571	-0.0797542	-0.102545	-0.0805528	-0.0803941	-0.0805221	-0.0609101	0.0401814
Sel I (G+X) - Sel II (G+X)	1	-0.064831	-0.096828	-0.0562234	-0.0811211	-0.0552848	-0.0556275	-0.0582517	-0.0270848	0.0287963
Sel I (G+X) - Sel II (G+X)	2	-0.0497192	-0.0732224	-0.038745	-0.0608457	-0.0381977	-0.0382033	-0.0399466	-0.00549501	0.0280757
Sel I (G+X) - Sel II (G+Y)	0	-0.00920242	-0.0199506	-0.00603094	-0.0265724	-0.00608401	-0.00597728	-0.000933395	0.0018874	0.117012
Sel I (G+X) - Sel II (G+Y)	-2	0.178324	-0.00962785	0.0546211	0.0804571	0.0455141	0.163495	0.278478	0.0789819	0.0252722
Sel I (G+X) - Sel II (G+Y)	-1	-0.209113	-0.245786	-0.109527	-0.161107	-0.102465	-0.172242	-0.221858	-0.0944062	0.0255753
Sel I (G+X) - Sel II (G+Y)	-0.5	-0.292303	-0.290848	-0.274206	-0.322026	-0.264261	-0.286486	-0.299219	-0.28683	0.0382741
Sel I (G+X) - Sel II (G+Y)	0.5	-0.281301	-0.279204	-0.250922	-0.314903	-0.239961	-0.271187	-0.28147	-0.259092	0.0402261
Sel I (G+X) - Sel II (G+Y)	1	-0.197021	-0.232259	-0.102449	-0.154381	-0.0949905	-0.169065	-0.221713	-0.0876832	0.0287773
Sel I (G+X) - Sel II (G+Y)	2	0.00165421	-0.107117	-0.0156226	-0.0288348	-0.0174244	0.00513613	0.0309742	-0.00595783	0.0279327
Sel I (G+X) - Sel II (G+X+Y)	0	-0.00920242	-0.0199506	-0.00603094	-0.0265724	-0.00608401	-0.00597728	-0.000933395	0.0018874	0.117012
Sel I (G+X) - Sel II (G+X+Y)	-2	0.223576	0.020447	0.0250464	0.0555945	0.0138548	0.241143	0.392449	-0.0333419	0.0253177
Sel I (G+X) - Sel II (G+X+Y)	-1	-0.362203	-0.342172	-0.171308	-0.241737	-0.161486	-0.349033	-0.513341	-0.198392	0.0254273
Sel I (G+X) - Sel II (G+X+Y)	-0.5	-0.414704	-0.397021	-0.384309	-0.445408	-0.367974	-0.428627	-0.439978	-0.415229	0.0385224
Sel I (G+X) - Sel II (G+X+Y)	0.5	-0.395146	-0.395264	-0.349072	-0.428944	-0.331374	-0.401914	-0.418057	-0.372095	0.0399603
Sel I (G+X) - Sel II (G+X+Y)	1	-0.312821	-0.310254	-0.161995	-0.212456	-0.153151	-0.291247	-0.430079	-0.175761	0.0288172
Sel I (G+X) - Sel II (G+X+Y)	2	-0.0210982	-0.172168	-0.0565006	-0.0619806	-0.0582115	-0.0139675	0.000109534	-0.133115	0.0280712
Sel I (G+Y) - Sel II (X)	0	-0.00920242	-0.0199506	-0.00603094	-0.0265724	-0.00608401	-0.00597728	-0.000933395	0.0018874	0.117012
Sel I (G+Y) - Sel II (X)	-2	-0.156035	-0.171817	-0.155208	-0.15314	-0.155292	-0.155616	-0.153807	-0.147023	0.0373391
Sel I (G+Y) - Sel II (X)	-1	-0.0310166	-0.0516061	-0.0323925	-0.0233918	-0.0341876	-0.0338704	-0.0283195	-0.00574449	0.0435541
Sel I (G+Y) - Sel II (X)	-0.5	0.0320112	0.007386	0.0386575	0.0377289	0.0386587	0.0389213	0.0392439	0.0643576	0.0609986
Sel I (G+Y) - Sel II (X)	0.5	0.0387334	0.0138983	0.0449149	0.0423756	0.0447833	0.0453095	0.0455373	0.070361	0.0650833
Sel I (G+Y) - Sel II (X)	1	-0.0267101	-0.0469302	-0.0297965	-0.0170027	-0.0306203	-0.0305134	-0.0273979	-0.00680146	0.049294
Sel I (G+Y) - Sel II (X)	2	-0.142675	-0.145461	-0.146327	-0.141274	-0.146188	-0.146505	-0.146059	-0.138727	0.0451247
Sel I (G+Y) - Sel II (Y)	0	-0.00920242	-0.0199506	-0.00603094	-0.0265724	-0.00608401	-0.00597728	-0.000933395	0.0018874	0.117012
Sel I (G+Y) - Sel II (Y)	-2	-0.0426784	-0.057599	-0.0474038	-0.0322207	-0.0489895	-0.048702	-0.0439005	-0.0188713	0.0369987
Sel I (G+Y) - Sel II (Y)	-1	0.0302254	0.00801485	0.0276228	0.0407034	0.0251817	0.0263951	0.031205	0.0638354	0.0433621
Sel I (G+Y) - Sel II (Y)	-0.5	0.0477202	0.0282164	0.0541345	0.0449948	0.0539245	0.0543621	0.0553106	0.081503	0.0609488
Sel I (G+Y) - Sel II (Y)	0.5	0.058161	0.0423339	0.0644752	0.0632063	0.0639445	0.0643281	0.0659416	0.0914022	0.0651822
Sel I (G+Y) - Sel II (Y)	1	0.030065	0.00274413	0.0264981	0.0442612	0.0247463	0.0263843	0.030744	0.0584942	0.0491353
Sel I (G+Y) - Sel II (Y)	2	-0.0322427	-0.0511038	-0.0347622	-0.0158948	-0.0361524	-0.0359036	-0.030305	-0.00983641	0.0450829
Sel I (G+Y) - Sel II (G)	0	-0.00920242	-0.0199506	-0.00603094	-0.0265724	-0.00608401	-0.00597728	-0.000933395	0.0018874	0.117012
Sel I (G+Y) - Sel II (G)	-2	-0.00754597	-0.0378244	-0.00579911	-0.0101909	-0.00564142	-0.00555618	-0.00479224	0.0282154	0.0372913
Sel I (G+Y) - Sel II (G)	-1	-0.00572809	-0.00969783	-0.00250087	-0.000948402	-0.00252883	-0.00308051	-0.00167737	0.0277333	0.0435484
Sel I (G+Y) - Sel II (G)	-0.5	-0.00198606	-0.0346032	0.00305168	0.00248828	0.00244794	0.00255165	0.00480834	0.0248567	0.0609402
Sel I (G+Y) - Sel II (G)	0.5	0.00491329	-0.0166309	0.00822198	0.0118847	0.00812564	0.00803849	0.00970482	0.0290529	0.0649473
Sel I (G+Y) - Sel II (G)	1	-0.00166526	-0.0216995	0.000628312	0.00247222	-0.000248654	0.000355061	0.00195967	0.0276486	0.0493966
Sel I (G+Y) - Sel II (G)	2	-0.00774341	-0.0364559	-0.00569186	-0.00617058	-0.00594997	-0.00608115	-0.0030283	0.0230336	0.0448754
Sel I (G+Y) - Sel II (X+Y)	0	-0.00920242	-0.0199506	-0.00603094	-0.0265724	-0.00608401	-0.00597728	-0.000933395	0.0018874	0.117012
Sel I (G+Y) - Sel II (X+Y)	-2	-0.385763	-0.366856	-0.381844	-0.401155	-0.379748	-0.381122	-0.385911	-0.415555	0.0376822
Sel I (G+Y) - Sel II (X+Y)	-1	-0.245796	-0.218473	-0.244732	-0.25073	-0.244701	-0.244514	-0.245517	-0.251682	0.0436515
Sel I (G+Y) - Sel II (X+Y)	-0.5	-0.0688738	-0.0834489	-0.0640223	-0.0655339	-0.0648873	-0.0647436	-0.0634347	-0.0497427	0.0608234
Sel I (G+Y) - Sel II (X+Y)	0.5	-0.0650011	-0.0797927	-0.0605164	-0.0631328	-0.0604489	-0.0606998	-0.0601191	-0.0464841	0.0648911
Sel I (G+Y) - Sel II (X+Y)	1	-0.230178	-0.224561	-0.230153	-0.233229	-0.229981	-0.229873	-0.231029	-0.234225	0.0492689
Sel I (G+Y) - Sel II (X+Y)	2	-0.382766	-0.356045	-0.378656	-0.398757	-0.377098	-0.378089	-0.382987	-0.405641	0.0449811
Sel I (G+Y) - Sel II (G+X)	0	-0.00920242	-0.0199506	-0.00603094	-0.0265724	-0.00608401	-0.00597728	-0.000933395	0.0018874	0.117012
Sel I (G+Y) - Sel II (G+X)	-2	-0.156445	-0.166216	-0.143603	-0.183572	-0.141574	-0.142816	-0.146933	-0.133052	0.0373613
Sel I (G+Y) - Sel II (G+X)	-1	-0.152227	-0.162774	-0.143953	-0.172852	-0.142469	-0.142696	-0.145725	-0.134707	0.0435169
Sel I (G+Y) - Sel II (G+X)	-0.5	-0.117778	-0.126082	-0.122637	-0.114451	-0.123011	-0.123229	-0.121324	-0.114289	0.0608556
Sel I (G+Y) - Sel II (G+X)	0.5	-0.119678	-0.147506	-0.121877	-0.116826	-0.121032	-0.121128	-0.12057	-0.11344	0.0648123
Sel I (G+Y) - Sel II (G+X)	1	-0.147357	-0.151199	-0.140573	-0.163981	-0.139393	-0.139407	-0.142162	-0.131815	0.0494278
Sel I (G+Y) - Sel II (G+X)	2	-0.150519	-0.148153	-0.139167	-0.176711	-0.13718	-0.137936	-0.141475	-0.129519	0.0448613
Sel I (G+Y) - Sel II (G+Y)	0	-0.00920242	-0.0199506	-0.00603094	-0.0265724	-0.00608401	-0.00597728	-0.000933395	0.0018874	0.117012
Sel I (G+Y) - Sel II (G+Y)	-2	-0.500403	-0.496991	-0.398632	-0.497731	-0.372022	-0.545834	-0.577213	-0.431748	0.0374517
Sel I (G+Y) - Sel II (G+Y)	-1	-0.448904	-0.459441	-0.410149	-0.476346	-0.389902	-0.479995	-0.496542	-0.442163	0.0438465
Sel I (G+Y) - Sel II (G+Y)	-0.5	-0.312132	-0.27523	-0.330303	-0.296761	-0.326468	-0.334211	-0.335197	-0.344431	0.0607399
Sel I (G+Y) - Sel II (G+Y)	0.5	-0.311799	-0.310797	-0.324686	-0.314992	-0.319729	-0.330483	-0.333119	-0.33746	0.0650516
Sel I (G+Y) - Sel II (G+Y)	1	-0.41671	-0.39086	-0.378759	-0.452174	-0.360266	-0.442698	-0.456713	-0.402737	0.0493035
Sel I (G+Y) - Sel II (G+Y)	2	-0.449783	-0.44346	-0.377076	-0.481573	-0.353636	-0.482251	-0.505993	-0.402449	0.0447328
Sel I (G+Y) - Sel II (G+X+Y)	0	-0.00920242	-0.0199506	-0.00603094	-0.0265724	-0.00608401	-0.00597728	-0.000933395	0.0018874	0.117012
Sel I (G+Y) - Sel II (G+X+Y)	-2	-0.613291	-0.571679	-0.489811	-0.597698	-0.458336	-0.693834	-0.739648	-0.538009	0.0372965
Sel I (G+Y) - Sel II (G+X+Y)	-1	-0.581707	-0.556498	-0.529934	-0.61343	-0.502837	-0.645089	-0.666718	-0.580452	0.0435335
Sel I (G+Y) - Sel II (G+X+Y)	-0.5	-0.423989	-0.399347	-0.442893	-0.406656	-0.436368	-0.453885	-0.45622	-0.468533	0.0612711
Sel I (G+Y) - Sel II (G+X+Y)	0.5	-0.409458	-0.402421	-0.423369	-0.411892	-0.415783	-0.437565	-0.439092	-0.44556	0.0650697
Sel I (G+Y) - Sel II (G+X+Y)	1	-0.520085	-0.495974	-0.472817	-0.550905	-0.449907	-0.567163	-0.58452	-0.508208	0.0492849
Sel I (G+Y) - Sel II (G+X+Y)	2	-0.566937	-0.547864	-0.479341	-0.587662	-0.451146	-0.628642	-0.660987	-0.517398	0.0450197
Sel I (G+X+Y) - Sel II (X)	0	-0.00920242	-0.0199506	-0.00603094	-0.0265724	-0.00608401	-0.00597728	-0.000933395	0.0018874	0.117012
Sel I (G+X+Y) - Sel II (X)	-2	-0.191047	-0.193627	-0.186199	-0.199041	-0.186205	-0.186285	-0.18554	-0.183029	0.0276455
Sel I (G+X+Y) - Sel II (X)	-1	-0.137448	-0.15666	-0.126438	-0.152409	-0.124937	-0.124773	-0.130039	-0.108051	0.0253439
Sel I (G+X+Y) - Sel II (X)	-0.5	0.0518917	0.0149226	0.0472778	0.0652084	0.0441235	0.0472486	0.0547153	0.0979822	0.0312678
Sel I (G+X+Y) - Sel II (X)	0.5	0.0642786	0.0176294	0.0524911	0.0719573	0.0485974	0.0515497	0.0619312	0.0975121	0.034875
Sel I (G+X+Y) - Sel II (X)	1	-0.0945754	-0.114285	-0.0910441	-0.108279	-0.0910558	-0.0910283	-0.0907213	-0.0677358	0.0279491
Sel I (G+X+Y) - Sel II (X)	2	-0.18317	-0.186454	-0.17781	-0.191657	-0.178061	-0.177869	-0.178161	-0.17367	0.0292988
Sel I (G+X+Y) - Sel II (Y)	0	-0.00920242	-0.0199506	-0.00603094	-0.0265724	-0.00608401	-0.00597728	-0.000933395	0.0018874	0.117012
Sel I (G+X+Y) - Sel II (Y)	-2	-0.175595	-0.189853	-0.158638	-0.189535	-0.156151	-0.158148	-0.162973	-0.14887	0.0274848
Sel I (G+X+Y) - Sel II (Y)	-1	-0.126153	-0.15455	-0.103066	-0.143848	-0.100661	-0.102967	-0.108616	-0.0790207	0.0254696
Sel I (G+X+Y) - Sel II (Y)	-0.5	0.0749359	0.0305184	0.0664034	0.0881767	0.0622268	0.0667822	0.0763501	0.120214	0.0315441
Sel I (G+X+Y) - Sel II (Y)	0.5	0.0843352	0.0558542	0.0736518	0.0999003	0.0682848	0.0737181	0.0851223	0.123278	0.0349456
Sel I (G+X+Y) - Sel II (Y)	1	-0.0638638	-0.0854769	-0.0576867	-0.0728125	-0.0575866	-0.057786	-0.0566648	-0.0263668	0.0278466
Sel I (G+X+Y) - Sel II (Y)	2	-0.154408	-0.169188	-0.139154	-0.172151	-0.137023	-0.139541	-0.143227	-0.126325	0.0290475
Sel I (G+X+Y) - Sel II (G)	0	-0.00920242	-0.0199506	-0.00603094	-0.0265724	-0.00608401	-0.00597728	-0.000933395	0.0018874	0.117012
Sel I (G+X+Y) - Sel II (G)	-2	-0.0763271	-0.09724	-0.0641586	-0.107531	-0.0646274	-0.0644354	-0.0645215	-0.0336053	0.0274608
Sel I (G+X+Y) - Sel II (G)	-1	-0.0560312	-0.0761234	-0.043141	-0.0799244	-0.0425243	-0.0420788	-0.0447641	-0.00536004	0.0253198
Sel I (G+X+Y) - Sel II (G)	-0.5	0.0367459	0.00901585	0.0338467	0.0403692	0.0332435	0.0332301	0.0366436	0.0799288	0.0312453
Sel I (G+X+Y) - Sel II (G)	0.5	0.0331365	-0.000513778	0.0323015	0.0418616	0.0322159	0.0320681	0.0358224	0.0732151	0.0349583
Sel I (G+X+Y) - Sel II (G)	1	-0.0246792	-0.0733991	-0.0163497	-0.0354853	-0.0156365	-0.0155352	-0.0123488	0.0226708	0.0280159
Sel I (G+X+Y) - Sel II (G)	2	-0.0575555	-0.0857243	-0.0446268	-0.0778366	-0.0442272	-0.0448926	-0.0459285	-0.0128806	0.029222
Sel I (G+X+Y) - Sel II (X+Y)	0	-0.00920242	-0.0199506	-0.00603094	-0.0265724	-0.00608401	-0.00597728	-0.000933395	0.0018874	0.117012
Sel I (G+X+Y) - Sel II (X+Y)	-2	-0.225729	-0.230598	-0.24743	-0.211462	-0.251039	-0.24616	-0.241044	-0.259291	0.0275288
Sel I (G+X+Y) - Sel II (X+Y)	-1	-0.218921	-0.214209	-0.222031	-0.213608	-0.222769	-0.222521	-0.221444	-0.227358	0.0253775
Sel I (G+X+Y) - Sel II (X+Y)	-0.5	-0.0561061	-0.0776101	-0.060582	-0.0490385	-0.0620145	-0.0618748	-0.0563797	-0.0330662	0.0314834
Sel I (G+X+Y) - Sel II (X+Y)	0.5	-0.0500876	-0.0715532	-0.0563023	-0.0429837	-0.0572818	-0.0566093	-0.0530181	-0.0312403	0.0350157
Sel I (G+X+Y) - Sel II (X+Y)	1	-0.220323	-0.219227	-0.220816	-0.220776	-0.22035	-0.220572	-0.220847	-0.224892	0.0280193
Sel I (G+X+Y) - Sel II (X+Y)	2	-0.256534	-0.245057	-0.270874	-0.245569	-0.273081	-0.270346	-0.26508	-0.285382	0.0291802
Sel I (G+X+Y) - Sel II (G+X)	0	-0.00920242	-0.0199506	-0.00603094	-0.0265724	-0.00608401	-0.00597728	-0.000933395	0.0018874	0.117012
Sel I (G+X+Y) - Sel II (G+X)	-2	-0.00245608	-0.0384533	-0.00332397	-0.00100652	-0.00359128	-0.00344451	-0.00114423	0.0395312	0.0276461
Sel I (G+X+Y) - Sel II (G+X)	-1	-0.0255261	-0.095899	-0.022767	-0.0324888	-0.0233377	-0.0234092	-0.0221848	0.0180586	0.0254754
Sel I (G+X+Y) - Sel II (G+X)	-0.5	-0.0684426	-0.0611293	-0.0622252	-0.0764064	-0.0620428	-0.0624683	-0.0626018	-0.0357384	0.0312174
Sel I (G+X+Y) - Sel II (G+X)	0.5	-0.0709239	-0.100011	-0.0629655	-0.0924437	-0.0627432	-0.0622854	-0.0619085	-0.0395845	0.0350364
Sel I (G+X+Y) - Sel II (G+X)	1	-0.046953	-0.0681842	-0.0393431	-0.0623404	-0.0393422	-0.03983	-0.0387666	-0.00658299	0.0279352
Sel I (G+X+Y) - Sel II (G+X)	2	-0.0148391	-0.0784339	-0.0124745	-0.0159572	-0.0114172	-0.0122027	-0.0121775	0.0247408	0.0291385
Sel I (G+X+Y) - Sel II (G+Y)	0	-0.00920242	-0.0199506	-0.00603094	-0.0265724	-0.00608401	-0.00597728	-0.000933395	0.0018874	0.117012
Sel I (G+X+Y) - Sel II (G+Y)	-2	0.326564	0.223675	0.187815	0.243948	0.167129	0.343709	0.424076	0.271425	0.0276085
Sel I (G+X+Y) - Sel II (G+Y)	-1	0.155468	-0.0234307	0.0670749	0.0877262	0.0576008	0.13541	0.192872	0.119171	0.0254565
Sel I (G+X+Y) - Sel II (G+Y)	-0.5	-0.258783	-0.257612	-0.217525	-0.292756	-0.206089	-0.233696	-0.250917	-0.221378	0.0313055
Sel I (G+X+Y) - Sel II (G+Y)	0.5	-0.259586	-0.268209	-0.215163	-0.291637	-0.203981	-0.234116	-0.250859	-0.217854	0.0350218
Sel I (G+X+Y) - Sel II (G+Y)	1	-0.0528221	-0.141057	-0.0317685	-0.0623798	-0.0316853	-0.0340836	-0.0401575	-0.0118249	0.0279755
Sel I (G+X+Y) - Sel II (G+Y)	2	0.220424	0.0800716	0.100968	0.138811	0.088569	0.206343	0.286672	0.15111	0.0290672
Sel I (G+X+Y) - Sel II (G+X+Y)	0	-0.00920242	-0.0199506	-0.00603094	-0.0265724	-0.00608401	-0.00597728	-0.000933395	0.0018874	0.117012
Sel I (G+X+Y) - Sel II (G+X+Y)	-2	0.380982	0.227045	0.180659	0.26033	0.155135	0.444669	0.57433	0.247242	0.0274984
Sel I (G+X+Y) - Sel II (G+X+Y)	-1	0.225972	0.0306135	0.0512491	0.0678382	0.0388637	0.239329	0.402784	0.0509486	0.0252577
Sel I (G+X+Y) - Sel II (G+X+Y)	-0.5	-0.39166	-0.383402	-0.321886	-0.403483	-0.303081	-0.388613	-0.409231	-0.346569	0.0313255
Sel I (G+X+Y) - Sel II (G+X+Y)	0.5	-0.373183	-0.371023	-0.30123	-0.38554	-0.283859	-0.364805	-0.389633	-0.318479	0.0347285
Sel I (G+X+Y) - Sel II (G+X+Y)	1	-0.110576	-0.19326	-0.0794911	-0.0912366	-0.0782375	-0.0999609	-0.110312	-0.112179	0.0281221
Sel I (G+X+Y) - Sel II (G+X+Y)	2	0.283605	0.117002	0.0872911	0.140075	0.0715132	0.316101	0.47216	0.111805	0.0294357

## Sheet: Fig 9 SE
Selection_mechanism	Selection_effect	Weighted.Median	MBE	MR-Robust	MR-Egger	MR-IVW	MR-Lasso	Contamination.Mixture	MR-RAPS	R2
Sel I (X) - Sel II (X)	0	0.0368805	0.0839999	0.0301703	0.0629876	0.0293868	0.0298861	0.0354729	0.0312419	0.117012
	-2	0.0648017	0.0920072	0.0508447	0.108519	0.0486997	0.0493378	0.0591744	0.0542153	0.0690724
	-1	0.0472647	0.068518	0.0389941	0.0815011	0.0378213	0.038144	0.045832	0.0405629	0.0930694
	-0.5	0.0408723	0.0610524	0.0321012	0.0662117	0.0313174	0.0314605	0.0392498	0.0332007	0.108395
	0.5	0.038724	0.077369	0.0320621	0.0668959	0.0307441	0.0315312	0.0392777	0.0332904	0.111515
	1	0.0464362	0.102857	0.0373198	0.0792288	0.0359208	0.0361439	0.0453849	0.0387635	0.0962402
	2	0.0628346	0.128832	0.0497897	0.107344	0.0482191	0.0483573	0.0579041	0.0527879	0.0744417
Sel I (X) - Sel II (Y)	0	0.0368805	0.0839999	0.0301703	0.0629876	0.0293868	0.0298861	0.0354729	0.0312419	0.117012
	-2	0.0515269	0.0819084	0.0409449	0.0834396	0.0395587	0.0399988	0.0472618	0.043711	0.0690255
	-1	0.0432206	0.0811745	0.0348514	0.0719193	0.0334706	0.0338382	0.041898	0.0363184	0.0932568
	-0.5	0.038672	0.058733	0.0321837	0.0645773	0.0307123	0.0313994	0.0393968	0.0334901	0.108521
	0.5	0.0381529	0.0731953	0.0305483	0.0672538	0.0297003	0.029783	0.0362474	0.0315244	0.111555
	1	0.0425479	0.0898766	0.0332127	0.073183	0.0319633	0.0324461	0.0409397	0.0347336	0.0964315
	2	0.0493952	0.0859677	0.038701	0.0794404	0.0379892	0.0386332	0.0457772	0.0411071	0.074637
Sel I (X) - Sel II (G)	0	0.0368805	0.0839999	0.0301703	0.0629876	0.0293868	0.0298861	0.0354729	0.0312419	0.117012
Sel I (X) - Sel II (G)	-2	0.0601743	0.15893	0.0410887	0.113156	0.0390265	0.0400008	0.0547617	0.044051	0.0689717
Sel I (X) - Sel II (G)	-1	0.0464264	0.134591	0.0325682	0.0848618	0.0309194	0.0316556	0.0421392	0.0339276	0.0932403
Sel I (X) - Sel II (G)	-0.5	0.0390299	0.233231	0.0279099	0.0701142	0.0263339	0.0271008	0.0377245	0.028857	0.108509
Sel I (X) - Sel II (G)	0.5	0.0375871	0.0628387	0.0273816	0.0694135	0.0260289	0.0267067	0.035193	0.0282566	0.111363
Sel I (X) - Sel II (G)	1	0.0411991	0.0968521	0.0296623	0.077151	0.0277708	0.0286007	0.0411838	0.0308231	0.0963694
Sel I (X) - Sel II (G)	2	0.05498	0.0926603	0.0368679	0.104489	0.0347583	0.0360333	0.0481448	0.0391563	0.07446
Sel I (X) - Sel II (X+Y)	0	0.0368805	0.0839999	0.0301703	0.0629876	0.0293868	0.0298861	0.0354729	0.0312419	0.117012
Sel I (X) - Sel II (X+Y)	-2	0.0545599	0.153683	0.0434872	0.0877228	0.0418654	0.042605	0.0528469	0.0465453	0.0691944
Sel I (X) - Sel II (X+Y)	-1	0.0412464	0.333139	0.0322975	0.0663853	0.0316619	0.0318565	0.0399212	0.0338151	0.0931979
Sel I (X) - Sel II (X+Y)	-0.5	0.0382144	0.0554464	0.030839	0.0650088	0.0299496	0.0302624	0.0380848	0.0317996	0.108708
Sel I (X) - Sel II (X+Y)	0.5	0.0388417	0.0814316	0.0306899	0.0628695	0.0295944	0.02974	0.0365398	0.0317703	0.11121
Sel I (X) - Sel II (X+Y)	1	0.0401746	0.11958	0.0320295	0.0683093	0.0310296	0.0318041	0.0379326	0.0333846	0.09608
Sel I (X) - Sel II (X+Y)	2	0.0525137	0.0772868	0.0423608	0.0856409	0.0407296	0.0412175	0.0510176	0.0450691	0.074517
Sel I (X) - Sel II (G+X)	0	0.0368805	0.0839999	0.0301703	0.0629876	0.0293868	0.0298861	0.0354729	0.0312419	0.117012
Sel I (X) - Sel II (G+X)	-2	0.0629907	0.202521	0.0426504	0.123447	0.0406036	0.043868	0.0562398	0.0459279	0.0688895
Sel I (X) - Sel II (G+X)	-1	0.046876	0.0778859	0.0316084	0.090045	0.029935	0.0315078	0.042743	0.0330903	0.0930479
Sel I (X) - Sel II (G+X)	-0.5	0.0363961	0.124897	0.0274502	0.0718443	0.0263774	0.0272013	0.035994	0.0283062	0.108582
Sel I (X) - Sel II (G+X)	0.5	0.0367023	0.109927	0.0255454	0.0674941	0.0237762	0.0254754	0.034228	0.0263605	0.111578
Sel I (X) - Sel II (G+X)	1	0.0418173	0.0881102	0.0287439	0.0844885	0.0274034	0.0289359	0.0402275	0.0300848	0.0964224
Sel I (X) - Sel II (G+X)	2	0.0556284	0.106045	0.037189	0.109612	0.0348201	0.0381951	0.0516714	0.039751	0.0743511
Sel I (X) - Sel II (G+Y)	0	0.0368805	0.0839999	0.0301703	0.0629876	0.0293868	0.0298861	0.0354729	0.0312419	0.117012
Sel I (X) - Sel II (G+Y)	-2	0.0723456	0.53168	0.0486042	0.176725	0.0481778	0.0624623	0.0689644	0.0542302	0.0690044
Sel I (X) - Sel II (G+Y)	-1	0.0483661	0.780162	0.0330609	0.112606	0.0321318	0.0401439	0.0457429	0.0352734	0.0933877
Sel I (X) - Sel II (G+Y)	-0.5	0.0397122	0.136977	0.0285398	0.0803861	0.0273127	0.0310387	0.0386259	0.0300985	0.108715
Sel I (X) - Sel II (G+Y)	0.5	0.0379106	0.349245	0.0264272	0.0795397	0.0258413	0.0285634	0.0338168	0.0275204	0.111547
Sel I (X) - Sel II (G+Y)	1	0.0458019	0.346381	0.0320572	0.113392	0.0313812	0.0397703	0.0443805	0.0343321	0.0964336
Sel I (X) - Sel II (G+Y)	2	0.0617428	0.274183	0.0430452	0.154978	0.041914	0.0536133	0.0608901	0.0474969	0.0742575
Sel I (X) - Sel II (G+X+Y)	0	0.0368805	0.0839999	0.0301703	0.0629876	0.0293868	0.0298861	0.0354729	0.0312419	0.117012
Sel I (X) - Sel II (G+X+Y)	-2	0.0695597	0.168502	0.0487837	0.180944	0.0484411	0.0631685	0.0704446	0.054984	0.0688077
Sel I (X) - Sel II (G+X+Y)	-1	0.0521027	0.19149	0.0371099	0.125985	0.0364656	0.0460681	0.0505918	0.0402755	0.0928857
Sel I (X) - Sel II (G+X+Y)	-0.5	0.038083	0.110834	0.0273506	0.0873992	0.026714	0.0317945	0.0379582	0.0289657	0.108945
Sel I (X) - Sel II (G+X+Y)	0.5	0.0363912	0.231707	0.0265194	0.0813102	0.0261997	0.0308764	0.0368562	0.0280884	0.111439
Sel I (X) - Sel II (G+X+Y)	1	0.0454887	0.210606	0.0324375	0.109358	0.0319438	0.038458	0.045887	0.0352237	0.0963021
Sel I (X) - Sel II (G+X+Y)	2	0.064289	0.334488	0.0461403	0.164458	0.044869	0.0587314	0.0628178	0.0519577	0.0742566
Sel I (Y) - Sel II (X)	0	0.0368805	0.0839999	0.0301703	0.0629876	0.0293868	0.0298861	0.0354729	0.0312419	0.117012
Sel I (Y) - Sel II (X)	-2	0.0375675	0.0832167	0.0302078	0.066155	0.0292551	0.0295235	0.0373835	0.0312001	0.116876
Sel I (Y) - Sel II (X)	-1	0.0374168	0.104809	0.0306637	0.0639934	0.0301072	0.0302301	0.0361503	0.0317668	0.116849
Sel I (Y) - Sel II (X)	-0.5	0.03745	0.0627535	0.0304369	0.0650781	0.0295527	0.0298273	0.0372456	0.0313718	0.116969
Sel I (Y) - Sel II (X)	0.5	0.0376148	0.0776898	0.0303902	0.0607348	0.0291879	0.0294407	0.0366068	0.0313222	0.117458
Sel I (Y) - Sel II (X)	1	0.037182	0.0648505	0.030104	0.0610727	0.0290426	0.0291926	0.0364506	0.0310359	0.117754
Sel I (Y) - Sel II (X)	2	0.0357134	0.107401	0.0280056	0.0625558	0.0274609	0.0278725	0.0345117	0.0290203	0.117643
Sel I (Y) - Sel II (Y)	0	0.0368805	0.0839999	0.0301703	0.0629876	0.0293868	0.0298861	0.0354729	0.0312419	0.117012
Sel I (Y) - Sel II (Y)	-2	0.0286406	0.0585322	0.02338	0.0493962	0.0228225	0.023061	0.0284932	0.024234	0.116406
Sel I (Y) - Sel II (Y)	-1	0.0346659	0.0595063	0.0273902	0.0544327	0.0262813	0.026518	0.0336998	0.0282719	0.116889
Sel I (Y) - Sel II (Y)	-0.5	0.0381738	0.0713881	0.0316155	0.0624198	0.0307348	0.0311466	0.0374038	0.0326613	0.116896
Sel I (Y) - Sel II (Y)	0.5	0.0368304	0.0912353	0.0301321	0.0593482	0.0292624	0.0296189	0.0373571	0.0312219	0.117688
Sel I (Y) - Sel II (Y)	1	0.0344068	0.0556792	0.0280279	0.0588928	0.0271694	0.0271853	0.0344734	0.0289301	0.117679
Sel I (Y) - Sel II (Y)	2	0.0285703	0.0659837	0.0227708	0.0492632	0.0220367	0.022231	0.0277009	0.0234676	0.117448
Sel I (Y) - Sel II (G)	0	0.0368805	0.0839999	0.0301703	0.0629876	0.0293868	0.0298861	0.0354729	0.0312419	0.117012
Sel I (Y) - Sel II (G)	-2	0.0350902	0.0540967	0.0233186	0.0690306	0.0228102	0.023165	0.032446	0.0241053	0.116768
Sel I (Y) - Sel II (G)	-1	0.0363261	0.0511207	0.0250821	0.070551	0.0239728	0.0243681	0.0340945	0.0259738	0.116473
Sel I (Y) - Sel II (G)	-0.5	0.0348907	0.095374	0.0271388	0.065843	0.0260591	0.026272	0.0343866	0.0279535	0.116883
Sel I (Y) - Sel II (G)	0.5	0.0352763	0.0581397	0.0260137	0.0632588	0.0249023	0.0255863	0.0332055	0.0268823	0.117646
Sel I (Y) - Sel II (G)	1	0.032707	0.135148	0.0232557	0.0654971	0.0220676	0.0223496	0.0312018	0.0240307	0.117729
Sel I (Y) - Sel II (G)	2	0.0320153	0.0691494	0.022079	0.0638679	0.0209838	0.0214399	0.0302916	0.0229299	0.117642
Sel I (Y) - Sel II (X+Y)	0	0.0368805	0.0839999	0.0301703	0.0629876	0.0293868	0.0298861	0.0354729	0.0312419	0.117012
Sel I (Y) - Sel II (X+Y)	-2	0.0289615	0.100681	0.0236082	0.0518646	0.0228755	0.0232951	0.0286928	0.0243708	0.116725
Sel I (Y) - Sel II (X+Y)	-1	0.0318285	0.0795128	0.0262163	0.0537319	0.0253115	0.0254537	0.0317252	0.0270611	0.116979
Sel I (Y) - Sel II (X+Y)	-0.5	0.0354457	0.0596058	0.028203	0.0609384	0.0272911	0.0275411	0.0334623	0.0290956	0.116515
Sel I (Y) - Sel II (X+Y)	0.5	0.0353106	0.167296	0.0285462	0.0583607	0.0277641	0.0279334	0.0347519	0.0295506	0.117563
Sel I (Y) - Sel II (X+Y)	1	0.0322315	0.0877046	0.0258546	0.0555833	0.0250026	0.0250795	0.0306889	0.0265932	0.117759
Sel I (Y) - Sel II (X+Y)	2	0.0294466	0.0451032	0.0245129	0.0508254	0.0238052	0.02406	0.0292809	0.0253031	0.117425
Sel I (Y) - Sel II (G+X)	0	0.0368805	0.0839999	0.0301703	0.0629876	0.0293868	0.0298861	0.0354729	0.0312419	0.117012
Sel I (Y) - Sel II (G+X)	-2	0.0362801	0.0579471	0.0241418	0.074945	0.0233215	0.024326	0.0325331	0.025019	0.116555
Sel I (Y) - Sel II (G+X)	-1	0.0360445	0.148152	0.0248115	0.0709285	0.0238144	0.024776	0.0323848	0.0257701	0.116691
Sel I (Y) - Sel II (G+X)	-0.5	0.0360533	0.208857	0.0256367	0.0707873	0.0242813	0.0251942	0.0336912	0.0264618	0.117089
Sel I (Y) - Sel II (G+X)	0.5	0.0329334	0.0831093	0.0244839	0.0647103	0.0234898	0.0240447	0.0318622	0.0254028	0.117355
Sel I (Y) - Sel II (G+X)	1	0.0325384	0.088384	0.022322	0.0679979	0.0212629	0.0222302	0.0293463	0.023152	0.117929
Sel I (Y) - Sel II (G+X)	2	0.0344123	0.0820969	0.0220463	0.0696999	0.0206958	0.0226564	0.0327357	0.0228979	0.11729
Sel I (Y) - Sel II (G+Y)	0	0.0368805	0.0839999	0.0301703	0.0629876	0.0293868	0.0298861	0.0354729	0.0312419	0.117012
Sel I (Y) - Sel II (G+Y)	-2	0.0400625	0.301436	0.0266007	0.097356	0.02621	0.0345096	0.0396408	0.0288949	0.116321
Sel I (Y) - Sel II (G+Y)	-1	0.0379305	0.182934	0.0258956	0.0902022	0.0253802	0.0320159	0.0371191	0.0278645	0.116728
Sel I (Y) - Sel II (G+Y)	-0.5	0.0369809	0.0796647	0.0265996	0.0770393	0.0255555	0.0287226	0.0356948	0.0277808	0.117282
Sel I (Y) - Sel II (G+Y)	0.5	0.0343029	0.0763039	0.0238599	0.0761267	0.0234633	0.0257632	0.0319385	0.0249177	0.117368
Sel I (Y) - Sel II (G+Y)	1	0.0349786	0.227829	0.0238951	0.0816557	0.0235123	0.0295376	0.033827	0.0251589	0.117541
Sel I (Y) - Sel II (G+Y)	2	0.0359075	0.115695	0.0243083	0.0907515	0.0236586	0.0315325	0.0368861	0.0257851	0.117758
Sel I (Y) - Sel II (G+X+Y)	0	0.0368805	0.0839999	0.0301703	0.0629876	0.0293868	0.0298861	0.0354729	0.0312419	0.117012
Sel I (Y) - Sel II (G+X+Y)	-2	0.0385802	0.139469	0.0267908	0.094196	0.0265628	0.0345301	0.0402446	0.0284452	0.116808
Sel I (Y) - Sel II (G+X+Y)	-1	0.0394341	0.213902	0.0269092	0.097123	0.0261487	0.0354942	0.040677	0.0293933	0.116662
Sel I (Y) - Sel II (G+X+Y)	-0.5	0.0384928	0.594394	0.027882	0.0802895	0.0268998	0.0320742	0.0373287	0.0293265	0.116682
Sel I (Y) - Sel II (G+X+Y)	0.5	0.0349867	0.198728	0.0247307	0.0780908	0.0240124	0.0289538	0.0328634	0.0259695	0.117792
Sel I (Y) - Sel II (G+X+Y)	1	0.0362294	0.16407	0.0241033	0.084623	0.0237143	0.0312112	0.0351647	0.0255952	0.117654
Sel I (Y) - Sel II (G+X+Y)	2	0.037439	0.158666	0.0255014	0.0977894	0.0248353	0.0340684	0.0408095	0.0278953	0.117669
Sel I (G) - Sel II (X)	0	0.0368805	0.0839999	0.0301703	0.0629876	0.0293868	0.0298861	0.0354729	0.0312419	0.117012
Sel I (G) - Sel II (X)	-2	0.0609964	0.235647	0.0490149	0.0816264	0.0469805	0.0476851	0.0524579	0.0549242	0.0610148
Sel I (G) - Sel II (X)	-1	0.061692	0.303675	0.0484567	0.081653	0.0473698	0.0478078	0.0524219	0.0537142	0.0664461
Sel I (G) - Sel II (X)	-0.5	0.0515264	1.77879	0.0412212	0.0719035	0.0399473	0.0405599	0.0449068	0.0447952	0.0794945
Sel I (G) - Sel II (X)	0.5	0.0524617	0.326034	0.0433273	0.075659	0.0418429	0.042484	0.0470758	0.0465058	0.0864465
Sel I (G) - Sel II (X)	1	0.0600671	0.130956	0.047646	0.0835991	0.0467005	0.0474133	0.0518707	0.0525784	0.0732883
Sel I (G) - Sel II (X)	2	0.0608997	0.12795	0.0483649	0.0803073	0.0465244	0.0472043	0.0529548	0.0533353	0.0679792
Sel I (G) - Sel II (Y)	0	0.0368805	0.0839999	0.0301703	0.0629876	0.0293868	0.0298861	0.0354729	0.0312419	0.117012
Sel I (G) - Sel II (Y)	-2	0.0494778	0.335308	0.0398057	0.0691208	0.0390283	0.0395091	0.042711	0.0451524	0.0614907
Sel I (G) - Sel II (Y)	-1	0.0561236	0.109012	0.0440684	0.0770229	0.0431185	0.0442339	0.0474663	0.0490484	0.0668265
Sel I (G) - Sel II (Y)	-0.5	0.0495745	0.154999	0.0404952	0.0699306	0.0397562	0.0401963	0.0436205	0.0440966	0.0794045
Sel I (G) - Sel II (Y)	0.5	0.0542454	0.556605	0.0436793	0.0764063	0.0427623	0.0434043	0.0467755	0.0469805	0.0864424
Sel I (G) - Sel II (Y)	1	0.0539568	0.119612	0.0440294	0.07357	0.0429827	0.0431631	0.0468202	0.0485298	0.0736591
Sel I (G) - Sel II (Y)	2	0.0507104	0.269288	0.0401376	0.0700062	0.0388139	0.0398643	0.0436357	0.0446733	0.0678765
Sel I (G) - Sel II (G)	0	0.0368805	0.0839999	0.0301703	0.0629876	0.0293868	0.0298861	0.0354729	0.0312419	0.117012
Sel I (G) - Sel II (G)	-2	0.0624741	0.162665	0.0479737	0.087647	0.0463231	0.0467606	0.0525725	0.0533676	0.0615851
Sel I (G) - Sel II (G)	-1	0.0581543	0.134605	0.0437288	0.0829008	0.0421352	0.0430523	0.0484132	0.0483851	0.0667529
Sel I (G) - Sel II (G)	-0.5	0.0507552	0.145627	0.0395069	0.0746915	0.0382298	0.0387633	0.0440883	0.0429099	0.0797206
Sel I (G) - Sel II (G)	0.5	0.049488	0.266384	0.0385174	0.07177	0.0371858	0.0376375	0.0425246	0.0413099	0.086344
Sel I (G) - Sel II (G)	1	0.055082	0.194642	0.0413735	0.0752447	0.0400451	0.0406013	0.0451785	0.045213	0.0735982
Sel I (G) - Sel II (G)	2	0.0620093	0.137656	0.047832	0.0826278	0.0456975	0.0462446	0.0507655	0.052887	0.0679126
Sel I (G) - Sel II (X+Y)	0	0.0368805	0.0839999	0.0301703	0.0629876	0.0293868	0.0298861	0.0354729	0.0312419	0.117012
Sel I (G) - Sel II (X+Y)	-2	0.053366	0.897753	0.0419092	0.07446	0.0408631	0.0412478	0.0463657	0.0475444	0.0614324
Sel I (G) - Sel II (X+Y)	-1	0.0523355	0.160434	0.0412147	0.0723238	0.0401322	0.0405155	0.0448767	0.0457567	0.0665279
Sel I (G) - Sel II (X+Y)	-0.5	0.0487764	0.121277	0.0401884	0.0688137	0.0393349	0.0399618	0.043083	0.0435777	0.0794133
Sel I (G) - Sel II (X+Y)	0.5	0.0493905	0.0972669	0.0390168	0.0674815	0.0378217	0.0381179	0.0415674	0.0419044	0.0867392
Sel I (G) - Sel II (X+Y)	1	0.0517562	0.10163	0.0423488	0.0721719	0.0414427	0.0417038	0.0446153	0.0464268	0.0734525
Sel I (G) - Sel II (X+Y)	2	0.0530769	0.17574	0.0410929	0.071483	0.0400885	0.0408461	0.0441136	0.0462158	0.0679647
Sel I (G) - Sel II (G+X)	0	0.0368805	0.0839999	0.0301703	0.0629876	0.0293868	0.0298861	0.0354729	0.0312419	0.117012
Sel I (G) - Sel II (G+X)	-2	0.0629078	0.260667	0.0459176	0.0944252	0.0447251	0.0473045	0.0504712	0.0520367	0.0612044
Sel I (G) - Sel II (G+X)	-1	0.0600915	0.313352	0.0446725	0.0890108	0.0430994	0.0443499	0.049084	0.0497124	0.0666369
Sel I (G) - Sel II (G+X)	-0.5	0.0522016	0.329634	0.0388197	0.0751572	0.0367844	0.0375886	0.0426729	0.0414806	0.0797195
Sel I (G) - Sel II (G+X)	0.5	0.0487723	0.231035	0.0343776	0.0707684	0.0330152	0.0339488	0.037268	0.0368574	0.0867223
Sel I (G) - Sel II (G+X)	1	0.0558091	0.31075	0.0430573	0.0819288	0.0418452	0.043325	0.0456779	0.0474191	0.0733484
Sel I (G) - Sel II (G+X)	2	0.0581711	0.381858	0.0455867	0.0864732	0.0451622	0.0463637	0.0495564	0.0511873	0.067864
Sel I (G) - Sel II (G+Y)	0	0.0368805	0.0839999	0.0301703	0.0629876	0.0293868	0.0298861	0.0354729	0.0312419	0.117012
Sel I (G) - Sel II (G+Y)	-2	0.0681857	0.538433	0.0527499	0.14684	0.0528117	0.0637356	0.0644991	0.0610877	0.0613194
Sel I (G) - Sel II (G+Y)	-1	0.061259	0.433177	0.0489044	0.127254	0.0495932	0.0549687	0.0536109	0.0554101	0.0666989
Sel I (G) - Sel II (G+Y)	-0.5	0.0519693	0.202398	0.0390164	0.0934459	0.0389459	0.041927	0.0432139	0.0426038	0.0794814
Sel I (G) - Sel II (G+Y)	0.5	0.047338	0.371559	0.0366527	0.0911869	0.036354	0.0394937	0.0401129	0.0396584	0.0865883
Sel I (G) - Sel II (G+Y)	1	0.0585684	0.216636	0.0453809	0.117892	0.0456673	0.0522129	0.0529751	0.0508033	0.0732305
Sel I (G) - Sel II (G+Y)	2	0.0645038	0.29456	0.0490841	0.130611	0.0484319	0.0587167	0.0598517	0.0555964	0.0680775
Sel I (G) - Sel II (G+X+Y)	0	0.0368805	0.0839999	0.0301703	0.0629876	0.0293868	0.0298861	0.0354729	0.0312419	0.117012
Sel I (G) - Sel II (G+X+Y)	-2	0.0710492	1.2547	0.0564831	0.151229	0.0561117	0.0648649	0.0677276	0.067175	0.0615161
Sel I (G) - Sel II (G+X+Y)	-1	0.0662401	0.770149	0.0513772	0.146967	0.0509605	0.0611703	0.0605969	0.0587802	0.0664593
Sel I (G) - Sel II (G+X+Y)	-0.5	0.0517925	0.247963	0.0391711	0.104533	0.0389156	0.0429491	0.0432472	0.0431663	0.0797058
Sel I (G) - Sel II (G+X+Y)	0.5	0.0498029	0.352541	0.0366848	0.0987731	0.0365863	0.0414253	0.0416887	0.0399387	0.0866705
Sel I (G) - Sel II (G+X+Y)	1	0.0591905	0.93576	0.0477348	0.129082	0.0476497	0.0565287	0.0560015	0.0534643	0.0736422
Sel I (G) - Sel II (G+X+Y)	2	0.0643917	0.392695	0.0529387	0.146362	0.0532025	0.0606079	0.0630178	0.0608998	0.0679104
Sel I (X+Y) - Sel II (X)	0	0.0368805	0.0839999	0.0301703	0.0629876	0.0293868	0.0298861	0.0354729	0.0312419	0.117012
Sel I (X+Y) - Sel II (X)	-2	0.0552694	0.155881	0.0438003	0.0915415	0.0426854	0.0426256	0.0511428	0.0461198	0.0867813
Sel I (X+Y) - Sel II (X)	-1	0.0487879	0.166833	0.0398908	0.0816762	0.0387419	0.0389385	0.0497821	0.0417834	0.0955563
Sel I (X+Y) - Sel II (X)	-0.5	0.0422579	0.151739	0.0340611	0.0726592	0.0331196	0.0334765	0.0407096	0.0354755	0.107326
Sel I (X+Y) - Sel II (X)	0.5	0.0406284	0.0673406	0.0329677	0.0692367	0.0322515	0.032498	0.0394901	0.0342455	0.109615
Sel I (X+Y) - Sel II (X)	1	0.047274	0.0720253	0.0371906	0.0771025	0.0360058	0.0362982	0.0451031	0.0387095	0.0996288
Sel I (X+Y) - Sel II (X)	2	0.0524564	0.17502	0.0415289	0.0855977	0.0399743	0.0405049	0.0487891	0.0433338	0.0908555
Sel I (X+Y) - Sel II (Y)	0	0.0368805	0.0839999	0.0301703	0.0629876	0.0293868	0.0298861	0.0354729	0.0312419	0.117012
Sel I (X+Y) - Sel II (Y)	-2	0.0435848	0.0615774	0.0345424	0.0697592	0.0331324	0.0333545	0.0415911	0.0361038	0.0868992
Sel I (X+Y) - Sel II (Y)	-1	0.0422229	0.0822339	0.0347392	0.0735518	0.0336709	0.0340565	0.0417116	0.036292	0.0954169
Sel I (X+Y) - Sel II (Y)	-0.5	0.0418887	0.119427	0.0328527	0.0699021	0.0316093	0.0317453	0.0390109	0.0340794	0.107484
Sel I (X+Y) - Sel II (Y)	0.5	0.0410084	0.112893	0.0329384	0.0714322	0.0320926	0.0324853	0.0400515	0.0348614	0.109754
Sel I (X+Y) - Sel II (Y)	1	0.0432926	0.0892147	0.0348621	0.0715495	0.0338491	0.034334	0.0420629	0.0365221	0.0996594
Sel I (X+Y) - Sel II (Y)	2	0.0419619	0.115751	0.033133	0.0690519	0.0317939	0.0321359	0.0401337	0.0346221	0.0909477
Sel I (X+Y) - Sel II (G)	0	0.0368805	0.0839999	0.0301703	0.0629876	0.0293868	0.0298861	0.0354729	0.0312419	0.117012
Sel I (X+Y) - Sel II (G)	-2	0.0523912	0.222289	0.0355784	0.0971947	0.0337476	0.03455	0.0467461	0.0373479	0.0866523
Sel I (X+Y) - Sel II (G)	-1	0.043485	0.142239	0.0309956	0.0835987	0.0294866	0.0302369	0.0399641	0.0320872	0.0954174
Sel I (X+Y) - Sel II (G)	-0.5	0.0391878	0.121378	0.0293422	0.0732098	0.0284202	0.0292858	0.0372495	0.0303583	0.107226
Sel I (X+Y) - Sel II (G)	0.5	0.0388612	0.0658189	0.0277948	0.0663494	0.0260485	0.0265687	0.0362862	0.0287093	0.109687
Sel I (X+Y) - Sel II (G)	1	0.0417046	0.0777103	0.0285825	0.0831656	0.0270743	0.0277063	0.0383022	0.0297764	0.0995901
Sel I (X+Y) - Sel II (G)	2	0.0470292	0.219972	0.0325654	0.0886719	0.0311254	0.0320104	0.0423427	0.0342474	0.0911994
Sel I (X+Y) - Sel II (X+Y)	0	0.0368805	0.0839999	0.0301703	0.0629876	0.0293868	0.0298861	0.0354729	0.0312419	0.117012
Sel I (X+Y) - Sel II (X+Y)	-2	0.0452169	0.0788944	0.0358599	0.0735394	0.0344533	0.0348741	0.0424716	0.0376157	0.086982
Sel I (X+Y) - Sel II (X+Y)	-1	0.0422546	0.0599282	0.0339945	0.0686872	0.0326834	0.0332044	0.0409561	0.035451	0.0956034
Sel I (X+Y) - Sel II (X+Y)	-0.5	0.0390587	0.0991963	0.0323334	0.0654236	0.0315023	0.0316845	0.0394375	0.0335517	0.107144
Sel I (X+Y) - Sel II (X+Y)	0.5	0.0380782	0.0663978	0.03057	0.0658212	0.0298786	0.0300085	0.0368715	0.0316518	0.109507
Sel I (X+Y) - Sel II (X+Y)	1	0.0404804	0.10171	0.0317799	0.0681417	0.030988	0.0314519	0.0375781	0.0330632	0.0996115
Sel I (X+Y) - Sel II (X+Y)	2	0.0450376	0.0818954	0.0355432	0.0737226	0.0341952	0.0346011	0.0424277	0.0370407	0.0910914
Sel I (X+Y) - Sel II (G+X)	0	0.0368805	0.0839999	0.0301703	0.0629876	0.0293868	0.0298861	0.0354729	0.0312419	0.117012
Sel I (X+Y) - Sel II (G+X)	-2	0.0516211	0.166835	0.0345369	0.102103	0.0326102	0.0356895	0.0459937	0.0360816	0.0869409
Sel I (X+Y) - Sel II (G+X)	-1	0.0469328	0.102186	0.0320162	0.0935237	0.0304269	0.032241	0.0414026	0.0334739	0.0956342
Sel I (X+Y) - Sel II (G+X)	-0.5	0.0410636	0.0687612	0.029636	0.0763239	0.0283547	0.0292985	0.038805	0.0307303	0.107316
Sel I (X+Y) - Sel II (G+X)	0.5	0.035502	0.132543	0.0257359	0.0700002	0.0244015	0.0251452	0.0348765	0.0265502	0.109751
Sel I (X+Y) - Sel II (G+X)	1	0.0416489	0.158876	0.0286763	0.0819497	0.0272825	0.028763	0.0371017	0.0298355	0.100167
Sel I (X+Y) - Sel II (G+X)	2	0.0485184	0.348457	0.0315012	0.0994153	0.0298945	0.0318685	0.0422166	0.0331111	0.091002
Sel I (X+Y) - Sel II (G+Y)	0	0.0368805	0.0839999	0.0301703	0.0629876	0.0293868	0.0298861	0.0354729	0.0312419	0.117012
Sel I (X+Y) - Sel II (G+Y)	-2	0.0609199	0.172098	0.0410284	0.141817	0.0392975	0.0544409	0.061139	0.0445904	0.0867212
Sel I (X+Y) - Sel II (G+Y)	-1	0.0480931	0.17544	0.03439	0.119601	0.0336071	0.0408829	0.0467972	0.0370045	0.0955453
Sel I (X+Y) - Sel II (G+Y)	-0.5	0.0407078	0.112769	0.0292156	0.0885604	0.02858	0.031155	0.0379137	0.0313464	0.107538
Sel I (X+Y) - Sel II (G+Y)	0.5	0.0378021	0.102882	0.0265881	0.0879533	0.0256962	0.0289624	0.035401	0.0280607	0.109895
Sel I (X+Y) - Sel II (G+Y)	1	0.0440862	0.259707	0.0305954	0.108895	0.0300016	0.0382795	0.0447614	0.0326005	0.0995821
Sel I (X+Y) - Sel II (G+Y)	2	0.0525423	0.246919	0.0354906	0.125486	0.0346667	0.0453233	0.0517749	0.0381281	0.0910847
Sel I (X+Y) - Sel II (G+X+Y)	0	0.0368805	0.0839999	0.0301703	0.0629876	0.0293868	0.0298861	0.0354729	0.0312419	0.117012
Sel I (X+Y) - Sel II (G+X+Y)	-2	0.0584465	0.2357	0.0401226	0.152908	0.0393729	0.0534559	0.0584379	0.0442814	0.0866281
Sel I (X+Y) - Sel II (G+X+Y)	-1	0.0514405	0.143919	0.0347145	0.127798	0.0338199	0.0451347	0.0524025	0.0377298	0.095264
Sel I (X+Y) - Sel II (G+X+Y)	-0.5	0.0415391	0.0930608	0.0306137	0.0895622	0.0296562	0.0349701	0.0396563	0.0323551	0.107234
Sel I (X+Y) - Sel II (G+X+Y)	0.5	0.0407485	0.133004	0.0285569	0.0898973	0.0279169	0.0333876	0.038095	0.0301584	0.109377
Sel I (X+Y) - Sel II (G+X+Y)	1	0.0467703	0.194424	0.0325099	0.113381	0.0322074	0.0409576	0.0459745	0.039709	0.100064
Sel I (X+Y) - Sel II (G+X+Y)	2	0.0556259	0.306161	0.0388358	0.135854	0.038016	0.0503393	0.054965	0.04236	0.0904041
Sel I (G+X) - Sel II (X)	0	0.0368805	0.0839999	0.0301703	0.0629876	0.0293868	0.0298861	0.0354729	0.0312419	0.117012
Sel I (G+X) - Sel II (X)	-2	0.0814164	0.1924	0.0669798	0.123211	0.0652094	0.0652838	0.0752315	0.0816238	0.0251997
Sel I (G+X) - Sel II (X)	-1	0.0881903	0.251719	0.0673285	0.126453	0.0650126	0.0685193	0.0766133	0.0836951	0.0255519
Sel I (G+X) - Sel II (X)	-0.5	0.0783376	0.443365	0.0600335	0.107025	0.0583374	0.0610326	0.0677527	0.0709799	0.0384618
Sel I (G+X) - Sel II (X)	0.5	0.0791075	0.164329	0.0612803	0.112546	0.0605674	0.0636754	0.070047	0.0718446	0.0402444
Sel I (G+X) - Sel II (X)	1	0.0909584	0.522657	0.0681697	0.125222	0.0657689	0.068476	0.0816343	0.0827262	0.0288607
Sel I (G+X) - Sel II (X)	2	0.0831149	0.162971	0.0668465	0.121752	0.0649924	0.0655894	0.0724627	0.0798881	0.0279546
Sel I (G+X) - Sel II (Y)	0	0.0368805	0.0839999	0.0301703	0.0629876	0.0293868	0.0298861	0.0354729	0.0312419	0.117012
Sel I (G+X) - Sel II (Y)	-2	0.0715196	0.354861	0.0534985	0.102675	0.0519699	0.0554925	0.0655738	0.0678624	0.0253895
Sel I (G+X) - Sel II (Y)	-1	0.0867682	0.240819	0.0629067	0.122058	0.059722	0.0682378	0.084301	0.0791795	0.0256097
Sel I (G+X) - Sel II (Y)	-0.5	0.0727677	0.124031	0.0569988	0.102707	0.0554945	0.0576994	0.0655975	0.0679201	0.0383067
Sel I (G+X) - Sel II (Y)	0.5	0.080475	0.515059	0.0618693	0.116404	0.0608378	0.0644572	0.0710913	0.0730845	0.0401459
Sel I (G+X) - Sel II (Y)	1	0.0860863	0.161868	0.0636919	0.126327	0.0618298	0.0686322	0.0823539	0.0787356	0.0288076
Sel I (G+X) - Sel II (Y)	2	0.075847	0.211896	0.0540849	0.106282	0.0518319	0.0577096	0.0695218	0.0658855	0.028146
Sel I (G+X) - Sel II (G)	0	0.0368805	0.0839999	0.0301703	0.0629876	0.0293868	0.0298861	0.0354729	0.0312419	0.117012
Sel I (G+X) - Sel II (G)	-2	0.0902849	0.205538	0.0703557	0.13198	0.0683167	0.0700309	0.0819554	0.0879612	0.0253095
Sel I (G+X) - Sel II (G)	-1	0.0895986	0.155912	0.0700237	0.131413	0.0685553	0.0691648	0.080745	0.0865868	0.0256697
Sel I (G+X) - Sel II (G)	-0.5	0.0752606	0.784516	0.0570446	0.104874	0.0564623	0.0577811	0.0622383	0.0663767	0.0381939
Sel I (G+X) - Sel II (G)	0.5	0.0742711	0.204891	0.0569544	0.101066	0.0552645	0.056529	0.0628934	0.0661016	0.0401957
Sel I (G+X) - Sel II (G)	1	0.0909625	0.364671	0.0711481	0.127521	0.0689517	0.0705051	0.0802644	0.086202	0.0288755
Sel I (G+X) - Sel II (G)	2	0.0905419	0.254794	0.0711342	0.131345	0.0691129	0.0704788	0.0824509	0.086243	0.028096
Sel I (G+X) - Sel II (X+Y)	0	0.0368805	0.0839999	0.0301703	0.0629876	0.0293868	0.0298861	0.0354729	0.0312419	0.117012
Sel I (G+X) - Sel II (X+Y)	-2	0.0804646	0.196806	0.0574799	0.116192	0.0553147	0.0627368	0.0745926	0.0719697	0.0252813
Sel I (G+X) - Sel II (X+Y)	-1	0.0721822	0.218092	0.0570534	0.107929	0.0551863	0.0562899	0.0621557	0.0693698	0.0254682
Sel I (G+X) - Sel II (X+Y)	-0.5	0.0728054	0.14819	0.0564262	0.100569	0.0547484	0.0559654	0.0616219	0.0660981	0.0381402
Sel I (G+X) - Sel II (X+Y)	0.5	0.0741403	0.189585	0.0585362	0.0989178	0.0564837	0.0573159	0.0636521	0.0675506	0.0401286
Sel I (G+X) - Sel II (X+Y)	1	0.0715392	0.128374	0.0574872	0.104852	0.055453	0.0557923	0.063541	0.0681682	0.0288139
Sel I (G+X) - Sel II (X+Y)	2	0.0744084	0.188265	0.0569524	0.111869	0.0553522	0.0604478	0.073061	0.0705386	0.0279197
Sel I (G+X) - Sel II (G+X)	0	0.0368805	0.0839999	0.0301703	0.0629876	0.0293868	0.0298861	0.0354729	0.0312419	0.117012
Sel I (G+X) - Sel II (G+X)	-2	0.0905857	0.280252	0.0703454	0.129123	0.0682774	0.0704258	0.0817672	0.0873316	0.0254181
Sel I (G+X) - Sel II (G+X)	-1	0.091064	0.150034	0.0699735	0.131379	0.0671878	0.0686357	0.0780056	0.0860854	0.0256533
Sel I (G+X) - Sel II (G+X)	-0.5	0.0729933	0.655873	0.0558175	0.103831	0.0538802	0.0547784	0.0613672	0.0648501	0.0382669
Sel I (G+X) - Sel II (G+X)	0.5	0.0730984	0.170063	0.0579305	0.0981049	0.0562732	0.0569129	0.063539	0.066977	0.0401814
Sel I (G+X) - Sel II (G+X)	1	0.0873138	0.181251	0.0679956	0.125109	0.0660133	0.0679872	0.0755584	0.0813643	0.0287963
Sel I (G+X) - Sel II (G+X)	2	0.0851489	0.237758	0.0671725	0.129609	0.0662443	0.0670436	0.0753254	0.0812078	0.0280757
Sel I (G+X) - Sel II (G+Y)	0	0.0368805	0.0839999	0.0301703	0.0629876	0.0293868	0.0298861	0.0354729	0.0312419	0.117012
Sel I (G+X) - Sel II (G+Y)	-2	0.166507	0.221831	0.0835615	0.226492	0.0802732	0.168093	0.361402	0.191565	0.0252722
Sel I (G+X) - Sel II (G+Y)	-1	0.152681	0.264426	0.0750365	0.200525	0.0728253	0.141704	0.281657	0.110283	0.0255753
Sel I (G+X) - Sel II (G+Y)	-0.5	0.0796741	0.259277	0.0614077	0.133949	0.0606835	0.0680546	0.0723578	0.071992	0.0382741
Sel I (G+X) - Sel II (G+Y)	0.5	0.0744214	0.706592	0.0568052	0.126503	0.0557633	0.0663851	0.0722069	0.0659863	0.0402261
Sel I (G+X) - Sel II (G+Y)	1	0.133869	0.341817	0.0694406	0.18396	0.067713	0.125077	0.233838	0.104908	0.0287773
Sel I (G+X) - Sel II (G+Y)	2	0.175697	0.458651	0.0747047	0.206994	0.0726704	0.145116	0.35122	0.151704	0.0279327
Sel I (G+X) - Sel II (G+X+Y)	0	0.0368805	0.0839999	0.0301703	0.0629876	0.0293868	0.0298861	0.0354729	0.0312419	0.117012
Sel I (G+X) - Sel II (G+X+Y)	-2	0.184195	0.401353	0.0867505	0.254334	0.0832872	0.205157	0.537922	0.306816	0.0253177
Sel I (G+X) - Sel II (G+X+Y)	-1	0.177733	0.22629	0.0820271	0.242691	0.0783896	0.196623	0.464066	0.161754	0.0254273
Sel I (G+X) - Sel II (G+X+Y)	-0.5	0.0812766	0.48488	0.0631859	0.147296	0.0624381	0.0756184	0.0791984	0.0740717	0.0385224
Sel I (G+X) - Sel II (G+X+Y)	0.5	0.0781706	0.251942	0.0589773	0.145055	0.0578874	0.0732534	0.0790681	0.0688779	0.0399603
Sel I (G+X) - Sel II (G+X+Y)	1	0.162075	0.384658	0.0743006	0.212016	0.0718566	0.163459	0.346959	0.134769	0.0288172
Sel I (G+X) - Sel II (G+X+Y)	2	0.250413	0.477995	0.0774321	0.231411	0.0746164	0.223436	0.645377	0.251409	0.0280712
Sel I (G+Y) - Sel II (X)	0	0.0368805	0.0839999	0.0301703	0.0629876	0.0293868	0.0298861	0.0354729	0.0312419	0.117012
Sel I (G+Y) - Sel II (X)	-2	0.0743495	0.350711	0.0575221	0.101606	0.0558245	0.0563722	0.0635813	0.0675433	0.0373391
Sel I (G+Y) - Sel II (X)	-1	0.0739996	0.319342	0.0580353	0.0993948	0.0564873	0.0573757	0.062783	0.0671709	0.0435541
Sel I (G+Y) - Sel II (X)	-0.5	0.0604381	0.133855	0.0484091	0.0821641	0.0466434	0.0477455	0.052094	0.0535708	0.0609986
Sel I (G+Y) - Sel II (X)	0.5	0.0610865	0.358815	0.0491787	0.0865426	0.0477164	0.0489259	0.053324	0.0544489	0.0650833
Sel I (G+Y) - Sel II (X)	1	0.0687196	0.202304	0.055544	0.0978577	0.0538648	0.0548159	0.0608204	0.0631698	0.049294
Sel I (G+Y) - Sel II (X)	2	0.0694284	0.178439	0.0542156	0.0948582	0.0525851	0.0528183	0.0579688	0.0619785	0.0451247
Sel I (G+Y) - Sel II (Y)	0	0.0368805	0.0839999	0.0301703	0.0629876	0.0293868	0.0298861	0.0354729	0.0312419	0.117012
Sel I (G+Y) - Sel II (Y)	-2	0.0571007	0.27602	0.04577	0.0827306	0.0446963	0.0455051	0.0517461	0.0549141	0.0369987
Sel I (G+Y) - Sel II (Y)	-1	0.0645029	0.108133	0.0498875	0.0921664	0.0495352	0.050701	0.0562376	0.058682	0.0433621
Sel I (G+Y) - Sel II (Y)	-0.5	0.0608386	0.230832	0.0475141	0.0815265	0.0463169	0.0479468	0.0519492	0.0526697	0.0609488
Sel I (G+Y) - Sel II (Y)	0.5	0.0627866	0.24091	0.0490154	0.0855482	0.047377	0.0489001	0.0538317	0.0541566	0.0651822
Sel I (G+Y) - Sel II (Y)	1	0.0650941	0.21646	0.0506148	0.0926812	0.050067	0.0515109	0.0550736	0.0580859	0.0491353
Sel I (G+Y) - Sel II (Y)	2	0.0602742	0.448163	0.046489	0.08035	0.0451058	0.0464531	0.0534352	0.0537913	0.0450829
Sel I (G+Y) - Sel II (G)	0	0.0368805	0.0839999	0.0301703	0.0629876	0.0293868	0.0298861	0.0354729	0.0312419	0.117012
Sel I (G+Y) - Sel II (G)	-2	0.0759121	0.234789	0.0593395	0.106271	0.0572574	0.0580163	0.064712	0.0692845	0.0372913
Sel I (G+Y) - Sel II (G)	-1	0.0707639	0.315364	0.0554223	0.0968082	0.0539942	0.0547373	0.0613918	0.0640623	0.0435484
Sel I (G+Y) - Sel II (G)	-0.5	0.058832	0.440321	0.0464003	0.0833456	0.0449844	0.0460116	0.050581	0.0511304	0.0609402
Sel I (G+Y) - Sel II (G)	0.5	0.0586553	0.123754	0.046073	0.0819675	0.0448151	0.0452901	0.0494388	0.0505066	0.0649473
Sel I (G+Y) - Sel II (G)	1	0.0662003	0.135516	0.05107	0.0903034	0.0496418	0.0504737	0.0571464	0.0577793	0.0493966
Sel I (G+Y) - Sel II (G)	2	0.0693111	0.216534	0.0549705	0.101887	0.054124	0.0547729	0.0606087	0.063273	0.0448754
Sel I (G+Y) - Sel II (X+Y)	0	0.0368805	0.0839999	0.0301703	0.0629876	0.0293868	0.0298861	0.0354729	0.0312419	0.117012
Sel I (G+Y) - Sel II (X+Y)	-2	0.061601	0.138026	0.0486308	0.0881128	0.046801	0.0487662	0.0569053	0.0584589	0.0376822
Sel I (G+Y) - Sel II (X+Y)	-1	0.0601689	0.678016	0.04857	0.0840953	0.0471552	0.0476151	0.0532834	0.0557628	0.0436515
Sel I (G+Y) - Sel II (X+Y)	-0.5	0.0549078	0.153138	0.0450213	0.0789814	0.0438932	0.0445905	0.0481876	0.0495338	0.0608234
Sel I (G+Y) - Sel II (X+Y)	0.5	0.0573292	0.121283	0.0452572	0.0770826	0.0437077	0.0440686	0.0485793	0.0495527	0.0648911
Sel I (G+Y) - Sel II (X+Y)	1	0.0591324	0.271478	0.0489588	0.083055	0.0479254	0.0486225	0.0535288	0.0552934	0.0492689
Sel I (G+Y) - Sel II (X+Y)	2	0.0589889	0.171865	0.0469259	0.0836537	0.0458323	0.0476946	0.0529714	0.0542852	0.0449811
Sel I (G+Y) - Sel II (G+X)	0	0.0368805	0.0839999	0.0301703	0.0629876	0.0293868	0.0298861	0.0354729	0.0312419	0.117012
Sel I (G+Y) - Sel II (G+X)	-2	0.0761651	0.179664	0.0572283	0.112104	0.0566548	0.0585525	0.0633627	0.0678553	0.0373613
Sel I (G+Y) - Sel II (G+X)	-1	0.0684256	0.10006	0.0545543	0.100331	0.0533929	0.05424	0.0616125	0.0631929	0.0435169
Sel I (G+Y) - Sel II (G+X)	-0.5	0.056155	0.214735	0.0424822	0.0798648	0.0410195	0.0421467	0.0465424	0.0468465	0.0608556
Sel I (G+Y) - Sel II (G+X)	0.5	0.0571065	0.456217	0.0433881	0.080152	0.0420777	0.0425627	0.0465842	0.0478039	0.0648123
Sel I (G+Y) - Sel II (G+X)	1	0.0659739	0.20542	0.0498918	0.0936024	0.0490648	0.0503199	0.0556553	0.0567808	0.0494278
Sel I (G+Y) - Sel II (G+X)	2	0.0707886	0.306081	0.0534914	0.0976343	0.0517323	0.0532514	0.0622283	0.0616396	0.0448613
Sel I (G+Y) - Sel II (G+Y)	0	0.0368805	0.0839999	0.0301703	0.0629876	0.0293868	0.0298861	0.0354729	0.0312419	0.117012
Sel I (G+Y) - Sel II (G+Y)	-2	0.0873503	0.276869	0.0710216	0.185999	0.0701781	0.0870293	0.0985634	0.0862516	0.0374517
Sel I (G+Y) - Sel II (G+Y)	-1	0.077218	0.532101	0.0592374	0.157957	0.0582274	0.0709965	0.0760769	0.0693326	0.0438465
Sel I (G+Y) - Sel II (G+Y)	-0.5	0.0605009	0.310518	0.0474705	0.103811	0.0476587	0.049645	0.051488	0.0528992	0.0607399
Sel I (G+Y) - Sel II (G+Y)	0.5	0.0570463	0.62434	0.0433599	0.0999411	0.0428717	0.0488711	0.0497049	0.0480735	0.0650516
Sel I (G+Y) - Sel II (G+Y)	1	0.0710637	0.320254	0.0527323	0.148118	0.0523335	0.0668014	0.0693854	0.060541	0.0493035
Sel I (G+Y) - Sel II (G+Y)	2	0.0802646	0.363267	0.0615828	0.16638	0.0595577	0.075642	0.0815504	0.0721496	0.0447328
Sel I (G+Y) - Sel II (G+X+Y)	0	0.0368805	0.0839999	0.0301703	0.0629876	0.0293868	0.0298861	0.0354729	0.0312419	0.117012
Sel I (G+Y) - Sel II (G+X+Y)	-2	0.0909285	0.351026	0.0713627	0.199883	0.0692926	0.089342	0.0982877	0.0880603	0.0372965
Sel I (G+Y) - Sel II (G+X+Y)	-1	0.0794901	0.219244	0.0653584	0.17639	0.0652093	0.0750091	0.0795485	0.0783405	0.0435335
Sel I (G+Y) - Sel II (G+X+Y)	-0.5	0.0593984	0.264344	0.0455285	0.115711	0.0456893	0.0515872	0.0514158	0.0509512	0.0612711
Sel I (G+Y) - Sel II (G+X+Y)	0.5	0.0576403	0.192533	0.0433181	0.110925	0.0431014	0.0494522	0.0499639	0.0479842	0.0650697
Sel I (G+Y) - Sel II (G+X+Y)	1	0.0758659	0.314123	0.0584375	0.161592	0.0571736	0.0703193	0.0752894	0.0680343	0.0492849
Sel I (G+Y) - Sel II (G+X+Y)	2	0.0782553	0.601657	0.0624945	0.180434	0.0611493	0.074598	0.0817945	0.0745245	0.0450197
Sel I (G+X+Y) - Sel II (X)	0	0.0368805	0.0839999	0.0301703	0.0629876	0.0293868	0.0298861	0.0354729	0.0312419	0.117012
Sel I (G+X+Y) - Sel II (X)	-2	0.0840631	0.212477	0.064071	0.122038	0.0631393	0.0640447	0.0699917	0.0774685	0.0276455
Sel I (G+X+Y) - Sel II (X)	-1	0.0919536	0.169958	0.0689855	0.133462	0.0658976	0.0695069	0.0817867	0.0857295	0.0253439
Sel I (G+X+Y) - Sel II (X)	-0.5	0.0889629	0.301518	0.0657018	0.120909	0.0642067	0.0676425	0.0772107	0.0806814	0.0312678
Sel I (G+X+Y) - Sel II (X)	0.5	0.0858861	0.570927	0.0676947	0.120316	0.066072	0.0693983	0.0784545	0.0805358	0.034875
Sel I (G+X+Y) - Sel II (X)	1	0.0963573	0.163721	0.0723187	0.136645	0.06904	0.073397	0.0877426	0.0883492	0.0279491
Sel I (G+X+Y) - Sel II (X)	2	0.0831389	0.219526	0.0656035	0.119269	0.063831	0.0654861	0.0727574	0.0774774	0.0292988
Sel I (G+X+Y) - Sel II (Y)	0	0.0368805	0.0839999	0.0301703	0.0629876	0.0293868	0.0298861	0.0354729	0.0312419	0.117012
Sel I (G+X+Y) - Sel II (Y)	-2	0.0680638	0.110986	0.0515919	0.0988382	0.050242	0.0541084	0.0635256	0.0635644	0.0274848
Sel I (G+X+Y) - Sel II (Y)	-1	0.0890528	0.192965	0.0635891	0.130575	0.0619803	0.0709761	0.0869966	0.0798539	0.0254696
Sel I (G+X+Y) - Sel II (Y)	-0.5	0.0858274	0.284245	0.0657195	0.123853	0.0641343	0.0693543	0.0792756	0.0806334	0.0315441
Sel I (G+X+Y) - Sel II (Y)	0.5	0.0880573	0.412903	0.0641768	0.125599	0.0620624	0.0660308	0.076026	0.0772425	0.0349456
Sel I (G+X+Y) - Sel II (Y)	1	0.0906705	0.344321	0.0642587	0.129035	0.0619082	0.0704142	0.0854818	0.0796552	0.0278466
Sel I (G+X+Y) - Sel II (Y)	2	0.0736481	0.152776	0.055721	0.110959	0.0544235	0.0601471	0.0699984	0.0676946	0.0290475
Sel I (G+X+Y) - Sel II (G)	0	0.0368805	0.0839999	0.0301703	0.0629876	0.0293868	0.0298861	0.0354729	0.0312419	0.117012
Sel I (G+X+Y) - Sel II (G)	-2	0.0945012	0.14465	0.0725702	0.12728	0.0703278	0.0721626	0.0834188	0.0892622	0.0274608
Sel I (G+X+Y) - Sel II (G)	-1	0.0944671	0.555316	0.0731969	0.138516	0.0700215	0.0742321	0.0854834	0.0915883	0.0253198
Sel I (G+X+Y) - Sel II (G)	-0.5	0.0833603	0.153248	0.0664682	0.117743	0.0649124	0.0667359	0.0753449	0.0806196	0.0312453
Sel I (G+X+Y) - Sel II (G)	0.5	0.0802194	0.300803	0.0633919	0.116962	0.0613657	0.0635707	0.0722676	0.0754313	0.0349583
Sel I (G+X+Y) - Sel II (G)	1	0.0886363	0.309829	0.0711355	0.131268	0.0688939	0.0697123	0.0824013	0.0863612	0.0280159
Sel I (G+X+Y) - Sel II (G)	2	0.0843657	0.18298	0.0680794	0.128309	0.0658043	0.0676791	0.0779835	0.0823069	0.029222
Sel I (G+X+Y) - Sel II (X+Y)	0	0.0368805	0.0839999	0.0301703	0.0629876	0.0293868	0.0298861	0.0354729	0.0312419	0.117012
Sel I (G+X+Y) - Sel II (X+Y)	-2	0.0750848	0.349051	0.0562045	0.114766	0.0545462	0.0600502	0.0693667	0.0694042	0.0275288
Sel I (G+X+Y) - Sel II (X+Y)	-1	0.0749781	0.110221	0.0587448	0.108011	0.057697	0.0584186	0.0651862	0.0719464	0.0253775
Sel I (G+X+Y) - Sel II (X+Y)	-0.5	0.0791044	0.197795	0.0620835	0.110476	0.0597227	0.0618643	0.0696325	0.0744132	0.0314834
Sel I (G+X+Y) - Sel II (X+Y)	0.5	0.076904	0.147449	0.0601736	0.111595	0.0584217	0.0595696	0.0666189	0.0707769	0.0350157
Sel I (G+X+Y) - Sel II (X+Y)	1	0.0729395	0.111435	0.0595967	0.108629	0.0577405	0.0584445	0.0650115	0.0708316	0.0280193
Sel I (G+X+Y) - Sel II (X+Y)	2	0.0769232	0.179135	0.0575461	0.114177	0.0554915	0.0606306	0.0716	0.0699445	0.0291802
Sel I (G+X+Y) - Sel II (G+X)	0	0.0368805	0.0839999	0.0301703	0.0629876	0.0293868	0.0298861	0.0354729	0.0312419	0.117012
Sel I (G+X+Y) - Sel II (G+X)	-2	0.0934667	0.390498	0.0744034	0.135034	0.0726486	0.0738539	0.0831094	0.0907712	0.0276461
Sel I (G+X+Y) - Sel II (G+X)	-1	0.0934762	0.915772	0.0733171	0.129618	0.0699086	0.0715513	0.0826762	0.0902842	0.0254754
Sel I (G+X+Y) - Sel II (G+X)	-0.5	0.0813058	0.908704	0.0642651	0.115483	0.0625132	0.0630977	0.0697754	0.0766092	0.0312174
Sel I (G+X+Y) - Sel II (G+X)	0.5	0.0738904	0.211311	0.0588692	0.107998	0.058097	0.0584642	0.064729	0.0689603	0.0350364
Sel I (G+X+Y) - Sel II (G+X)	1	0.0855665	0.171922	0.0684607	0.130173	0.0660904	0.0685788	0.0771052	0.0828618	0.0279352
Sel I (G+X+Y) - Sel II (G+X)	2	0.086338	1.04053	0.0676662	0.125704	0.0659417	0.0668478	0.0741474	0.0809727	0.0291385
Sel I (G+X+Y) - Sel II (G+Y)	0	0.0368805	0.0839999	0.0301703	0.0629876	0.0293868	0.0298861	0.0354729	0.0312419	0.117012
Sel I (G+X+Y) - Sel II (G+Y)	-2	0.118951	0.706031	0.0812397	0.204186	0.0779588	0.13127	0.186262	0.106778	0.0276085
Sel I (G+X+Y) - Sel II (G+Y)	-1	0.148382	1.13867	0.0847999	0.210084	0.0818154	0.139917	0.243401	0.131098	0.0254565
Sel I (G+X+Y) - Sel II (G+Y)	-0.5	0.0894335	0.418338	0.0687142	0.145562	0.0676804	0.0767491	0.0869803	0.0827786	0.0313055
Sel I (G+X+Y) - Sel II (G+Y)	0.5	0.0816115	0.185372	0.0648345	0.140988	0.0639011	0.0770287	0.0871709	0.0763936	0.0350218
Sel I (G+X+Y) - Sel II (G+Y)	1	0.1587	0.223187	0.0762337	0.198529	0.0738548	0.136228	0.284834	0.125936	0.0279755
Sel I (G+X+Y) - Sel II (G+Y)	2	0.119808	0.344977	0.0752399	0.198418	0.0729587	0.128029	0.217702	0.129261	0.0290672
Sel I (G+X+Y) - Sel II (G+X+Y)	0	0.0368805	0.0839999	0.0301703	0.0629876	0.0293868	0.0298861	0.0354729	0.0312419	0.117012
Sel I (G+X+Y) - Sel II (G+X+Y)	-2	0.12523	0.314167	0.0864306	0.235737	0.0826773	0.133876	0.214724	0.15034	0.0274984
Sel I (G+X+Y) - Sel II (G+X+Y)	-1	0.177216	0.640719	0.0907199	0.245913	0.0870773	0.189904	0.391371	0.236483	0.0252577
Sel I (G+X+Y) - Sel II (G+X+Y)	-0.5	0.0905554	0.387781	0.0693218	0.179185	0.0678509	0.0896348	0.103284	0.0839233	0.0313255
Sel I (G+X+Y) - Sel II (G+X+Y)	0.5	0.0860377	0.329586	0.0664194	0.16219	0.0646323	0.0873011	0.1011	0.0784854	0.0347285
Sel I (G+X+Y) - Sel II (G+X+Y)	1	0.204211	0.782283	0.076417	0.228357	0.0744531	0.172007	0.490478	0.190879	0.0281221
Sel I (G+X+Y) - Sel II (G+X+Y)	2	0.132523	0.379465	0.0793681	0.229168	0.0765904	0.156068	0.28843	0.181788	0.0294357

## Sheet: Fig 10 Power
Selection_mechanism	Selection_effect	Weighted.Median	MBE	MR-Robust	MR-Egger	MR-IVW	MR-Lasso	Contamination.Mixture	MR-RAPS	R2
Sel I (X) - Sel II (X)	0	0.998	0.686	1	0.767	1	1	1	1	0.117012
	-2	0.08	0.017	0.166	0.071	0.173	0.176	0.181	0.152	0.0690724
	-1	0.751	0.275	0.946	0.362	0.966	0.965	0.922	0.953	0.0930694
	-0.5	0.981	0.582	1	0.623	1	1	0.999	1	0.108395
	0.5	0.988	0.594	0.999	0.634	0.999	0.999	0.999	0.999	0.111515
	1	0.765	0.289	0.964	0.343	0.974	0.974	0.924	0.969	0.0962402
	2	0.104	0.02	0.217	0.076	0.218	0.221	0.216	0.203	0.0744417
Sel I (X) - Sel II (Y)	0	0.998	0.686	1	0.767	1	1	1	1	0.117012
	-2	0.893	0.402	0.991	0.452	0.993	0.993	0.982	0.99	0.0690255
	-1	0.979	0.587	1	0.629	1	1	1	1	0.0932568
	-0.5	0.995	0.641	1	0.685	1	1	0.999	1	0.108521
	0.5	0.995	0.664	1	0.715	1	1	0.999	1	0.111555
	1	0.989	0.563	0.999	0.642	1	1	0.997	1	0.0964315
	2	0.936	0.407	0.997	0.49	0.998	0.998	0.99	0.997	0.074637
Sel I (X) - Sel II (G)	0	0.998	0.686	1	0.767	1	1	1	1	0.117012
Sel I (X) - Sel II (G)	-2	0.664	0.211	0.9	0.54	0.937	0.94	0.869	0.919	0.0689717
Sel I (X) - Sel II (G)	-1	0.739	0.306	0.932	0.62	0.962	0.961	0.914	0.949	0.0932403
Sel I (X) - Sel II (G)	-0.5	0.911	0.447	0.991	0.663	0.993	0.992	0.968	0.993	0.108509
Sel I (X) - Sel II (G)	0.5	0.93	0.462	0.992	0.709	0.999	0.998	0.986	0.997	0.111363
Sel I (X) - Sel II (G)	1	0.814	0.345	0.97	0.702	0.986	0.984	0.937	0.977	0.0963694
Sel I (X) - Sel II (G)	2	0.707	0.229	0.93	0.612	0.956	0.95	0.902	0.944	0.07446
Sel I (X) - Sel II (X+Y)	0	0.998	0.686	1	0.767	1	1	1	1	0.117012
Sel I (X) - Sel II (X+Y)	-2	0.961	0.484	0.999	0.6	1	1	0.997	1	0.0691944
Sel I (X) - Sel II (X+Y)	-1	0.096	0.026	0.194	0.061	0.213	0.215	0.219	0.188	0.0931979
Sel I (X) - Sel II (X+Y)	-0.5	0.645	0.233	0.893	0.296	0.924	0.925	0.867	0.912	0.108708
Sel I (X) - Sel II (X+Y)	0.5	0.669	0.261	0.904	0.282	0.925	0.929	0.879	0.913	0.11121
Sel I (X) - Sel II (X+Y)	1	0.036	0.013	0.1	0.045	0.097	0.1	0.131	0.084	0.09608
Sel I (X) - Sel II (X+Y)	2	0.949	0.451	0.997	0.535	0.999	0.999	0.99	0.999	0.074517
Sel I (X) - Sel II (G+X)	0	0.998	0.686	1	0.767	1	1	1	1	0.117012
Sel I (X) - Sel II (G+X)	-2	0.039	0.004	0.222	0.262	0.205	0.229	0.191	0.187	0.0688895
Sel I (X) - Sel II (G+X)	-1	0.02	0.008	0.054	0.378	0.051	0.06	0.066	0.044	0.0930479
Sel I (X) - Sel II (G+X)	-0.5	0.098	0.032	0.102	0.516	0.084	0.1	0.181	0.074	0.108582
Sel I (X) - Sel II (G+X)	0.5	0.118	0.055	0.069	0.54	0.048	0.068	0.169	0.052	0.111578
Sel I (X) - Sel II (G+X)	1	0.006	0.002	0.039	0.473	0.024	0.031	0.054	0.029	0.0964224
Sel I (X) - Sel II (G+X)	2	0.012	0.003	0.088	0.342	0.064	0.087	0.075	0.066	0.0743511
Sel I (X) - Sel II (G+Y)	0	0.998	0.686	1	0.767	1	1	1	1	0.117012
Sel I (X) - Sel II (G+Y)	-2	1	0.572	1	0.16	1	1	1	1	0.0690044
Sel I (X) - Sel II (G+Y)	-1	1	0.615	1	0.223	1	1	1	1	0.0933877
Sel I (X) - Sel II (G+Y)	-0.5	0.739	0.159	0.998	0.363	0.995	0.994	0.979	0.993	0.108715
Sel I (X) - Sel II (G+Y)	0.5	0.782	0.181	0.996	0.416	0.996	0.996	0.983	0.995	0.111547
Sel I (X) - Sel II (G+Y)	1	0.997	0.548	1	0.302	1	1	1	1	0.0964336
Sel I (X) - Sel II (G+Y)	2	1	0.535	1	0.177	1	1	1	1	0.0742575
Sel I (X) - Sel II (G+X+Y)	0	0.998	0.686	1	0.767	1	1	1	1	0.117012
Sel I (X) - Sel II (G+X+Y)	-2	1	0.628	1	0.123	1	1	1	1	0.0688077
Sel I (X) - Sel II (G+X+Y)	-1	1	0.674	1	0.141	1	1	1	1	0.0928857
Sel I (X) - Sel II (G+X+Y)	-0.5	0.997	0.585	1	0.207	1	1	1	1	0.108945
Sel I (X) - Sel II (G+X+Y)	0.5	0.995	0.575	1	0.249	1	1	1	1	0.111439
Sel I (X) - Sel II (G+X+Y)	1	1	0.665	1	0.163	1	1	1	1	0.0963021
Sel I (X) - Sel II (G+X+Y)	2	1	0.602	1	0.128	1	1	1	1	0.0742566
Sel I (Y) - Sel II (X)	0	0.998	0.686	1	0.767	1	1	1	1	0.117012
Sel I (Y) - Sel II (X)	-2	0.074	0.022	0.15	0.067	0.171	0.178	0.196	0.155	0.116876
Sel I (Y) - Sel II (X)	-1	0.782	0.315	0.956	0.371	0.963	0.967	0.933	0.964	0.116849
Sel I (Y) - Sel II (X)	-0.5	0.986	0.59	1	0.648	1	1	0.995	1	0.116969
Sel I (Y) - Sel II (X)	0.5	0.982	0.607	1	0.618	1	0.999	0.996	1	0.117458
Sel I (Y) - Sel II (X)	1	0.775	0.3	0.951	0.327	0.972	0.972	0.935	0.957	0.117754
Sel I (Y) - Sel II (X)	2	0.12	0.038	0.253	0.071	0.262	0.268	0.29	0.257	0.117643
Sel I (Y) - Sel II (Y)	0	0.998	0.686	1	0.767	1	1	1	1	0.117012
Sel I (Y) - Sel II (Y)	-2	0.931	0.456	0.994	0.492	0.997	0.997	0.985	0.996	0.116406
Sel I (Y) - Sel II (Y)	-1	0.982	0.588	1	0.672	1	1	0.999	1	0.116889
Sel I (Y) - Sel II (Y)	-0.5	0.998	0.658	1	0.709	1	1	1	1	0.116896
Sel I (Y) - Sel II (Y)	0.5	0.991	0.674	1	0.743	1	1	1	1	0.117688
Sel I (Y) - Sel II (Y)	1	0.976	0.608	1	0.632	1	1	0.997	1	0.117679
Sel I (Y) - Sel II (Y)	2	0.95	0.526	0.997	0.538	0.999	0.998	0.994	0.998	0.117448
Sel I (Y) - Sel II (G)	0	0.998	0.686	1	0.767	1	1	1	1	0.117012
Sel I (Y) - Sel II (G)	-2	0.694	0.288	0.925	0.639	0.948	0.95	0.897	0.938	0.116768
Sel I (Y) - Sel II (G)	-1	0.777	0.332	0.948	0.661	0.973	0.971	0.927	0.964	0.116473
Sel I (Y) - Sel II (G)	-0.5	0.911	0.444	0.99	0.676	0.997	0.997	0.976	0.996	0.116883
Sel I (Y) - Sel II (G)	0.5	0.925	0.455	0.991	0.713	0.999	0.998	0.977	0.995	0.117646
Sel I (Y) - Sel II (G)	1	0.823	0.358	0.966	0.687	0.985	0.986	0.937	0.978	0.117729
Sel I (Y) - Sel II (G)	2	0.76	0.311	0.944	0.704	0.972	0.968	0.903	0.958	0.117642
Sel I (Y) - Sel II (X+Y)	0	0.998	0.686	1	0.767	1	1	1	1	0.117012
Sel I (Y) - Sel II (X+Y)	-2	0.983	0.584	1	0.609	1	1	0.999	1	0.116725
Sel I (Y) - Sel II (X+Y)	-1	0.098	0.024	0.224	0.065	0.225	0.233	0.256	0.219	0.116979
Sel I (Y) - Sel II (X+Y)	-0.5	0.627	0.221	0.869	0.264	0.903	0.904	0.846	0.885	0.116515
Sel I (Y) - Sel II (X+Y)	0.5	0.66	0.237	0.896	0.267	0.916	0.917	0.865	0.901	0.117563
Sel I (Y) - Sel II (X+Y)	1	0.057	0.013	0.106	0.048	0.099	0.104	0.129	0.096	0.117759
Sel I (Y) - Sel II (X+Y)	2	0.957	0.525	0.995	0.556	0.999	0.999	0.993	0.997	0.117425
Sel I (Y) - Sel II (G+X)	0	0.998	0.686	1	0.767	1	1	1	1	0.117012
Sel I (Y) - Sel II (G+X)	-2	0.032	0.001	0.211	0.395	0.201	0.225	0.174	0.187	0.116555
Sel I (Y) - Sel II (G+X)	-1	0.014	0.007	0.055	0.414	0.054	0.064	0.063	0.052	0.116691
Sel I (Y) - Sel II (G+X)	-0.5	0.113	0.052	0.103	0.501	0.073	0.084	0.168	0.081	0.117089
Sel I (Y) - Sel II (G+X)	0.5	0.101	0.04	0.083	0.587	0.066	0.078	0.15	0.063	0.117355
Sel I (Y) - Sel II (G+X)	1	0.007	0.001	0.036	0.509	0.032	0.035	0.053	0.031	0.117929
Sel I (Y) - Sel II (G+X)	2	0.024	0.006	0.075	0.498	0.066	0.081	0.096	0.063	0.11729
Sel I (Y) - Sel II (G+Y)	0	0.998	0.686	1	0.767	1	1	1	1	0.117012
Sel I (Y) - Sel II (G+Y)	-2	1	0.659	1	0.291	1	1	1	1	0.116321
Sel I (Y) - Sel II (G+Y)	-1	1	0.615	1	0.326	1	1	1	1	0.116728
Sel I (Y) - Sel II (G+Y)	-0.5	0.72	0.168	0.996	0.419	0.996	0.995	0.973	0.991	0.117282
Sel I (Y) - Sel II (G+Y)	0.5	0.775	0.188	1	0.432	1	1	0.988	0.999	0.117368
Sel I (Y) - Sel II (G+Y)	1	0.997	0.61	1	0.336	1	1	1	1	0.117541
Sel I (Y) - Sel II (G+Y)	2	0.999	0.636	1	0.346	1	1	1	1	0.117758
Sel I (Y) - Sel II (G+X+Y)	0	0.998	0.686	1	0.767	1	1	1	1	0.117012
Sel I (Y) - Sel II (G+X+Y)	-2	1	0.736	1	0.166	1	1	1	1	0.116808
Sel I (Y) - Sel II (G+X+Y)	-1	1	0.699	1	0.196	1	1	1	1	0.116662
Sel I (Y) - Sel II (G+X+Y)	-0.5	0.997	0.586	1	0.234	1	1	0.999	1	0.116682
Sel I (Y) - Sel II (G+X+Y)	0.5	0.995	0.585	1	0.288	1	1	1	1	0.117792
Sel I (Y) - Sel II (G+X+Y)	1	1	0.697	1	0.197	1	1	1	1	0.117654
Sel I (Y) - Sel II (G+X+Y)	2	1	0.71	1	0.218	1	1	1	1	0.117669
Sel I (G) - Sel II (X)	0	0.998	0.686	1	0.767	1	1	1	1	0.117012
Sel I (G) - Sel II (X)	-2	0.061	0.007	0.137	0.07	0.143	0.146	0.17	0.131	0.0610148
Sel I (G) - Sel II (X)	-1	0.623	0.135	0.881	0.456	0.898	0.899	0.877	0.887	0.0664461
Sel I (G) - Sel II (X)	-0.5	0.975	0.344	1	0.78	1	1	1	1	0.0794945
Sel I (G) - Sel II (X)	0.5	0.966	0.343	0.997	0.766	1	1	0.999	0.999	0.0864465
Sel I (G) - Sel II (X)	1	0.691	0.156	0.913	0.514	0.921	0.925	0.904	0.911	0.0732883
Sel I (G) - Sel II (X)	2	0.091	0.012	0.191	0.086	0.179	0.185	0.214	0.165	0.0679792
Sel I (G) - Sel II (Y)	0	0.998	0.686	1	0.767	1	1	1	1	0.117012
Sel I (G) - Sel II (Y)	-2	0.81	0.222	0.973	0.622	0.971	0.976	0.974	0.971	0.0614907
Sel I (G) - Sel II (Y)	-1	0.938	0.306	0.995	0.779	0.997	0.996	0.997	0.997	0.0668265
Sel I (G) - Sel II (Y)	-0.5	0.988	0.387	1	0.841	1	1	1	1	0.0794045
Sel I (G) - Sel II (Y)	0.5	0.98	0.402	1	0.843	1	1	0.999	1	0.0864424
Sel I (G) - Sel II (Y)	1	0.965	0.328	0.998	0.806	0.999	0.999	0.998	0.999	0.0736591
Sel I (G) - Sel II (Y)	2	0.873	0.264	0.982	0.674	0.988	0.988	0.981	0.987	0.0678765
Sel I (G) - Sel II (G)	0	0.998	0.686	1	0.767	1	1	1	1	0.117012
Sel I (G) - Sel II (G)	-2	0.649	0.148	0.899	0.46	0.93	0.93	0.901	0.913	0.0615851
Sel I (G) - Sel II (G)	-1	0.735	0.157	0.949	0.543	0.971	0.97	0.948	0.959	0.0667529
Sel I (G) - Sel II (G)	-0.5	0.881	0.241	0.984	0.672	0.995	0.995	0.984	0.993	0.0797206
Sel I (G) - Sel II (G)	0.5	0.89	0.288	0.99	0.7	0.996	0.996	0.992	0.994	0.086344
Sel I (G) - Sel II (G)	1	0.772	0.19	0.963	0.574	0.984	0.985	0.961	0.977	0.0735982
Sel I (G) - Sel II (G)	2	0.72	0.156	0.923	0.496	0.952	0.953	0.933	0.932	0.0679126
Sel I (G) - Sel II (X+Y)	0	0.998	0.686	1	0.767	1	1	1	1	0.117012
Sel I (G) - Sel II (X+Y)	-2	0.897	0.257	0.997	0.756	0.998	0.998	0.992	0.995	0.0614324
Sel I (G) - Sel II (X+Y)	-1	0.089	0.018	0.184	0.108	0.173	0.179	0.214	0.154	0.0665279
Sel I (G) - Sel II (X+Y)	-0.5	0.561	0.115	0.849	0.38	0.872	0.874	0.864	0.865	0.0794133
Sel I (G) - Sel II (X+Y)	0.5	0.597	0.124	0.853	0.369	0.887	0.886	0.868	0.868	0.0867392
Sel I (G) - Sel II (X+Y)	1	0.049	0.006	0.131	0.071	0.128	0.131	0.142	0.107	0.0734525
Sel I (G) - Sel II (X+Y)	2	0.891	0.278	0.99	0.688	0.996	0.995	0.993	0.994	0.0679647
Sel I (G) - Sel II (G+X)	0	0.998	0.686	1	0.767	1	1	1	1	0.117012
Sel I (G) - Sel II (G+X)	-2	0.017	0.001	0.028	0.037	0.012	0.022	0.036	0.013	0.0612044
Sel I (G) - Sel II (G+X)	-1	0.024	0.001	0.052	0.041	0.027	0.032	0.049	0.022	0.0666369
Sel I (G) - Sel II (G+X)	-0.5	0.148	0.034	0.265	0.194	0.222	0.236	0.293	0.21	0.0797195
Sel I (G) - Sel II (G+X)	0.5	0.152	0.032	0.226	0.195	0.186	0.197	0.258	0.184	0.0867223
Sel I (G) - Sel II (G+X)	1	0.03	0.005	0.075	0.04	0.044	0.051	0.074	0.04	0.0733484
Sel I (G) - Sel II (G+X)	2	0.022	0.002	0.049	0.026	0.026	0.039	0.052	0.021	0.067864
Sel I (G) - Sel II (G+Y)	0	0.998	0.686	1	0.767	1	1	1	1	0.117012
Sel I (G) - Sel II (G+Y)	-2	0.991	0.227	0.999	0.459	0.957	1	0.999	0.968	0.0613194
Sel I (G) - Sel II (G+Y)	-1	0.973	0.206	0.999	0.391	0.974	0.999	0.999	0.977	0.0666989
Sel I (G) - Sel II (G+Y)	-0.5	0.47	0.041	0.912	0.066	0.766	0.865	0.895	0.761	0.0794814
Sel I (G) - Sel II (G+Y)	0.5	0.507	0.046	0.933	0.079	0.808	0.896	0.912	0.79	0.0865883
Sel I (G) - Sel II (G+Y)	1	0.942	0.183	0.995	0.33	0.933	0.994	0.996	0.928	0.0732305
Sel I (G) - Sel II (G+Y)	2	0.969	0.199	0.995	0.395	0.885	0.997	0.996	0.888	0.0680775
Sel I (G) - Sel II (G+X+Y)	0	0.998	0.686	1	0.767	1	1	1	1	0.117012
Sel I (G) - Sel II (G+X+Y)	-2	1	0.312	1	0.612	0.999	1	1	0.999	0.0615161
Sel I (G) - Sel II (G+X+Y)	-1	0.998	0.249	1	0.617	0.999	1	1	0.999	0.0664593
Sel I (G) - Sel II (G+X+Y)	-0.5	0.967	0.209	1	0.207	0.998	0.998	1	0.998	0.0797058
Sel I (G) - Sel II (G+X+Y)	0.5	0.952	0.199	1	0.207	0.997	0.999	0.999	0.994	0.0866705
Sel I (G) - Sel II (G+X+Y)	1	0.998	0.266	1	0.573	0.999	1	1	1	0.0736422
Sel I (G) - Sel II (G+X+Y)	2	0.997	0.295	1	0.603	0.997	1	1	0.999	0.0679104
Sel I (X+Y) - Sel II (X)	0	0.998	0.686	1	0.767	1	1	1	1	0.117012
Sel I (X+Y) - Sel II (X)	-2	0.083	0.021	0.159	0.071	0.166	0.167	0.167	0.156	0.0867813
Sel I (X+Y) - Sel II (X)	-1	0.776	0.279	0.946	0.318	0.959	0.958	0.927	0.957	0.0955563
Sel I (X+Y) - Sel II (X)	-0.5	0.987	0.567	1	0.618	1	1	0.997	1	0.107326
Sel I (X+Y) - Sel II (X)	0.5	0.988	0.59	1	0.629	1	1	0.999	1	0.109615
Sel I (X+Y) - Sel II (X)	1	0.768	0.294	0.955	0.33	0.978	0.978	0.924	0.96	0.0996288
Sel I (X+Y) - Sel II (X)	2	0.113	0.029	0.23	0.064	0.243	0.244	0.251	0.232	0.0908555
Sel I (X+Y) - Sel II (Y)	0	0.998	0.686	1	0.767	1	1	1	1	0.117012
Sel I (X+Y) - Sel II (Y)	-2	0.902	0.422	0.993	0.483	0.997	0.997	0.984	0.995	0.0868992
Sel I (X+Y) - Sel II (Y)	-1	0.983	0.573	1	0.65	1	1	0.995	1	0.0954169
Sel I (X+Y) - Sel II (Y)	-0.5	0.992	0.654	1	0.684	1	1	1	1	0.107484
Sel I (X+Y) - Sel II (Y)	0.5	0.995	0.648	1	0.718	1	1	0.999	1	0.109754
Sel I (X+Y) - Sel II (Y)	1	0.976	0.578	1	0.646	1	1	0.998	1	0.0996594
Sel I (X+Y) - Sel II (Y)	2	0.937	0.425	0.995	0.512	1	0.999	0.988	0.997	0.0909477
Sel I (X+Y) - Sel II (G)	0	0.998	0.686	1	0.767	1	1	1	1	0.117012
Sel I (X+Y) - Sel II (G)	-2	0.675	0.242	0.898	0.604	0.938	0.939	0.873	0.918	0.0866523
Sel I (X+Y) - Sel II (G)	-1	0.796	0.307	0.952	0.627	0.983	0.977	0.927	0.971	0.0954174
Sel I (X+Y) - Sel II (G)	-0.5	0.895	0.428	0.995	0.656	0.997	0.996	0.98	0.997	0.107226
Sel I (X+Y) - Sel II (G)	0.5	0.912	0.454	0.987	0.725	0.998	0.997	0.974	0.995	0.109687
Sel I (X+Y) - Sel II (G)	1	0.816	0.334	0.964	0.685	0.983	0.983	0.935	0.982	0.0995901
Sel I (X+Y) - Sel II (G)	2	0.736	0.289	0.933	0.651	0.956	0.956	0.923	0.948	0.0911994
Sel I (X+Y) - Sel II (X+Y)	0	0.998	0.686	1	0.767	1	1	1	1	0.117012
Sel I (X+Y) - Sel II (X+Y)	-2	0.975	0.527	0.999	0.595	0.999	0.999	0.993	0.999	0.086982
Sel I (X+Y) - Sel II (X+Y)	-1	0.112	0.026	0.218	0.073	0.244	0.256	0.247	0.231	0.0956034
Sel I (X+Y) - Sel II (X+Y)	-0.5	0.631	0.202	0.861	0.261	0.907	0.906	0.846	0.882	0.107144
Sel I (X+Y) - Sel II (X+Y)	0.5	0.657	0.223	0.904	0.3	0.925	0.926	0.88	0.91	0.109507
Sel I (X+Y) - Sel II (X+Y)	1	0.051	0.016	0.095	0.049	0.104	0.109	0.134	0.093	0.0996115
Sel I (X+Y) - Sel II (X+Y)	2	0.954	0.486	1	0.585	1	1	0.991	1	0.0910914
Sel I (X+Y) - Sel II (G+X)	0	0.998	0.686	1	0.767	1	1	1	1	0.117012
Sel I (X+Y) - Sel II (G+X)	-2	0.032	0.003	0.185	0.334	0.16	0.193	0.153	0.149	0.0869409
Sel I (X+Y) - Sel II (G+X)	-1	0.015	0.007	0.055	0.381	0.051	0.058	0.069	0.047	0.0956342
Sel I (X+Y) - Sel II (G+X)	-0.5	0.11	0.04	0.104	0.523	0.09	0.1	0.179	0.091	0.107316
Sel I (X+Y) - Sel II (G+X)	0.5	0.096	0.046	0.079	0.574	0.05	0.059	0.153	0.05	0.109751
Sel I (X+Y) - Sel II (G+X)	1	0.01	0.002	0.048	0.445	0.035	0.043	0.053	0.034	0.100167
Sel I (X+Y) - Sel II (G+X)	2	0.019	0.005	0.092	0.41	0.076	0.092	0.099	0.073	0.091002
Sel I (X+Y) - Sel II (G+Y)	0	0.998	0.686	1	0.767	1	1	1	1	0.117012
Sel I (X+Y) - Sel II (G+Y)	-2	1	0.628	1	0.233	1	1	1	1	0.0867212
Sel I (X+Y) - Sel II (G+Y)	-1	0.998	0.592	1	0.27	1	1	1	1	0.0955453
Sel I (X+Y) - Sel II (G+Y)	-0.5	0.709	0.16	0.999	0.407	0.997	0.996	0.973	0.996	0.107538
Sel I (X+Y) - Sel II (G+Y)	0.5	0.758	0.208	0.998	0.387	0.998	0.999	0.98	0.994	0.109895
Sel I (X+Y) - Sel II (G+Y)	1	0.998	0.562	1	0.307	1	1	1	1	0.0995821
Sel I (X+Y) - Sel II (G+Y)	2	1	0.626	1	0.243	1	1	1	1	0.0910847
Sel I (X+Y) - Sel II (G+X+Y)	0	0.998	0.686	1	0.767	1	1	1	1	0.117012
Sel I (X+Y) - Sel II (G+X+Y)	-2	1	0.664	1	0.153	1	1	1	1	0.0866281
Sel I (X+Y) - Sel II (G+X+Y)	-1	1	0.664	1	0.154	1	1	1	1	0.095264
Sel I (X+Y) - Sel II (G+X+Y)	-0.5	0.993	0.589	1	0.226	1	1	1	1	0.107234
Sel I (X+Y) - Sel II (G+X+Y)	0.5	0.992	0.542	1	0.261	1	1	1	1	0.109377
Sel I (X+Y) - Sel II (G+X+Y)	1	1	0.657	1	0.18	1	1	1	1	0.100064
Sel I (X+Y) - Sel II (G+X+Y)	2	1	0.637	1	0.139	1	1	1	1	0.0904041
Sel I (G+X) - Sel II (X)	0	0.998	0.686	1	0.767	1	1	1	1	0.117012
Sel I (G+X) - Sel II (X)	-2	0.025	0.004	0.051	0.045	0.042	0.044	0.062	0.038	0.0251997
Sel I (G+X) - Sel II (X)	-1	0.211	0.021	0.35	0.147	0.364	0.389	0.369	0.325	0.0255519
Sel I (G+X) - Sel II (X)	-0.5	0.881	0.269	0.984	0.684	0.988	0.99	0.979	0.983	0.0384618
Sel I (G+X) - Sel II (X)	0.5	0.882	0.273	0.98	0.671	0.984	0.983	0.976	0.977	0.0402444
Sel I (G+X) - Sel II (X)	1	0.217	0.036	0.386	0.133	0.394	0.426	0.417	0.364	0.0288607
Sel I (G+X) - Sel II (X)	2	0.036	0.006	0.072	0.064	0.075	0.078	0.09	0.068	0.0279546
Sel I (G+X) - Sel II (Y)	0	0.998	0.686	1	0.767	1	1	1	1	0.117012
Sel I (G+X) - Sel II (Y)	-2	0.094	0.004	0.201	0.058	0.215	0.232	0.243	0.191	0.0253895
Sel I (G+X) - Sel II (Y)	-1	0.428	0.058	0.596	0.206	0.614	0.673	0.633	0.582	0.0256097
Sel I (G+X) - Sel II (Y)	-0.5	0.947	0.306	0.997	0.755	0.999	0.999	0.995	0.998	0.0383067
Sel I (G+X) - Sel II (Y)	0.5	0.929	0.319	0.988	0.716	0.985	0.987	0.983	0.988	0.0401459
Sel I (G+X) - Sel II (Y)	1	0.472	0.074	0.616	0.214	0.65	0.686	0.654	0.605	0.0288076
Sel I (G+X) - Sel II (Y)	2	0.206	0.018	0.331	0.092	0.333	0.383	0.381	0.325	0.028146
Sel I (G+X) - Sel II (G)	0	0.998	0.686	1	0.767	1	1	1	1	0.117012
Sel I (G+X) - Sel II (G)	-2	0.27	0.032	0.533	0.134	0.566	0.577	0.534	0.509	0.0253095
Sel I (G+X) - Sel II (G)	-1	0.444	0.075	0.711	0.253	0.755	0.766	0.706	0.713	0.0256697
Sel I (G+X) - Sel II (G)	-0.5	0.797	0.18	0.964	0.597	0.974	0.976	0.963	0.97	0.0381939
Sel I (G+X) - Sel II (G)	0.5	0.787	0.211	0.969	0.586	0.981	0.98	0.961	0.974	0.0401957
Sel I (G+X) - Sel II (G)	1	0.454	0.075	0.739	0.272	0.772	0.775	0.732	0.749	0.0288755
Sel I (G+X) - Sel II (G)	2	0.38	0.054	0.684	0.207	0.72	0.725	0.689	0.685	0.028096
Sel I (G+X) - Sel II (X+Y)	0	0.998	0.686	1	0.767	1	1	1	1	0.117012
Sel I (G+X) - Sel II (X+Y)	-2	0.127	0.013	0.241	0.069	0.241	0.284	0.287	0.216	0.0252813
Sel I (G+X) - Sel II (X+Y)	-1	0.041	0.005	0.097	0.059	0.086	0.091	0.095	0.071	0.0254682
Sel I (G+X) - Sel II (X+Y)	-0.5	0.404	0.077	0.715	0.343	0.722	0.726	0.713	0.695	0.0381402
Sel I (G+X) - Sel II (X+Y)	0.5	0.439	0.082	0.701	0.301	0.691	0.698	0.714	0.677	0.0401286
Sel I (G+X) - Sel II (X+Y)	1	0.029	0.005	0.06	0.044	0.055	0.056	0.066	0.046	0.0288139
Sel I (G+X) - Sel II (X+Y)	2	0.216	0.024	0.36	0.116	0.374	0.419	0.42	0.339	0.0279197
Sel I (G+X) - Sel II (G+X)	0	0.998	0.686	1	0.767	1	1	1	1	0.117012
Sel I (G+X) - Sel II (G+X)	-2	0.357	0.041	0.635	0.21	0.689	0.692	0.658	0.643	0.0254181
Sel I (G+X) - Sel II (G+X)	-1	0.213	0.025	0.447	0.124	0.475	0.485	0.457	0.434	0.0256533
Sel I (G+X) - Sel II (G+X)	-0.5	0.198	0.024	0.447	0.119	0.455	0.466	0.454	0.422	0.0382669
Sel I (G+X) - Sel II (G+X)	0.5	0.23	0.046	0.501	0.128	0.514	0.517	0.52	0.484	0.0401814
Sel I (G+X) - Sel II (G+X)	1	0.262	0.032	0.527	0.155	0.556	0.567	0.535	0.505	0.0287963
Sel I (G+X) - Sel II (G+X)	2	0.331	0.045	0.61	0.194	0.646	0.656	0.62	0.615	0.0280757
Sel I (G+X) - Sel II (G+Y)	0	0.998	0.686	1	0.767	1	1	1	1	0.117012
Sel I (G+X) - Sel II (G+Y)	-2	0.776	0.062	0.325	0.146	0.354	0.761	0.635	0.234	0.0252722
Sel I (G+X) - Sel II (G+Y)	-1	0.093	0.009	0.01	0.022	0.015	0.156	0.234	0.005	0.0255753
Sel I (G+X) - Sel II (G+Y)	-0.5	0.139	0.024	0.171	0.128	0.064	0.231	0.294	0.064	0.0382741
Sel I (G+X) - Sel II (G+Y)	0.5	0.107	0.02	0.071	0.091	0.012	0.176	0.216	0.022	0.0402261
Sel I (G+X) - Sel II (G+Y)	1	0.079	0.003	0.017	0.023	0.027	0.138	0.199	0.012	0.0287773
Sel I (G+X) - Sel II (G+Y)	2	0.408	0.02	0.151	0.069	0.186	0.482	0.387	0.102	0.0279327
Sel I (G+X) - Sel II (G+X+Y)	0	0.998	0.686	1	0.767	1	1	1	1	0.117012
Sel I (G+X) - Sel II (G+X+Y)	-2	0.789	0.071	0.108	0.091	0.116	0.781	0.738	0.051	0.0253177
Sel I (G+X) - Sel II (G+X+Y)	-1	0.319	0.043	0	0.018	0	0.373	0.626	0	0.0254273
Sel I (G+X) - Sel II (G+X+Y)	-0.5	0.691	0.132	0.685	0.267	0.371	0.832	0.86	0.412	0.0385224
Sel I (G+X) - Sel II (G+X+Y)	0.5	0.609	0.139	0.432	0.24	0.165	0.753	0.747	0.193	0.0399603
Sel I (G+X) - Sel II (G+X+Y)	1	0.238	0.037	0.003	0.025	0.002	0.277	0.484	0.001	0.0288172
Sel I (G+X) - Sel II (G+X+Y)	2	0.43	0.02	0.022	0.038	0.025	0.416	0.569	0.01	0.0280712
Sel I (G+Y) - Sel II (X)	0	0.998	0.686	1	0.767	1	1	1	1	0.117012
Sel I (G+Y) - Sel II (X)	-2	0.05	0.009	0.117	0.065	0.107	0.112	0.13	0.091	0.0373391
Sel I (G+Y) - Sel II (X)	-1	0.558	0.129	0.817	0.406	0.826	0.835	0.822	0.81	0.0435541
Sel I (G+Y) - Sel II (X)	-0.5	0.947	0.33	0.998	0.801	0.999	1	0.997	0.998	0.0609986
Sel I (G+Y) - Sel II (X)	0.5	0.952	0.343	0.995	0.782	0.998	0.998	0.996	0.997	0.0650833
Sel I (G+Y) - Sel II (X)	1	0.592	0.137	0.841	0.448	0.863	0.87	0.855	0.83	0.049294
Sel I (G+Y) - Sel II (X)	2	0.065	0.008	0.147	0.076	0.135	0.139	0.157	0.121	0.0451247
Sel I (G+Y) - Sel II (Y)	0	0.998	0.686	1	0.767	1	1	1	1	0.117012
Sel I (G+Y) - Sel II (Y)	-2	0.689	0.156	0.892	0.488	0.888	0.9	0.894	0.88	0.0369987
Sel I (G+Y) - Sel II (Y)	-1	0.914	0.288	0.985	0.697	0.987	0.989	0.986	0.984	0.0433621
Sel I (G+Y) - Sel II (Y)	-0.5	0.973	0.354	1	0.838	1	1	0.999	1	0.0609488
Sel I (G+Y) - Sel II (Y)	0.5	0.981	0.372	0.999	0.854	1	1	0.997	1	0.0651822
Sel I (G+Y) - Sel II (Y)	1	0.911	0.285	0.982	0.719	0.986	0.985	0.981	0.983	0.0491353
Sel I (G+Y) - Sel II (Y)	2	0.747	0.207	0.933	0.572	0.937	0.94	0.933	0.924	0.0450829
Sel I (G+Y) - Sel II (G)	0	0.998	0.686	1	0.767	1	1	1	1	0.117012
Sel I (G+Y) - Sel II (G)	-2	0.58	0.113	0.87	0.394	0.886	0.89	0.854	0.858	0.0372913
Sel I (G+Y) - Sel II (G)	-1	0.657	0.147	0.901	0.462	0.926	0.921	0.902	0.913	0.0435484
Sel I (G+Y) - Sel II (G)	-0.5	0.839	0.244	0.984	0.651	0.988	0.987	0.98	0.986	0.0609402
Sel I (G+Y) - Sel II (G)	0.5	0.88	0.274	0.989	0.711	0.994	0.993	0.993	0.99	0.0649473
Sel I (G+Y) - Sel II (G)	1	0.735	0.199	0.948	0.538	0.969	0.968	0.949	0.956	0.0493966
Sel I (G+Y) - Sel II (G)	2	0.665	0.16	0.906	0.448	0.925	0.926	0.908	0.909	0.0448754
Sel I (G+Y) - Sel II (X+Y)	0	0.998	0.686	1	0.767	1	1	1	1	0.117012
Sel I (G+Y) - Sel II (X+Y)	-2	0.789	0.201	0.95	0.577	0.952	0.962	0.941	0.945	0.0376822
Sel I (G+Y) - Sel II (X+Y)	-1	0.067	0.014	0.145	0.087	0.147	0.153	0.177	0.129	0.0436515
Sel I (G+Y) - Sel II (X+Y)	-0.5	0.518	0.121	0.824	0.386	0.848	0.849	0.825	0.827	0.0608234
Sel I (G+Y) - Sel II (X+Y)	0.5	0.555	0.112	0.834	0.389	0.863	0.865	0.849	0.831	0.0648911
Sel I (G+Y) - Sel II (X+Y)	1	0.038	0.008	0.094	0.07	0.099	0.103	0.116	0.082	0.0492689
Sel I (G+Y) - Sel II (X+Y)	2	0.803	0.237	0.964	0.597	0.961	0.964	0.963	0.949	0.0449811
Sel I (G+Y) - Sel II (G+X)	0	0.998	0.686	1	0.767	1	1	1	1	0.117012
Sel I (G+Y) - Sel II (G+X)	-2	0.041	0.002	0.124	0.041	0.101	0.119	0.125	0.087	0.0373613
Sel I (G+Y) - Sel II (G+X)	-1	0.042	0.008	0.144	0.036	0.116	0.134	0.147	0.104	0.0435169
Sel I (G+Y) - Sel II (G+X)	-0.5	0.157	0.027	0.316	0.131	0.294	0.307	0.334	0.261	0.0608556
Sel I (G+Y) - Sel II (G+X)	0.5	0.177	0.021	0.336	0.151	0.334	0.339	0.36	0.295	0.0648123
Sel I (G+Y) - Sel II (G+X)	1	0.06	0.009	0.163	0.045	0.121	0.137	0.168	0.107	0.0494278
Sel I (G+Y) - Sel II (G+X)	2	0.055	0.007	0.157	0.03	0.136	0.153	0.164	0.124	0.0448613
Sel I (G+Y) - Sel II (G+Y)	0	0.998	0.686	1	0.767	1	1	1	1	0.117012
Sel I (G+Y) - Sel II (G+Y)	-2	0.893	0.184	0.472	0.245	0.154	0.973	0.946	0.175	0.0374517
Sel I (G+Y) - Sel II (G+Y)	-1	0.841	0.19	0.782	0.306	0.415	0.953	0.956	0.441	0.0438465
Sel I (G+Y) - Sel II (G+Y)	-0.5	0.337	0.032	0.715	0.12	0.484	0.675	0.721	0.475	0.0607399
Sel I (G+Y) - Sel II (G+Y)	0.5	0.341	0.032	0.675	0.143	0.419	0.653	0.72	0.419	0.0650516
Sel I (G+Y) - Sel II (G+Y)	1	0.782	0.189	0.697	0.284	0.293	0.927	0.931	0.331	0.0493035
Sel I (G+Y) - Sel II (G+Y)	2	0.835	0.185	0.49	0.29	0.159	0.938	0.936	0.189	0.0447328
Sel I (G+Y) - Sel II (G+X+Y)	0	0.998	0.686	1	0.767	1	1	1	1	0.117012
Sel I (G+Y) - Sel II (G+X+Y)	-2	0.987	0.282	0.759	0.349	0.428	0.999	0.999	0.423	0.0372965
Sel I (G+Y) - Sel II (G+X+Y)	-1	0.994	0.269	0.986	0.49	0.836	1	1	0.857	0.0435335
Sel I (G+Y) - Sel II (G+X+Y)	-0.5	0.933	0.167	0.997	0.359	0.975	0.995	0.997	0.974	0.0612711
Sel I (G+Y) - Sel II (G+X+Y)	0.5	0.902	0.191	0.993	0.361	0.946	0.99	0.993	0.946	0.0650697
Sel I (G+Y) - Sel II (G+X+Y)	1	0.981	0.264	0.966	0.461	0.749	0.998	0.996	0.749	0.0492849
Sel I (G+Y) - Sel II (G+X+Y)	2	0.992	0.273	0.888	0.416	0.58	0.997	0.996	0.59	0.0450197
Sel I (G+X+Y) - Sel II (X)	0	0.998	0.686	1	0.767	1	1	1	1	0.117012
Sel I (G+X+Y) - Sel II (X)	-2	0.024	0.001	0.054	0.046	0.042	0.047	0.058	0.037	0.0276455
Sel I (G+X+Y) - Sel II (X)	-1	0.07	0.007	0.141	0.059	0.135	0.161	0.158	0.118	0.0253439
Sel I (G+X+Y) - Sel II (X)	-0.5	0.767	0.199	0.948	0.542	0.946	0.961	0.948	0.94	0.0312678
Sel I (G+X+Y) - Sel II (X)	0.5	0.827	0.248	0.944	0.544	0.942	0.947	0.952	0.941	0.034875
Sel I (G+X+Y) - Sel II (X)	1	0.167	0.024	0.286	0.099	0.291	0.319	0.318	0.272	0.0279491
Sel I (G+X+Y) - Sel II (X)	2	0.024	0.002	0.055	0.038	0.044	0.049	0.069	0.039	0.0292988
Sel I (G+X+Y) - Sel II (Y)	0	0.998	0.686	1	0.767	1	1	1	1	0.117012
Sel I (G+X+Y) - Sel II (Y)	-2	0.037	0.005	0.087	0.03	0.077	0.103	0.109	0.068	0.0274848
Sel I (G+X+Y) - Sel II (Y)	-1	0.121	0.004	0.217	0.051	0.222	0.291	0.275	0.194	0.0254696
Sel I (G+X+Y) - Sel II (Y)	-0.5	0.866	0.234	0.969	0.61	0.973	0.975	0.97	0.961	0.0315441
Sel I (G+X+Y) - Sel II (Y)	0.5	0.882	0.289	0.981	0.643	0.975	0.98	0.976	0.971	0.0349456
Sel I (G+X+Y) - Sel II (Y)	1	0.296	0.037	0.451	0.136	0.47	0.526	0.494	0.444	0.0278466
Sel I (G+X+Y) - Sel II (Y)	2	0.077	0.004	0.155	0.054	0.146	0.177	0.185	0.124	0.0290475
Sel I (G+X+Y) - Sel II (G)	0	0.998	0.686	1	0.767	1	1	1	1	0.117012
Sel I (G+X+Y) - Sel II (G)	-2	0.187	0.027	0.425	0.091	0.429	0.447	0.434	0.401	0.0274608
Sel I (G+X+Y) - Sel II (G)	-1	0.25	0.03	0.511	0.133	0.528	0.551	0.515	0.478	0.0253198
Sel I (G+X+Y) - Sel II (G)	-0.5	0.713	0.162	0.913	0.492	0.928	0.935	0.907	0.917	0.0312453
Sel I (G+X+Y) - Sel II (G)	0.5	0.749	0.176	0.928	0.534	0.951	0.946	0.918	0.94	0.0349583
Sel I (G+X+Y) - Sel II (G)	1	0.413	0.065	0.69	0.216	0.736	0.754	0.709	0.706	0.0280159
Sel I (G+X+Y) - Sel II (G)	2	0.253	0.029	0.567	0.118	0.572	0.582	0.551	0.55	0.029222
Sel I (G+X+Y) - Sel II (X+Y)	0	0.998	0.686	1	0.767	1	1	1	1	0.117012
Sel I (G+X+Y) - Sel II (X+Y)	-2	0.045	0.004	0.088	0.038	0.08	0.116	0.116	0.068	0.0275288
Sel I (G+X+Y) - Sel II (X+Y)	-1	0.021	0.003	0.066	0.047	0.066	0.067	0.076	0.049	0.0253775
Sel I (G+X+Y) - Sel II (X+Y)	-0.5	0.357	0.066	0.588	0.27	0.62	0.621	0.631	0.581	0.0314834
Sel I (G+X+Y) - Sel II (X+Y)	0.5	0.375	0.065	0.607	0.279	0.628	0.653	0.641	0.586	0.0350157
Sel I (G+X+Y) - Sel II (X+Y)	1	0.024	0.003	0.061	0.046	0.052	0.053	0.078	0.05	0.0280193
Sel I (G+X+Y) - Sel II (X+Y)	2	0.086	0.009	0.161	0.049	0.158	0.19	0.186	0.14	0.0291802
Sel I (G+X+Y) - Sel II (G+X)	0	0.998	0.686	1	0.767	1	1	1	1	0.117012
Sel I (G+X+Y) - Sel II (G+X)	-2	0.476	0.07	0.732	0.325	0.766	0.768	0.725	0.716	0.0276461
Sel I (G+X+Y) - Sel II (G+X)	-1	0.38	0.052	0.647	0.218	0.669	0.677	0.653	0.634	0.0254754
Sel I (G+X+Y) - Sel II (G+X)	-0.5	0.229	0.032	0.515	0.165	0.555	0.562	0.529	0.488	0.0312174
Sel I (G+X+Y) - Sel II (G+X)	0.5	0.245	0.034	0.554	0.144	0.59	0.603	0.562	0.523	0.0350364
Sel I (G+X+Y) - Sel II (G+X)	1	0.312	0.049	0.593	0.184	0.643	0.656	0.61	0.582	0.0279352
Sel I (G+X+Y) - Sel II (G+X)	2	0.468	0.075	0.751	0.284	0.773	0.776	0.751	0.747	0.0291385
Sel I (G+X+Y) - Sel II (G+Y)	0	0.998	0.686	1	0.767	1	1	1	1	0.117012
Sel I (G+X+Y) - Sel II (G+Y)	-2	0.987	0.24	0.915	0.416	0.898	0.989	0.954	0.841	0.0276085
Sel I (G+X+Y) - Sel II (G+Y)	-1	0.772	0.095	0.51	0.215	0.537	0.813	0.648	0.437	0.0254565
Sel I (G+X+Y) - Sel II (G+Y)	-0.5	0.068	0.011	0.026	0.058	0.008	0.08	0.115	0.01	0.0313055
Sel I (G+X+Y) - Sel II (G+Y)	0.5	0.059	0.01	0.025	0.069	0.007	0.086	0.123	0.01	0.0350218
Sel I (G+X+Y) - Sel II (G+Y)	1	0.298	0.019	0.137	0.062	0.174	0.391	0.309	0.115	0.0279755
Sel I (G+X+Y) - Sel II (G+Y)	2	0.929	0.165	0.692	0.282	0.736	0.927	0.816	0.632	0.0290672
Sel I (G+X+Y) - Sel II (G+X+Y)	0	0.998	0.686	1	0.767	1	1	1	1	0.117012
Sel I (G+X+Y) - Sel II (G+X+Y)	-2	0.994	0.276	0.771	0.351	0.72	0.997	0.983	0.613	0.0274984
Sel I (G+X+Y) - Sel II (G+X+Y)	-1	0.81	0.098	0.228	0.122	0.232	0.824	0.778	0.145	0.0252577
Sel I (G+X+Y) - Sel II (G+X+Y)	-0.5	0.455	0.081	0.186	0.176	0.055	0.592	0.585	0.074	0.0313255
Sel I (G+X+Y) - Sel II (G+X+Y)	0.5	0.434	0.095	0.129	0.146	0.045	0.535	0.53	0.052	0.0347285
Sel I (G+X+Y) - Sel II (G+X+Y)	1	0.249	0.013	0.012	0.043	0.021	0.246	0.403	0.008	0.0281221
Sel I (G+X+Y) - Sel II (G+X+Y)	2	0.945	0.185	0.409	0.197	0.413	0.949	0.886	0.314	0.0294357

## Sheet: Fig A in S5 Text Estimation
Selection_mechanism	Selection_effect	Weighted.Median	MBE	MR-Robust	MR-Egger	MR-IVW	MR-Lasso	Contamination.Mixture	MR-RAPS	R2
Sel I (X) - Sel II (X)	0	0.000784066	0.0125316	0.000637667	-4.88441e-05	0.00101547	0.00115677	0.000917205	0.000804092	0.114849
	-2	-0.113163	-0.105726	-0.118535	-0.0944591	-0.118197	-0.118027	-0.118075	-0.13721	0.0706261
	-1	-0.0421946	-0.0438694	-0.0446218	-0.0383307	-0.0441341	-0.0443957	-0.0447886	-0.0496993	0.0926909
	-0.5	-0.0118056	-0.00112143	-0.0121364	-0.00928551	-0.0124204	-0.0123578	-0.0118985	-0.0131891	0.106687
	0.5	-0.0130313	-0.00695827	-0.0128989	-0.0112112	-0.0128983	-0.0129332	-0.0130689	-0.0141387	0.108044
	1	-0.0420049	-0.0377979	-0.0429241	-0.0347909	-0.0429862	-0.0429184	-0.0439515	-0.0476777	0.0940225
	2	-0.117234	-0.116175	-0.121647	-0.0959043	-0.120871	-0.120914	-0.122548	-0.140606	0.0728003
Sel I (X) - Sel II (Y)	0	0.000784066	0.0125316	0.000637667	-4.88441e-05	0.00101547	0.00115677	0.000917205	0.000804092	0.114849
	-2	0.00262931	0.0110623	0.000974563	0.00486474	0.000893122	0.00102232	0.00174997	0.00117839	0.0710583
	-1	-0.000690692	-0.000618154	-0.000731217	-0.000656063	-0.000755811	-0.000998593	-0.000475628	-0.0010014	0.0924595
	-0.5	0.000727726	-0.00265489	0.00105107	-0.00054355	0.000900194	0.00105802	0.00189981	0.00122366	0.106849
	0.5	-0.00107585	-0.000833526	-0.000611207	-0.00216896	-0.000632112	-0.000638271	-0.000711087	-0.000673835	0.108011
	1	-0.00344079	-0.00166337	-0.002334	-0.00207074	-0.00212385	-0.00226535	-0.00209884	-0.0025961	0.0943696
	2	0.000222146	0.0175195	0.00089954	-0.00265428	0.000817489	0.000747655	0.000885838	0.000888526	0.0726362
Sel I (X) - Sel II (G)	0	0.000784066	0.0125316	0.000637667	-4.88441e-05	0.00101547	0.00115677	0.000917205	0.000804092	0.114849
Sel I (X) - Sel II (G)	-2	0.00236618	0.0102257	0.001214	0.00293803	0.000928836	0.00128109	0.00121245	0.00119938	0.0710462
Sel I (X) - Sel II (G)	-1	0.00166751	0.00402668	0.00167001	0.00302182	0.0013579	0.00145816	0.00212094	0.00183618	0.0926436
Sel I (X) - Sel II (G)	-0.5	-0.00138493	0.0171296	-0.000348615	-0.000654722	-0.000267779	-0.000209137	-0.000848496	-0.000308625	0.106397
Sel I (X) - Sel II (G)	0.5	-0.000557179	0.00174696	-0.000606449	0.00123726	-0.000662254	-0.00068033	-0.00107648	-0.000799111	0.10771
Sel I (X) - Sel II (G)	1	-0.000827538	0.00495448	-0.000374959	-0.000496527	5.42444e-06	0.000308847	-0.000516293	-0.000271614	0.094118
Sel I (X) - Sel II (G)	2	0.00139815	-0.00511222	0.000689416	0.00166249	0.000885081	0.00105844	0.000468859	0.000778795	0.0727416
Sel I (X) - Sel II (X+Y)	0	0.000784066	0.0125316	0.000637667	-4.88441e-05	0.00101547	0.00115677	0.000917205	0.000804092	0.114849
Sel I (X) - Sel II (X+Y)	-2	-0.361708	-0.322349	-0.378967	-0.303695	-0.378711	-0.379018	-0.377817	-0.439082	0.0707507
Sel I (X) - Sel II (X+Y)	-1	-0.176757	-0.154838	-0.183646	-0.149831	-0.183395	-0.183035	-0.183596	-0.204695	0.0930329
Sel I (X) - Sel II (X+Y)	-0.5	-0.0651722	-0.0520671	-0.066936	-0.0566109	-0.0670781	-0.0670006	-0.0675172	-0.0733956	0.107002
Sel I (X) - Sel II (X+Y)	0.5	-0.0670318	-0.0579026	-0.0703332	-0.0589037	-0.0702354	-0.0700698	-0.0706256	-0.0771557	0.107928
Sel I (X) - Sel II (X+Y)	1	-0.187182	-0.151403	-0.193981	-0.16074	-0.19364	-0.193799	-0.193376	-0.215727	0.0945064
Sel I (X) - Sel II (X+Y)	2	-0.368312	-0.286238	-0.387859	-0.309475	-0.3881	-0.387969	-0.386073	-0.447821	0.0728497
Sel I (X) - Sel II (G+X)	0	0.000784066	0.0125316	0.000637667	-4.88441e-05	0.00101547	0.00115677	0.000917205	0.000804092	0.114849
Sel I (X) - Sel II (G+X)	-2	-0.0749877	-0.0704587	-0.0845947	-0.0358106	-0.0846571	-0.0843809	-0.083673	-0.0981529	0.0708062
Sel I (X) - Sel II (G+X)	-1	-0.0535274	-0.051167	-0.0611145	-0.0213569	-0.0611972	-0.0614013	-0.0588372	-0.0679693	0.0925573
Sel I (X) - Sel II (G+X)	-0.5	-0.0391366	-0.0187209	-0.0446754	-0.0135403	-0.0447989	-0.0447241	-0.0446635	-0.0489863	0.106684
Sel I (X) - Sel II (G+X)	0.5	-0.0401046	-0.0253584	-0.0433014	-0.0163187	-0.0427759	-0.0430625	-0.0434681	-0.047325	0.107922
Sel I (X) - Sel II (G+X)	1	-0.0530546	-0.0446085	-0.0598378	-0.0233566	-0.0601193	-0.0601964	-0.0583548	-0.0665667	0.0942114
Sel I (X) - Sel II (G+X)	2	-0.0708981	-0.053733	-0.0805612	-0.0309353	-0.0809623	-0.0807984	-0.0786773	-0.0931812	0.0724979
Sel I (X) - Sel II (G+Y)	0	0.000784066	0.0125316	0.000637667	-4.88441e-05	0.00101547	0.00115677	0.000917205	0.000804092	0.114849
Sel I (X) - Sel II (G+Y)	-2	-0.39183	-0.309561	-0.44469	-0.176109	-0.443614	-0.444795	-0.436939	-0.517624	0.0708895
Sel I (X) - Sel II (G+Y)	-1	-0.287557	-0.225508	-0.327346	-0.108109	-0.327167	-0.327244	-0.320918	-0.36608	0.0925295
Sel I (X) - Sel II (G+Y)	-0.5	-0.210617	-0.180122	-0.239442	-0.0689141	-0.239382	-0.239664	-0.23434	-0.263344	0.106445
Sel I (X) - Sel II (G+Y)	0.5	-0.185731	-0.135329	-0.210693	-0.0653538	-0.211023	-0.210847	-0.20599	-0.231412	0.107706
Sel I (X) - Sel II (G+Y)	1	-0.257616	-0.209451	-0.292904	-0.09287	-0.293093	-0.292841	-0.286617	-0.327148	0.0943074
Sel I (X) - Sel II (G+Y)	2	-0.359469	-0.289456	-0.409481	-0.159207	-0.40852	-0.409892	-0.401737	-0.474911	0.0729376
Sel I (X) - Sel II (G+X+Y)	0	0.000784066	0.0125316	0.000637667	-4.88441e-05	0.00101547	0.00115677	0.000917205	0.000804092	0.114849
Sel I (X) - Sel II (G+X+Y)	-2	-0.431991	-0.348823	-0.48666	-0.206319	-0.485577	-0.48795	-0.479296	-0.566215	0.0709525
Sel I (X) - Sel II (G+X+Y)	-1	-0.311314	-0.259821	-0.351194	-0.128012	-0.350828	-0.351187	-0.344206	-0.392748	0.0925271
Sel I (X) - Sel II (G+X+Y)	-0.5	-0.236684	-0.217063	-0.26683	-0.0908791	-0.266783	-0.266924	-0.261306	-0.293366	0.106572
Sel I (X) - Sel II (G+X+Y)	0.5	-0.220382	-0.177666	-0.247407	-0.0828311	-0.247022	-0.247344	-0.242586	-0.271912	0.108123
Sel I (X) - Sel II (G+X+Y)	1	-0.302158	-0.234311	-0.339723	-0.124839	-0.339717	-0.340071	-0.332901	-0.379141	0.0945768
Sel I (X) - Sel II (G+X+Y)	2	-0.409389	-0.343274	-0.462625	-0.185322	-0.461076	-0.463328	-0.454957	-0.536543	0.0728253
Sel I (Y) - Sel II (X)	0	0.000784066	0.0125316	0.000637667	-4.88441e-05	0.00101547	0.00115677	0.000917205	0.000804092	0.114849
Sel I (Y) - Sel II (X)	-2	-0.0680759	-0.050836	-0.0701746	-0.060741	-0.0702446	-0.0702803	-0.0705841	-0.0763986	0.115835
Sel I (Y) - Sel II (X)	-1	-0.0341937	-0.0399333	-0.0357664	-0.029714	-0.0358154	-0.035468	-0.0355825	-0.0389453	0.114941
Sel I (Y) - Sel II (X)	-0.5	-0.0128729	-0.0176313	-0.0123079	-0.0131473	-0.0122509	-0.0121797	-0.0125486	-0.0134149	0.114553
Sel I (Y) - Sel II (X)	0.5	-0.0102984	-0.00691124	-0.0106932	-0.00983817	-0.0107518	-0.0106728	-0.0105045	-0.0116744	0.114239
Sel I (Y) - Sel II (X)	1	-0.0353291	-0.0293733	-0.0357891	-0.0285764	-0.035574	-0.0356721	-0.0359454	-0.0389161	0.114979
Sel I (Y) - Sel II (X)	2	-0.0695321	-0.0515258	-0.0726389	-0.0618001	-0.0726724	-0.0729205	-0.0728508	-0.0789533	0.115949
Sel I (Y) - Sel II (Y)	0	0.000784066	0.0125316	0.000637667	-4.88441e-05	0.00101547	0.00115677	0.000917205	0.000804092	0.114849
Sel I (Y) - Sel II (Y)	-2	0.000376508	-0.000204734	-0.00012896	0.000663373	-0.000174611	-1.37408e-05	-0.000217481	-0.000156167	0.115995
Sel I (Y) - Sel II (Y)	-1	-0.000286293	0.000278165	-0.000418758	0.00253437	-0.000654011	-0.000570442	8.01733e-06	-0.000503094	0.114838
Sel I (Y) - Sel II (Y)	-0.5	-0.00068167	-0.000277415	-0.000287042	-0.00233468	-0.000331667	-0.000585771	-0.000737636	-0.000303356	0.114634
Sel I (Y) - Sel II (Y)	0.5	0.000941177	-0.00219329	0.000947638	-0.00194027	0.00079884	0.00089352	0.000781786	0.00112486	0.114623
Sel I (Y) - Sel II (Y)	1	0.000668193	0.015254	0.000209376	0.000819388	5.48729e-05	-5.80229e-05	7.05664e-05	0.000171481	0.115216
Sel I (Y) - Sel II (Y)	2	0.000339896	0.00125129	0.000321838	-0.000206551	0.000200551	0.000326831	0.000312063	0.00025783	0.115983
Sel I (Y) - Sel II (G)	0	0.000784066	0.0125316	0.000637667	-4.88441e-05	0.00101547	0.00115677	0.000917205	0.000804092	0.114849
Sel I (Y) - Sel II (G)	-2	-0.000270568	0.0075448	0.000278791	-0.000934915	0.000237082	0.000141352	0.000299271	0.00027401	0.11582
Sel I (Y) - Sel II (G)	-1	0.000369229	-0.000336708	0.000118045	-0.00153419	-7.77961e-05	-0.000143749	0.0005211	0.000142741	0.11504
Sel I (Y) - Sel II (G)	-0.5	0.000668636	0.00669553	0.000516929	0.000723978	0.000643589	0.000563213	0.00106977	0.000637281	0.114691
Sel I (Y) - Sel II (G)	0.5	-0.000854665	-0.00659256	-7.66889e-05	-5.1488e-05	0.000157017	0.000197249	-0.000252842	5.11149e-05	0.114138
Sel I (Y) - Sel II (G)	1	9.9165e-05	0.0103009	0.000459058	0.00192428	0.000318557	0.000355022	0.000598945	0.000542356	0.114686
Sel I (Y) - Sel II (G)	2	0.00115086	-0.0257029	0.000670073	0.0018393	0.000746208	0.00072873	0.000347184	0.000759076	0.115746
Sel I (Y) - Sel II (X+Y)	0	0.000784066	0.0125316	0.000637667	-4.88441e-05	0.00101547	0.00115677	0.000917205	0.000804092	0.114849
Sel I (Y) - Sel II (X+Y)	-2	-0.223031	-0.205154	-0.230493	-0.196365	-0.230578	-0.230659	-0.231516	-0.250646	0.115925
Sel I (Y) - Sel II (X+Y)	-1	-0.143005	-0.128808	-0.147641	-0.125961	-0.147845	-0.147846	-0.147808	-0.160644	0.115006
Sel I (Y) - Sel II (X+Y)	-0.5	-0.0626498	-0.0552232	-0.0639797	-0.054769	-0.063786	-0.0638486	-0.0637686	-0.0695654	0.114442
Sel I (Y) - Sel II (X+Y)	0.5	-0.0624092	-0.0584952	-0.0639332	-0.0532019	-0.0635506	-0.063772	-0.0644382	-0.069459	0.114694
Sel I (Y) - Sel II (X+Y)	1	-0.148188	-0.14117	-0.153765	-0.127845	-0.153694	-0.153529	-0.154637	-0.167305	0.115214
Sel I (Y) - Sel II (X+Y)	2	-0.225602	-0.210598	-0.232245	-0.196694	-0.232146	-0.232106	-0.232612	-0.252239	0.115852
Sel I (Y) - Sel II (G+X)	0	0.000784066	0.0125316	0.000637667	-4.88441e-05	0.00101547	0.00115677	0.000917205	0.000804092	0.114849
Sel I (Y) - Sel II (G+X)	-2	-0.0449043	-0.0389232	-0.0509339	-0.0154379	-0.0509746	-0.0509257	-0.0496299	-0.0553845	0.11606
Sel I (Y) - Sel II (G+X)	-1	-0.0434006	-0.0302018	-0.049595	-0.0146018	-0.0495498	-0.0495462	-0.0487093	-0.0540517	0.114886
Sel I (Y) - Sel II (G+X)	-0.5	-0.0381884	-0.0247564	-0.0435903	-0.0155415	-0.0436597	-0.0437323	-0.0434498	-0.0474131	0.114341
Sel I (Y) - Sel II (G+X)	0.5	-0.0353134	-0.0282033	-0.039555	-0.0120286	-0.0396792	-0.0395483	-0.0383057	-0.043053	0.114892
Sel I (Y) - Sel II (G+X)	1	-0.0424976	-0.0343472	-0.0472736	-0.0182474	-0.0476987	-0.0476752	-0.0466686	-0.0514728	0.115378
Sel I (Y) - Sel II (G+X)	2	-0.0438523	-0.0364179	-0.0488878	-0.017937	-0.048949	-0.0486903	-0.0478235	-0.0532148	0.115987
Sel I (Y) - Sel II (G+Y)	0	0.000784066	0.0125316	0.000637667	-4.88441e-05	0.00101547	0.00115677	0.000917205	0.000804092	0.114849
Sel I (Y) - Sel II (G+Y)	-2	-0.23895	-0.207642	-0.269743	-0.0779027	-0.269395	-0.269689	-0.263953	-0.294124	0.115711
Sel I (Y) - Sel II (G+Y)	-1	-0.230071	-0.190398	-0.260701	-0.0763592	-0.260691	-0.261001	-0.255207	-0.284505	0.11498
Sel I (Y) - Sel II (G+Y)	-0.5	-0.197791	-0.171444	-0.223554	-0.0645794	-0.223454	-0.223459	-0.218635	-0.244059	0.114545
Sel I (Y) - Sel II (G+Y)	0.5	-0.174925	-0.122819	-0.197321	-0.0536486	-0.197376	-0.197689	-0.192844	-0.215461	0.114462
Sel I (Y) - Sel II (G+Y)	1	-0.2085	-0.165501	-0.234498	-0.0665057	-0.234556	-0.234772	-0.229156	-0.255692	0.115139
Sel I (Y) - Sel II (G+Y)	2	-0.218459	-0.166041	-0.246022	-0.0711615	-0.246005	-0.246219	-0.240356	-0.268223	0.115771
Sel I (Y) - Sel II (G+X+Y)	0	0.000784066	0.0125316	0.000637667	-4.88441e-05	0.00101547	0.00115677	0.000917205	0.000804092	0.114849
Sel I (Y) - Sel II (G+X+Y)	-2	-0.264953	-0.217019	-0.296402	-0.0965872	-0.296197	-0.295801	-0.290618	-0.323129	0.115923
Sel I (Y) - Sel II (G+X+Y)	-1	-0.251315	-0.205684	-0.281064	-0.0923294	-0.280486	-0.281254	-0.27542	-0.306541	0.115211
Sel I (Y) - Sel II (G+X+Y)	-0.5	-0.221798	-0.192693	-0.248429	-0.0840512	-0.248813	-0.248883	-0.243581	-0.271136	0.114466
Sel I (Y) - Sel II (G+X+Y)	0.5	-0.206815	-0.17875	-0.23203	-0.0755051	-0.231784	-0.23134	-0.227041	-0.25331	0.114512
Sel I (Y) - Sel II (G+X+Y)	1	-0.240842	-0.206751	-0.27084	-0.0879536	-0.270911	-0.271188	-0.265916	-0.295498	0.115099
Sel I (Y) - Sel II (G+X+Y)	2	-0.248343	-0.22005	-0.279354	-0.0884856	-0.279158	-0.27942	-0.273735	-0.304588	0.115813
Sel I (G) - Sel II (X)	0	0.000784066	0.0125316	0.000637667	-4.88441e-05	0.00101547	0.00115677	0.000917205	0.000804092	0.114849
Sel I (G) - Sel II (X)	-2	-0.0909561	-0.074359	-0.0940568	-0.0887283	-0.0935321	-0.0938858	-0.0941816	-0.121294	0.0618941
Sel I (G) - Sel II (X)	-1	-0.0491806	-0.0594405	-0.0492224	-0.0506362	-0.0492454	-0.0493616	-0.0488434	-0.0622968	0.0648143
Sel I (G) - Sel II (X)	-0.5	-0.019261	-0.0320417	-0.0185646	-0.0180461	-0.018668	-0.0187189	-0.0185097	-0.0224713	0.0728219
Sel I (G) - Sel II (X)	0.5	-0.0131191	-0.0175721	-0.0142511	-0.0128643	-0.0139502	-0.014263	-0.0144678	-0.0171365	0.0772314
Sel I (G) - Sel II (X)	1	-0.0505743	-0.0371012	-0.0503779	-0.0519303	-0.0502048	-0.0499612	-0.0501821	-0.0629443	0.0692233
Sel I (G) - Sel II (X)	2	-0.097958	-0.110313	-0.0987854	-0.0982103	-0.0983766	-0.0982964	-0.0986201	-0.124856	0.0663646
Sel I (G) - Sel II (Y)	0	0.000784066	0.0125316	0.000637667	-4.88441e-05	0.00101547	0.00115677	0.000917205	0.000804092	0.114849
Sel I (G) - Sel II (Y)	-2	0.0014098	-0.00617987	0.00118246	0.00264851	0.000661825	0.000864714	0.00154023	0.00153171	0.0619454
Sel I (G) - Sel II (Y)	-1	0.000879697	0.0108618	-6.53719e-05	0.00228571	4.43516e-05	-8.42055e-05	-2.80228e-05	8.54374e-05	0.0646654
Sel I (G) - Sel II (Y)	-0.5	-0.00122612	0.00690294	0.000230667	-0.00148421	0.000106284	0.000122896	0.000913519	0.000197658	0.0731155
Sel I (G) - Sel II (Y)	0.5	0.00383258	-0.00545368	0.00302002	0.00453214	0.00264845	0.00280365	0.00229097	0.0036804	0.0771987
Sel I (G) - Sel II (Y)	1	-0.00131399	-0.005123	-0.000751791	9.98353e-06	-0.00063724	-0.000676968	-0.00103722	-0.000959878	0.0694116
Sel I (G) - Sel II (Y)	2	-0.00173237	0.00292906	-5.79059e-05	-0.00169386	7.48726e-05	0.000126665	0.000664201	9.73789e-05	0.06603
Sel I (G) - Sel II (G)	0	0.000784066	0.0125316	0.000637667	-4.88441e-05	0.00101547	0.00115677	0.000917205	0.000804092	0.114849
Sel I (G) - Sel II (G)	-2	-0.00401037	0.00248547	-0.00207617	-0.000246099	-0.00200893	-0.00163482	-0.00160629	-0.00253331	0.061735
Sel I (G) - Sel II (G)	-1	0.00137969	0.00280732	-0.000499777	0.00283956	-0.00103195	-0.000708126	0.000458826	-0.000500734	0.0647052
Sel I (G) - Sel II (G)	-0.5	-0.000587518	-0.00566452	0.000240218	0.00254217	0.000533315	0.000177046	0.000267364	0.000358558	0.0727546
Sel I (G) - Sel II (G)	0.5	-0.000597033	-0.0125682	-0.00120518	-0.00126398	-0.00190641	-0.00198552	-0.000939941	-0.00135394	0.0772587
Sel I (G) - Sel II (G)	1	-0.00163447	0.00731828	-0.00103043	-0.00477398	-0.00110833	-0.000903346	-0.00173676	-0.00136359	0.0692668
Sel I (G) - Sel II (G)	2	0.00148834	-0.025633	0.00104782	0.000435581	0.000944151	0.000973455	0.000975782	0.00135834	0.0662122
Sel I (G) - Sel II (X+Y)	0	0.000784066	0.0125316	0.000637667	-4.88441e-05	0.00101547	0.00115677	0.000917205	0.000804092	0.114849
Sel I (G) - Sel II (X+Y)	-2	-0.309397	-0.249407	-0.317975	-0.308944	-0.314805	-0.31972	-0.320418	-0.413165	0.0617033
Sel I (G) - Sel II (X+Y)	-1	-0.193709	-0.165091	-0.201058	-0.193052	-0.200229	-0.201062	-0.20109	-0.256676	0.0645625
Sel I (G) - Sel II (X+Y)	-0.5	-0.0816088	-0.0431813	-0.0845101	-0.082208	-0.0845506	-0.0847386	-0.0850161	-0.103042	0.0730522
Sel I (G) - Sel II (X+Y)	0.5	-0.082032	-0.0566267	-0.0861986	-0.0785234	-0.0860839	-0.0859944	-0.0860725	-0.10397	0.0772894
Sel I (G) - Sel II (X+Y)	1	-0.209884	-0.174438	-0.216086	-0.207498	-0.215225	-0.216364	-0.216586	-0.270956	0.0691324
Sel I (G) - Sel II (X+Y)	2	-0.323036	-0.256385	-0.327281	-0.320624	-0.323718	-0.329308	-0.330873	-0.416781	0.0661553
Sel I (G) - Sel II (G+X)	0	0.000784066	0.0125316	0.000637667	-4.88441e-05	0.00101547	0.00115677	0.000917205	0.000804092	0.114849
Sel I (G) - Sel II (G+X)	-2	-0.0537309	-0.0812716	-0.055278	-0.0554308	-0.0538514	-0.054277	-0.0561765	-0.071198	0.0617613
Sel I (G) - Sel II (G+X)	-1	-0.0518225	-0.0343834	-0.0538265	-0.0515997	-0.0536638	-0.0533677	-0.0532069	-0.0683686	0.0649035
Sel I (G) - Sel II (G+X)	-0.5	-0.046013	-0.0292013	-0.048749	-0.0405034	-0.0485466	-0.0486957	-0.048768	-0.0593314	0.072828
Sel I (G) - Sel II (G+X)	0.5	-0.0422633	-0.0301112	-0.0444099	-0.0361805	-0.0441357	-0.0444867	-0.0442529	-0.0533946	0.0776744
Sel I (G) - Sel II (G+X)	1	-0.0515278	-0.0424035	-0.0538577	-0.0513948	-0.0541161	-0.0539761	-0.0538239	-0.0675891	0.0692647
Sel I (G) - Sel II (G+X)	2	-0.0497647	-0.0371899	-0.0503487	-0.0525081	-0.0507869	-0.0508622	-0.050022	-0.0641168	0.0660579
Sel I (G) - Sel II (G+Y)	0	0.000784066	0.0125316	0.000637667	-4.88441e-05	0.00101547	0.00115677	0.000917205	0.000804092	0.114849
Sel I (G) - Sel II (G+Y)	-2	-0.288897	-0.261116	-0.292106	-0.28829	-0.281975	-0.309456	-0.305496	-0.376273	0.0620854
Sel I (G) - Sel II (G+Y)	-1	-0.281674	-0.262407	-0.289521	-0.276465	-0.281451	-0.301266	-0.29918	-0.367905	0.0646964
Sel I (G) - Sel II (G+Y)	-0.5	-0.238605	-0.194042	-0.257816	-0.219178	-0.254596	-0.259255	-0.259266	-0.31536	0.0732402
Sel I (G) - Sel II (G+Y)	0.5	-0.213918	-0.195405	-0.228361	-0.19295	-0.225392	-0.229495	-0.229268	-0.276581	0.0774021
Sel I (G) - Sel II (G+Y)	1	-0.253713	-0.197266	-0.261291	-0.253406	-0.254175	-0.269528	-0.269355	-0.327209	0.069005
Sel I (G) - Sel II (G+Y)	2	-0.264683	-0.232105	-0.266563	-0.264077	-0.257874	-0.279563	-0.277281	-0.337347	0.0664939
Sel I (G) - Sel II (G+X+Y)	0	0.000784066	0.0125316	0.000637667	-4.88441e-05	0.00101547	0.00115677	0.000917205	0.000804092	0.114849
Sel I (G) - Sel II (G+X+Y)	-2	-0.321152	-0.2982	-0.324745	-0.319775	-0.313713	-0.346562	-0.34175	-0.418508	0.0617713
Sel I (G) - Sel II (G+X+Y)	-1	-0.307872	-0.241763	-0.315718	-0.297024	-0.30642	-0.330628	-0.327168	-0.40032	0.064932
Sel I (G) - Sel II (G+X+Y)	-0.5	-0.271491	-0.258422	-0.291389	-0.244921	-0.286933	-0.295385	-0.29496	-0.356489	0.0729756
Sel I (G) - Sel II (G+X+Y)	0.5	-0.256201	-0.184355	-0.274114	-0.234795	-0.270421	-0.276924	-0.276712	-0.331875	0.0769721
Sel I (G) - Sel II (G+X+Y)	1	-0.302385	-0.255972	-0.30918	-0.298598	-0.299761	-0.324192	-0.323403	-0.386404	0.0691001
Sel I (G) - Sel II (G+X+Y)	2	-0.310779	-0.270595	-0.311838	-0.308612	-0.301063	-0.331574	-0.328818	-0.394413	0.0662718
Sel I (X+Y) - Sel II (X)	0	0.000784066	0.0125316	0.000637667	-4.88441e-05	0.00101547	0.00115677	0.000917205	0.000804092	0.114849
Sel I (X+Y) - Sel II (X)	-2	-0.090265	-0.0797892	-0.0940316	-0.0787774	-0.0939683	-0.0935664	-0.0948525	-0.105017	0.0922464
Sel I (X+Y) - Sel II (X)	-1	-0.0418943	-0.0436022	-0.0423556	-0.0349011	-0.0424844	-0.0423855	-0.042026	-0.0468165	0.0998134
Sel I (X+Y) - Sel II (X)	-0.5	-0.00946783	-0.00434291	-0.0107349	-0.00704054	-0.0109938	-0.0109064	-0.0100405	-0.0117409	0.107874
Sel I (X+Y) - Sel II (X)	0.5	-0.0134597	-0.0115386	-0.0136914	-0.012633	-0.0138251	-0.0137698	-0.0144558	-0.015073	0.109014
Sel I (X+Y) - Sel II (X)	1	-0.0407639	-0.02822	-0.0434017	-0.0375276	-0.0436079	-0.0437568	-0.0434048	-0.0479132	0.100896
Sel I (X+Y) - Sel II (X)	2	-0.0921106	-0.0866839	-0.0957526	-0.081037	-0.0962696	-0.0961425	-0.0957401	-0.106527	0.0939407
Sel I (X+Y) - Sel II (Y)	0	0.000784066	0.0125316	0.000637667	-4.88441e-05	0.00101547	0.00115677	0.000917205	0.000804092	0.114849
Sel I (X+Y) - Sel II (Y)	-2	0.00104364	-0.0037205	0.000683599	0.000474817	0.000354829	0.000594649	0.000383188	0.000707826	0.0921906
Sel I (X+Y) - Sel II (Y)	-1	0.000271895	-0.00122355	0.00027261	-0.000841018	0.000468776	0.000428361	0.000201604	0.000291607	0.0999
Sel I (X+Y) - Sel II (Y)	-0.5	-2.54608e-05	-0.00633103	-0.00049443	-0.00120028	-0.000234905	-0.000541002	-0.00115706	-0.000531726	0.108178
Sel I (X+Y) - Sel II (Y)	0.5	-0.00135608	0.00509239	-0.000620321	0.00260476	-0.000164765	-0.000218311	-0.000254305	-0.000610007	0.108937
Sel I (X+Y) - Sel II (Y)	1	0.000713813	-0.000694362	-0.000965613	-0.000683776	-0.00115438	-0.00115129	-0.000897203	-0.00110625	0.101128
Sel I (X+Y) - Sel II (Y)	2	-0.000952406	-0.00116998	-0.000571056	-0.00300993	-0.000626164	-0.00074522	-0.000360272	-0.000659764	0.0941181
Sel I (X+Y) - Sel II (G)	0	0.000784066	0.0125316	0.000637667	-4.88441e-05	0.00101547	0.00115677	0.000917205	0.000804092	0.114849
Sel I (X+Y) - Sel II (G)	-2	-0.00137737	-0.00303453	-0.00119503	-0.00131614	-0.000751798	-0.000802835	-0.00151575	-0.0013918	0.0921565
Sel I (X+Y) - Sel II (G)	-1	0.000887707	0.00551919	7.84908e-05	0.00222369	0.000168665	-5.20121e-05	-0.000252857	-2.74869e-05	0.100102
Sel I (X+Y) - Sel II (G)	-0.5	0.000741888	0.00302295	0.000167411	-0.00072837	-0.000483146	-0.0001418	0.000959063	0.000119882	0.107877
Sel I (X+Y) - Sel II (G)	0.5	-0.0003077	-0.000982072	-0.000430394	-0.000966133	-0.000698305	-0.00068722	-0.000683502	-0.000396721	0.108978
Sel I (X+Y) - Sel II (G)	1	0.00109691	-0.0244394	0.000725746	-0.0024298	0.000636382	0.000759819	0.000261639	0.000735682	0.101255
Sel I (X+Y) - Sel II (G)	2	-0.000747479	-0.000248669	0.000180528	0.00190455	0.00015559	0.000173486	0.000342025	0.000184922	0.093911
Sel I (X+Y) - Sel II (X+Y)	0	0.000784066	0.0125316	0.000637667	-4.88441e-05	0.00101547	0.00115677	0.000917205	0.000804092	0.114849
Sel I (X+Y) - Sel II (X+Y)	-2	-0.296729	-0.273126	-0.309431	-0.257609	-0.31019	-0.309787	-0.309067	-0.345109	0.092136
Sel I (X+Y) - Sel II (X+Y)	-1	-0.170021	-0.157778	-0.176196	-0.145588	-0.175891	-0.175953	-0.176073	-0.194562	0.0999112
Sel I (X+Y) - Sel II (X+Y)	-0.5	-0.0660068	-0.0519093	-0.0684445	-0.058195	-0.0685383	-0.0685108	-0.0685951	-0.0749429	0.107644
Sel I (X+Y) - Sel II (X+Y)	0.5	-0.0654655	-0.0620817	-0.0676265	-0.0588019	-0.0675922	-0.0677511	-0.0683323	-0.0739386	0.10938
Sel I (X+Y) - Sel II (X+Y)	1	-0.180875	-0.165777	-0.187572	-0.158556	-0.187661	-0.187768	-0.18859	-0.207003	0.101386
Sel I (X+Y) - Sel II (X+Y)	2	-0.304981	-0.288483	-0.316832	-0.262403	-0.316256	-0.316711	-0.317228	-0.352305	0.0940814
Sel I (X+Y) - Sel II (G+X)	0	0.000784066	0.0125316	0.000637667	-4.88441e-05	0.00101547	0.00115677	0.000917205	0.000804092	0.114849
Sel I (X+Y) - Sel II (G+X)	-2	-0.0606324	-0.0569571	-0.0689724	-0.0259926	-0.0689746	-0.0689444	-0.0671931	-0.0769361	0.0920195
Sel I (X+Y) - Sel II (G+X)	-1	-0.0508129	-0.0539404	-0.0576978	-0.0182358	-0.0580274	-0.0580154	-0.0561657	-0.0638961	0.0997598
Sel I (X+Y) - Sel II (G+X)	-0.5	-0.0412305	-0.105367	-0.0459955	-0.0143272	-0.045909	-0.0457105	-0.0450728	-0.0504632	0.107815
Sel I (X+Y) - Sel II (G+X)	0.5	-0.0373357	-0.0333916	-0.0418517	-0.0128001	-0.0417519	-0.0416927	-0.0406527	-0.0458253	0.109217
Sel I (X+Y) - Sel II (G+X)	1	-0.0493341	-0.0368243	-0.056173	-0.0187002	-0.0560403	-0.0559316	-0.0555964	-0.0621126	0.101174
Sel I (X+Y) - Sel II (G+X)	2	-0.0593924	-0.0591998	-0.0648884	-0.0240775	-0.0645443	-0.0641303	-0.0633636	-0.0721484	0.0942451
Sel I (X+Y) - Sel II (G+Y)	0	0.000784066	0.0125316	0.000637667	-4.88441e-05	0.00101547	0.00115677	0.000917205	0.000804092	0.114849
Sel I (X+Y) - Sel II (G+Y)	-2	-0.319137	-0.264293	-0.362296	-0.120766	-0.361776	-0.361861	-0.355818	-0.40522	0.0921953
Sel I (X+Y) - Sel II (G+Y)	-1	-0.276238	-0.216407	-0.313253	-0.107118	-0.312992	-0.31312	-0.307336	-0.34709	0.0998747
Sel I (X+Y) - Sel II (G+Y)	-0.5	-0.212312	-0.182791	-0.240473	-0.0725576	-0.240684	-0.240654	-0.23549	-0.264043	0.107825
Sel I (X+Y) - Sel II (G+Y)	0.5	-0.185318	-0.152495	-0.209819	-0.0587758	-0.21013	-0.209916	-0.205223	-0.230094	0.109166
Sel I (X+Y) - Sel II (G+Y)	1	-0.250549	-0.206339	-0.282686	-0.0912042	-0.282214	-0.282058	-0.276924	-0.312689	0.101118
Sel I (X+Y) - Sel II (G+Y)	2	-0.294322	-0.242881	-0.333213	-0.113169	-0.333186	-0.333363	-0.326166	-0.372131	0.0940061
Sel I (X+Y) - Sel II (G+X+Y)	0	0.000784066	0.0125316	0.000637667	-4.88441e-05	0.00101547	0.00115677	0.000917205	0.000804092	0.114849
Sel I (X+Y) - Sel II (G+X+Y)	-2	-0.35355	-0.240882	-0.399243	-0.147363	-0.39866	-0.399742	-0.392365	-0.447171	0.091632
Sel I (X+Y) - Sel II (G+X+Y)	-1	-0.299408	-0.243369	-0.336806	-0.115962	-0.336744	-0.336865	-0.330483	-0.373246	0.0996125
Sel I (X+Y) - Sel II (G+X+Y)	-0.5	-0.237903	-0.209788	-0.267187	-0.0891146	-0.26717	-0.266958	-0.262037	-0.293464	0.10744
Sel I (X+Y) - Sel II (G+X+Y)	0.5	-0.2219	-0.18325	-0.249293	-0.0828808	-0.248921	-0.249179	-0.245118	-0.273446	0.109165
Sel I (X+Y) - Sel II (G+X+Y)	1	-0.291117	-0.239208	-0.326875	-0.110433	-0.327048	-0.326927	-0.320637	-0.361917	0.101007
Sel I (X+Y) - Sel II (G+X+Y)	2	-0.336625	-0.310831	-0.378385	-0.143329	-0.377848	-0.378434	-0.371619	-0.422664	0.0939925
Sel I (G+X) - Sel II (X)	0	0.000784066	0.0125316	0.000637667	-4.88441e-05	0.00101547	0.00115677	0.000917205	0.000804092	0.114849
Sel I (G+X) - Sel II (X)	-2	-0.0631961	-0.0678411	-0.0643971	-0.0589225	-0.0640381	-0.063657	-0.0644691	-0.0969415	0.0296953
Sel I (G+X) - Sel II (X)	-1	-0.0347724	-0.0353321	-0.0350716	-0.0379685	-0.0350881	-0.0348695	-0.035547	-0.0518369	0.0310465
Sel I (G+X) - Sel II (X)	-0.5	-0.0126252	-0.013508	-0.0142438	-0.0170851	-0.0146995	-0.0147696	-0.0138084	-0.0206303	0.0368723
Sel I (G+X) - Sel II (X)	0.5	-0.0148325	-0.0146261	-0.01617	-0.0182066	-0.0164559	-0.0163203	-0.0160141	-0.022016	0.0411533
Sel I (G+X) - Sel II (X)	1	-0.033979	-0.0762265	-0.0349726	-0.0375868	-0.0355235	-0.0354331	-0.0348686	-0.0498569	0.0328258
Sel I (G+X) - Sel II (X)	2	-0.0666154	-0.0557087	-0.0697469	-0.064026	-0.0708443	-0.0706897	-0.0698859	-0.100805	0.0321109
Sel I (G+X) - Sel II (Y)	0	0.000784066	0.0125316	0.000637667	-4.88441e-05	0.00101547	0.00115677	0.000917205	0.000804092	0.114849
Sel I (G+X) - Sel II (Y)	-2	-0.00152688	0.386897	-0.00119261	-0.00437806	-0.00153357	-0.00168493	-0.00101316	-0.00195439	0.0295887
Sel I (G+X) - Sel II (Y)	-1	-0.000676845	0.000457779	-0.000474084	-0.000216251	-0.000982157	-0.00103122	-0.000668854	-0.00115022	0.0310226
Sel I (G+X) - Sel II (Y)	-0.5	0.00140126	0.00533741	0.00208944	-0.00121475	0.00201485	0.00214072	0.00232485	0.00301197	0.036837
Sel I (G+X) - Sel II (Y)	0.5	-0.00243381	0.00120328	-0.00166361	-0.0042671	-0.00187212	-0.00183673	-0.00100175	-0.00235409	0.0411357
Sel I (G+X) - Sel II (Y)	1	-0.00154081	-0.0237779	-7.32608e-05	0.00429116	0.000614998	0.000634124	0.000772283	0.000219849	0.0329945
Sel I (G+X) - Sel II (Y)	2	-0.001118	-0.0271276	-0.000219012	0.00101054	9.71593e-05	-0.000283314	-0.000489587	-0.000355589	0.0318988
Sel I (G+X) - Sel II (G)	0	0.000784066	0.0125316	0.000637667	-4.88441e-05	0.00101547	0.00115677	0.000917205	0.000804092	0.114849
Sel I (G+X) - Sel II (G)	-2	0.00131129	0.0334862	-0.00189011	0.00154424	-0.00183278	-0.00231776	-0.00208767	-0.0027434	0.0295267
Sel I (G+X) - Sel II (G)	-1	0.00236892	0.00940461	0.000440298	0.00178504	0.000975498	0.000247823	3.87474e-05	0.000493084	0.0312456
Sel I (G+X) - Sel II (G)	-0.5	0.0026871	0.0445482	0.00237523	-0.000612258	0.00215803	0.0023657	0.00294288	0.00338318	0.0367633
Sel I (G+X) - Sel II (G)	0.5	-0.00124177	-0.0204357	0.000185165	-0.00124373	0.000437171	0.00042303	-0.000412445	0.000262141	0.0409467
Sel I (G+X) - Sel II (G)	1	0.00284839	0.00753088	0.00389336	0.00262705	0.00392404	0.00403696	0.00436523	0.00556707	0.0329155
Sel I (G+X) - Sel II (G)	2	-0.00172649	0.0535392	7.16087e-05	-0.00191484	0.00112813	0.000965405	2.01565e-05	0.000861328	0.031887
Sel I (G+X) - Sel II (X+Y)	0	0.000784066	0.0125316	0.000637667	-4.88441e-05	0.00101547	0.00115677	0.000917205	0.000804092	0.114849
Sel I (G+X) - Sel II (X+Y)	-2	-0.212681	-0.117622	-0.211362	-0.190144	-0.208261	-0.217728	-0.214328	-0.325519	0.0295097
Sel I (G+X) - Sel II (X+Y)	-1	-0.153743	-0.0617825	-0.155703	-0.152487	-0.154496	-0.156311	-0.1574	-0.235356	0.0309683
Sel I (G+X) - Sel II (X+Y)	-0.5	-0.0793446	-0.0524439	-0.080429	-0.0803617	-0.0798038	-0.0798834	-0.0802822	-0.113519	0.0367894
Sel I (G+X) - Sel II (X+Y)	0.5	-0.0840425	-0.0737931	-0.0845704	-0.0865611	-0.0842232	-0.0847016	-0.0851159	-0.115189	0.0409976
Sel I (G+X) - Sel II (X+Y)	1	-0.164845	-0.121393	-0.163241	-0.153188	-0.16129	-0.163105	-0.164523	-0.2385	0.0328397
Sel I (G+X) - Sel II (X+Y)	2	-0.23175	-0.142875	-0.226416	-0.212273	-0.223302	-0.233322	-0.231445	-0.33105	0.0322794
Sel I (G+X) - Sel II (G+X)	0	0.000784066	0.0125316	0.000637667	-4.88441e-05	0.00101547	0.00115677	0.000917205	0.000804092	0.114849
Sel I (G+X) - Sel II (G+X)	-2	-0.0152746	-0.0267291	-0.0139507	-0.0142905	-0.0132386	-0.013442	-0.0152458	-0.0209188	0.0297243
Sel I (G+X) - Sel II (G+X)	-1	-0.019696	-0.0389695	-0.0191792	-0.0247576	-0.0192982	-0.0190959	-0.0195511	-0.0287369	0.0311172
Sel I (G+X) - Sel II (G+X)	-0.5	-0.0376451	-0.0454738	-0.0355196	-0.0367173	-0.0342645	-0.0351417	-0.0362918	-0.0501579	0.0367814
Sel I (G+X) - Sel II (G+X)	0.5	-0.0345784	-0.0255383	-0.032906	-0.0395441	-0.033315	-0.0337376	-0.0338506	-0.0447551	0.041383
Sel I (G+X) - Sel II (G+X)	1	-0.0183519	-0.0885152	-0.0167847	-0.018902	-0.0159645	-0.0160403	-0.0175068	-0.0235155	0.032788
Sel I (G+X) - Sel II (G+X)	2	-0.0160634	-0.0363216	-0.0175742	-0.016624	-0.0171594	-0.0175376	-0.0177492	-0.0254466	0.0319587
Sel I (G+X) - Sel II (G+Y)	0	0.000784066	0.0125316	0.000637667	-4.88441e-05	0.00101547	0.00115677	0.000917205	0.000804092	0.114849
Sel I (G+X) - Sel II (G+Y)	-2	-0.0890048	-0.0860522	-0.058752	-0.0744644	-0.0535861	-0.077734	-0.0752529	-0.0900207	0.0296955
Sel I (G+X) - Sel II (G+Y)	-1	-0.150836	-0.139418	-0.112456	-0.123608	-0.103609	-0.140766	-0.13313	-0.169832	0.0309538
Sel I (G+X) - Sel II (G+Y)	-0.5	-0.198387	-0.172745	-0.175751	-0.200478	-0.166065	-0.190802	-0.189974	-0.250139	0.036949
Sel I (G+X) - Sel II (G+Y)	0.5	-0.188913	-0.131414	-0.171761	-0.193113	-0.163334	-0.180544	-0.182882	-0.236677	0.0410137
Sel I (G+X) - Sel II (G+Y)	1	-0.117464	-0.101633	-0.0845327	-0.106657	-0.0779035	-0.101691	-0.102368	-0.123484	0.0331372
Sel I (G+X) - Sel II (G+Y)	2	-0.0904636	-0.0694124	-0.0635078	-0.0764545	-0.058384	-0.0813727	-0.0802779	-0.0942857	0.0320249
Sel I (G+X) - Sel II (G+X+Y)	0	0.000784066	0.0125316	0.000637667	-4.88441e-05	0.00101547	0.00115677	0.000917205	0.000804092	0.114849
Sel I (G+X) - Sel II (G+X+Y)	-2	-0.105868	-0.0596232	-0.0746159	-0.0810292	-0.0692474	-0.0993677	-0.0973808	-0.11469	0.029684
Sel I (G+X) - Sel II (G+X+Y)	-1	-0.175361	-0.128145	-0.127322	-0.147874	-0.117747	-0.162898	-0.15794	-0.19299	0.0310478
Sel I (G+X) - Sel II (G+X+Y)	-0.5	-0.235472	-0.214488	-0.20587	-0.230753	-0.194832	-0.229331	-0.225555	-0.293014	0.0370847
Sel I (G+X) - Sel II (G+X+Y)	0.5	-0.232446	-0.210016	-0.208409	-0.232657	-0.197284	-0.230362	-0.229194	-0.287022	0.0410055
Sel I (G+X) - Sel II (G+X+Y)	1	-0.161785	-0.111121	-0.115876	-0.143559	-0.106967	-0.148566	-0.145199	-0.169485	0.0328593
Sel I (G+X) - Sel II (G+X+Y)	2	-0.126104	-0.0649752	-0.0885972	-0.100303	-0.0818069	-0.118787	-0.111435	-0.129683	0.0320708
Sel I (G+Y) - Sel II (X)	0	0.000784066	0.0125316	0.000637667	-4.88441e-05	0.00101547	0.00115677	0.000917205	0.000804092	0.114849
Sel I (G+Y) - Sel II (X)	-2	-0.0929309	-0.0501786	-0.0934276	-0.0959379	-0.0935452	-0.0933624	-0.09316	-0.124509	0.0513433
Sel I (G+Y) - Sel II (X)	-1	-0.0462147	-0.031767	-0.0469914	-0.0461571	-0.046526	-0.0464503	-0.0469338	-0.0618921	0.0534218
Sel I (G+Y) - Sel II (X)	-0.5	-0.0148916	-0.0142619	-0.015333	-0.0162335	-0.0155427	-0.0156887	-0.0162553	-0.0193641	0.0615157
Sel I (G+Y) - Sel II (X)	0.5	-0.0181223	-0.0131634	-0.017015	-0.0175002	-0.0168506	-0.0169259	-0.0173226	-0.0207739	0.0699544
Sel I (G+Y) - Sel II (X)	1	-0.0507883	-0.0847351	-0.052474	-0.050569	-0.0519267	-0.0520155	-0.0524908	-0.0665269	0.0602799
Sel I (G+Y) - Sel II (X)	2	-0.0988	-0.0860646	-0.101728	-0.102354	-0.101648	-0.101617	-0.102273	-0.131586	0.0570812
Sel I (G+Y) - Sel II (Y)	0	0.000784066	0.0125316	0.000637667	-4.88441e-05	0.00101547	0.00115677	0.000917205	0.000804092	0.114849
Sel I (G+Y) - Sel II (Y)	-2	-0.00271998	0.00132665	-0.00223466	-0.00240815	-0.00202639	-0.00185636	-0.00271782	-0.00291714	0.0515799
Sel I (G+Y) - Sel II (Y)	-1	0.000281393	0.00208304	0.000685967	0.00152774	0.000914645	0.00086749	0.000821918	0.0009515	0.0532607
Sel I (G+Y) - Sel II (Y)	-0.5	0.00116005	0.00599051	0.00100465	-0.000329753	9.71158e-05	0.000514272	0.00107788	0.00103556	0.0615836
Sel I (G+Y) - Sel II (Y)	0.5	-0.000157038	-0.0127665	-8.633e-05	0.000324505	0.000456335	0.000177044	1.00537e-05	0.000136075	0.0699821
Sel I (G+Y) - Sel II (Y)	1	-0.000548896	-0.012103	0.00229488	0.00478011	0.00245075	0.00261445	0.0025209	0.00311933	0.0601882
Sel I (G+Y) - Sel II (Y)	2	0.00138088	0.00686399	0.0010397	0.000187502	0.00113729	0.000901887	0.000817133	0.00111894	0.057145
Sel I (G+Y) - Sel II (G)	0	0.000784066	0.0125316	0.000637667	-4.88441e-05	0.00101547	0.00115677	0.000917205	0.000804092	0.114849
Sel I (G+Y) - Sel II (G)	-2	0.00140126	-0.039233	0.00208525	-0.00164975	0.00187223	0.00171159	0.00244723	0.00279025	0.0513945
Sel I (G+Y) - Sel II (G)	-1	-0.0023966	0.0030318	-0.00201103	-0.00272405	-0.00197907	-0.00183355	-0.00188694	-0.00278007	0.0531424
Sel I (G+Y) - Sel II (G)	-0.5	0.0005323	0.0152146	0.000348791	0.00197967	9.08782e-05	0.000156268	0.000748702	0.000428736	0.0614626
Sel I (G+Y) - Sel II (G)	0.5	-0.00065136	0.0164299	-0.000754337	-0.00332864	-0.00144308	-0.00139774	-0.000716025	-0.000925416	0.0697947
Sel I (G+Y) - Sel II (G)	1	0.000387637	0.00494983	0.00077906	0.00224651	0.000977305	0.00102483	0.000602972	0.000980556	0.0599728
Sel I (G+Y) - Sel II (G)	2	-0.00023377	0.000503499	0.000835728	0.000619589	0.000952488	0.000908452	0.00121943	0.00087746	0.0572326
Sel I (G+Y) - Sel II (X+Y)	0	0.000784066	0.0125316	0.000637667	-4.88441e-05	0.00101547	0.00115677	0.000917205	0.000804092	0.114849
Sel I (G+Y) - Sel II (X+Y)	-2	-0.311807	-0.333934	-0.31479	-0.309654	-0.309948	-0.317707	-0.319891	-0.422801	0.0514965
Sel I (G+Y) - Sel II (X+Y)	-1	-0.198327	-0.174144	-0.200966	-0.200072	-0.199164	-0.200174	-0.202096	-0.265746	0.0532742
Sel I (G+Y) - Sel II (X+Y)	-0.5	-0.0820334	-0.0906794	-0.0858186	-0.0807023	-0.0853913	-0.0858093	-0.0850362	-0.108117	0.0615766
Sel I (G+Y) - Sel II (X+Y)	0.5	-0.0822916	-0.0833553	-0.0865703	-0.0818521	-0.0872727	-0.0873409	-0.0870637	-0.105852	0.0698576
Sel I (G+Y) - Sel II (X+Y)	1	-0.215852	-0.181748	-0.220142	-0.219373	-0.218706	-0.219743	-0.221187	-0.281068	0.0604668
Sel I (G+Y) - Sel II (X+Y)	2	-0.321356	-0.231661	-0.323535	-0.325497	-0.319195	-0.32605	-0.327998	-0.420504	0.0572303
Sel I (G+Y) - Sel II (G+X)	0	0.000784066	0.0125316	0.000637667	-4.88441e-05	0.00101547	0.00115677	0.000917205	0.000804092	0.114849
Sel I (G+Y) - Sel II (G+X)	-2	-0.0492424	-0.0318145	-0.0499946	-0.0536602	-0.0500632	-0.0500698	-0.0503876	-0.0666929	0.0515065
Sel I (G+Y) - Sel II (G+X)	-1	-0.0494502	-0.0598562	-0.0491517	-0.0548728	-0.0493062	-0.049695	-0.0509197	-0.0649773	0.0533302
Sel I (G+Y) - Sel II (G+X)	-0.5	-0.0457866	-0.0245548	-0.0467321	-0.0447797	-0.0462447	-0.0463892	-0.046234	-0.0589733	0.0613548
Sel I (G+Y) - Sel II (G+X)	0.5	-0.0418029	-0.0397707	-0.0437369	-0.0389834	-0.0437028	-0.0434607	-0.0436305	-0.0536184	0.0700507
Sel I (G+Y) - Sel II (G+X)	1	-0.0485284	-0.0702616	-0.0490032	-0.0499484	-0.0491091	-0.0490518	-0.0495649	-0.0625367	0.0603256
Sel I (G+Y) - Sel II (G+X)	2	-0.0498863	-0.049086	-0.0482514	-0.0547153	-0.048	-0.0478473	-0.0476357	-0.062357	0.0573637
Sel I (G+Y) - Sel II (G+Y)	0	0.000784066	0.0125316	0.000637667	-4.88441e-05	0.00101547	0.00115677	0.000917205	0.000804092	0.114849
Sel I (G+Y) - Sel II (G+Y)	-2	-0.284282	-0.250008	-0.269154	-0.285066	-0.2569	-0.293812	-0.288513	-0.357977	0.0515379
Sel I (G+Y) - Sel II (G+Y)	-1	-0.273375	-0.23966	-0.268352	-0.277698	-0.257316	-0.2861	-0.286068	-0.353914	0.0532768
Sel I (G+Y) - Sel II (G+Y)	-0.5	-0.238384	-0.2279	-0.2481	-0.226826	-0.242233	-0.252375	-0.251847	-0.313807	0.0615755
Sel I (G+Y) - Sel II (G+Y)	0.5	-0.209936	-0.202324	-0.223289	-0.199886	-0.219878	-0.225612	-0.225672	-0.274045	0.0698445
Sel I (G+Y) - Sel II (G+Y)	1	-0.255274	-0.20317	-0.254067	-0.264182	-0.245445	-0.265664	-0.264478	-0.323777	0.0603203
Sel I (G+Y) - Sel II (G+Y)	2	-0.264524	-0.202714	-0.255361	-0.267826	-0.244306	-0.274929	-0.272137	-0.329904	0.0573609
Sel I (G+Y) - Sel II (G+X+Y)	0	0.000784066	0.0125316	0.000637667	-4.88441e-05	0.00101547	0.00115677	0.000917205	0.000804092	0.114849
Sel I (G+Y) - Sel II (G+X+Y)	-2	-0.316251	-0.260202	-0.300896	-0.311258	-0.286842	-0.331432	-0.326181	-0.399401	0.0516054
Sel I (G+Y) - Sel II (G+X+Y)	-1	-0.303729	-0.246147	-0.294845	-0.302867	-0.282413	-0.318623	-0.313699	-0.388559	0.053317
Sel I (G+Y) - Sel II (G+X+Y)	-0.5	-0.271613	-0.22405	-0.282406	-0.259971	-0.275243	-0.290214	-0.289224	-0.357225	0.0614416
Sel I (G+Y) - Sel II (G+X+Y)	0.5	-0.256523	-0.20618	-0.270246	-0.243415	-0.264992	-0.274668	-0.274495	-0.331264	0.0696776
Sel I (G+Y) - Sel II (G+X+Y)	1	-0.302273	-0.227143	-0.298382	-0.302607	-0.287322	-0.317468	-0.316309	-0.379484	0.0604243
Sel I (G+Y) - Sel II (G+X+Y)	2	-0.307782	-0.362355	-0.296097	-0.312187	-0.283496	-0.321823	-0.317723	-0.382454	0.0568352
Sel I (G+X+Y) - Sel II (X)	0	0.000784066	0.0125316	0.000637667	-4.88441e-05	0.00101547	0.00115677	0.000917205	0.000804092	0.114849
Sel I (G+X+Y) - Sel II (X)	-2	-0.0501478	-0.0493818	-0.0543517	-0.0508081	-0.0543699	-0.0547375	-0.0535282	-0.0810966	0.029403
Sel I (G+X+Y) - Sel II (X)	-1	-0.0299161	-0.0158112	-0.0324412	-0.026968	-0.0321964	-0.0325008	-0.0326189	-0.0478447	0.0300829
Sel I (G+X+Y) - Sel II (X)	-0.5	-0.0170321	-0.0760228	-0.0164743	-0.016848	-0.0155684	-0.0156101	-0.0173059	-0.0232058	0.0348045
Sel I (G+X+Y) - Sel II (X)	0.5	-0.0164019	0.0045164	-0.0169579	-0.014455	-0.0174212	-0.0169683	-0.017705	-0.0232858	0.0389319
Sel I (G+X+Y) - Sel II (X)	1	-0.034719	-0.027861	-0.0374856	-0.0390098	-0.0381325	-0.0377832	-0.0384975	-0.0539069	0.0319415
Sel I (G+X+Y) - Sel II (X)	2	-0.0615321	-0.0465705	-0.0639355	-0.058403	-0.0637009	-0.063787	-0.0644324	-0.0926673	0.0316213
Sel I (G+X+Y) - Sel II (Y)	0	0.000784066	0.0125316	0.000637667	-4.88441e-05	0.00101547	0.00115677	0.000917205	0.000804092	0.114849
Sel I (G+X+Y) - Sel II (Y)	-2	0.000856534	0.0136915	0.0003919	0.0058934	0.000394395	0.000264696	0.000680446	0.00114164	0.0290836
Sel I (G+X+Y) - Sel II (Y)	-1	0.00147141	-0.00530782	0.00195292	0.00212764	0.00226036	0.00229733	0.00192148	0.00305626	0.0302159
Sel I (G+X+Y) - Sel II (Y)	-0.5	0.00147782	0.0142126	0.000298296	-0.000720822	0.000142602	7.49141e-05	0.000101784	0.000346471	0.0346881
Sel I (G+X+Y) - Sel II (Y)	0.5	0.00315495	0.0330908	0.00172665	0.00358621	0.00126382	0.00122601	0.00182339	0.00252426	0.0387029
Sel I (G+X+Y) - Sel II (Y)	1	0.0024266	-0.0263913	0.00168746	0.0031547	0.000631082	0.00118421	0.00161801	0.00197392	0.0318777
Sel I (G+X+Y) - Sel II (Y)	2	-0.0038461	-0.0219508	-0.00272912	-0.00614781	-0.00274373	-0.00290672	-0.00216952	-0.00385984	0.0314552
Sel I (G+X+Y) - Sel II (G)	0	0.000784066	0.0125316	0.000637667	-4.88441e-05	0.00101547	0.00115677	0.000917205	0.000804092	0.114849
Sel I (G+X+Y) - Sel II (G)	-2	-9.39098e-05	-0.00070666	-0.00107506	0.00366079	-0.0011996	-0.00102737	-0.000886215	-0.0018339	0.0293856
Sel I (G+X+Y) - Sel II (G)	-1	0.000104133	-0.0136422	0.000425419	0.00474687	0.000676644	0.000698187	0.0014614	0.000651457	0.0301681
Sel I (G+X+Y) - Sel II (G)	-0.5	-0.000487144	-0.0500283	0.00112034	0.00320517	0.00111134	0.00131875	0.0013425	0.00114997	0.034904
Sel I (G+X+Y) - Sel II (G)	0.5	-0.00286942	-0.0029395	-0.000629792	0.000418237	-0.000416619	-0.000645104	0.000256392	-0.00122898	0.0386975
Sel I (G+X+Y) - Sel II (G)	1	-0.000667798	-0.0210548	-0.0012005	-0.00349797	-0.00165736	-0.00166421	-0.00129081	-0.00186391	0.0320539
Sel I (G+X+Y) - Sel II (G)	2	-3.10628e-05	0.0172391	-0.00146274	-0.00734885	-0.00163525	-0.00153497	-0.00193134	-0.00227527	0.0314787
Sel I (G+X+Y) - Sel II (X+Y)	0	0.000784066	0.0125316	0.000637667	-4.88441e-05	0.00101547	0.00115677	0.000917205	0.000804092	0.114849
Sel I (G+X+Y) - Sel II (X+Y)	-2	-0.18081	-0.11505	-0.186518	-0.163109	-0.185789	-0.186961	-0.184219	-0.285753	0.0293559
Sel I (G+X+Y) - Sel II (X+Y)	-1	-0.139045	-0.196985	-0.140941	-0.133302	-0.140213	-0.140805	-0.140256	-0.213779	0.0300566
Sel I (G+X+Y) - Sel II (X+Y)	-0.5	-0.0815921	-0.0722884	-0.0812909	-0.0818276	-0.0810959	-0.0812905	-0.0816982	-0.116574	0.0346794
Sel I (G+X+Y) - Sel II (X+Y)	0.5	-0.0821914	-0.0849346	-0.080987	-0.0850956	-0.0804398	-0.0805208	-0.0822706	-0.111186	0.0386494
Sel I (G+X+Y) - Sel II (X+Y)	1	-0.148013	-0.110066	-0.149133	-0.140267	-0.148433	-0.149652	-0.150552	-0.217889	0.0322243
Sel I (G+X+Y) - Sel II (X+Y)	2	-0.204374	-0.125664	-0.205307	-0.178593	-0.203055	-0.211647	-0.209253	-0.301422	0.0314963
Sel I (G+X+Y) - Sel II (G+X)	0	0.000784066	0.0125316	0.000637667	-4.88441e-05	0.00101547	0.00115677	0.000917205	0.000804092	0.114849
Sel I (G+X+Y) - Sel II (G+X)	-2	-0.00847106	-0.0318883	-0.00938347	-0.00928149	-0.00897678	-0.00939481	-0.0101065	-0.0138287	0.0291856
Sel I (G+X+Y) - Sel II (G+X)	-1	-0.0154955	-0.0186037	-0.0156223	-0.0151139	-0.0155257	-0.0152565	-0.015915	-0.0223435	0.0303558
Sel I (G+X+Y) - Sel II (G+X)	-0.5	-0.0324216	-0.0519477	-0.0299284	-0.0372736	-0.0306573	-0.0302634	-0.0304677	-0.0428726	0.0347708
Sel I (G+X+Y) - Sel II (G+X)	0.5	-0.0332588	-0.0350758	-0.030265	-0.0365287	-0.0303664	-0.0300629	-0.0310337	-0.0418988	0.0386422
Sel I (G+X+Y) - Sel II (G+X)	1	-0.0128008	0.000575559	-0.00974935	-0.0130936	-0.00988275	-0.00980891	-0.0103312	-0.0139487	0.0321803
Sel I (G+X+Y) - Sel II (G+X)	2	-0.00330966	0.00432923	-0.00535957	-0.00830025	-0.00625494	-0.00564577	-0.00548211	-0.00755144	0.0316241
Sel I (G+X+Y) - Sel II (G+Y)	0	0.000784066	0.0125316	0.000637667	-4.88441e-05	0.00101547	0.00115677	0.000917205	0.000804092	0.114849
Sel I (G+X+Y) - Sel II (G+Y)	-2	-0.0316262	-0.0348606	-0.0203808	-0.022494	-0.017834	-0.0294521	-0.0278821	-0.0316898	0.0292225
Sel I (G+X+Y) - Sel II (G+Y)	-1	-0.106916	-0.0860261	-0.0729478	-0.0920723	-0.0665201	-0.095091	-0.0894522	-0.110841	0.0301709
Sel I (G+X+Y) - Sel II (G+Y)	-0.5	-0.188473	-0.137804	-0.161884	-0.188716	-0.151905	-0.177521	-0.177104	-0.233871	0.0347546
Sel I (G+X+Y) - Sel II (G+Y)	0.5	-0.171045	-0.139376	-0.151603	-0.183188	-0.143366	-0.161176	-0.163756	-0.211024	0.0385951
Sel I (G+X+Y) - Sel II (G+Y)	1	-0.0824423	-0.073447	-0.0573072	-0.0770498	-0.0529356	-0.0702942	-0.069615	-0.0841713	0.0320267
Sel I (G+X+Y) - Sel II (G+Y)	2	-0.0466052	-0.027349	-0.0313816	-0.0360482	-0.0291426	-0.0381275	-0.0366912	-0.0467572	0.0314598
Sel I (G+X+Y) - Sel II (G+X+Y)	0	0.000784066	0.0125316	0.000637667	-4.88441e-05	0.00101547	0.00115677	0.000917205	0.000804092	0.114849
Sel I (G+X+Y) - Sel II (G+X+Y)	-2	-0.0426283	-0.0431977	-0.0316947	-0.0332137	-0.0300442	-0.0372797	-0.0370761	-0.0489755	0.0293997
Sel I (G+X+Y) - Sel II (G+X+Y)	-1	-0.131934	-0.0211625	-0.0910859	-0.10583	-0.0843174	-0.117129	-0.11419	-0.138402	0.0301408
Sel I (G+X+Y) - Sel II (G+X+Y)	-0.5	-0.219723	-0.186486	-0.189305	-0.213667	-0.17714	-0.212793	-0.209496	-0.274717	0.0346617
Sel I (G+X+Y) - Sel II (G+X+Y)	0.5	-0.219491	-0.18402	-0.189564	-0.215708	-0.178387	-0.21034	-0.20774	-0.264113	0.0384539
Sel I (G+X+Y) - Sel II (G+X+Y)	1	-0.110709	-0.103882	-0.0762029	-0.0848006	-0.0702908	-0.10152	-0.0956012	-0.11123	0.0321523
Sel I (G+X+Y) - Sel II (G+X+Y)	2	-0.0640757	-0.0808008	-0.0455795	-0.051786	-0.042676	-0.0578343	-0.058502	-0.0674977	0.0315187

## Sheet: Fig B in S5 Text  SE
Selection_mechanism	Selection_effect	Weighted.Median	MBE	MR-Robust	MR-Egger	MR-IVW	MR-Lasso	Contamination.Mixture	MR-RAPS	R2
Sel I (X) - Sel II (X)	0	0.0358738	0.482531	0.0284021	0.0578552	0.0274884	0.0278443	0.0319539	0.0307839	0.114849
	-2	0.0605022	0.285383	0.048904	0.095155	0.047693	0.0486944	0.0531048	0.0566184	0.0706261
	-1	0.0458827	0.252736	0.0378454	0.0724735	0.0370089	0.0374715	0.0414082	0.0420047	0.0926909
	-0.5	0.03892	0.278963	0.0318213	0.061616	0.030887	0.0313121	0.0348229	0.0346245	0.106687
	0.5	0.0385448	0.312499	0.0307887	0.0602384	0.0299607	0.0301538	0.0346355	0.0335385	0.108044
	1	0.0474585	0.132451	0.0368875	0.0703046	0.0357212	0.0361246	0.039522	0.0407348	0.0940225
	2	0.0615475	0.469206	0.0491049	0.0961554	0.047728	0.0484891	0.0543174	0.0566435	0.0728003
Sel I (X) - Sel II (Y)	0	0.0358738	0.482531	0.0284021	0.0578552	0.0274884	0.0278443	0.0319539	0.0307839	0.114849
	-2	0.0496514	0.290052	0.038466	0.0728608	0.0373527	0.0377685	0.0408192	0.0444897	0.0710583
	-1	0.0393845	0.178243	0.0317149	0.0628589	0.0308471	0.0313818	0.0356833	0.0351975	0.0924595
	-0.5	0.0355674	0.25501	0.0282721	0.058585	0.0277173	0.0279441	0.0309672	0.0308573	0.106849
	0.5	0.0359869	0.0770622	0.0287891	0.060717	0.0282854	0.0283645	0.0318923	0.0315256	0.108011
	1	0.0423811	0.123805	0.0330032	0.0651628	0.0316364	0.032122	0.0371832	0.0366496	0.0943696
	2	0.0478026	0.255358	0.0379051	0.0746097	0.0374561	0.0376768	0.041107	0.0438231	0.0726362
Sel I (X) - Sel II (G)	0	0.0358738	0.482531	0.0284021	0.0578552	0.0274884	0.0278443	0.0319539	0.0307839	0.114849
Sel I (X) - Sel II (G)	-2	0.0564646	0.402274	0.0388173	0.0963151	0.0368228	0.0373588	0.0435935	0.0446885	0.0710462
Sel I (X) - Sel II (G)	-1	0.0416286	0.101528	0.0291138	0.0732407	0.0277221	0.0281665	0.0337809	0.0322978	0.0926436
Sel I (X) - Sel II (G)	-0.5	0.0363323	0.443445	0.0248278	0.0603884	0.024283	0.0249532	0.029079	0.0272153	0.106397
Sel I (X) - Sel II (G)	0.5	0.0341336	0.151993	0.0235934	0.0601716	0.0223948	0.0230014	0.027271	0.0256545	0.10771
Sel I (X) - Sel II (G)	1	0.0384448	0.256455	0.0264246	0.0691622	0.0249644	0.0254924	0.0311686	0.0292686	0.094118
Sel I (X) - Sel II (G)	2	0.055577	0.252487	0.0379056	0.0909541	0.0361054	0.0368039	0.0421216	0.043371	0.0727416
Sel I (X) - Sel II (X+Y)	0	0.0358738	0.482531	0.0284021	0.0578552	0.0274884	0.0278443	0.0319539	0.0307839	0.114849
Sel I (X) - Sel II (X+Y)	-2	0.0560802	0.318287	0.0433787	0.0833341	0.0420607	0.0435475	0.0477411	0.0513847	0.0707507
Sel I (X) - Sel II (X+Y)	-1	0.0407792	0.187356	0.0328428	0.0659715	0.0317373	0.0325681	0.0362451	0.036812	0.0930329
Sel I (X) - Sel II (X+Y)	-0.5	0.0380646	0.18098	0.0298064	0.0602675	0.0289091	0.0293975	0.0330454	0.0325132	0.107002
Sel I (X) - Sel II (X+Y)	0.5	0.0368622	0.162309	0.0289201	0.0590126	0.0282692	0.0283392	0.0315526	0.0315516	0.107928
Sel I (X) - Sel II (X+Y)	1	0.0410611	0.342665	0.0333486	0.0649204	0.0325554	0.0334786	0.036749	0.0371782	0.0945064
Sel I (X) - Sel II (X+Y)	2	0.0538631	0.811502	0.0423402	0.0816428	0.0413501	0.043026	0.0481848	0.0499925	0.0728497
Sel I (X) - Sel II (G+X)	0	0.0358738	0.482531	0.0284021	0.0578552	0.0274884	0.0278443	0.0319539	0.0307839	0.114849
Sel I (X) - Sel II (G+X)	-2	0.0578954	0.190434	0.0382535	0.0981893	0.0362053	0.036694	0.0440805	0.0442051	0.0708062
Sel I (X) - Sel II (G+X)	-1	0.0420336	0.132059	0.0287354	0.071031	0.027221	0.0276285	0.0331271	0.0319352	0.0925573
Sel I (X) - Sel II (G+X)	-0.5	0.0351444	0.251269	0.0247636	0.0638468	0.0236451	0.0241695	0.0291031	0.0270459	0.106684
Sel I (X) - Sel II (G+X)	0.5	0.0337385	0.132284	0.0243152	0.0632484	0.0232595	0.0236213	0.0287678	0.0264384	0.107922
Sel I (X) - Sel II (G+X)	1	0.0395115	0.109479	0.0268199	0.07081	0.0258077	0.0266145	0.03225	0.0296166	0.0942114
Sel I (X) - Sel II (G+X)	2	0.0540519	0.176109	0.0363299	0.0922939	0.0355717	0.0358541	0.0419942	0.0422162	0.0724979
Sel I (X) - Sel II (G+Y)	0	0.0358738	0.482531	0.0284021	0.0578552	0.0274884	0.0278443	0.0319539	0.0307839	0.114849
Sel I (X) - Sel II (G+Y)	-2	0.0615482	0.239109	0.0431226	0.111797	0.042221	0.046533	0.0498006	0.0531096	0.0708895
Sel I (X) - Sel II (G+Y)	-1	0.0448783	0.391792	0.0316039	0.0846093	0.030252	0.0330599	0.0358031	0.03644	0.0925295
Sel I (X) - Sel II (G+Y)	-0.5	0.0400932	0.374186	0.0273355	0.0698336	0.0261944	0.028231	0.0315211	0.030615	0.106445
Sel I (X) - Sel II (G+Y)	0.5	0.0349023	0.63873	0.0254743	0.0670642	0.0248548	0.0260793	0.0294864	0.0283143	0.107706
Sel I (X) - Sel II (G+Y)	1	0.043098	0.153515	0.028813	0.0787414	0.0278113	0.0298092	0.0339984	0.0330072	0.0943074
Sel I (X) - Sel II (G+Y)	2	0.0583599	0.244741	0.039668	0.108163	0.0385605	0.0430437	0.045981	0.0481135	0.0729376
Sel I (X) - Sel II (G+X+Y)	0	0.0358738	0.482531	0.0284021	0.0578552	0.0274884	0.0278443	0.0319539	0.0307839	0.114849
Sel I (X) - Sel II (G+X+Y)	-2	0.0591111	0.253723	0.0431308	0.113308	0.0427167	0.0467326	0.0472033	0.0533881	0.0709525
Sel I (X) - Sel II (G+X+Y)	-1	0.0444967	0.176854	0.0316178	0.0835723	0.0306692	0.033624	0.0363461	0.0367361	0.0925271
Sel I (X) - Sel II (G+X+Y)	-0.5	0.0389519	0.266916	0.0276764	0.0715343	0.0266832	0.0285623	0.0309566	0.0308166	0.106572
Sel I (X) - Sel II (G+X+Y)	0.5	0.0358911	0.375231	0.0252482	0.0696448	0.0243888	0.0263057	0.029194	0.0281717	0.108123
Sel I (X) - Sel II (G+X+Y)	1	0.0425374	0.717839	0.0297466	0.0814659	0.0293925	0.0320346	0.0338454	0.0344126	0.0945768
Sel I (X) - Sel II (G+X+Y)	2	0.0579312	0.256284	0.0402708	0.109383	0.0392796	0.0437888	0.0466538	0.0496267	0.0728253
Sel I (Y) - Sel II (X)	0	0.0358738	0.482531	0.0284021	0.0578552	0.0274884	0.0278443	0.0319539	0.0307839	0.114849
Sel I (Y) - Sel II (X)	-2	0.0355507	0.281828	0.0273352	0.0566657	0.0264377	0.0269797	0.0301582	0.0295922	0.115835
Sel I (Y) - Sel II (X)	-1	0.0365004	0.189159	0.0283836	0.0569706	0.027746	0.0283203	0.0314649	0.0309245	0.114941
Sel I (Y) - Sel II (X)	-0.5	0.0361135	0.199091	0.0293409	0.0581602	0.0286431	0.0289389	0.0323685	0.0318769	0.114553
Sel I (Y) - Sel II (X)	0.5	0.0353144	0.126238	0.0284867	0.0567215	0.0276628	0.0280958	0.0320117	0.0308631	0.114239
Sel I (Y) - Sel II (X)	1	0.0372069	0.0821331	0.0288386	0.0594555	0.0280491	0.0284329	0.0308312	0.0312622	0.114979
Sel I (Y) - Sel II (X)	2	0.0352917	0.181299	0.0281623	0.0572286	0.0274591	0.0276395	0.0308175	0.0304713	0.115949
Sel I (Y) - Sel II (Y)	0	0.0358738	0.482531	0.0284021	0.0578552	0.0274884	0.0278443	0.0319539	0.0307839	0.114849
Sel I (Y) - Sel II (Y)	-2	0.028188	0.118138	0.0216429	0.0443425	0.0209506	0.0211779	0.0237135	0.0233315	0.115995
Sel I (Y) - Sel II (Y)	-1	0.0313765	0.153485	0.0252765	0.0512921	0.0245848	0.0250117	0.0285132	0.0273897	0.114838
Sel I (Y) - Sel II (Y)	-0.5	0.0350768	0.2131	0.0276805	0.0551198	0.0269118	0.0272773	0.0303547	0.030031	0.114634
Sel I (Y) - Sel II (Y)	0.5	0.0334885	0.175502	0.027209	0.0556745	0.0266363	0.026917	0.0299223	0.0294987	0.114623
Sel I (Y) - Sel II (Y)	1	0.0308775	0.48324	0.0246285	0.0520096	0.0243209	0.0245628	0.027071	0.0266883	0.115216
Sel I (Y) - Sel II (Y)	2	0.0272918	0.12936	0.0218834	0.0440581	0.0213124	0.0215451	0.0240746	0.0237971	0.115983
Sel I (Y) - Sel II (G)	0	0.0358738	0.482531	0.0284021	0.0578552	0.0274884	0.0278443	0.0319539	0.0307839	0.114849
Sel I (Y) - Sel II (G)	-2	0.0326215	0.298898	0.0217199	0.0610105	0.0204847	0.0209156	0.0262558	0.0234055	0.11582
Sel I (Y) - Sel II (G)	-1	0.0333619	0.101462	0.0233777	0.0592551	0.0219415	0.0226477	0.0280083	0.0251763	0.11504
Sel I (Y) - Sel II (G)	-0.5	0.0338051	0.196124	0.0236966	0.0597187	0.0226759	0.0228314	0.0271087	0.0255185	0.114691
Sel I (Y) - Sel II (G)	0.5	0.0341739	0.152144	0.0233341	0.0564461	0.0222396	0.0226214	0.0263444	0.0250376	0.114138
Sel I (Y) - Sel II (G)	1	0.0307722	0.265829	0.0211273	0.0571252	0.0200824	0.0205901	0.0251699	0.0226839	0.114686
Sel I (Y) - Sel II (G)	2	0.0305925	0.584797	0.0220292	0.0574372	0.0209837	0.0214382	0.0266198	0.0236933	0.115746
Sel I (Y) - Sel II (X+Y)	0	0.0358738	0.482531	0.0284021	0.0578552	0.0274884	0.0278443	0.0319539	0.0307839	0.114849
Sel I (Y) - Sel II (X+Y)	-2	0.0301038	0.139819	0.0241336	0.0492888	0.0236976	0.0239886	0.0277153	0.0264292	0.115925
Sel I (Y) - Sel II (X+Y)	-1	0.0342933	0.142872	0.0264335	0.0535848	0.025582	0.0259935	0.0299943	0.0286483	0.115006
Sel I (Y) - Sel II (X+Y)	-0.5	0.0340923	0.333424	0.0277763	0.0531332	0.0272473	0.0274247	0.0301454	0.0301198	0.114442
Sel I (Y) - Sel II (X+Y)	0.5	0.0340752	0.103051	0.0270823	0.0557551	0.0264584	0.0267164	0.0292602	0.0292638	0.114694
Sel I (Y) - Sel II (X+Y)	1	0.0328265	0.384469	0.0262445	0.0514862	0.0253639	0.0259439	0.0290741	0.0284464	0.115214
Sel I (Y) - Sel II (X+Y)	2	0.0319985	0.20447	0.0251666	0.0526904	0.0245781	0.025088	0.0283466	0.0273822	0.115852
Sel I (Y) - Sel II (G+X)	0	0.0358738	0.482531	0.0284021	0.0578552	0.0274884	0.0278443	0.0319539	0.0307839	0.114849
Sel I (Y) - Sel II (G+X)	-2	0.0333424	0.0965211	0.0219478	0.0605809	0.0206874	0.0212043	0.0265035	0.0237681	0.11606
Sel I (Y) - Sel II (G+X)	-1	0.0329511	0.291208	0.0225653	0.0603515	0.0213607	0.0219077	0.0270906	0.0244025	0.114886
Sel I (Y) - Sel II (G+X)	-0.5	0.0339844	0.148018	0.0243134	0.0585998	0.0233518	0.0236258	0.028486	0.0264697	0.114341
Sel I (Y) - Sel II (G+X)	0.5	0.0332131	0.0818471	0.0222526	0.0568972	0.0213588	0.0214913	0.0257224	0.0240789	0.114892
Sel I (Y) - Sel II (G+X)	1	0.031076	0.0954305	0.0209077	0.0580837	0.0198375	0.0201549	0.0255563	0.0226411	0.115378
Sel I (Y) - Sel II (G+X)	2	0.0310027	0.104047	0.0206311	0.0558704	0.0196961	0.0202044	0.0251054	0.0223472	0.115987
Sel I (Y) - Sel II (G+Y)	0	0.0358738	0.482531	0.0284021	0.0578552	0.0274884	0.0278443	0.0319539	0.0307839	0.114849
Sel I (Y) - Sel II (G+Y)	-2	0.033954	0.170221	0.0229205	0.069593	0.021806	0.0241478	0.0269791	0.0255957	0.115711
Sel I (Y) - Sel II (G+Y)	-1	0.0353608	0.134711	0.0241812	0.0669129	0.0234224	0.0257651	0.0280329	0.0270846	0.11498
Sel I (Y) - Sel II (G+Y)	-0.5	0.0350623	0.141991	0.0251809	0.0669159	0.024261	0.0258535	0.028897	0.0278722	0.114545
Sel I (Y) - Sel II (G+Y)	0.5	0.0330357	0.81057	0.0238186	0.0596052	0.0230908	0.0243651	0.0275725	0.0262003	0.114462
Sel I (Y) - Sel II (G+Y)	1	0.032891	0.154119	0.0226851	0.0639219	0.0213011	0.0234118	0.0268458	0.0250596	0.115139
Sel I (Y) - Sel II (G+Y)	2	0.0317514	0.605733	0.0220865	0.063187	0.0213281	0.0230534	0.0254078	0.0244446	0.115771
Sel I (Y) - Sel II (G+X+Y)	0	0.0358738	0.482531	0.0284021	0.0578552	0.0274884	0.0278443	0.0319539	0.0307839	0.114849
Sel I (Y) - Sel II (G+X+Y)	-2	0.0341649	0.619117	0.0242142	0.0681516	0.0233332	0.0255985	0.0281342	0.0272671	0.115923
Sel I (Y) - Sel II (G+X+Y)	-1	0.0342406	0.176061	0.0236105	0.0696941	0.0229281	0.0251669	0.0274507	0.0262729	0.115211
Sel I (Y) - Sel II (G+X+Y)	-0.5	0.0353689	0.243229	0.025619	0.0660424	0.0244961	0.0262521	0.0296108	0.0281548	0.114466
Sel I (Y) - Sel II (G+X+Y)	0.5	0.0326165	0.149476	0.0235141	0.0618565	0.0227035	0.0238853	0.027217	0.0259689	0.114512
Sel I (Y) - Sel II (G+X+Y)	1	0.0334113	0.361469	0.023389	0.0668179	0.0227412	0.0249844	0.0270375	0.0262272	0.115099
Sel I (Y) - Sel II (G+X+Y)	2	0.0319156	0.212835	0.022573	0.0691283	0.0221824	0.0249549	0.0267368	0.0253621	0.115813
Sel I (G) - Sel II (X)	0	0.0358738	0.482531	0.0284021	0.0578552	0.0274884	0.0278443	0.0319539	0.0307839	0.114849
Sel I (G) - Sel II (X)	-2	0.0629684	0.261316	0.0479988	0.0802987	0.0460191	0.046426	0.0496487	0.062086	0.0618941
Sel I (G) - Sel II (X)	-1	0.0583825	0.8467	0.0461382	0.0777913	0.0448774	0.0453583	0.0488533	0.0583022	0.0648143
Sel I (G) - Sel II (X)	-0.5	0.0532823	0.309637	0.0421833	0.072137	0.0412925	0.0418163	0.0443934	0.0514148	0.0728219
Sel I (G) - Sel II (X)	0.5	0.0542786	0.222381	0.0428542	0.0709822	0.0417638	0.0420925	0.0445505	0.0516538	0.0772314
Sel I (G) - Sel II (X)	1	0.0600672	0.218503	0.0478461	0.0792782	0.0469843	0.0474322	0.0492939	0.0595617	0.0692233
Sel I (G) - Sel II (X)	2	0.0612153	0.704908	0.0472636	0.0838929	0.0457695	0.0469014	0.0503187	0.0599485	0.0663646
Sel I (G) - Sel II (Y)	0	0.0358738	0.482531	0.0284021	0.0578552	0.0274884	0.0278443	0.0319539	0.0307839	0.114849
Sel I (G) - Sel II (Y)	-2	0.04778	0.21107	0.0376245	0.061362	0.0365452	0.0366822	0.0389544	0.048374	0.0619454
Sel I (G) - Sel II (Y)	-1	0.052417	0.369631	0.0409592	0.070687	0.0399224	0.04037	0.0421629	0.0520021	0.0646654
Sel I (G) - Sel II (Y)	-0.5	0.0555183	0.47127	0.0430566	0.0704205	0.0414325	0.0419268	0.0444962	0.0522819	0.0731155
Sel I (G) - Sel II (Y)	0.5	0.0527361	0.228449	0.0419865	0.0716076	0.0409549	0.0413078	0.0432973	0.0506243	0.0771987
Sel I (G) - Sel II (Y)	1	0.0531411	0.16274	0.0417744	0.0712481	0.0407226	0.0410471	0.0436125	0.0519303	0.0694116
Sel I (G) - Sel II (Y)	2	0.0478043	0.158433	0.0363253	0.0595546	0.0353979	0.0357564	0.0386647	0.0457643	0.06603
Sel I (G) - Sel II (G)	0	0.0358738	0.482531	0.0284021	0.0578552	0.0274884	0.0278443	0.0319539	0.0307839	0.114849
Sel I (G) - Sel II (G)	-2	0.0592818	0.90381	0.0434698	0.080246	0.042037	0.0425158	0.047147	0.05613	0.061735
Sel I (G) - Sel II (G)	-1	0.0569945	0.409495	0.0422379	0.0765794	0.0408355	0.0412571	0.0440682	0.0534094	0.0647052
Sel I (G) - Sel II (G)	-0.5	0.0518341	0.458642	0.0388793	0.0710708	0.0374922	0.0382023	0.0411462	0.0473039	0.0727546
Sel I (G) - Sel II (G)	0.5	0.0500764	0.696903	0.0368434	0.0732629	0.0356644	0.0360812	0.0393385	0.0445578	0.0772587
Sel I (G) - Sel II (G)	1	0.0558375	0.460989	0.0423229	0.0777745	0.0406756	0.0410899	0.0450142	0.0523748	0.0692668
Sel I (G) - Sel II (G)	2	0.0573369	0.550228	0.0423026	0.0774741	0.0404674	0.0410852	0.0442689	0.0532941	0.0662122
Sel I (G) - Sel II (X+Y)	0	0.0358738	0.482531	0.0284021	0.0578552	0.0274884	0.0278443	0.0319539	0.0307839	0.114849
Sel I (G) - Sel II (X+Y)	-2	0.0532344	0.276429	0.0408678	0.0772736	0.0400469	0.0438015	0.045144	0.0570563	0.0617033
Sel I (G) - Sel II (X+Y)	-1	0.0560544	0.802582	0.0429754	0.0713037	0.0418267	0.0433349	0.045133	0.0558681	0.0645625
Sel I (G) - Sel II (X+Y)	-0.5	0.052173	0.442956	0.0404836	0.0672988	0.0392719	0.039917	0.0420678	0.0493447	0.0730522
Sel I (G) - Sel II (X+Y)	0.5	0.0521753	0.316793	0.0405687	0.0689846	0.0394502	0.0401209	0.0424903	0.0488602	0.0772894
Sel I (G) - Sel II (X+Y)	1	0.0549216	0.465534	0.0419354	0.0734293	0.0412158	0.0420497	0.0442947	0.053093	0.0691324
Sel I (G) - Sel II (X+Y)	2	0.056491	0.548117	0.0427849	0.0792952	0.042125	0.0455961	0.0467885	0.0581678	0.0661553
Sel I (G) - Sel II (G+X)	0	0.0358738	0.482531	0.0284021	0.0578552	0.0274884	0.0278443	0.0319539	0.0307839	0.114849
Sel I (G) - Sel II (G+X)	-2	0.0597063	0.475283	0.0441969	0.0788108	0.042778	0.0431358	0.0470207	0.0571095	0.0617613
Sel I (G) - Sel II (G+X)	-1	0.0561411	0.386909	0.0434097	0.0749833	0.0422953	0.0428752	0.0455354	0.0551918	0.0649035
Sel I (G) - Sel II (G+X)	-0.5	0.0510559	0.463806	0.0387013	0.0743976	0.0377506	0.0381174	0.0407894	0.0471692	0.072828
Sel I (G) - Sel II (G+X)	0.5	0.0470748	0.647735	0.0360479	0.0681815	0.0351059	0.0355381	0.0383522	0.0434865	0.0776744
Sel I (G) - Sel II (G+X)	1	0.0554625	0.361794	0.0413221	0.0777726	0.0401393	0.0403698	0.0431676	0.0518788	0.0692647
Sel I (G) - Sel II (G+X)	2	0.0580188	0.490232	0.0435141	0.08078	0.0419666	0.0428301	0.0465714	0.0550769	0.0660579
Sel I (G) - Sel II (G+Y)	0	0.0358738	0.482531	0.0284021	0.0578552	0.0274884	0.0278443	0.0319539	0.0307839	0.114849
Sel I (G) - Sel II (G+Y)	-2	0.0620677	0.386373	0.0486087	0.0976445	0.0483545	0.0538885	0.0542194	0.0671138	0.0620854
Sel I (G) - Sel II (G+Y)	-1	0.0612478	0.663208	0.0464079	0.0913317	0.0462806	0.0514857	0.0509855	0.0632768	0.0646964
Sel I (G) - Sel II (G+Y)	-0.5	0.0547958	0.322139	0.0398185	0.0847552	0.0395681	0.0427457	0.0433081	0.050821	0.0732402
Sel I (G) - Sel II (G+Y)	0.5	0.053574	0.574646	0.0396235	0.0774636	0.0388761	0.0419988	0.0422703	0.0497321	0.0774021
Sel I (G) - Sel II (G+Y)	1	0.0621062	0.367538	0.045888	0.0894095	0.0449001	0.0502587	0.049841	0.0606312	0.069005
Sel I (G) - Sel II (G+Y)	2	0.0636299	0.347946	0.0486607	0.0951927	0.0487131	0.0535694	0.0532348	0.0647016	0.0664939
Sel I (G) - Sel II (G+X+Y)	0	0.0358738	0.482531	0.0284021	0.0578552	0.0274884	0.0278443	0.0319539	0.0307839	0.114849
Sel I (G) - Sel II (G+X+Y)	-2	0.0641624	0.763645	0.0497065	0.101295	0.049521	0.0560514	0.0567327	0.0687338	0.0617713
Sel I (G) - Sel II (G+X+Y)	-1	0.063782	0.306969	0.046899	0.0974429	0.0465584	0.0525878	0.0517043	0.0631683	0.064932
Sel I (G) - Sel II (G+X+Y)	-0.5	0.0560749	1.00278	0.0407773	0.0828801	0.0402904	0.0440637	0.0434624	0.0522601	0.0729756
Sel I (G) - Sel II (G+X+Y)	0.5	0.0532457	1.11867	0.0397613	0.0821132	0.0396344	0.0424613	0.0431323	0.0506871	0.0769721
Sel I (G) - Sel II (G+X+Y)	1	0.0599652	0.358648	0.0459348	0.0953281	0.0451114	0.0514189	0.05141	0.0610924	0.0691001
Sel I (G) - Sel II (G+X+Y)	2	0.0624173	0.23543	0.0473556	0.102876	0.0465008	0.0537106	0.0538868	0.063454	0.0662718
Sel I (X+Y) - Sel II (X)	0	0.0358738	0.482531	0.0284021	0.0578552	0.0274884	0.0278443	0.0319539	0.0307839	0.114849
Sel I (X+Y) - Sel II (X)	-2	0.0492263	0.144556	0.0380207	0.077369	0.0375477	0.0380354	0.0419116	0.0424894	0.0922464
Sel I (X+Y) - Sel II (X)	-1	0.0455282	0.290525	0.0356397	0.0693749	0.0342431	0.0348302	0.0403238	0.0392226	0.0998134
Sel I (X+Y) - Sel II (X)	-0.5	0.0392734	0.111435	0.0309489	0.0645096	0.0299841	0.0303142	0.034036	0.033706	0.107874
Sel I (X+Y) - Sel II (X)	0.5	0.0387418	0.148469	0.0302586	0.0609282	0.0292366	0.0295315	0.0334969	0.0329277	0.109014
Sel I (X+Y) - Sel II (X)	1	0.0443202	0.263645	0.0346494	0.0692078	0.0338161	0.0341418	0.0377953	0.0380798	0.100896
Sel I (X+Y) - Sel II (X)	2	0.049127	0.30643	0.0389806	0.0744122	0.0379792	0.0382363	0.0430149	0.0430398	0.0939407
Sel I (X+Y) - Sel II (Y)	0	0.0358738	0.482531	0.0284021	0.0578552	0.0274884	0.0278443	0.0319539	0.0307839	0.114849
Sel I (X+Y) - Sel II (Y)	-2	0.0390739	0.511656	0.0306157	0.0608414	0.0296634	0.0299556	0.0332601	0.0339877	0.0921906
Sel I (X+Y) - Sel II (Y)	-1	0.0376002	0.195366	0.0298272	0.0600438	0.0290211	0.0292222	0.0325215	0.0328726	0.0999
Sel I (X+Y) - Sel II (Y)	-0.5	0.0375756	0.211246	0.0303409	0.0622071	0.02946	0.0298594	0.0333478	0.0329711	0.108178
Sel I (X+Y) - Sel II (Y)	0.5	0.0381248	0.221175	0.0299215	0.0583402	0.0289459	0.0291638	0.0324033	0.0324958	0.108937
Sel I (X+Y) - Sel II (Y)	1	0.0398651	0.285014	0.0317509	0.0645973	0.0306859	0.0308469	0.0348659	0.0347197	0.101128
Sel I (X+Y) - Sel II (Y)	2	0.0364327	0.299632	0.0296327	0.059442	0.028712	0.0289111	0.0330343	0.0328803	0.0941181
Sel I (X+Y) - Sel II (G)	0	0.0358738	0.482531	0.0284021	0.0578552	0.0274884	0.0278443	0.0319539	0.0307839	0.114849
Sel I (X+Y) - Sel II (G)	-2	0.0446466	0.112773	0.0302548	0.0801892	0.0291269	0.0297654	0.0348147	0.0335652	0.0921565
Sel I (X+Y) - Sel II (G)	-1	0.0406746	0.673801	0.0269349	0.0712144	0.0254313	0.025686	0.0311131	0.0294016	0.100102
Sel I (X+Y) - Sel II (G)	-0.5	0.0367954	0.151767	0.0255239	0.0632561	0.0245356	0.0247581	0.0288758	0.0276728	0.107877
Sel I (X+Y) - Sel II (G)	0.5	0.0359127	0.1177	0.0259773	0.0617765	0.024834	0.0251679	0.0296568	0.0282669	0.108978
Sel I (X+Y) - Sel II (G)	1	0.0377472	0.904218	0.026101	0.0716608	0.0253365	0.0259519	0.0311856	0.0287019	0.101255
Sel I (X+Y) - Sel II (G)	2	0.0419808	0.728935	0.0281374	0.0758175	0.0265654	0.0272649	0.0338011	0.0311027	0.093911
Sel I (X+Y) - Sel II (X+Y)	0	0.0358738	0.482531	0.0284021	0.0578552	0.0274884	0.0278443	0.0319539	0.0307839	0.114849
Sel I (X+Y) - Sel II (X+Y)	-2	0.0445447	0.425714	0.0355622	0.0687479	0.0350554	0.0362111	0.0388685	0.0399622	0.092136
Sel I (X+Y) - Sel II (X+Y)	-1	0.0407003	0.236014	0.0321539	0.0626927	0.0312916	0.0315605	0.0353452	0.0356122	0.0999112
Sel I (X+Y) - Sel II (X+Y)	-0.5	0.0394756	0.0999923	0.0298174	0.0637261	0.0293743	0.0298575	0.0331475	0.0326281	0.107644
Sel I (X+Y) - Sel II (X+Y)	0.5	0.0372044	0.0797729	0.029036	0.0599019	0.0283401	0.0287216	0.0329406	0.0316245	0.10938
Sel I (X+Y) - Sel II (X+Y)	1	0.0423648	0.167784	0.032747	0.065823	0.0316092	0.0322449	0.0376685	0.036323	0.101386
Sel I (X+Y) - Sel II (X+Y)	2	0.0424865	0.649728	0.0337412	0.0673355	0.0325676	0.0335333	0.037241	0.0376952	0.0940814
Sel I (X+Y) - Sel II (G+X)	0	0.0358738	0.482531	0.0284021	0.0578552	0.0274884	0.0278443	0.0319539	0.0307839	0.114849
Sel I (X+Y) - Sel II (G+X)	-2	0.0461023	0.167279	0.0307212	0.0800214	0.0290221	0.0300624	0.0354527	0.0339536	0.0920195
Sel I (X+Y) - Sel II (G+X)	-1	0.0415514	0.261299	0.0284063	0.0731382	0.0268205	0.0272932	0.0336975	0.0314805	0.0997598
Sel I (X+Y) - Sel II (G+X)	-0.5	0.0349074	1.62136	0.0248134	0.0640723	0.0237529	0.0240896	0.0289625	0.0268739	0.107815
Sel I (X+Y) - Sel II (G+X)	0.5	0.0330719	0.256742	0.02404	0.0608518	0.0230931	0.0238332	0.0283175	0.0263528	0.109217
Sel I (X+Y) - Sel II (G+X)	1	0.0382281	0.14156	0.0249054	0.0670953	0.024118	0.0252599	0.0291968	0.0273558	0.101174
Sel I (X+Y) - Sel II (G+X)	2	0.0429921	0.147852	0.0285965	0.0762141	0.0275645	0.0280677	0.0340967	0.0317406	0.0942451
Sel I (X+Y) - Sel II (G+Y)	0	0.0358738	0.482531	0.0284021	0.0578552	0.0274884	0.0278443	0.0319539	0.0307839	0.114849
Sel I (X+Y) - Sel II (G+Y)	-2	0.0463922	0.249301	0.0331799	0.0891812	0.0321981	0.0357619	0.0391129	0.0385367	0.0921953
Sel I (X+Y) - Sel II (G+Y)	-1	0.0419327	0.275179	0.0292355	0.0800657	0.0283314	0.0310959	0.0337031	0.0331616	0.0998747
Sel I (X+Y) - Sel II (G+Y)	-0.5	0.0382415	0.328801	0.0273186	0.0711491	0.0266675	0.0284728	0.0311787	0.0305848	0.107825
Sel I (X+Y) - Sel II (G+Y)	0.5	0.0368289	0.129679	0.0261292	0.0661549	0.0251534	0.0268325	0.0296227	0.0289396	0.109166
Sel I (X+Y) - Sel II (G+Y)	1	0.0398054	0.145079	0.0281027	0.077919	0.0273615	0.0297576	0.0322925	0.0318393	0.101118
Sel I (X+Y) - Sel II (G+Y)	2	0.0448141	0.549712	0.0308691	0.085942	0.0299116	0.0329425	0.0358913	0.0354821	0.0940061
Sel I (X+Y) - Sel II (G+X+Y)	0	0.0358738	0.482531	0.0284021	0.0578552	0.0274884	0.0278443	0.0319539	0.0307839	0.114849
Sel I (X+Y) - Sel II (G+X+Y)	-2	0.0477398	0.911883	0.0332443	0.0918894	0.0323462	0.0355096	0.038252	0.0387843	0.091632
Sel I (X+Y) - Sel II (G+X+Y)	-1	0.0423727	0.248622	0.0295949	0.0818599	0.0290557	0.0318977	0.0341095	0.0338127	0.0996125
Sel I (X+Y) - Sel II (G+X+Y)	-0.5	0.0358402	0.210842	0.0262519	0.0730021	0.0252861	0.0272879	0.0301893	0.0293674	0.10744
Sel I (X+Y) - Sel II (G+X+Y)	0.5	0.035185	0.173583	0.0257089	0.069042	0.0245658	0.0263789	0.0303194	0.0286149	0.109165
Sel I (X+Y) - Sel II (G+X+Y)	1	0.039406	0.170681	0.0274626	0.0792881	0.0265065	0.0295361	0.0320044	0.0312324	0.101007
Sel I (X+Y) - Sel II (G+X+Y)	2	0.045499	0.840233	0.0314421	0.0870561	0.030534	0.0335855	0.0365964	0.0367283	0.0939925
Sel I (G+X) - Sel II (X)	0	0.0358738	0.482531	0.0284021	0.0578552	0.0274884	0.0278443	0.0319539	0.0307839	0.114849
Sel I (G+X) - Sel II (X)	-2	0.0766593	1.07992	0.0600324	0.10452	0.0587521	0.0595373	0.0634106	0.0908408	0.0296953
Sel I (G+X) - Sel II (X)	-1	0.0769377	0.292856	0.0586708	0.102358	0.0566562	0.057466	0.0618068	0.0870282	0.0310465
Sel I (G+X) - Sel II (X)	-0.5	0.072704	0.231069	0.05705	0.0952461	0.05538	0.0559008	0.059337	0.0796649	0.0368723
Sel I (G+X) - Sel II (X)	0.5	0.0729027	0.185121	0.0572737	0.0957251	0.0553173	0.0561669	0.0604098	0.0777614	0.0411533
Sel I (G+X) - Sel II (X)	1	0.0731532	1.34491	0.0592787	0.0994074	0.0582733	0.0583979	0.0623381	0.0850711	0.0328258
Sel I (G+X) - Sel II (X)	2	0.0751197	0.525882	0.0598006	0.104154	0.0587136	0.0598197	0.0635867	0.0866513	0.0321109
Sel I (G+X) - Sel II (Y)	0	0.0358738	0.482531	0.0284021	0.0578552	0.0274884	0.0278443	0.0319539	0.0307839	0.114849
Sel I (G+X) - Sel II (Y)	-2	0.0572976	11.6699	0.0454085	0.0798307	0.0443703	0.0445538	0.0474586	0.0676059	0.0295887
Sel I (G+X) - Sel II (Y)	-1	0.0668712	0.32556	0.0513982	0.0889966	0.050318	0.0504821	0.0542281	0.0749703	0.0310226
Sel I (G+X) - Sel II (Y)	-0.5	0.0684894	0.378442	0.0535364	0.0905899	0.0523163	0.0523257	0.0560107	0.0750463	0.036837
Sel I (G+X) - Sel II (Y)	0.5	0.0674591	0.310543	0.052003	0.0923356	0.0512664	0.0515436	0.0551857	0.0706694	0.0411357
Sel I (G+X) - Sel II (Y)	1	0.0672274	0.535647	0.0541785	0.092614	0.0526659	0.0534439	0.0574881	0.0769784	0.0329945
Sel I (G+X) - Sel II (Y)	2	0.0583918	0.633288	0.0439724	0.0770768	0.0428401	0.0433216	0.0467204	0.0633328	0.0318988
Sel I (G+X) - Sel II (G)	0	0.0358738	0.482531	0.0284021	0.0578552	0.0274884	0.0278443	0.0319539	0.0307839	0.114849
Sel I (G+X) - Sel II (G)	-2	0.0805527	0.783513	0.0608771	0.102755	0.0579871	0.0595318	0.0653864	0.0903537	0.0295267
Sel I (G+X) - Sel II (G)	-1	0.0756375	0.406123	0.0576602	0.099946	0.0560023	0.0567209	0.0614009	0.0841396	0.0312456
Sel I (G+X) - Sel II (G)	-0.5	0.0734104	1.69707	0.0557684	0.0955145	0.0542517	0.0550044	0.0587383	0.0783037	0.0367633
Sel I (G+X) - Sel II (G)	0.5	0.0681687	0.480943	0.0535884	0.0942552	0.0520372	0.0523451	0.0553516	0.0730392	0.0409467
Sel I (G+X) - Sel II (G)	1	0.0735613	0.246588	0.057914	0.101894	0.0568087	0.0576311	0.062208	0.0823915	0.0329155
Sel I (G+X) - Sel II (G)	2	0.0744174	1.37196	0.0577199	0.0988525	0.0558379	0.0561633	0.060592	0.0827091	0.031887
Sel I (G+X) - Sel II (X+Y)	0	0.0358738	0.482531	0.0284021	0.0578552	0.0274884	0.0278443	0.0319539	0.0307839	0.114849
Sel I (G+X) - Sel II (X+Y)	-2	0.0809005	0.852375	0.0552545	0.111281	0.0532649	0.0697912	0.0710532	0.0928083	0.0295097
Sel I (G+X) - Sel II (X+Y)	-1	0.0733245	2.1036	0.0540822	0.101199	0.0523091	0.0565657	0.0604602	0.0850871	0.0309683
Sel I (G+X) - Sel II (X+Y)	-0.5	0.0692315	0.338083	0.0541847	0.0939906	0.0531424	0.0541184	0.0565972	0.0772912	0.0367894
Sel I (G+X) - Sel II (X+Y)	0.5	0.0659425	0.185824	0.0511384	0.0911894	0.0506325	0.0510079	0.0551578	0.0699619	0.0409976
Sel I (G+X) - Sel II (X+Y)	1	0.0758706	0.193945	0.0550425	0.0983447	0.0530003	0.0599432	0.0626674	0.0823726	0.0328397
Sel I (G+X) - Sel II (X+Y)	2	0.0805015	0.244473	0.0551978	0.109673	0.0536398	0.0708666	0.0738343	0.0882803	0.0322794
Sel I (G+X) - Sel II (G+X)	0	0.0358738	0.482531	0.0284021	0.0578552	0.0274884	0.0278443	0.0319539	0.0307839	0.114849
Sel I (G+X) - Sel II (G+X)	-2	0.0795975	1.28243	0.0608933	0.106458	0.0595266	0.0604486	0.0642891	0.0915374	0.0297243
Sel I (G+X) - Sel II (G+X)	-1	0.0749051	3.50433	0.0584151	0.105092	0.0571133	0.0577995	0.0617886	0.0870058	0.0311172
Sel I (G+X) - Sel II (G+X)	-0.5	0.0738029	0.768846	0.0543821	0.0949322	0.0524202	0.0535318	0.0574838	0.0764282	0.0367814
Sel I (G+X) - Sel II (G+X)	0.5	0.0672687	0.461129	0.0521401	0.0923016	0.051412	0.0518695	0.0551114	0.0713969	0.041383
Sel I (G+X) - Sel II (G+X)	1	0.0739716	1.89651	0.0592207	0.100426	0.0577324	0.0592007	0.0643847	0.0851552	0.032788
Sel I (G+X) - Sel II (G+X)	2	0.0740294	0.71775	0.0592834	0.101857	0.0575295	0.0582211	0.0617162	0.0855829	0.0319587
Sel I (G+X) - Sel II (G+Y)	0	0.0358738	0.482531	0.0284021	0.0578552	0.0274884	0.0278443	0.0319539	0.0307839	0.114849
Sel I (G+X) - Sel II (G+Y)	-2	0.105515	0.769821	0.0658765	0.148651	0.064635	0.0905913	0.0982836	0.101974	0.0296955
Sel I (G+X) - Sel II (G+Y)	-1	0.0982202	0.922832	0.0651772	0.137258	0.0633244	0.085945	0.0899288	0.100628	0.0309538
Sel I (G+X) - Sel II (G+Y)	-0.5	0.0771538	0.317792	0.0592744	0.114762	0.0580857	0.0682068	0.0698559	0.0873414	0.036949
Sel I (G+X) - Sel II (G+Y)	0.5	0.0743772	0.746705	0.056129	0.110036	0.0543566	0.0643434	0.0665374	0.0797486	0.0410137
Sel I (G+X) - Sel II (G+Y)	1	0.092061	1.26189	0.0585106	0.131214	0.0564523	0.0773041	0.0837774	0.0866575	0.0331372
Sel I (G+X) - Sel II (G+Y)	2	0.099438	0.329712	0.065152	0.133634	0.0630708	0.0896888	0.0939792	0.0987881	0.0320249
Sel I (G+X) - Sel II (G+X+Y)	0	0.0358738	0.482531	0.0284021	0.0578552	0.0274884	0.0278443	0.0319539	0.0307839	0.114849
Sel I (G+X) - Sel II (G+X+Y)	-2	0.111758	0.597643	0.0652292	0.141607	0.0626522	0.100311	0.106241	0.101559	0.029684
Sel I (G+X) - Sel II (G+X+Y)	-1	0.0995286	0.317847	0.0664568	0.140695	0.0647754	0.0897354	0.0985824	0.103858	0.0310478
Sel I (G+X) - Sel II (G+X+Y)	-0.5	0.083346	0.506562	0.0613887	0.123662	0.0595092	0.0739434	0.0752681	0.0921203	0.0370847
Sel I (G+X) - Sel II (G+X+Y)	0.5	0.0738676	0.665512	0.0557316	0.114271	0.0550407	0.066521	0.06775	0.0802262	0.0410055
Sel I (G+X) - Sel II (G+X+Y)	1	0.0992785	0.653077	0.0646349	0.134873	0.062561	0.0873024	0.0939876	0.0974636	0.0328593
Sel I (G+X) - Sel II (G+X+Y)	2	0.107937	0.556339	0.0631568	0.141952	0.0610436	0.0921008	0.0990001	0.0947751	0.0320708
Sel I (G+Y) - Sel II (X)	0	0.0358738	0.482531	0.0284021	0.0578552	0.0274884	0.0278443	0.0319539	0.0307839	0.114849
Sel I (G+Y) - Sel II (X)	-2	0.0632728	0.578246	0.0471286	0.0863097	0.0461293	0.04678	0.0499809	0.0629289	0.0513433
Sel I (G+Y) - Sel II (X)	-1	0.0631583	2.52378	0.0496053	0.0856601	0.0486663	0.0491613	0.0518053	0.0652181	0.0534218
Sel I (G+Y) - Sel II (X)	-0.5	0.0588687	0.187701	0.0462737	0.074305	0.045032	0.0455056	0.0482488	0.0582483	0.0615157
Sel I (G+Y) - Sel II (X)	0.5	0.0564551	0.198953	0.0445427	0.0718152	0.0434956	0.0435091	0.0471175	0.054194	0.0699544
Sel I (G+Y) - Sel II (X)	1	0.0618887	0.777021	0.0487659	0.0803939	0.0473076	0.048046	0.0516962	0.0618966	0.0602799
Sel I (G+Y) - Sel II (X)	2	0.0633605	0.318221	0.0478046	0.0826016	0.0456286	0.0462946	0.050057	0.0616596	0.0570812
Sel I (G+Y) - Sel II (Y)	0	0.0358738	0.482531	0.0284021	0.0578552	0.0274884	0.0278443	0.0319539	0.0307839	0.114849
Sel I (G+Y) - Sel II (Y)	-2	0.0488013	0.25193	0.0388218	0.0670652	0.0376743	0.0381955	0.0410693	0.0510281	0.0515799
Sel I (G+Y) - Sel II (Y)	-1	0.0566169	0.361655	0.0444203	0.0729745	0.0431311	0.0432533	0.0456452	0.057978	0.0532607
Sel I (G+Y) - Sel II (Y)	-0.5	0.056634	0.861061	0.0447606	0.0768931	0.043756	0.0443135	0.0460782	0.0561245	0.0615836
Sel I (G+Y) - Sel II (Y)	0.5	0.0558841	0.404881	0.0439752	0.0756066	0.04304	0.043196	0.0456839	0.0535709	0.0699821
Sel I (G+Y) - Sel II (Y)	1	0.0559619	0.421297	0.0439893	0.074927	0.0429957	0.0436243	0.04672	0.0559008	0.0601882
Sel I (G+Y) - Sel II (Y)	2	0.0492726	0.14199	0.0382278	0.0627154	0.0370731	0.0373565	0.0401634	0.0491277	0.057145
Sel I (G+Y) - Sel II (G)	0	0.0358738	0.482531	0.0284021	0.0578552	0.0274884	0.0278443	0.0319539	0.0307839	0.114849
Sel I (G+Y) - Sel II (G)	-2	0.0641547	1.60808	0.0475699	0.0829869	0.0459939	0.0462596	0.0502924	0.0630268	0.0513945
Sel I (G+Y) - Sel II (G)	-1	0.0638797	0.258153	0.0479903	0.0878735	0.0465713	0.0470679	0.0507713	0.0627536	0.0531424
Sel I (G+Y) - Sel II (G)	-0.5	0.0568139	0.547226	0.0430414	0.0749198	0.0413185	0.0418941	0.044871	0.0539336	0.0614626
Sel I (G+Y) - Sel II (G)	0.5	0.0539123	0.510451	0.039418	0.0740175	0.0390064	0.0394358	0.0411	0.0480735	0.0697947
Sel I (G+Y) - Sel II (G)	1	0.0565069	0.205224	0.042991	0.0784379	0.0414928	0.0417991	0.0448754	0.0544668	0.0599728
Sel I (G+Y) - Sel II (G)	2	0.0585638	0.351259	0.0445339	0.0805302	0.042967	0.043555	0.0465463	0.0570748	0.0572326
Sel I (G+Y) - Sel II (X+Y)	0	0.0358738	0.482531	0.0284021	0.0578552	0.0274884	0.0278443	0.0319539	0.0307839	0.114849
Sel I (G+Y) - Sel II (X+Y)	-2	0.058527	2.00612	0.0450591	0.080585	0.0441551	0.0496121	0.0503342	0.0666687	0.0514965
Sel I (G+Y) - Sel II (X+Y)	-1	0.0575962	0.967193	0.0456449	0.080264	0.0443817	0.0456794	0.0484386	0.06242	0.0532742
Sel I (G+Y) - Sel II (X+Y)	-0.5	0.0543093	0.644858	0.0433318	0.0718936	0.0425409	0.0433713	0.0454117	0.0544876	0.0615766
Sel I (G+Y) - Sel II (X+Y)	0.5	0.0557702	0.437018	0.0424337	0.0707182	0.0410885	0.0415039	0.0443657	0.05175	0.0698576
Sel I (G+Y) - Sel II (X+Y)	1	0.0587334	0.280727	0.0453982	0.0765906	0.0443442	0.0460391	0.0472397	0.0587826	0.0604668
Sel I (G+Y) - Sel II (X+Y)	2	0.0548383	1.06965	0.0437684	0.0775871	0.0430106	0.0470605	0.0487422	0.0609084	0.0572303
Sel I (G+Y) - Sel II (G+X)	0	0.0358738	0.482531	0.0284021	0.0578552	0.0274884	0.0278443	0.0319539	0.0307839	0.114849
Sel I (G+Y) - Sel II (G+X)	-2	0.0644502	0.380691	0.0487873	0.0877769	0.0471232	0.0480721	0.0513629	0.0644922	0.0515065
Sel I (G+Y) - Sel II (G+X)	-1	0.0628008	0.810111	0.0462824	0.0846764	0.0447309	0.0448652	0.0492752	0.060656	0.0533302
Sel I (G+Y) - Sel II (G+X)	-0.5	0.0554566	0.36506	0.0424819	0.0779607	0.0413611	0.0418826	0.0450542	0.0537663	0.0613548
Sel I (G+Y) - Sel II (G+X)	0.5	0.0529865	0.226856	0.0391782	0.0761997	0.0381634	0.0384873	0.0416904	0.0479829	0.0700507
Sel I (G+Y) - Sel II (G+X)	1	0.0581891	1.2451	0.0433344	0.0769012	0.0418533	0.0428618	0.0450698	0.0554539	0.0603256
Sel I (G+Y) - Sel II (G+X)	2	0.0599182	0.265573	0.044879	0.0801107	0.0439349	0.0447183	0.0477004	0.058045	0.0573637
Sel I (G+Y) - Sel II (G+Y)	0	0.0358738	0.482531	0.0284021	0.0578552	0.0274884	0.0278443	0.0319539	0.0307839	0.114849
Sel I (G+Y) - Sel II (G+Y)	-2	0.0681496	1.05184	0.0518427	0.105007	0.0512539	0.0578477	0.0603174	0.0727922	0.0515379
Sel I (G+Y) - Sel II (G+Y)	-1	0.0680792	0.497675	0.0505913	0.105234	0.0495329	0.0581915	0.0579015	0.0715316	0.0532768
Sel I (G+Y) - Sel II (G+Y)	-0.5	0.060753	1.18866	0.044443	0.0879132	0.0441352	0.0478582	0.0486824	0.0588751	0.0615755
Sel I (G+Y) - Sel II (G+Y)	0.5	0.0534157	0.979592	0.0404816	0.0812255	0.0399254	0.042418	0.0431325	0.0511264	0.0698445
Sel I (G+Y) - Sel II (G+Y)	1	0.0626272	0.574499	0.0471377	0.0924094	0.046807	0.0521928	0.0521968	0.0627616	0.0603203
Sel I (G+Y) - Sel II (G+Y)	2	0.0677644	0.450029	0.0501892	0.100936	0.0498382	0.0563288	0.0567632	0.0678457	0.0573609
Sel I (G+Y) - Sel II (G+X+Y)	0	0.0358738	0.482531	0.0284021	0.0578552	0.0274884	0.0278443	0.0319539	0.0307839	0.114849
Sel I (G+Y) - Sel II (G+X+Y)	-2	0.0703153	0.464346	0.0541361	0.106234	0.0539588	0.061358	0.0612051	0.0768324	0.0516054
Sel I (G+Y) - Sel II (G+X+Y)	-1	0.0696225	1.13047	0.0536017	0.10876	0.0531733	0.0604468	0.0615373	0.0752167	0.053317
Sel I (G+Y) - Sel II (G+X+Y)	-0.5	0.0626861	0.98901	0.0451272	0.0931476	0.0446999	0.050089	0.0481373	0.060454	0.0614416
Sel I (G+Y) - Sel II (G+X+Y)	0.5	0.0560742	0.618158	0.0429526	0.0847122	0.0426587	0.0458184	0.0459151	0.0549766	0.0696776
Sel I (G+Y) - Sel II (G+X+Y)	1	0.0627333	0.59246	0.0472008	0.100163	0.0468509	0.0537567	0.0533463	0.0639444	0.0604243
Sel I (G+Y) - Sel II (G+X+Y)	2	0.0660376	3.63973	0.0500755	0.106476	0.0496707	0.0580864	0.0574774	0.0691321	0.0568352
Sel I (G+X+Y) - Sel II (X)	0	0.0358738	0.482531	0.0284021	0.0578552	0.0274884	0.0278443	0.0319539	0.0307839	0.114849
Sel I (G+X+Y) - Sel II (X)	-2	0.0780625	0.405771	0.0575539	0.103313	0.0562473	0.0575672	0.0613378	0.0865086	0.029403
Sel I (G+X+Y) - Sel II (X)	-1	0.0781836	0.341826	0.0588916	0.105227	0.0565879	0.0576349	0.0621602	0.0864332	0.0300829
Sel I (G+X+Y) - Sel II (X)	-0.5	0.0719203	1.36806	0.055904	0.0992513	0.0544352	0.0547096	0.0574345	0.0800263	0.0348045
Sel I (G+X+Y) - Sel II (X)	0.5	0.0744874	1.03851	0.0573655	0.0968616	0.0561068	0.0566784	0.0610852	0.0785015	0.0389319
Sel I (G+X+Y) - Sel II (X)	1	0.0744699	0.205987	0.0601349	0.100159	0.0584521	0.0589838	0.0627645	0.0863161	0.0319415
Sel I (G+X+Y) - Sel II (X)	2	0.0760993	0.284945	0.0587561	0.104098	0.0576356	0.0582443	0.0622177	0.0853487	0.0316213
Sel I (G+X+Y) - Sel II (Y)	0	0.0358738	0.482531	0.0284021	0.0578552	0.0274884	0.0278443	0.0319539	0.0307839	0.114849
Sel I (G+X+Y) - Sel II (Y)	-2	0.0568104	0.464488	0.0449959	0.0762914	0.0437293	0.0444092	0.0481516	0.0665362	0.0290836
Sel I (G+X+Y) - Sel II (Y)	-1	0.0696934	0.302924	0.0543217	0.0892756	0.0529348	0.0535153	0.0568731	0.0796493	0.0302159
Sel I (G+X+Y) - Sel II (Y)	-0.5	0.0703327	0.500187	0.0549538	0.0947258	0.0533975	0.0540733	0.0581036	0.0780998	0.0346881
Sel I (G+X+Y) - Sel II (Y)	0.5	0.0693047	0.609933	0.052029	0.0926979	0.0503631	0.0512877	0.0549073	0.0712807	0.0387029
Sel I (G+X+Y) - Sel II (Y)	1	0.0679132	0.750793	0.052268	0.0908011	0.0512112	0.0517214	0.055114	0.0746466	0.0318777
Sel I (G+X+Y) - Sel II (Y)	2	0.0591826	0.453126	0.0476533	0.0817773	0.0468059	0.0468944	0.0494434	0.0686153	0.0314552
Sel I (G+X+Y) - Sel II (G)	0	0.0358738	0.482531	0.0284021	0.0578552	0.0274884	0.0278443	0.0319539	0.0307839	0.114849
Sel I (G+X+Y) - Sel II (G)	-2	0.0768038	0.373656	0.0596922	0.107145	0.0582149	0.0588283	0.0624555	0.0883455	0.0293856
Sel I (G+X+Y) - Sel II (G)	-1	0.0794516	0.300706	0.0617705	0.107095	0.0596031	0.0601906	0.0656212	0.0905901	0.0301681
Sel I (G+X+Y) - Sel II (G)	-0.5	0.0716179	1.4828	0.0564231	0.0987897	0.0550015	0.0556214	0.059116	0.0800964	0.034904
Sel I (G+X+Y) - Sel II (G)	0.5	0.0675789	0.376137	0.0513193	0.0915438	0.0502593	0.0509533	0.0548584	0.0705458	0.0386975
Sel I (G+X+Y) - Sel II (G)	1	0.0735866	0.393607	0.0582324	0.100789	0.0569645	0.0572261	0.0610624	0.0824641	0.0320539
Sel I (G+X+Y) - Sel II (G)	2	0.0734133	0.781426	0.058734	0.0994631	0.0577404	0.0580947	0.0611984	0.0841664	0.0314787
Sel I (G+X+Y) - Sel II (X+Y)	0	0.0358738	0.482531	0.0284021	0.0578552	0.0274884	0.0278443	0.0319539	0.0307839	0.114849
Sel I (G+X+Y) - Sel II (X+Y)	-2	0.0820076	0.201406	0.0557861	0.10635	0.0538932	0.0704557	0.0713348	0.0908811	0.0293559
Sel I (G+X+Y) - Sel II (X+Y)	-1	0.0753855	2.57238	0.0565194	0.0991394	0.0547756	0.0598064	0.0621096	0.087716	0.0300566
Sel I (G+X+Y) - Sel II (X+Y)	-0.5	0.0697844	0.253301	0.0535691	0.092535	0.0523465	0.0531318	0.0561984	0.0773294	0.0346794
Sel I (G+X+Y) - Sel II (X+Y)	0.5	0.0682535	0.446885	0.0544533	0.0888138	0.0525156	0.0533824	0.0562835	0.0751864	0.0386494
Sel I (G+X+Y) - Sel II (X+Y)	1	0.0745423	0.395522	0.0550757	0.101402	0.0533699	0.0592865	0.0629955	0.082593	0.0322243
Sel I (G+X+Y) - Sel II (X+Y)	2	0.0802348	0.286426	0.0544477	0.107643	0.0528441	0.0710442	0.074145	0.0853218	0.0314963
Sel I (G+X+Y) - Sel II (G+X)	0	0.0358738	0.482531	0.0284021	0.0578552	0.0274884	0.0278443	0.0319539	0.0307839	0.114849
Sel I (G+X+Y) - Sel II (G+X)	-2	0.0778721	0.598997	0.0621802	0.106068	0.0600864	0.0612696	0.0669023	0.0931373	0.0291856
Sel I (G+X+Y) - Sel II (G+X)	-1	0.0789317	0.490394	0.0616629	0.100687	0.0597843	0.0605619	0.0643544	0.0907703	0.0303558
Sel I (G+X+Y) - Sel II (G+X)	-0.5	0.0706315	1.48557	0.0549608	0.10055	0.0538227	0.0547633	0.0590495	0.078674	0.0347708
Sel I (G+X+Y) - Sel II (G+X)	0.5	0.0700027	0.528273	0.0539837	0.094056	0.0523746	0.0531898	0.0567472	0.074456	0.0386422
Sel I (G+X+Y) - Sel II (G+X)	1	0.0765621	0.807005	0.0578287	0.104666	0.0574533	0.0576822	0.0608471	0.0830076	0.0321803
Sel I (G+X+Y) - Sel II (G+X)	2	0.0762774	0.201098	0.0597926	0.104035	0.0579097	0.0591085	0.0636264	0.0859115	0.0316241
Sel I (G+X+Y) - Sel II (G+Y)	0	0.0358738	0.482531	0.0284021	0.0578552	0.0274884	0.0278443	0.0319539	0.0307839	0.114849
Sel I (G+X+Y) - Sel II (G+Y)	-2	0.110202	0.632464	0.0672228	0.146135	0.0653881	0.0940233	0.099825	0.104251	0.0292225
Sel I (G+X+Y) - Sel II (G+Y)	-1	0.1029	0.331867	0.0676036	0.137645	0.0653081	0.0930064	0.0966347	0.103904	0.0301709
Sel I (G+X+Y) - Sel II (G+Y)	-0.5	0.0833143	0.619691	0.0618581	0.117717	0.0607526	0.0720514	0.0755857	0.092418	0.0347546
Sel I (G+X+Y) - Sel II (G+Y)	0.5	0.0768	0.485245	0.0557331	0.111195	0.0543787	0.0636453	0.0642215	0.0793643	0.0385951
Sel I (G+X+Y) - Sel II (G+Y)	1	0.0967946	0.54067	0.0616421	0.132556	0.0600928	0.0802146	0.0845512	0.0912418	0.0320267
Sel I (G+X+Y) - Sel II (G+Y)	2	0.103682	0.519888	0.0642897	0.136111	0.0620465	0.0873678	0.0941786	0.0961579	0.0314598
Sel I (G+X+Y) - Sel II (G+X+Y)	0	0.0358738	0.482531	0.0284021	0.0578552	0.0274884	0.0278443	0.0319539	0.0307839	0.114849
Sel I (G+X+Y) - Sel II (G+X+Y)	-2	0.120152	0.823268	0.0691846	0.151136	0.066413	0.103572	0.118028	0.107185	0.0293997
Sel I (G+X+Y) - Sel II (G+X+Y)	-1	0.109362	1.22506	0.0666825	0.14412	0.0636774	0.0955384	0.102515	0.103674	0.0301408
Sel I (G+X+Y) - Sel II (G+X+Y)	-0.5	0.0849834	0.764239	0.0623772	0.125722	0.0609159	0.0748366	0.0790261	0.0947494	0.0346617
Sel I (G+X+Y) - Sel II (G+X+Y)	0.5	0.0804835	0.440641	0.0590698	0.116219	0.057965	0.0699508	0.0698628	0.0849371	0.0384539
Sel I (G+X+Y) - Sel II (G+X+Y)	1	0.101075	0.459382	0.0645933	0.139273	0.0624837	0.0912853	0.101563	0.0963628	0.0321523
Sel I (G+X+Y) - Sel II (G+X+Y)	2	0.105601	1.07357	0.0612545	0.135581	0.0595369	0.0903351	0.102964	0.0911933	0.0315187

## Sheet: Fig C in S5 Text Type I error
Selection_mechanism	Selection_effect	Weighted.Median	MBE	MR-Robust	MR-Egger	MR-IVW	MR-Lasso	Contamination.Mixture	MR-RAPS	R2
Sel I (X) - Sel II (X)	0	0.022	0.004	0.044	0.043	0.044	0.047	0.08	0.045	0.114849
	-2	0.323	0.012	0.66	0.16	0.685	0.683	0.666	0.658	0.0706261
	-1	0.096	0.003	0.228	0.082	0.239	0.252	0.262	0.229	0.0926909
	-0.5	0.037	0.004	0.068	0.042	0.064	0.067	0.087	0.058	0.106687
	0.5	0.033	0.002	0.059	0.047	0.063	0.064	0.094	0.064	0.108044
	1	0.108	0.003	0.219	0.061	0.214	0.218	0.232	0.204	0.0940225
	2	0.353	0.014	0.701	0.17	0.719	0.721	0.681	0.697	0.0728003
Sel I (X) - Sel II (Y)	0	0.022	0.004	0.044	0.043	0.044	0.047	0.08	0.045	0.114849
	-2	0.03	0.002	0.051	0.047	0.05	0.052	0.068	0.061	0.0710583
	-1	0.02	0.002	0.033	0.038	0.035	0.04	0.06	0.035	0.0924595
	-0.5	0.018	0	0.038	0.038	0.037	0.042	0.061	0.04	0.106849
	0.5	0.016	0.002	0.04	0.039	0.041	0.039	0.06	0.036	0.108011
	1	0.024	0.003	0.048	0.048	0.048	0.053	0.079	0.049	0.0943696
	2	0.023	0	0.044	0.043	0.041	0.042	0.071	0.046	0.0726362
Sel I (X) - Sel II (G)	0	0.022	0.004	0.044	0.043	0.044	0.047	0.08	0.045	0.114849
Sel I (X) - Sel II (G)	-2	0.009	0	0.009	0.038	0.004	0.006	0.017	0.007	0.0710462
Sel I (X) - Sel II (G)	-1	0.011	0	0.011	0.044	0.009	0.012	0.024	0.01	0.0926436
Sel I (X) - Sel II (G)	-0.5	0.01	0.002	0.011	0.035	0.008	0.012	0.024	0.006	0.106397
Sel I (X) - Sel II (G)	0.5	0.007	0	0.016	0.041	0.012	0.013	0.025	0.012	0.10771
Sel I (X) - Sel II (G)	1	0.008	0.002	0.008	0.039	0.006	0.008	0.024	0.005	0.094118
Sel I (X) - Sel II (G)	2	0.018	0	0.018	0.039	0.011	0.014	0.024	0.014	0.0727416
Sel I (X) - Sel II (X+Y)	0	0.022	0.004	0.044	0.043	0.044	0.047	0.08	0.045	0.114849
Sel I (X) - Sel II (X+Y)	-2	1	0.267	1	0.951	1	1	1	1	0.0707507
Sel I (X) - Sel II (X+Y)	-1	0.981	0.177	1	0.624	1	1	1	1	0.0930329
Sel I (X) - Sel II (X+Y)	-0.5	0.307	0.028	0.583	0.156	0.621	0.622	0.615	0.589	0.107002
Sel I (X) - Sel II (X+Y)	0.5	0.329	0.022	0.636	0.161	0.667	0.668	0.65	0.64	0.107928
Sel I (X) - Sel II (X+Y)	1	0.989	0.182	1	0.684	1	1	0.999	1	0.0945064
Sel I (X) - Sel II (X+Y)	2	1	0.276	1	0.952	1	1	1	1	0.0728497
Sel I (X) - Sel II (G+X)	0	0.022	0.004	0.044	0.043	0.044	0.047	0.08	0.045	0.114849
Sel I (X) - Sel II (G+X)	-2	0.112	0.005	0.327	0.064	0.356	0.363	0.35	0.31	0.0708062
Sel I (X) - Sel II (G+X)	-1	0.109	0.002	0.314	0.049	0.325	0.334	0.335	0.299	0.0925573
Sel I (X) - Sel II (G+X)	-0.5	0.072	0.001	0.201	0.05	0.215	0.225	0.247	0.208	0.106684
Sel I (X) - Sel II (G+X)	0.5	0.097	0.006	0.223	0.064	0.234	0.245	0.283	0.221	0.107922
Sel I (X) - Sel II (G+X)	1	0.117	0.004	0.33	0.061	0.359	0.37	0.367	0.32	0.0942114
Sel I (X) - Sel II (G+X)	2	0.101	0.003	0.313	0.059	0.343	0.347	0.351	0.295	0.0724979
Sel I (X) - Sel II (G+Y)	0	0.022	0.004	0.044	0.043	0.044	0.047	0.08	0.045	0.114849
Sel I (X) - Sel II (G+Y)	-2	1	0.184	1	0.368	1	1	1	1	0.0708895
Sel I (X) - Sel II (G+Y)	-1	1	0.22	1	0.282	1	1	1	1	0.0925295
Sel I (X) - Sel II (G+Y)	-0.5	1	0.196	1	0.192	1	1	1	1	0.106445
Sel I (X) - Sel II (G+Y)	0.5	0.998	0.175	1	0.179	1	1	1	1	0.107706
Sel I (X) - Sel II (G+Y)	1	1	0.218	1	0.238	1	1	1	1	0.0943074
Sel I (X) - Sel II (G+Y)	2	1	0.163	1	0.353	1	1	1	1	0.0729376
Sel I (X) - Sel II (G+X+Y)	0	0.022	0.004	0.044	0.043	0.044	0.047	0.08	0.045	0.114849
Sel I (X) - Sel II (G+X+Y)	-2	1	0.168	1	0.475	1	1	1	1	0.0709525
Sel I (X) - Sel II (G+X+Y)	-1	1	0.238	1	0.366	1	1	1	1	0.0925271
Sel I (X) - Sel II (G+X+Y)	-0.5	1	0.279	1	0.289	1	1	1	1	0.106572
Sel I (X) - Sel II (G+X+Y)	0.5	1	0.261	1	0.249	1	1	1	1	0.108123
Sel I (X) - Sel II (G+X+Y)	1	1	0.282	1	0.375	1	1	1	1	0.0945768
Sel I (X) - Sel II (G+X+Y)	2	1	0.193	1	0.442	1	1	1	1	0.0728253
Sel I (Y) - Sel II (X)	0	0.022	0.004	0.044	0.043	0.044	0.047	0.08	0.045	0.114849
Sel I (Y) - Sel II (X)	-2	0.346	0.027	0.653	0.156	0.703	0.713	0.681	0.665	0.115835
Sel I (Y) - Sel II (X)	-1	0.102	0.004	0.224	0.069	0.238	0.244	0.268	0.217	0.114941
Sel I (Y) - Sel II (X)	-0.5	0.031	0.004	0.065	0.034	0.062	0.067	0.112	0.061	0.114553
Sel I (Y) - Sel II (X)	0.5	0.03	0.001	0.055	0.045	0.06	0.065	0.086	0.05	0.114239
Sel I (Y) - Sel II (X)	1	0.118	0.008	0.228	0.081	0.24	0.25	0.277	0.23	0.114979
Sel I (Y) - Sel II (X)	2	0.372	0.026	0.706	0.17	0.735	0.737	0.707	0.706	0.115949
Sel I (Y) - Sel II (Y)	0	0.022	0.004	0.044	0.043	0.044	0.047	0.08	0.045	0.114849
Sel I (Y) - Sel II (Y)	-2	0.025	0.004	0.045	0.049	0.044	0.047	0.073	0.04	0.115995
Sel I (Y) - Sel II (Y)	-1	0.013	0	0.04	0.035	0.04	0.044	0.073	0.04	0.114838
Sel I (Y) - Sel II (Y)	-0.5	0.027	0.001	0.047	0.043	0.05	0.053	0.066	0.043	0.114634
Sel I (Y) - Sel II (Y)	0.5	0.028	0.001	0.044	0.042	0.045	0.049	0.067	0.046	0.114623
Sel I (Y) - Sel II (Y)	1	0.019	0.001	0.041	0.043	0.042	0.043	0.069	0.039	0.115216
Sel I (Y) - Sel II (Y)	2	0.018	0.001	0.039	0.039	0.038	0.039	0.082	0.042	0.115983
Sel I (Y) - Sel II (G)	0	0.022	0.004	0.044	0.043	0.044	0.047	0.08	0.045	0.114849
Sel I (Y) - Sel II (G)	-2	0.007	0	0.008	0.055	0.007	0.007	0.023	0.006	0.11582
Sel I (Y) - Sel II (G)	-1	0.014	0.002	0.013	0.041	0.016	0.021	0.037	0.008	0.11504
Sel I (Y) - Sel II (G)	-0.5	0.017	0.002	0.009	0.047	0.013	0.013	0.028	0.01	0.114691
Sel I (Y) - Sel II (G)	0.5	0.016	0.001	0.017	0.037	0.011	0.015	0.033	0.013	0.114138
Sel I (Y) - Sel II (G)	1	0.008	0	0.011	0.046	0.009	0.01	0.03	0.008	0.114686
Sel I (Y) - Sel II (G)	2	0.009	0	0.007	0.042	0.007	0.008	0.026	0.004	0.115746
Sel I (Y) - Sel II (X+Y)	0	0.022	0.004	0.044	0.043	0.044	0.047	0.08	0.045	0.114849
Sel I (Y) - Sel II (X+Y)	-2	1	0.425	1	0.981	1	1	1	1	0.115925
Sel I (Y) - Sel II (X+Y)	-1	0.973	0.224	1	0.638	1	1	1	1	0.115006
Sel I (Y) - Sel II (X+Y)	-0.5	0.313	0.019	0.613	0.137	0.633	0.646	0.627	0.626	0.114442
Sel I (Y) - Sel II (X+Y)	0.5	0.324	0.027	0.613	0.15	0.642	0.651	0.64	0.613	0.114694
Sel I (Y) - Sel II (X+Y)	1	0.989	0.249	1	0.667	1	1	1	1	0.115214
Sel I (Y) - Sel II (X+Y)	2	1	0.452	1	0.97	1	1	1	1	0.115852
Sel I (Y) - Sel II (G+X)	0	0.022	0.004	0.044	0.043	0.044	0.047	0.08	0.045	0.114849
Sel I (Y) - Sel II (G+X)	-2	0.127	0.008	0.358	0.044	0.379	0.392	0.375	0.341	0.11606
Sel I (Y) - Sel II (G+X)	-1	0.106	0.004	0.336	0.052	0.353	0.368	0.38	0.352	0.114886
Sel I (Y) - Sel II (G+X)	-0.5	0.077	0.007	0.253	0.05	0.265	0.272	0.293	0.252	0.114341
Sel I (Y) - Sel II (G+X)	0.5	0.086	0.005	0.215	0.042	0.24	0.247	0.262	0.227	0.114892
Sel I (Y) - Sel II (G+X)	1	0.113	0.008	0.335	0.064	0.374	0.383	0.373	0.347	0.115378
Sel I (Y) - Sel II (G+X)	2	0.127	0.007	0.358	0.044	0.379	0.384	0.391	0.367	0.115987
Sel I (Y) - Sel II (G+Y)	0	0.022	0.004	0.044	0.043	0.044	0.047	0.08	0.045	0.114849
Sel I (Y) - Sel II (G+Y)	-2	1	0.304	1	0.259	1	1	1	1	0.115711
Sel I (Y) - Sel II (G+Y)	-1	1	0.302	1	0.225	1	1	1	1	0.11498
Sel I (Y) - Sel II (G+Y)	-0.5	1	0.237	1	0.191	1	1	1	1	0.114545
Sel I (Y) - Sel II (G+Y)	0.5	0.999	0.219	1	0.143	1	1	1	1	0.114462
Sel I (Y) - Sel II (G+Y)	1	1	0.28	1	0.201	1	1	1	1	0.115139
Sel I (Y) - Sel II (G+Y)	2	1	0.26	1	0.22	1	1	1	1	0.115771
Sel I (Y) - Sel II (G+X+Y)	0	0.022	0.004	0.044	0.043	0.044	0.047	0.08	0.045	0.114849
Sel I (Y) - Sel II (G+X+Y)	-2	1	0.317	1	0.331	1	1	1	1	0.115923
Sel I (Y) - Sel II (G+X+Y)	-1	1	0.356	1	0.301	1	1	1	1	0.115211
Sel I (Y) - Sel II (G+X+Y)	-0.5	1	0.293	1	0.27	1	1	1	1	0.114466
Sel I (Y) - Sel II (G+X+Y)	0.5	1	0.305	1	0.245	1	1	1	1	0.114512
Sel I (Y) - Sel II (G+X+Y)	1	1	0.328	1	0.32	1	1	1	1	0.115099
Sel I (Y) - Sel II (G+X+Y)	2	1	0.341	1	0.314	1	1	1	1	0.115813
Sel I (G) - Sel II (X)	0	0.022	0.004	0.044	0.043	0.044	0.047	0.08	0.045	0.114849
Sel I (G) - Sel II (X)	-2	0.217	0.002	0.484	0.194	0.516	0.527	0.52	0.468	0.0618941
Sel I (G) - Sel II (X)	-1	0.077	0	0.168	0.089	0.185	0.191	0.201	0.168	0.0648143
Sel I (G) - Sel II (X)	-0.5	0.03	0.001	0.063	0.045	0.064	0.067	0.084	0.06	0.0728219
Sel I (G) - Sel II (X)	0.5	0.022	0	0.06	0.041	0.06	0.062	0.082	0.063	0.0772314
Sel I (G) - Sel II (X)	1	0.088	0.001	0.182	0.093	0.191	0.197	0.208	0.172	0.0692233
Sel I (G) - Sel II (X)	2	0.253	0.003	0.532	0.215	0.541	0.542	0.558	0.518	0.0663646
Sel I (G) - Sel II (Y)	0	0.022	0.004	0.044	0.043	0.044	0.047	0.08	0.045	0.114849
Sel I (G) - Sel II (Y)	-2	0.023	0	0.052	0.044	0.052	0.055	0.078	0.043	0.0619454
Sel I (G) - Sel II (Y)	-1	0.02	0	0.049	0.052	0.047	0.049	0.067	0.042	0.0646654
Sel I (G) - Sel II (Y)	-0.5	0.026	0	0.052	0.046	0.058	0.063	0.074	0.056	0.0731155
Sel I (G) - Sel II (Y)	0.5	0.019	0	0.049	0.048	0.045	0.051	0.055	0.038	0.0771987
Sel I (G) - Sel II (Y)	1	0.016	0	0.047	0.054	0.049	0.051	0.072	0.046	0.0694116
Sel I (G) - Sel II (Y)	2	0.021	0	0.044	0.036	0.04	0.043	0.073	0.038	0.06603
Sel I (G) - Sel II (G)	0	0.022	0.004	0.044	0.043	0.044	0.047	0.08	0.045	0.114849
Sel I (G) - Sel II (G)	-2	0.013	0	0.021	0.036	0.014	0.018	0.028	0.01	0.061735
Sel I (G) - Sel II (G)	-1	0.016	0	0.031	0.035	0.02	0.021	0.032	0.023	0.0647052
Sel I (G) - Sel II (G)	-0.5	0.015	0	0.03	0.037	0.019	0.02	0.034	0.02	0.0727546
Sel I (G) - Sel II (G)	0.5	0.013	0	0.028	0.042	0.027	0.03	0.042	0.021	0.0772587
Sel I (G) - Sel II (G)	1	0.014	0	0.031	0.046	0.026	0.029	0.04	0.026	0.0692668
Sel I (G) - Sel II (G)	2	0.018	0	0.025	0.035	0.02	0.021	0.043	0.024	0.0662122
Sel I (G) - Sel II (X+Y)	0	0.022	0.004	0.044	0.043	0.044	0.047	0.08	0.045	0.114849
Sel I (G) - Sel II (X+Y)	-2	1	0.097	1	0.98	1	1	1	1	0.0617033
Sel I (G) - Sel II (X+Y)	-1	0.898	0.027	0.999	0.754	0.999	0.998	0.998	0.997	0.0645625
Sel I (G) - Sel II (X+Y)	-0.5	0.235	0	0.532	0.201	0.554	0.567	0.571	0.503	0.0730522
Sel I (G) - Sel II (X+Y)	0.5	0.238	0.002	0.513	0.194	0.544	0.554	0.555	0.507	0.0772894
Sel I (G) - Sel II (X+Y)	1	0.944	0.032	0.999	0.783	0.999	0.999	0.999	0.999	0.0691324
Sel I (G) - Sel II (X+Y)	2	1	0.101	1	0.984	1	1	1	1	0.0661553
Sel I (G) - Sel II (G+X)	0	0.022	0.004	0.044	0.043	0.044	0.047	0.08	0.045	0.114849
Sel I (G) - Sel II (G+X)	-2	0.06	0	0.179	0.084	0.177	0.185	0.208	0.142	0.0617613
Sel I (G) - Sel II (G+X)	-1	0.072	0	0.182	0.073	0.178	0.181	0.203	0.156	0.0649035
Sel I (G) - Sel II (G+X)	-0.5	0.057	0	0.153	0.082	0.154	0.16	0.174	0.134	0.072828
Sel I (G) - Sel II (G+X)	0.5	0.05	0	0.134	0.061	0.134	0.137	0.163	0.106	0.0776744
Sel I (G) - Sel II (G+X)	1	0.075	0	0.189	0.096	0.187	0.19	0.213	0.167	0.0692647
Sel I (G) - Sel II (G+X)	2	0.065	0	0.168	0.092	0.167	0.176	0.196	0.126	0.0660579
Sel I (G) - Sel II (G+Y)	0	0.022	0.004	0.044	0.043	0.044	0.047	0.08	0.045	0.114849
Sel I (G) - Sel II (G+Y)	-2	0.993	0.027	1	0.774	0.999	1	1	1	0.0620854
Sel I (G) - Sel II (G+Y)	-1	0.996	0.033	1	0.785	1	1	1	1	0.0646964
Sel I (G) - Sel II (G+Y)	-0.5	0.979	0.022	0.999	0.699	0.999	0.999	0.999	0.999	0.0732402
Sel I (G) - Sel II (G+Y)	0.5	0.96	0.03	1	0.654	1	1	1	1	0.0774021
Sel I (G) - Sel II (G+Y)	1	0.975	0.023	1	0.756	0.999	1	1	0.999	0.069005
Sel I (G) - Sel II (G+Y)	2	0.976	0.03	0.998	0.734	0.997	0.999	1	0.995	0.0664939
Sel I (G) - Sel II (G+X+Y)	0	0.022	0.004	0.044	0.043	0.044	0.047	0.08	0.045	0.114849
Sel I (G) - Sel II (G+X+Y)	-2	0.997	0.033	1	0.82	1	1	1	1	0.0617713
Sel I (G) - Sel II (G+X+Y)	-1	0.998	0.033	1	0.809	1	1	1	1	0.064932
Sel I (G) - Sel II (G+X+Y)	-0.5	0.992	0.03	1	0.792	1	1	1	1	0.0729756
Sel I (G) - Sel II (G+X+Y)	0.5	0.995	0.043	1	0.785	1	1	1	1	0.0769721
Sel I (G) - Sel II (G+X+Y)	1	1	0.048	1	0.834	1	1	1	1	0.0691001
Sel I (G) - Sel II (G+X+Y)	2	0.997	0.026	1	0.819	1	1	1	1	0.0662718
Sel I (X+Y) - Sel II (X)	0	0.022	0.004	0.044	0.043	0.044	0.047	0.08	0.045	0.114849
Sel I (X+Y) - Sel II (X)	-2	0.33	0.02	0.65	0.148	0.672	0.674	0.665	0.656	0.0922464
Sel I (X+Y) - Sel II (X)	-1	0.092	0.006	0.212	0.074	0.23	0.233	0.245	0.213	0.0998134
Sel I (X+Y) - Sel II (X)	-0.5	0.029	0	0.055	0.057	0.057	0.06	0.076	0.057	0.107874
Sel I (X+Y) - Sel II (X)	0.5	0.03	0.003	0.058	0.05	0.059	0.06	0.088	0.059	0.109014
Sel I (X+Y) - Sel II (X)	1	0.1	0.005	0.228	0.076	0.246	0.26	0.267	0.23	0.100896
Sel I (X+Y) - Sel II (X)	2	0.348	0.019	0.674	0.166	0.704	0.703	0.682	0.668	0.0939407
Sel I (X+Y) - Sel II (Y)	0	0.022	0.004	0.044	0.043	0.044	0.047	0.08	0.045	0.114849
Sel I (X+Y) - Sel II (Y)	-2	0.024	0.002	0.058	0.043	0.049	0.051	0.083	0.048	0.0921906
Sel I (X+Y) - Sel II (Y)	-1	0.02	0.002	0.033	0.041	0.034	0.037	0.054	0.029	0.0999
Sel I (X+Y) - Sel II (Y)	-0.5	0.023	0.002	0.041	0.058	0.041	0.044	0.07	0.036	0.108178
Sel I (X+Y) - Sel II (Y)	0.5	0.02	0.005	0.04	0.039	0.042	0.043	0.062	0.044	0.108937
Sel I (X+Y) - Sel II (Y)	1	0.027	0.003	0.047	0.045	0.049	0.052	0.077	0.049	0.101128
Sel I (X+Y) - Sel II (Y)	2	0.021	0.001	0.034	0.048	0.042	0.043	0.063	0.036	0.0941181
Sel I (X+Y) - Sel II (G)	0	0.022	0.004	0.044	0.043	0.044	0.047	0.08	0.045	0.114849
Sel I (X+Y) - Sel II (G)	-2	0.009	0.001	0.008	0.049	0.01	0.011	0.015	0.006	0.0921565
Sel I (X+Y) - Sel II (G)	-1	0.013	0.002	0.007	0.043	0.007	0.007	0.02	0.008	0.100102
Sel I (X+Y) - Sel II (G)	-0.5	0.019	0.004	0.013	0.045	0.011	0.011	0.028	0.013	0.107877
Sel I (X+Y) - Sel II (G)	0.5	0.015	0.001	0.018	0.053	0.017	0.018	0.046	0.015	0.108978
Sel I (X+Y) - Sel II (G)	1	0.006	0.001	0.007	0.059	0.008	0.011	0.026	0.008	0.101255
Sel I (X+Y) - Sel II (G)	2	0.01	0.001	0.008	0.049	0.007	0.01	0.022	0.008	0.093911
Sel I (X+Y) - Sel II (X+Y)	0	0.022	0.004	0.044	0.043	0.044	0.047	0.08	0.045	0.114849
Sel I (X+Y) - Sel II (X+Y)	-2	1	0.368	1	0.964	1	1	1	1	0.092136
Sel I (X+Y) - Sel II (X+Y)	-1	0.974	0.153	1	0.622	1	1	1	1	0.0999112
Sel I (X+Y) - Sel II (X+Y)	-0.5	0.312	0.017	0.6	0.177	0.64	0.642	0.63	0.616	0.107644
Sel I (X+Y) - Sel II (X+Y)	0.5	0.318	0.023	0.604	0.164	0.637	0.649	0.624	0.612	0.10938
Sel I (X+Y) - Sel II (X+Y)	1	0.981	0.206	1	0.681	1	1	1	1	0.101386
Sel I (X+Y) - Sel II (X+Y)	2	1	0.402	1	0.976	1	1	1	1	0.0940814
Sel I (X+Y) - Sel II (G+X)	0	0.022	0.004	0.044	0.043	0.044	0.047	0.08	0.045	0.114849
Sel I (X+Y) - Sel II (G+X)	-2	0.12	0.004	0.319	0.07	0.373	0.386	0.364	0.331	0.0920195
Sel I (X+Y) - Sel II (G+X)	-1	0.119	0.002	0.302	0.056	0.332	0.343	0.347	0.308	0.0997598
Sel I (X+Y) - Sel II (G+X)	-0.5	0.079	0.005	0.233	0.052	0.244	0.245	0.271	0.239	0.107815
Sel I (X+Y) - Sel II (G+X)	0.5	0.077	0.004	0.221	0.042	0.245	0.252	0.256	0.221	0.109217
Sel I (X+Y) - Sel II (G+X)	1	0.11	0.004	0.294	0.058	0.313	0.325	0.324	0.288	0.101174
Sel I (X+Y) - Sel II (G+X)	2	0.119	0.003	0.328	0.06	0.347	0.348	0.353	0.332	0.0942451
Sel I (X+Y) - Sel II (G+Y)	0	0.022	0.004	0.044	0.043	0.044	0.047	0.08	0.045	0.114849
Sel I (X+Y) - Sel II (G+Y)	-2	1	0.225	1	0.287	1	1	1	1	0.0921953
Sel I (X+Y) - Sel II (G+Y)	-1	1	0.236	1	0.281	1	1	1	1	0.0998747
Sel I (X+Y) - Sel II (G+Y)	-0.5	0.997	0.227	1	0.192	1	1	1	1	0.107825
Sel I (X+Y) - Sel II (G+Y)	0.5	0.992	0.197	1	0.159	1	1	1	1	0.109166
Sel I (X+Y) - Sel II (G+Y)	1	1	0.242	1	0.242	1	1	1	1	0.101118
Sel I (X+Y) - Sel II (G+Y)	2	1	0.234	1	0.292	1	1	1	1	0.0940061
Sel I (X+Y) - Sel II (G+X+Y)	0	0.022	0.004	0.044	0.043	0.044	0.047	0.08	0.045	0.114849
Sel I (X+Y) - Sel II (G+X+Y)	-2	1	0.277	1	0.401	1	1	1	1	0.091632
Sel I (X+Y) - Sel II (G+X+Y)	-1	1	0.28	1	0.33	1	1	1	1	0.0996125
Sel I (X+Y) - Sel II (G+X+Y)	-0.5	1	0.26	1	0.281	1	1	1	1	0.10744
Sel I (X+Y) - Sel II (G+X+Y)	0.5	1	0.26	1	0.259	1	1	1	1	0.109165
Sel I (X+Y) - Sel II (G+X+Y)	1	1	0.303	1	0.327	1	1	1	1	0.101007
Sel I (X+Y) - Sel II (G+X+Y)	2	1	0.25	1	0.41	1	1	1	1	0.0939925
Sel I (G+X) - Sel II (X)	0	0.022	0.004	0.044	0.043	0.044	0.047	0.08	0.045	0.114849
Sel I (G+X) - Sel II (X)	-2	0.064	0	0.179	0.08	0.179	0.192	0.202	0.168	0.0296953
Sel I (G+X) - Sel II (X)	-1	0.044	0	0.08	0.054	0.076	0.08	0.1	0.075	0.0310465
Sel I (G+X) - Sel II (X)	-0.5	0.028	0	0.056	0.047	0.052	0.054	0.077	0.04	0.0368723
Sel I (G+X) - Sel II (X)	0.5	0.03	0	0.072	0.047	0.064	0.067	0.078	0.064	0.0411533
Sel I (G+X) - Sel II (X)	1	0.04	0.001	0.093	0.051	0.087	0.086	0.102	0.085	0.0328258
Sel I (G+X) - Sel II (X)	2	0.086	0.001	0.205	0.098	0.215	0.236	0.242	0.198	0.0321109
Sel I (G+X) - Sel II (Y)	0	0.022	0.004	0.044	0.043	0.044	0.047	0.08	0.045	0.114849
Sel I (G+X) - Sel II (Y)	-2	0.02	0	0.051	0.049	0.045	0.049	0.067	0.042	0.0295887
Sel I (G+X) - Sel II (Y)	-1	0.028	0	0.051	0.04	0.048	0.051	0.06	0.042	0.0310226
Sel I (G+X) - Sel II (Y)	-0.5	0.014	0	0.047	0.048	0.044	0.043	0.062	0.044	0.036837
Sel I (G+X) - Sel II (Y)	0.5	0.021	0	0.051	0.048	0.041	0.045	0.064	0.04	0.0411357
Sel I (G+X) - Sel II (Y)	1	0.021	0	0.045	0.041	0.056	0.066	0.068	0.052	0.0329945
Sel I (G+X) - Sel II (Y)	2	0.02	0	0.036	0.036	0.038	0.042	0.058	0.038	0.0318988
Sel I (G+X) - Sel II (G)	0	0.022	0.004	0.044	0.043	0.044	0.047	0.08	0.045	0.114849
Sel I (G+X) - Sel II (G)	-2	0.032	0	0.048	0.038	0.041	0.047	0.056	0.036	0.0295267
Sel I (G+X) - Sel II (G)	-1	0.016	0	0.03	0.041	0.027	0.029	0.043	0.023	0.0312456
Sel I (G+X) - Sel II (G)	-0.5	0.02	0	0.045	0.039	0.039	0.041	0.052	0.032	0.0367633
Sel I (G+X) - Sel II (G)	0.5	0.017	0	0.042	0.05	0.036	0.04	0.055	0.035	0.0409467
Sel I (G+X) - Sel II (G)	1	0.024	0	0.049	0.05	0.049	0.053	0.065	0.035	0.0329155
Sel I (G+X) - Sel II (G)	2	0.024	0	0.049	0.051	0.041	0.044	0.055	0.043	0.031887
Sel I (G+X) - Sel II (X+Y)	0	0.022	0.004	0.044	0.043	0.044	0.047	0.08	0.045	0.114849
Sel I (G+X) - Sel II (X+Y)	-2	0.733	0.008	0.911	0.36	0.931	0.942	0.908	0.91	0.0295097
Sel I (G+X) - Sel II (X+Y)	-1	0.494	0.005	0.75	0.307	0.784	0.803	0.791	0.754	0.0309683
Sel I (G+X) - Sel II (X+Y)	-0.5	0.134	0	0.317	0.141	0.331	0.334	0.356	0.312	0.0367894
Sel I (G+X) - Sel II (X+Y)	0.5	0.14	0.001	0.336	0.144	0.344	0.355	0.368	0.317	0.0409976
Sel I (G+X) - Sel II (X+Y)	1	0.515	0.005	0.781	0.296	0.789	0.826	0.794	0.775	0.0328397
Sel I (G+X) - Sel II (X+Y)	2	0.82	0.012	0.959	0.424	0.974	0.967	0.935	0.959	0.0322794
Sel I (G+X) - Sel II (G+X)	0	0.022	0.004	0.044	0.043	0.044	0.047	0.08	0.045	0.114849
Sel I (G+X) - Sel II (G+X)	-2	0.029	0.001	0.051	0.048	0.048	0.052	0.071	0.047	0.0297243
Sel I (G+X) - Sel II (G+X)	-1	0.023	0	0.049	0.044	0.044	0.048	0.06	0.037	0.0311172
Sel I (G+X) - Sel II (G+X)	-0.5	0.041	0	0.079	0.044	0.07	0.083	0.097	0.069	0.0367814
Sel I (G+X) - Sel II (G+X)	0.5	0.032	0	0.069	0.061	0.075	0.08	0.089	0.061	0.041383
Sel I (G+X) - Sel II (G+X)	1	0.019	0.001	0.06	0.044	0.056	0.066	0.079	0.049	0.032788
Sel I (G+X) - Sel II (G+X)	2	0.027	0	0.05	0.053	0.052	0.055	0.068	0.049	0.0319587
Sel I (G+X) - Sel II (G+Y)	0	0.022	0.004	0.044	0.043	0.044	0.047	0.08	0.045	0.114849
Sel I (G+X) - Sel II (G+Y)	-2	0.15	0	0.035	0.074	0.037	0.268	0.154	0.029	0.0296955
Sel I (G+X) - Sel II (G+Y)	-1	0.327	0.001	0.203	0.103	0.17	0.537	0.373	0.168	0.0309538
Sel I (G+X) - Sel II (G+Y)	-0.5	0.625	0.009	0.731	0.348	0.648	0.843	0.787	0.644	0.036949
Sel I (G+X) - Sel II (G+Y)	0.5	0.633	0.008	0.794	0.372	0.735	0.856	0.829	0.73	0.0410137
Sel I (G+X) - Sel II (G+Y)	1	0.241	0.002	0.114	0.103	0.102	0.375	0.271	0.099	0.0331372
Sel I (G+X) - Sel II (G+Y)	2	0.165	0	0.062	0.051	0.06	0.302	0.197	0.057	0.0320249
Sel I (G+X) - Sel II (G+X+Y)	0	0.022	0.004	0.044	0.043	0.044	0.047	0.08	0.045	0.114849
Sel I (G+X) - Sel II (G+X+Y)	-2	0.189	0	0.052	0.057	0.046	0.345	0.183	0.039	0.029684
Sel I (G+X) - Sel II (G+X+Y)	-1	0.412	0	0.254	0.134	0.209	0.62	0.455	0.207	0.0310478
Sel I (G+X) - Sel II (G+X+Y)	-0.5	0.772	0.013	0.853	0.409	0.793	0.935	0.884	0.793	0.0370847
Sel I (G+X) - Sel II (G+X+Y)	0.5	0.819	0.014	0.916	0.467	0.862	0.965	0.947	0.872	0.0410055
Sel I (G+X) - Sel II (G+X+Y)	1	0.397	0.003	0.205	0.126	0.171	0.574	0.404	0.163	0.0328593
Sel I (G+X) - Sel II (G+X+Y)	2	0.262	0.002	0.086	0.075	0.084	0.454	0.247	0.064	0.0320708
Sel I (G+Y) - Sel II (X)	0	0.022	0.004	0.044	0.043	0.044	0.047	0.08	0.045	0.114849
Sel I (G+Y) - Sel II (X)	-2	0.203	0.002	0.419	0.197	0.445	0.457	0.463	0.406	0.0513433
Sel I (G+Y) - Sel II (X)	-1	0.056	0.001	0.157	0.085	0.157	0.158	0.172	0.149	0.0534218
Sel I (G+Y) - Sel II (X)	-0.5	0.028	0	0.071	0.044	0.06	0.065	0.081	0.058	0.0615157
Sel I (G+Y) - Sel II (X)	0.5	0.029	0.001	0.064	0.041	0.065	0.064	0.08	0.058	0.0699544
Sel I (G+Y) - Sel II (X)	1	0.066	0	0.181	0.078	0.18	0.186	0.211	0.169	0.0602799
Sel I (G+Y) - Sel II (X)	2	0.231	0.002	0.488	0.204	0.523	0.53	0.535	0.496	0.0570812
Sel I (G+Y) - Sel II (Y)	0	0.022	0.004	0.044	0.043	0.044	0.047	0.08	0.045	0.114849
Sel I (G+Y) - Sel II (Y)	-2	0.024	0	0.056	0.047	0.048	0.048	0.079	0.049	0.0515799
Sel I (G+Y) - Sel II (Y)	-1	0.022	0	0.047	0.048	0.041	0.047	0.07	0.034	0.0532607
Sel I (G+Y) - Sel II (Y)	-0.5	0.023	0	0.06	0.049	0.052	0.057	0.073	0.044	0.0615836
Sel I (G+Y) - Sel II (Y)	0.5	0.022	0	0.053	0.05	0.049	0.05	0.065	0.048	0.0699821
Sel I (G+Y) - Sel II (Y)	1	0.029	0	0.048	0.047	0.046	0.051	0.072	0.048	0.0601882
Sel I (G+Y) - Sel II (Y)	2	0.025	0	0.041	0.034	0.037	0.039	0.06	0.038	0.057145
Sel I (G+Y) - Sel II (G)	0	0.022	0.004	0.044	0.043	0.044	0.047	0.08	0.045	0.114849
Sel I (G+Y) - Sel II (G)	-2	0.019	0	0.036	0.037	0.029	0.03	0.044	0.026	0.0513945
Sel I (G+Y) - Sel II (G)	-1	0.025	0	0.04	0.05	0.041	0.045	0.053	0.035	0.0531424
Sel I (G+Y) - Sel II (G)	-0.5	0.017	0	0.035	0.027	0.031	0.034	0.038	0.027	0.0614626
Sel I (G+Y) - Sel II (G)	0.5	0.016	0	0.035	0.051	0.036	0.043	0.037	0.026	0.0697947
Sel I (G+Y) - Sel II (G)	1	0.013	0	0.032	0.039	0.025	0.026	0.035	0.028	0.0599728
Sel I (G+Y) - Sel II (G)	2	0.023	0.001	0.032	0.036	0.029	0.035	0.049	0.031	0.0572326
Sel I (G+Y) - Sel II (X+Y)	0	0.022	0.004	0.044	0.043	0.044	0.047	0.08	0.045	0.114849
Sel I (G+Y) - Sel II (X+Y)	-2	0.999	0.076	1	0.96	1	1	1	1	0.0514965
Sel I (G+Y) - Sel II (X+Y)	-1	0.875	0.023	0.991	0.702	0.991	0.992	0.99	0.992	0.0532742
Sel I (G+Y) - Sel II (X+Y)	-0.5	0.196	0.002	0.459	0.175	0.472	0.483	0.501	0.441	0.0615766
Sel I (G+Y) - Sel II (X+Y)	0.5	0.222	0.001	0.493	0.188	0.517	0.522	0.54	0.486	0.0698576
Sel I (G+Y) - Sel II (X+Y)	1	0.934	0.039	0.999	0.818	0.998	0.998	1	0.997	0.0604668
Sel I (G+Y) - Sel II (X+Y)	2	1	0.063	1	0.979	1	1	1	1	0.0572303
Sel I (G+Y) - Sel II (G+X)	0	0.022	0.004	0.044	0.043	0.044	0.047	0.08	0.045	0.114849
Sel I (G+Y) - Sel II (G+X)	-2	0.053	0	0.143	0.083	0.14	0.147	0.17	0.126	0.0515065
Sel I (G+Y) - Sel II (G+X)	-1	0.056	0.002	0.138	0.083	0.126	0.13	0.162	0.12	0.0533302
Sel I (G+Y) - Sel II (G+X)	-0.5	0.054	0	0.133	0.07	0.124	0.133	0.151	0.122	0.0613548
Sel I (G+Y) - Sel II (G+X)	0.5	0.051	0.001	0.138	0.083	0.15	0.154	0.169	0.142	0.0700507
Sel I (G+Y) - Sel II (G+X)	1	0.066	0.001	0.134	0.074	0.135	0.145	0.161	0.124	0.0603256
Sel I (G+Y) - Sel II (G+X)	2	0.055	0.001	0.136	0.082	0.148	0.155	0.158	0.133	0.0573637
Sel I (G+Y) - Sel II (G+Y)	0	0.022	0.004	0.044	0.043	0.044	0.047	0.08	0.045	0.114849
Sel I (G+Y) - Sel II (G+Y)	-2	0.97	0.023	0.998	0.687	0.994	1	0.999	0.993	0.0515379
Sel I (G+Y) - Sel II (G+Y)	-1	0.957	0.024	0.999	0.686	0.994	1	0.999	0.998	0.0532768
Sel I (G+Y) - Sel II (G+Y)	-0.5	0.949	0.031	0.998	0.647	0.998	0.999	0.998	0.998	0.0615755
Sel I (G+Y) - Sel II (G+Y)	0.5	0.939	0.018	0.998	0.64	0.994	1	0.998	0.996	0.0698445
Sel I (G+Y) - Sel II (G+Y)	1	0.966	0.025	0.999	0.759	0.996	0.999	0.999	0.999	0.0603203
Sel I (G+Y) - Sel II (G+Y)	2	0.956	0.025	0.998	0.695	0.991	0.999	0.999	0.991	0.0573609
Sel I (G+Y) - Sel II (G+X+Y)	0	0.022	0.004	0.044	0.043	0.044	0.047	0.08	0.045	0.114849
Sel I (G+Y) - Sel II (G+X+Y)	-2	0.985	0.031	1	0.734	0.996	1	0.997	0.998	0.0516054
Sel I (G+Y) - Sel II (G+X+Y)	-1	0.989	0.031	1	0.741	1	1	1	0.999	0.053317
Sel I (G+Y) - Sel II (G+X+Y)	-0.5	0.985	0.025	1	0.759	1	1	1	1	0.0614416
Sel I (G+Y) - Sel II (G+X+Y)	0.5	0.991	0.037	1	0.762	1	1	1	1	0.0696776
Sel I (G+Y) - Sel II (G+X+Y)	1	0.988	0.046	1	0.809	1	0.999	1	1	0.0604243
Sel I (G+Y) - Sel II (G+X+Y)	2	0.992	0.035	0.999	0.781	0.998	0.999	0.999	0.999	0.0568352
Sel I (G+X+Y) - Sel II (X)	0	0.022	0.004	0.044	0.043	0.044	0.047	0.08	0.045	0.114849
Sel I (G+X+Y) - Sel II (X)	-2	0.058	0.001	0.128	0.073	0.126	0.133	0.135	0.114	0.029403
Sel I (G+X+Y) - Sel II (X)	-1	0.032	0	0.074	0.066	0.063	0.072	0.089	0.067	0.0300829
Sel I (G+X+Y) - Sel II (X)	-0.5	0.02	0	0.053	0.054	0.055	0.059	0.072	0.05	0.0348045
Sel I (G+X+Y) - Sel II (X)	0.5	0.032	0	0.061	0.054	0.062	0.063	0.079	0.053	0.0389319
Sel I (G+X+Y) - Sel II (X)	1	0.039	0.001	0.095	0.052	0.095	0.096	0.108	0.084	0.0319415
Sel I (G+X+Y) - Sel II (X)	2	0.077	0.002	0.167	0.087	0.172	0.184	0.181	0.157	0.0316213
Sel I (G+X+Y) - Sel II (Y)	0	0.022	0.004	0.044	0.043	0.044	0.047	0.08	0.045	0.114849
Sel I (G+X+Y) - Sel II (Y)	-2	0.015	0	0.05	0.042	0.039	0.044	0.063	0.019	0.0290836
Sel I (G+X+Y) - Sel II (Y)	-1	0.025	0	0.058	0.035	0.05	0.053	0.073	0.035	0.0302159
Sel I (G+X+Y) - Sel II (Y)	-0.5	0.02	0	0.041	0.047	0.046	0.049	0.055	0.032	0.0346881
Sel I (G+X+Y) - Sel II (Y)	0.5	0.023	0	0.041	0.043	0.033	0.037	0.048	0.025	0.0387029
Sel I (G+X+Y) - Sel II (Y)	1	0.028	0.001	0.04	0.04	0.043	0.043	0.053	0.028	0.0318777
Sel I (G+X+Y) - Sel II (Y)	2	0.018	0	0.06	0.053	0.057	0.06	0.064	0.036	0.0314552
Sel I (G+X+Y) - Sel II (G)	0	0.022	0.004	0.044	0.043	0.044	0.047	0.08	0.045	0.114849
Sel I (G+X+Y) - Sel II (G)	-2	0.018	0.001	0.039	0.051	0.033	0.034	0.046	0.029	0.0293856
Sel I (G+X+Y) - Sel II (G)	-1	0.025	0	0.047	0.05	0.047	0.048	0.063	0.034	0.0301681
Sel I (G+X+Y) - Sel II (G)	-0.5	0.025	0	0.044	0.045	0.041	0.047	0.05	0.027	0.034904
Sel I (G+X+Y) - Sel II (G)	0.5	0.012	0	0.033	0.038	0.027	0.03	0.042	0.023	0.0386975
Sel I (G+X+Y) - Sel II (G)	1	0.018	0	0.052	0.038	0.036	0.037	0.049	0.025	0.0320539
Sel I (G+X+Y) - Sel II (G)	2	0.014	0	0.042	0.04	0.043	0.046	0.051	0.026	0.0314787
Sel I (G+X+Y) - Sel II (X+Y)	0	0.022	0.004	0.044	0.043	0.044	0.047	0.08	0.045	0.114849
Sel I (G+X+Y) - Sel II (X+Y)	-2	0.578	0.005	0.816	0.264	0.846	0.862	0.801	0.783	0.0293559
Sel I (G+X+Y) - Sel II (X+Y)	-1	0.378	0	0.641	0.235	0.651	0.689	0.687	0.613	0.0300566
Sel I (G+X+Y) - Sel II (X+Y)	-0.5	0.133	0.001	0.304	0.125	0.315	0.322	0.323	0.248	0.0346794
Sel I (G+X+Y) - Sel II (X+Y)	0.5	0.141	0.003	0.304	0.127	0.305	0.312	0.332	0.257	0.0386494
Sel I (G+X+Y) - Sel II (X+Y)	1	0.424	0.003	0.692	0.242	0.708	0.754	0.724	0.669	0.0322243
Sel I (G+X+Y) - Sel II (X+Y)	2	0.706	0.008	0.888	0.288	0.918	0.927	0.892	0.883	0.0314963
Sel I (G+X+Y) - Sel II (G+X)	0	0.022	0.004	0.044	0.043	0.044	0.047	0.08	0.045	0.114849
Sel I (G+X+Y) - Sel II (G+X)	-2	0.022	0	0.054	0.047	0.041	0.048	0.066	0.031	0.0291856
Sel I (G+X+Y) - Sel II (G+X)	-1	0.03	0	0.068	0.041	0.069	0.07	0.075	0.044	0.0303558
Sel I (G+X+Y) - Sel II (G+X)	-0.5	0.026	0	0.059	0.063	0.065	0.067	0.07	0.043	0.0347708
Sel I (G+X+Y) - Sel II (G+X)	0.5	0.037	0	0.074	0.06	0.079	0.081	0.093	0.059	0.0386422
Sel I (G+X+Y) - Sel II (G+X)	1	0.034	0	0.049	0.057	0.052	0.055	0.064	0.039	0.0321803
Sel I (G+X+Y) - Sel II (G+X)	2	0.025	0	0.042	0.045	0.039	0.043	0.055	0.03	0.0316241
Sel I (G+X+Y) - Sel II (G+Y)	0	0.022	0.004	0.044	0.043	0.044	0.047	0.08	0.045	0.114849
Sel I (G+X+Y) - Sel II (G+Y)	-2	0.061	0	0.011	0.035	0.007	0.167	0.078	0.005	0.0292225
Sel I (G+X+Y) - Sel II (G+Y)	-1	0.192	0.001	0.073	0.077	0.069	0.331	0.197	0.063	0.0301709
Sel I (G+X+Y) - Sel II (G+Y)	-0.5	0.565	0	0.629	0.302	0.555	0.775	0.726	0.547	0.0347546
Sel I (G+X+Y) - Sel II (G+Y)	0.5	0.503	0.007	0.658	0.311	0.573	0.76	0.729	0.57	0.0385951
Sel I (G+X+Y) - Sel II (G+Y)	1	0.143	0.001	0.052	0.066	0.051	0.251	0.145	0.043	0.0320267
Sel I (G+X+Y) - Sel II (G+Y)	2	0.089	0	0.022	0.049	0.023	0.179	0.099	0.014	0.0314598
Sel I (G+X+Y) - Sel II (G+X+Y)	0	0.022	0.004	0.044	0.043	0.044	0.047	0.08	0.045	0.114849
Sel I (G+X+Y) - Sel II (G+X+Y)	-2	0.102	0.001	0.017	0.033	0.01	0.207	0.112	0.005	0.0293997
Sel I (G+X+Y) - Sel II (G+X+Y)	-1	0.284	0.002	0.102	0.094	0.09	0.419	0.26	0.078	0.0301408
Sel I (G+X+Y) - Sel II (G+X+Y)	-0.5	0.687	0.008	0.749	0.367	0.659	0.888	0.815	0.659	0.0346617
Sel I (G+X+Y) - Sel II (G+X+Y)	0.5	0.736	0.01	0.798	0.408	0.722	0.921	0.869	0.727	0.0384539
Sel I (G+X+Y) - Sel II (G+X+Y)	1	0.215	0.004	0.072	0.063	0.061	0.366	0.21	0.048	0.0321523
Sel I (G+X+Y) - Sel II (G+X+Y)	2	0.113	0	0.012	0.038	0.012	0.228	0.113	0.013	0.0315187

## Sheet: Fig D in S5 Text Estimation
Selection_mechanism	Selection_effect	Weighted.Median	MBE	MR-Robust	MR-Egger	MR-IVW	MR-Lasso	Contamination.Mixture	MR-RAPS	R2
Sel I (X) - Sel II (X)	0	-0.0217387	-0.0408538	-0.0169031	-0.0419307	-0.0172416	-0.016992	-0.0158552	-0.000750017	0.114058
	-2	-0.152317	-0.157213	-0.148893	-0.15728	-0.147609	-0.148086	-0.149072	-0.140502	0.0711186
	-1	-0.0696844	-0.0787565	-0.06549	-0.0874217	-0.0655483	-0.065498	-0.0656252	-0.0500243	0.09242
	-0.5	-0.0358693	-0.0577697	-0.0295119	-0.0558123	-0.0295931	-0.0298502	-0.0294605	-0.013112	0.106946
	0.5	-0.0381402	-0.0710616	-0.0325573	-0.0594794	-0.0325028	-0.0326919	-0.0323389	-0.0165161	0.107771
	1	-0.0691065	-0.0885205	-0.0640912	-0.0830239	-0.064257	-0.0643686	-0.06348	-0.0486989	0.0941977
	2	-0.150952	-0.134978	-0.148439	-0.156843	-0.148038	-0.148304	-0.148434	-0.140273	0.0730536
Sel I (X) - Sel II (Y)	0	-0.0217387	-0.0408538	-0.0169031	-0.0419307	-0.0172416	-0.016992	-0.0158552	-0.000750017	0.114058
	-2	-0.0358484	-0.0597623	-0.0269474	-0.0654518	-0.0268107	-0.0271479	-0.0275647	0.000615574	0.0708538
	-1	-0.0301916	-0.0555743	-0.0245143	-0.0546363	-0.0245512	-0.0247472	-0.0247093	-0.00436484	0.0924668
	-0.5	-0.024534	-0.0461438	-0.0180352	-0.0496085	-0.0178306	-0.0176726	-0.0176459	-0.000517265	0.106829
	0.5	-0.0229982	-0.0427091	-0.0173965	-0.0435243	-0.017331	-0.0175709	-0.0164249	-2.19193e-05	0.108008
	1	-0.0282746	-0.0311133	-0.0215304	-0.0506805	-0.0217107	-0.0218296	-0.0213669	-0.00159097	0.09442
	2	-0.0394413	-0.0596441	-0.0306672	-0.0651118	-0.0306898	-0.0306823	-0.031103	-0.0039831	0.0725874
Sel I (X) - Sel II (G)	0	-0.0217387	-0.0408538	-0.0169031	-0.0419307	-0.0172416	-0.016992	-0.0158552	-0.000750017	0.114058
Sel I (X) - Sel II (G)	-2	-0.0493895	-0.10738	-0.0515047	-0.0185856	-0.0513755	-0.0512736	-0.0489865	-0.0276455	0.0705986
Sel I (X) - Sel II (G)	-1	-0.0749666	-0.0873141	-0.0801022	-0.0489481	-0.0805294	-0.0803952	-0.0779942	-0.0663933	0.0925391
Sel I (X) - Sel II (G)	-0.5	-0.0792408	-0.0889961	-0.0810205	-0.0579133	-0.0811704	-0.0810913	-0.0795422	-0.0696477	0.10671
Sel I (X) - Sel II (G)	0.5	-0.0798405	-0.0908356	-0.0826663	-0.0593658	-0.0825874	-0.0826679	-0.0796887	-0.0713774	0.10787
Sel I (X) - Sel II (G)	1	-0.0754575	-0.0704538	-0.0797853	-0.0440674	-0.0796006	-0.079789	-0.0773743	-0.0659893	0.0940574
Sel I (X) - Sel II (G)	2	-0.0469746	-0.0169346	-0.0508064	-0.0150057	-0.0508809	-0.0511183	-0.0491469	-0.0272117	0.0728821
Sel I (X) - Sel II (X+Y)	0	-0.0217387	-0.0408538	-0.0169031	-0.0419307	-0.0172416	-0.016992	-0.0158552	-0.000750017	0.114058
Sel I (X) - Sel II (X+Y)	-2	-0.39484	-0.375017	-0.405516	-0.366631	-0.405607	-0.40578	-0.404131	-0.438114	0.0707555
Sel I (X) - Sel II (X+Y)	-1	-0.235629	-0.214712	-0.238774	-0.232667	-0.238942	-0.238952	-0.238403	-0.243326	0.0927176
Sel I (X) - Sel II (X+Y)	-0.5	-0.107151	-0.113449	-0.103513	-0.119112	-0.103468	-0.103616	-0.103039	-0.0941019	0.106458
Sel I (X) - Sel II (X+Y)	0.5	-0.105005	-0.117051	-0.102246	-0.120777	-0.102233	-0.10214	-0.101798	-0.0930025	0.108136
Sel I (X) - Sel II (X+Y)	1	-0.222281	-0.225478	-0.223775	-0.220138	-0.223534	-0.223455	-0.223317	-0.226491	0.0942804
Sel I (X) - Sel II (X+Y)	2	-0.380478	-0.353323	-0.390961	-0.355159	-0.391051	-0.391352	-0.390783	-0.420715	0.0728251
Sel I (X) - Sel II (G+X)	0	-0.0217387	-0.0408538	-0.0169031	-0.0419307	-0.0172416	-0.016992	-0.0158552	-0.000750017	0.114058
Sel I (X) - Sel II (G+X)	-2	-0.19617	-0.174857	-0.217288	-0.0906436	-0.217703	-0.217327	-0.211553	-0.220044	0.0709513
Sel I (X) - Sel II (G+X)	-1	-0.186552	-0.194009	-0.202792	-0.0971041	-0.203048	-0.202968	-0.198041	-0.203209	0.0926244
Sel I (X) - Sel II (G+X)	-0.5	-0.166865	-0.172892	-0.178829	-0.0984954	-0.179183	-0.178952	-0.175286	-0.176872	0.10684
Sel I (X) - Sel II (G+X)	0.5	-0.159219	-0.15081	-0.171305	-0.0902206	-0.171848	-0.171702	-0.167852	-0.168518	0.108192
Sel I (X) - Sel II (G+X)	1	-0.18666	-0.186284	-0.203779	-0.0947153	-0.203803	-0.204175	-0.19939	-0.204101	0.0942983
Sel I (X) - Sel II (G+X)	2	-0.192409	-0.17635	-0.213304	-0.0900863	-0.213404	-0.212753	-0.208495	-0.215246	0.0730703
Sel I (X) - Sel II (G+Y)	0	-0.0217387	-0.0408538	-0.0169031	-0.0419307	-0.0172416	-0.016992	-0.0158552	-0.000750017	0.114058
Sel I (X) - Sel II (G+Y)	-2	-0.466551	-0.392656	-0.528518	-0.212592	-0.528646	-0.528307	-0.51763	-0.582216	0.0709549
Sel I (X) - Sel II (G+Y)	-1	-0.390227	-0.364639	-0.435687	-0.167985	-0.435839	-0.435241	-0.426683	-0.463526	0.0924163
Sel I (X) - Sel II (G+Y)	-0.5	-0.301707	-0.285779	-0.333401	-0.137319	-0.333818	-0.333006	-0.326119	-0.346848	0.106657
Sel I (X) - Sel II (G+Y)	0.5	-0.299623	-0.268274	-0.330328	-0.136635	-0.330757	-0.330094	-0.32324	-0.343128	0.107998
Sel I (X) - Sel II (G+Y)	1	-0.367382	-0.335467	-0.409641	-0.156412	-0.410233	-0.410343	-0.399826	-0.434037	0.0944903
Sel I (X) - Sel II (G+Y)	2	-0.451733	-0.411366	-0.509365	-0.207825	-0.509847	-0.508773	-0.49793	-0.558637	0.0730076
Sel I (X) - Sel II (G+X+Y)	0	-0.0217387	-0.0408538	-0.0169031	-0.0419307	-0.0172416	-0.016992	-0.0158552	-0.000750017	0.114058
Sel I (X) - Sel II (G+X+Y)	-2	-0.584946	-0.524224	-0.657029	-0.286704	-0.655796	-0.658601	-0.644809	-0.730875	0.0710054
Sel I (X) - Sel II (G+X+Y)	-1	-0.477588	-0.438303	-0.531442	-0.217174	-0.5311	-0.531818	-0.52144	-0.570137	0.0926607
Sel I (X) - Sel II (G+X+Y)	-0.5	-0.386345	-0.369999	-0.426003	-0.178107	-0.426236	-0.425251	-0.416926	-0.448436	0.106512
Sel I (X) - Sel II (G+X+Y)	0.5	-0.347604	-0.306026	-0.383838	-0.163483	-0.384514	-0.383922	-0.376017	-0.401836	0.108264
Sel I (X) - Sel II (G+X+Y)	1	-0.439982	-0.379593	-0.48974	-0.201345	-0.490063	-0.48926	-0.479884	-0.523136	0.0943999
Sel I (X) - Sel II (G+X+Y)	2	-0.548228	-0.443614	-0.617574	-0.255103	-0.61705	-0.617489	-0.605302	-0.68417	0.0726197
Sel I (Y) - Sel II (X)	0	-0.0217387	-0.0408538	-0.0169031	-0.0419307	-0.0172416	-0.016992	-0.0158552	-0.000750017	0.114058
Sel I (Y) - Sel II (X)	-2	-0.165803	-0.165407	-0.164281	-0.173245	-0.164525	-0.164542	-0.164245	-0.161164	0.113645
Sel I (Y) - Sel II (X)	-1	-0.0950038	-0.10557	-0.0912232	-0.108268	-0.0911817	-0.0910296	-0.0907068	-0.0813845	0.113864
Sel I (Y) - Sel II (X)	-0.5	-0.046139	-0.0654229	-0.0410513	-0.0654056	-0.0407075	-0.040643	-0.0408597	-0.0268184	0.11412
Sel I (Y) - Sel II (X)	0.5	-0.0451968	-0.0508526	-0.0399586	-0.0638529	-0.0397238	-0.0397875	-0.0395102	-0.0258222	0.114213
Sel I (Y) - Sel II (X)	1	-0.0949312	-0.098988	-0.0921428	-0.10831	-0.0921317	-0.0920908	-0.0918772	-0.08256	0.114235
Sel I (Y) - Sel II (X)	2	-0.167993	-0.152571	-0.168031	-0.17459	-0.16824	-0.168313	-0.167782	-0.165349	0.114355
Sel I (Y) - Sel II (Y)	0	-0.0217387	-0.0408538	-0.0169031	-0.0419307	-0.0172416	-0.016992	-0.0158552	-0.000750017	0.114058
Sel I (Y) - Sel II (Y)	-2	-0.0958094	-0.103315	-0.0923239	-0.108222	-0.0923633	-0.0924475	-0.0918937	-0.0827766	0.113833
Sel I (Y) - Sel II (Y)	-1	-0.0604467	-0.0726831	-0.0560787	-0.0797085	-0.0559717	-0.0560089	-0.0553907	-0.0432122	0.113805
Sel I (Y) - Sel II (Y)	-0.5	-0.0359298	-0.0303602	-0.0308068	-0.0565029	-0.030712	-0.0308714	-0.0313075	-0.0158254	0.114124
Sel I (Y) - Sel II (Y)	0.5	-0.0333822	-0.0421874	-0.0291078	-0.0546271	-0.0291314	-0.0294553	-0.0285492	-0.0139981	0.114333
Sel I (Y) - Sel II (Y)	1	-0.0591425	-0.0750003	-0.0539648	-0.0793568	-0.0541569	-0.0540193	-0.0535629	-0.0411819	0.114538
Sel I (Y) - Sel II (Y)	2	-0.0986882	-0.102663	-0.0949259	-0.111697	-0.0947255	-0.0946051	-0.0951471	-0.0855394	0.114646
Sel I (Y) - Sel II (G)	0	-0.0217387	-0.0408538	-0.0169031	-0.0419307	-0.0172416	-0.016992	-0.0158552	-0.000750017	0.114058
Sel I (Y) - Sel II (G)	-2	-0.100582	-0.114893	-0.105544	-0.0624862	-0.105124	-0.105354	-0.103035	-0.0969377	0.113864
Sel I (Y) - Sel II (G)	-1	-0.100433	-0.100637	-0.103617	-0.0677075	-0.103281	-0.103667	-0.10146	-0.0948999	0.114297
Sel I (Y) - Sel II (G)	-0.5	-0.0862167	-0.083789	-0.0881475	-0.0639039	-0.0883655	-0.0881593	-0.0860088	-0.077956	0.114181
Sel I (Y) - Sel II (G)	0.5	-0.08754	-0.106894	-0.0901188	-0.0663944	-0.0902393	-0.0901471	-0.0881473	-0.0803916	0.114785
Sel I (Y) - Sel II (G)	1	-0.0972155	-0.106468	-0.102388	-0.0625834	-0.102719	-0.102578	-0.0989791	-0.0935747	0.114635
Sel I (Y) - Sel II (G)	2	-0.100109	-0.0946214	-0.105833	-0.062998	-0.106053	-0.106044	-0.103156	-0.0974313	0.114518
Sel I (Y) - Sel II (X+Y)	0	-0.0217387	-0.0408538	-0.0169031	-0.0419307	-0.0172416	-0.016992	-0.0158552	-0.000750017	0.114058
Sel I (Y) - Sel II (X+Y)	-2	-0.324402	-0.306446	-0.32846	-0.308696	-0.328522	-0.328524	-0.328448	-0.339895	0.113865
Sel I (Y) - Sel II (X+Y)	-1	-0.228857	-0.230055	-0.230458	-0.22643	-0.230604	-0.23042	-0.230682	-0.233121	0.113862
Sel I (Y) - Sel II (X+Y)	-0.5	-0.108489	-0.112504	-0.105604	-0.11817	-0.105785	-0.105537	-0.10508	-0.097146	0.113901
Sel I (Y) - Sel II (X+Y)	0.5	-0.11296	-0.123576	-0.108781	-0.12448	-0.108946	-0.108737	-0.107997	-0.100756	0.114345
Sel I (Y) - Sel II (X+Y)	1	-0.218734	-0.224155	-0.219744	-0.216552	-0.21977	-0.219614	-0.2197	-0.221485	0.114474
Sel I (Y) - Sel II (X+Y)	2	-0.313885	-0.295681	-0.318318	-0.299559	-0.318251	-0.31825	-0.318752	-0.328799	0.11485
Sel I (Y) - Sel II (G+X)	0	-0.0217387	-0.0408538	-0.0169031	-0.0419307	-0.0172416	-0.016992	-0.0158552	-0.000750017	0.114058
Sel I (Y) - Sel II (G+X)	-2	-0.19643	-0.187793	-0.212645	-0.103216	-0.212534	-0.212529	-0.208408	-0.213836	0.113777
Sel I (Y) - Sel II (G+X)	-1	-0.189076	-0.178089	-0.203508	-0.104721	-0.203732	-0.203619	-0.19927	-0.203772	0.114064
Sel I (Y) - Sel II (G+X)	-0.5	-0.164989	-0.171176	-0.1781	-0.095973	-0.178742	-0.178702	-0.174335	-0.176084	0.11454
Sel I (Y) - Sel II (G+X)	0.5	-0.161966	-0.151124	-0.173156	-0.0922424	-0.173502	-0.173292	-0.169235	-0.170719	0.114477
Sel I (Y) - Sel II (G+X)	1	-0.188188	-0.180335	-0.203318	-0.10262	-0.20317	-0.203012	-0.199138	-0.203615	0.114611
Sel I (Y) - Sel II (G+X)	2	-0.190409	-0.182882	-0.206606	-0.0985265	-0.206508	-0.206569	-0.202339	-0.207265	0.114358
Sel I (Y) - Sel II (G+Y)	0	-0.0217387	-0.0408538	-0.0169031	-0.0419307	-0.0172416	-0.016992	-0.0158552	-0.000750017	0.114058
Sel I (Y) - Sel II (G+Y)	-2	-0.366384	-0.328708	-0.406162	-0.156105	-0.406174	-0.406079	-0.397657	-0.425034	0.113648
Sel I (Y) - Sel II (G+Y)	-1	-0.353351	-0.321605	-0.392392	-0.153599	-0.392491	-0.392753	-0.38491	-0.41005	0.113929
Sel I (Y) - Sel II (G+Y)	-0.5	-0.297125	-0.272359	-0.326229	-0.133	-0.326664	-0.326145	-0.319045	-0.337964	0.114056
Sel I (Y) - Sel II (G+Y)	0.5	-0.292843	-0.279113	-0.322638	-0.13189	-0.32347	-0.322315	-0.315347	-0.333845	0.114473
Sel I (Y) - Sel II (G+Y)	1	-0.334488	-0.323337	-0.369937	-0.148526	-0.37055	-0.369786	-0.362255	-0.385362	0.114681
Sel I (Y) - Sel II (G+Y)	2	-0.354167	-0.336497	-0.392395	-0.152033	-0.393014	-0.391975	-0.383676	-0.409841	0.114397
Sel I (Y) - Sel II (G+X+Y)	0	-0.0217387	-0.0408538	-0.0169031	-0.0419307	-0.0172416	-0.016992	-0.0158552	-0.000750017	0.114058
Sel I (Y) - Sel II (G+X+Y)	-2	-0.437436	-0.381602	-0.4847	-0.200039	-0.485039	-0.484191	-0.474814	-0.510624	0.113685
Sel I (Y) - Sel II (G+X+Y)	-1	-0.423357	-0.394377	-0.468236	-0.189457	-0.468548	-0.468259	-0.458396	-0.492655	0.113842
Sel I (Y) - Sel II (G+X+Y)	-0.5	-0.374269	-0.334797	-0.412588	-0.177305	-0.412993	-0.412714	-0.404766	-0.431962	0.114332
Sel I (Y) - Sel II (G+X+Y)	0.5	-0.339449	-0.280279	-0.373983	-0.162405	-0.374574	-0.373727	-0.366985	-0.38987	0.11432
Sel I (Y) - Sel II (G+X+Y)	1	-0.39605	-0.377428	-0.435273	-0.18035	-0.435635	-0.434723	-0.42655	-0.456589	0.114381
Sel I (Y) - Sel II (G+X+Y)	2	-0.413042	-0.383379	-0.457503	-0.180831	-0.458025	-0.457252	-0.447915	-0.48085	0.114768
Sel I (G) - Sel II (X)	0	-0.0217387	-0.0408538	-0.0169031	-0.0419307	-0.0172416	-0.016992	-0.0158552	-0.000750017	0.114058
Sel I (G) - Sel II (X)	-2	-0.152724	-0.150982	-0.151732	-0.152442	-0.15173	-0.152142	-0.151601	-0.137798	0.0618672
Sel I (G) - Sel II (X)	-1	-0.0568536	-0.0865635	-0.0539075	-0.0584646	-0.0540785	-0.053859	-0.053524	-0.0140677	0.0648398
Sel I (G) - Sel II (X)	-0.5	0.00117242	-0.0160347	0.00864332	-0.00333781	0.00807653	0.00823037	0.00910801	0.0546705	0.0730215
Sel I (G) - Sel II (X)	0.5	0.00555867	-0.0105825	0.0136293	0.00363341	0.0138404	0.0138131	0.013503	0.057803	0.077536
Sel I (G) - Sel II (X)	1	-0.0561012	-0.0552053	-0.0525128	-0.0575879	-0.0524265	-0.0522928	-0.0533312	-0.0150694	0.0690285
Sel I (G) - Sel II (X)	2	-0.157282	-0.158658	-0.156009	-0.158257	-0.155592	-0.155533	-0.156499	-0.144064	0.0662085
Sel I (G) - Sel II (Y)	0	-0.0217387	-0.0408538	-0.0169031	-0.0419307	-0.0172416	-0.016992	-0.0158552	-0.000750017	0.114058
Sel I (G) - Sel II (Y)	-2	-0.058631	-0.0756025	-0.0560637	-0.055119	-0.0563502	-0.0563429	-0.0555544	-0.0138127	0.0620009
Sel I (G) - Sel II (Y)	-1	-0.0120012	-0.0485835	-0.0064866	-0.012928	-0.00707576	-0.0065193	-0.00623462	0.0467383	0.0646379
Sel I (G) - Sel II (Y)	-0.5	0.0164954	-0.0395259	0.025867	0.00875859	0.0258574	0.02616	0.0253051	0.0758378	0.0729628
Sel I (G) - Sel II (Y)	0.5	0.0214195	0.0671561	0.0318329	0.0166053	0.0312632	0.0315885	0.031109	0.0800239	0.0775901
Sel I (G) - Sel II (Y)	1	-0.00527365	-0.0522666	-0.000832916	-0.00596665	-0.00202957	-0.00127621	-0.000573069	0.0495927	0.0691542
Sel I (G) - Sel II (Y)	2	-0.0601472	-0.0805034	-0.0573493	-0.0598907	-0.0573199	-0.0574217	-0.0567143	-0.0186526	0.0664054
Sel I (G) - Sel II (G)	0	-0.0217387	-0.0408538	-0.0169031	-0.0419307	-0.0172416	-0.016992	-0.0158552	-0.000750017	0.114058
Sel I (G) - Sel II (G)	-2	-0.0513953	-0.0649576	-0.0479447	-0.0535083	-0.048108	-0.047608	-0.0480859	-0.00418591	0.0620977
Sel I (G) - Sel II (G)	-1	-0.0469339	-0.0546645	-0.0441754	-0.0499046	-0.0440953	-0.0440884	-0.0444112	-0.00201042	0.0646427
Sel I (G) - Sel II (G)	-0.5	-0.0417496	-0.0649122	-0.0385319	-0.0389869	-0.038115	-0.0382887	-0.038273	-0.0031201	0.0729785
Sel I (G) - Sel II (G)	0.5	-0.0419459	-0.0189985	-0.0372998	-0.0405892	-0.0375925	-0.0369715	-0.0367213	-0.00387266	0.077661
Sel I (G) - Sel II (G)	1	-0.0424666	-0.0525338	-0.0402888	-0.0407052	-0.0401161	-0.0396667	-0.0411272	-0.000119078	0.0691424
Sel I (G) - Sel II (G)	2	-0.0487524	-0.121812	-0.0442433	-0.0505904	-0.0445489	-0.0441822	-0.0446043	-0.00225426	0.065968
Sel I (G) - Sel II (X+Y)	0	-0.0217387	-0.0408538	-0.0169031	-0.0419307	-0.0172416	-0.016992	-0.0158552	-0.000750017	0.114058
Sel I (G) - Sel II (X+Y)	-2	-0.363331	-0.33513	-0.367863	-0.363763	-0.367789	-0.36792	-0.368241	-0.417429	0.0618584
Sel I (G) - Sel II (X+Y)	-1	-0.241284	-0.221351	-0.242009	-0.240003	-0.242195	-0.242245	-0.241882	-0.253425	0.0647563
Sel I (G) - Sel II (X+Y)	-0.5	-0.0810815	-0.0798292	-0.0767837	-0.0853472	-0.0770636	-0.0766148	-0.0768674	-0.0496048	0.0730096
Sel I (G) - Sel II (X+Y)	0.5	-0.0815307	-0.120485	-0.0779052	-0.0857203	-0.0781925	-0.0784037	-0.0781336	-0.0527488	0.077433
Sel I (G) - Sel II (X+Y)	1	-0.22513	-0.225378	-0.22573	-0.225194	-0.225607	-0.225506	-0.226085	-0.231945	0.0690383
Sel I (G) - Sel II (X+Y)	2	-0.355868	-0.339443	-0.359396	-0.357898	-0.358395	-0.359082	-0.360242	-0.402738	0.0662421
Sel I (G) - Sel II (G+X)	0	-0.0217387	-0.0408538	-0.0169031	-0.0419307	-0.0172416	-0.016992	-0.0158552	-0.000750017	0.114058
Sel I (G) - Sel II (G+X)	-2	-0.161444	-0.153864	-0.157614	-0.162266	-0.157208	-0.157353	-0.157822	-0.144925	0.0621901
Sel I (G) - Sel II (G+X)	-1	-0.153908	-0.162988	-0.152752	-0.153959	-0.15267	-0.152933	-0.152498	-0.139377	0.0647225
Sel I (G) - Sel II (G+X)	-0.5	-0.141446	-0.102478	-0.1423	-0.127137	-0.141569	-0.141898	-0.140865	-0.129306	0.0730217
Sel I (G) - Sel II (G+X)	0.5	-0.132986	-0.154401	-0.133895	-0.124564	-0.133617	-0.133374	-0.133761	-0.119898	0.07744
Sel I (G) - Sel II (G+X)	1	-0.151647	-0.143271	-0.151301	-0.15046	-0.150886	-0.151365	-0.151695	-0.13874	0.0692409
Sel I (G) - Sel II (G+X)	2	-0.147954	-0.168744	-0.148758	-0.155853	-0.148565	-0.148471	-0.14868	-0.134573	0.0659393
Sel I (G) - Sel II (G+Y)	0	-0.0217387	-0.0408538	-0.0169031	-0.0419307	-0.0172416	-0.016992	-0.0158552	-0.000750017	0.114058
Sel I (G) - Sel II (G+Y)	-2	-0.364023	-0.345811	-0.363138	-0.364007	-0.354264	-0.375971	-0.375409	-0.410173	0.062244
Sel I (G) - Sel II (G+Y)	-1	-0.355955	-0.333512	-0.359927	-0.353569	-0.352906	-0.36893	-0.367886	-0.402983	0.0647205
Sel I (G) - Sel II (G+Y)	-0.5	-0.289367	-0.272871	-0.305868	-0.265656	-0.304387	-0.30682	-0.305709	-0.329555	0.0730023
Sel I (G) - Sel II (G+Y)	0.5	-0.294039	-0.270614	-0.306991	-0.267967	-0.304556	-0.307922	-0.307197	-0.329534	0.0775335
Sel I (G) - Sel II (G+Y)	1	-0.332118	-0.289641	-0.337353	-0.328192	-0.330998	-0.344732	-0.345122	-0.372014	0.0688785
Sel I (G) - Sel II (G+Y)	2	-0.349862	-0.345429	-0.346526	-0.352603	-0.338009	-0.359328	-0.358482	-0.385589	0.0662658
Sel I (G) - Sel II (G+X+Y)	0	-0.0217387	-0.0408538	-0.0169031	-0.0419307	-0.0172416	-0.016992	-0.0158552	-0.000750017	0.114058
Sel I (G) - Sel II (G+X+Y)	-2	-0.456374	-0.439605	-0.453861	-0.453553	-0.440282	-0.484776	-0.479433	-0.525785	0.062072
Sel I (G) - Sel II (G+X+Y)	-1	-0.450975	-0.49116	-0.455914	-0.435085	-0.444837	-0.478811	-0.474275	-0.524215	0.0646245
Sel I (G) - Sel II (G+X+Y)	-0.5	-0.390111	-0.345841	-0.412905	-0.359971	-0.407834	-0.420065	-0.417276	-0.459917	0.0726804
Sel I (G) - Sel II (G+X+Y)	0.5	-0.351715	-0.321233	-0.371116	-0.322443	-0.367984	-0.374141	-0.372975	-0.406441	0.0773925
Sel I (G) - Sel II (G+X+Y)	1	-0.412063	-0.410366	-0.418328	-0.402435	-0.408556	-0.436963	-0.43261	-0.472294	0.0690693
Sel I (G) - Sel II (G+X+Y)	2	-0.433741	-0.416119	-0.430464	-0.430844	-0.417583	-0.459815	-0.453464	-0.49108	0.0662916
Sel I (X+Y) - Sel II (X)	0	-0.0217387	-0.0408538	-0.0169031	-0.0419307	-0.0172416	-0.016992	-0.0158552	-0.000750017	0.114058
Sel I (X+Y) - Sel II (X)	-2	-0.152088	-0.140617	-0.151784	-0.162791	-0.151946	-0.151775	-0.151912	-0.145754	0.0862335
Sel I (X+Y) - Sel II (X)	-1	-0.0642993	-0.0718819	-0.0619802	-0.0838476	-0.062372	-0.0619186	-0.0623853	-0.0465525	0.0944931
Sel I (X+Y) - Sel II (X)	-0.5	-0.0309743	-0.0440055	-0.0263715	-0.0563525	-0.0266367	-0.0266959	-0.025678	-0.00953587	0.105426
Sel I (X+Y) - Sel II (X)	0.5	-0.0325423	-0.0353397	-0.0256145	-0.0551094	-0.0254119	-0.0252801	-0.0257772	-0.00884169	0.107015
Sel I (X+Y) - Sel II (X)	1	-0.0711172	-0.0801348	-0.0657527	-0.0867069	-0.0654811	-0.0654388	-0.0664794	-0.0513937	0.0977058
Sel I (X+Y) - Sel II (X)	2	-0.158162	-0.169017	-0.155292	-0.164407	-0.155077	-0.15542	-0.154915	-0.149899	0.0894247
Sel I (X+Y) - Sel II (Y)	0	-0.0217387	-0.0408538	-0.0169031	-0.0419307	-0.0172416	-0.016992	-0.0158552	-0.000750017	0.114058
Sel I (X+Y) - Sel II (Y)	-2	-0.0557084	-0.0651193	-0.0486831	-0.0749675	-0.048281	-0.0484723	-0.0488716	-0.0298562	0.0861662
Sel I (X+Y) - Sel II (Y)	-1	-0.0271014	-0.0482014	-0.0184171	-0.0543641	-0.018305	-0.0182288	-0.0187103	0.00202577	0.0945848
Sel I (X+Y) - Sel II (Y)	-0.5	-0.0183274	-0.0395681	-0.0124919	-0.043391	-0.0126763	-0.0128059	-0.0129217	0.00564087	0.105488
Sel I (X+Y) - Sel II (Y)	0.5	-0.0207352	-0.038335	-0.0142633	-0.0429864	-0.0142941	-0.0142311	-0.0134243	0.00370884	0.106816
Sel I (X+Y) - Sel II (Y)	1	-0.0256088	-0.0360885	-0.0192718	-0.0490701	-0.0193269	-0.0193653	-0.0185478	0.000166274	0.0976233
Sel I (X+Y) - Sel II (Y)	2	-0.0596158	-0.0871709	-0.0534986	-0.0815197	-0.0537542	-0.0539072	-0.0536496	-0.0357546	0.0894393
Sel I (X+Y) - Sel II (G)	0	-0.0217387	-0.0408538	-0.0169031	-0.0419307	-0.0172416	-0.016992	-0.0158552	-0.000750017	0.114058
Sel I (X+Y) - Sel II (G)	-2	-0.0620814	-0.0117591	-0.0675133	-0.0314274	-0.0677218	-0.0683071	-0.0639416	-0.0508726	0.0864397
Sel I (X+Y) - Sel II (G)	-1	-0.0734394	-0.0867908	-0.0786179	-0.0437421	-0.0787572	-0.0787491	-0.0755619	-0.0649274	0.0944149
Sel I (X+Y) - Sel II (G)	-0.5	-0.0757762	-0.0897174	-0.0776198	-0.0560137	-0.0773489	-0.0778918	-0.0761932	-0.0655179	0.105549
Sel I (X+Y) - Sel II (G)	0.5	-0.0770228	-0.092613	-0.0796877	-0.0554123	-0.0795551	-0.0797116	-0.077142	-0.0679551	0.106774
Sel I (X+Y) - Sel II (G)	1	-0.0764603	-0.0860588	-0.0800881	-0.04375	-0.080572	-0.0805535	-0.0778535	-0.0670228	0.0974903
Sel I (X+Y) - Sel II (G)	2	-0.065159	-0.0833305	-0.0711167	-0.0313493	-0.0711453	-0.0713642	-0.06802	-0.0552711	0.0898139
Sel I (X+Y) - Sel II (X+Y)	0	-0.0217387	-0.0408538	-0.0169031	-0.0419307	-0.0172416	-0.016992	-0.0158552	-0.000750017	0.114058
Sel I (X+Y) - Sel II (X+Y)	-2	-0.371758	-0.336442	-0.38025	-0.348858	-0.380658	-0.380728	-0.379449	-0.402767	0.0865289
Sel I (X+Y) - Sel II (X+Y)	-1	-0.236714	-0.225449	-0.239459	-0.231837	-0.239714	-0.239483	-0.238745	-0.243886	0.0946252
Sel I (X+Y) - Sel II (X+Y)	-0.5	-0.103485	-0.113003	-0.100699	-0.115615	-0.100347	-0.100206	-0.101045	-0.0909793	0.105285
Sel I (X+Y) - Sel II (X+Y)	0.5	-0.100412	-0.0956871	-0.0986091	-0.113955	-0.0991362	-0.0992729	-0.0980591	-0.0890311	0.106938
Sel I (X+Y) - Sel II (X+Y)	1	-0.220183	-0.213078	-0.222574	-0.215075	-0.222493	-0.222319	-0.222519	-0.225038	0.0974799
Sel I (X+Y) - Sel II (X+Y)	2	-0.357454	-0.346555	-0.364963	-0.333676	-0.365367	-0.365249	-0.365484	-0.385049	0.0891701
Sel I (X+Y) - Sel II (G+X)	0	-0.0217387	-0.0408538	-0.0169031	-0.0419307	-0.0172416	-0.016992	-0.0158552	-0.000750017	0.114058
Sel I (X+Y) - Sel II (G+X)	-2	-0.19527	-0.175727	-0.216276	-0.0859464	-0.216121	-0.215698	-0.211605	-0.218425	0.0866014
Sel I (X+Y) - Sel II (G+X)	-1	-0.187409	-0.182653	-0.204297	-0.0928751	-0.204385	-0.204603	-0.199654	-0.204743	0.0947249
Sel I (X+Y) - Sel II (G+X)	-0.5	-0.166299	-0.165753	-0.177751	-0.0911645	-0.177953	-0.177833	-0.174309	-0.175578	0.105631
Sel I (X+Y) - Sel II (G+X)	0.5	-0.158306	-0.150643	-0.171463	-0.0897257	-0.171871	-0.171449	-0.167897	-0.16874	0.107097
Sel I (X+Y) - Sel II (G+X)	1	-0.184529	-0.191238	-0.202611	-0.0892849	-0.203261	-0.202945	-0.197188	-0.202847	0.0976955
Sel I (X+Y) - Sel II (G+X)	2	-0.188945	-0.182381	-0.208973	-0.0843241	-0.209394	-0.209057	-0.204	-0.210182	0.0893172
Sel I (X+Y) - Sel II (G+Y)	0	-0.0217387	-0.0408538	-0.0169031	-0.0419307	-0.0172416	-0.016992	-0.0158552	-0.000750017	0.114058
Sel I (X+Y) - Sel II (G+Y)	-2	-0.435059	-0.39951	-0.490102	-0.179768	-0.490788	-0.489784	-0.478921	-0.527479	0.0860659
Sel I (X+Y) - Sel II (G+Y)	-1	-0.394803	-0.347071	-0.440345	-0.166442	-0.440625	-0.440443	-0.431568	-0.467871	0.0946206
Sel I (X+Y) - Sel II (G+Y)	-0.5	-0.304457	-0.254005	-0.336601	-0.136169	-0.337525	-0.336703	-0.329653	-0.350535	0.105583
Sel I (X+Y) - Sel II (G+Y)	0.5	-0.303057	-0.278584	-0.335347	-0.133059	-0.335731	-0.335298	-0.327905	-0.348902	0.107194
Sel I (X+Y) - Sel II (G+Y)	1	-0.364819	-0.346571	-0.408317	-0.150914	-0.408872	-0.408765	-0.399025	-0.431575	0.0975556
Sel I (X+Y) - Sel II (G+Y)	2	-0.411593	-0.337777	-0.464389	-0.166632	-0.465233	-0.463914	-0.454144	-0.497225	0.0892009
Sel I (X+Y) - Sel II (G+X+Y)	0	-0.0217387	-0.0408538	-0.0169031	-0.0419307	-0.0172416	-0.016992	-0.0158552	-0.000750017	0.114058
Sel I (X+Y) - Sel II (G+X+Y)	-2	-0.534937	-0.469271	-0.600286	-0.238462	-0.600878	-0.599633	-0.587603	-0.651059	0.0865208
Sel I (X+Y) - Sel II (G+X+Y)	-1	-0.479527	-0.416455	-0.535215	-0.216335	-0.535244	-0.534644	-0.524155	-0.573371	0.0948156
Sel I (X+Y) - Sel II (G+X+Y)	-0.5	-0.392816	-0.345325	-0.433204	-0.185514	-0.433835	-0.433054	-0.424302	-0.456665	0.105261
Sel I (X+Y) - Sel II (G+X+Y)	0.5	-0.355747	-0.3247	-0.392265	-0.164405	-0.392522	-0.391877	-0.384508	-0.411339	0.107186
Sel I (X+Y) - Sel II (G+X+Y)	1	-0.440811	-0.386326	-0.49081	-0.194386	-0.491038	-0.490182	-0.480011	-0.522876	0.0977679
Sel I (X+Y) - Sel II (G+X+Y)	2	-0.499946	-0.44731	-0.559966	-0.219956	-0.560428	-0.55968	-0.54766	-0.604291	0.0895285
Sel I (G+X) - Sel II (X)	0	-0.0217387	-0.0408538	-0.0169031	-0.0419307	-0.0172416	-0.016992	-0.0158552	-0.000750017	0.114058
Sel I (G+X) - Sel II (X)	-2	-0.169773	-0.201962	-0.168077	-0.170492	-0.168482	-0.168251	-0.168004	-0.152567	0.029695
Sel I (G+X) - Sel II (X)	-1	-0.0859178	-0.0925736	-0.0873659	-0.0841193	-0.0878016	-0.0869111	-0.086484	-0.0314448	0.030958
Sel I (G+X) - Sel II (X)	-0.5	0.00229485	-0.0507544	0.00289873	0.00299259	0.000863411	0.00328952	0.00365959	0.0902273	0.036953
Sel I (G+X) - Sel II (X)	0.5	0.012433	-0.0294203	0.0110065	0.017888	0.00943488	0.0109549	0.0121707	0.0903851	0.0411133
Sel I (G+X) - Sel II (X)	1	-0.0907495	0.234805	-0.0886487	-0.0965865	-0.0892089	-0.089612	-0.0889031	-0.0389898	0.0327853
Sel I (G+X) - Sel II (X)	2	-0.165746	-0.151973	-0.167178	-0.171088	-0.168035	-0.167729	-0.167633	-0.153323	0.0319484
Sel I (G+X) - Sel II (Y)	0	-0.0217387	-0.0408538	-0.0169031	-0.0419307	-0.0172416	-0.016992	-0.0158552	-0.000750017	0.114058
Sel I (G+X) - Sel II (Y)	-2	-0.105255	-0.115359	-0.102702	-0.109394	-0.102832	-0.102194	-0.103084	-0.0513613	0.0295142
Sel I (G+X) - Sel II (Y)	-1	-0.0526635	-0.0750878	-0.0525158	-0.0553074	-0.0527616	-0.0522589	-0.0519829	0.0210389	0.0312022
Sel I (G+X) - Sel II (Y)	-0.5	0.0195698	-0.00362359	0.0184979	0.0227104	0.0161016	0.0182075	0.0196891	0.111442	0.0369514
Sel I (G+X) - Sel II (Y)	0.5	0.0275981	-0.00178325	0.026057	0.0300131	0.023844	0.0256854	0.0281463	0.111332	0.0410991
Sel I (G+X) - Sel II (Y)	1	-0.0470417	-0.0819591	-0.0474116	-0.0489959	-0.0488614	-0.0465954	-0.0473309	0.0221403	0.0329634
Sel I (G+X) - Sel II (Y)	2	-0.0991765	-0.11644	-0.0980091	-0.1046	-0.0989636	-0.0982705	-0.0973414	-0.0508867	0.0320906
Sel I (G+X) - Sel II (G)	0	-0.0217387	-0.0408538	-0.0169031	-0.0419307	-0.0172416	-0.016992	-0.0158552	-0.000750017	0.114058
Sel I (G+X) - Sel II (G)	-2	-0.0544684	0.135134	-0.0496527	-0.0704298	-0.0503593	-0.0501675	-0.0500444	0.0243396	0.0296353
Sel I (G+X) - Sel II (G)	-1	-0.0469814	-0.18882	-0.0424401	-0.0517369	-0.0428017	-0.0424552	-0.0431145	0.0316304	0.0310198
Sel I (G+X) - Sel II (G)	-0.5	-0.0215983	-0.00782312	-0.0168712	-0.0213876	-0.017409	-0.0169733	-0.0162733	0.0579354	0.0369347
Sel I (G+X) - Sel II (G)	0.5	-0.0204971	-0.0652638	-0.0150595	-0.0231912	-0.0142622	-0.0148101	-0.0153347	0.0522176	0.0411161
Sel I (G+X) - Sel II (G)	1	-0.0442594	-0.0742391	-0.0393089	-0.0522027	-0.0396698	-0.0395936	-0.0405419	0.0301881	0.032865
Sel I (G+X) - Sel II (G)	2	-0.046244	-0.0749684	-0.0424745	-0.0605207	-0.0424548	-0.0421685	-0.0429377	0.0262388	0.0321925
Sel I (G+X) - Sel II (X+Y)	0	-0.0217387	-0.0408538	-0.0169031	-0.0419307	-0.0172416	-0.016992	-0.0158552	-0.000750017	0.114058
Sel I (G+X) - Sel II (X+Y)	-2	-0.3098	-0.278116	-0.311219	-0.3043	-0.310314	-0.310407	-0.312294	-0.369892	0.0296061
Sel I (G+X) - Sel II (X+Y)	-1	-0.229817	-0.201805	-0.230168	-0.227209	-0.230257	-0.230371	-0.228984	-0.243973	0.0311264
Sel I (G+X) - Sel II (X+Y)	-0.5	-0.0821658	-0.11392	-0.0820311	-0.0792305	-0.0825866	-0.0821117	-0.0812193	-0.0325585	0.0368859
Sel I (G+X) - Sel II (X+Y)	0.5	-0.0833435	-0.137219	-0.0798728	-0.0786339	-0.0801633	-0.0796477	-0.0797559	-0.035672	0.0411016
Sel I (G+X) - Sel II (X+Y)	1	-0.22021	-0.240621	-0.221792	-0.217069	-0.221645	-0.221448	-0.221519	-0.230717	0.0329377
Sel I (G+X) - Sel II (X+Y)	2	-0.310756	-0.303871	-0.311632	-0.304557	-0.311347	-0.31159	-0.311813	-0.363134	0.0320539
Sel I (G+X) - Sel II (G+X)	0	-0.0217387	-0.0408538	-0.0169031	-0.0419307	-0.0172416	-0.016992	-0.0158552	-0.000750017	0.114058
Sel I (G+X) - Sel II (G+X)	-2	-0.0807849	-0.104718	-0.0755902	-0.0999678	-0.0757531	-0.07592	-0.0763729	-0.014137	0.0294185
Sel I (G+X) - Sel II (G+X)	-1	-0.0987938	-0.121051	-0.0902495	-0.116437	-0.0900375	-0.0901493	-0.0923647	-0.0387575	0.0311135
Sel I (G+X) - Sel II (G+X)	-0.5	-0.101301	-0.0954668	-0.0919807	-0.114533	-0.0918792	-0.0921911	-0.0933879	-0.0477415	0.037026
Sel I (G+X) - Sel II (G+X)	0.5	-0.0982906	-0.131109	-0.0906447	-0.107152	-0.0905457	-0.090569	-0.0908342	-0.0510488	0.0410587
Sel I (G+X) - Sel II (G+X)	1	-0.0906567	-0.178295	-0.0826042	-0.101866	-0.0828579	-0.0824614	-0.0822324	-0.0323984	0.0330127
Sel I (G+X) - Sel II (G+X)	2	-0.0893619	-0.109681	-0.0792777	-0.106349	-0.079418	-0.0798593	-0.0804399	-0.0255283	0.0320245
Sel I (G+X) - Sel II (G+Y)	0	-0.0217387	-0.0408538	-0.0169031	-0.0419307	-0.0172416	-0.016992	-0.0158552	-0.000750017	0.114058
Sel I (G+X) - Sel II (G+Y)	-2	-0.137106	-0.183103	-0.113546	-0.146169	-0.110324	-0.120912	-0.121257	-0.0688181	0.0297036
Sel I (G+X) - Sel II (G+Y)	-1	-0.191607	-0.207866	-0.158399	-0.197257	-0.151659	-0.171875	-0.171742	-0.13817	0.0308083
Sel I (G+X) - Sel II (G+Y)	-0.5	-0.227149	-0.20781	-0.210839	-0.248439	-0.205864	-0.213654	-0.216848	-0.215603	0.0368039
Sel I (G+X) - Sel II (G+Y)	0.5	-0.234254	-0.276309	-0.215874	-0.250355	-0.210488	-0.220264	-0.223418	-0.221779	0.0410174
Sel I (G+X) - Sel II (G+Y)	1	-0.165221	-0.193811	-0.137979	-0.175683	-0.132926	-0.144749	-0.145696	-0.109217	0.0328667
Sel I (G+X) - Sel II (G+Y)	2	-0.147842	-0.158266	-0.11926	-0.157948	-0.114528	-0.129446	-0.131563	-0.0818354	0.0318795
Sel I (G+X) - Sel II (G+X+Y)	0	-0.0217387	-0.0408538	-0.0169031	-0.0419307	-0.0172416	-0.016992	-0.0158552	-0.000750017	0.114058
Sel I (G+X) - Sel II (G+X+Y)	-2	-0.202912	-0.197973	-0.153376	-0.18978	-0.147287	-0.18094	-0.180861	-0.131278	0.0295692
Sel I (G+X) - Sel II (G+X+Y)	-1	-0.274119	-0.262574	-0.211471	-0.248732	-0.200619	-0.256006	-0.250159	-0.218844	0.0309626
Sel I (G+X) - Sel II (G+X+Y)	-0.5	-0.328707	-0.325244	-0.292094	-0.332724	-0.279132	-0.317428	-0.314874	-0.331906	0.036917
Sel I (G+X) - Sel II (G+X+Y)	0.5	-0.297558	-0.300885	-0.270262	-0.314066	-0.261137	-0.283573	-0.283555	-0.296554	0.0409815
Sel I (G+X) - Sel II (G+X+Y)	1	-0.228808	-0.260471	-0.179692	-0.223681	-0.171935	-0.205624	-0.203024	-0.171018	0.0327751
Sel I (G+X) - Sel II (G+X+Y)	2	-0.205391	-0.238339	-0.157009	-0.194689	-0.151264	-0.181389	-0.183489	-0.137512	0.0319174
Sel I (G+Y) - Sel II (X)	0	-0.0217387	-0.0408538	-0.0169031	-0.0419307	-0.0172416	-0.016992	-0.0158552	-0.000750017	0.114058
Sel I (G+Y) - Sel II (X)	-2	-0.157211	-0.175616	-0.157896	-0.157383	-0.158509	-0.158488	-0.157687	-0.14254	0.0442953
Sel I (G+Y) - Sel II (X)	-1	-0.0600868	-0.0823474	-0.0586881	-0.0561952	-0.0591495	-0.0589357	-0.0577842	-0.00812749	0.0459928
Sel I (G+Y) - Sel II (X)	-0.5	0.0115224	-0.00534434	0.0174929	0.010939	0.0160735	0.0171089	0.018636	0.0792537	0.056281
Sel I (G+Y) - Sel II (X)	0.5	0.0161799	0.00594588	0.0215777	0.0168773	0.0201433	0.021192	0.0222644	0.0805842	0.0593424
Sel I (G+Y) - Sel II (X)	1	-0.0568796	-0.0981566	-0.0549598	-0.0587837	-0.0555125	-0.0548183	-0.0546447	-0.00872999	0.0506199
Sel I (G+Y) - Sel II (X)	2	-0.156663	-0.1513	-0.156973	-0.156857	-0.157047	-0.156933	-0.15693	-0.142705	0.0474657
Sel I (G+Y) - Sel II (Y)	0	-0.0217387	-0.0408538	-0.0169031	-0.0419307	-0.0172416	-0.016992	-0.0158552	-0.000750017	0.114058
Sel I (G+Y) - Sel II (Y)	-2	-0.059597	-0.100429	-0.0609724	-0.0569701	-0.0615876	-0.0608692	-0.0602173	-0.00885107	0.0442181
Sel I (G+Y) - Sel II (Y)	-1	-0.0109194	-0.00476574	-0.0106804	-0.00826991	-0.0119451	-0.0115636	-0.0102149	0.0580173	0.0458261
Sel I (G+Y) - Sel II (Y)	-0.5	0.0268879	-0.00942948	0.0326814	0.0270862	0.031564	0.0321623	0.0332598	0.0979304	0.0565502
Sel I (G+Y) - Sel II (Y)	0.5	0.0323728	0.0119939	0.0380171	0.0331308	0.0369427	0.0378804	0.0388525	0.101831	0.0591221
Sel I (G+Y) - Sel II (Y)	1	-0.0034284	-0.0377003	-0.00272624	-0.000524839	-0.00360894	-0.00307472	-0.00169294	0.0609307	0.050477
Sel I (G+Y) - Sel II (Y)	2	-0.0642861	-0.0791202	-0.0640026	-0.0595343	-0.0645382	-0.0641663	-0.0630224	-0.017415	0.0474816
Sel I (G+Y) - Sel II (G)	0	-0.0217387	-0.0408538	-0.0169031	-0.0419307	-0.0172416	-0.016992	-0.0158552	-0.000750017	0.114058
Sel I (G+Y) - Sel II (G)	-2	-0.0433924	-0.0276951	-0.0392248	-0.0498548	-0.0394492	-0.0387448	-0.0393804	0.018418	0.0441421
Sel I (G+Y) - Sel II (G)	-1	-0.0376429	-0.095139	-0.0337914	-0.0384001	-0.0342779	-0.0341251	-0.0332701	0.0237013	0.0460441
Sel I (G+Y) - Sel II (G)	-0.5	-0.0308942	-0.0822686	-0.0265453	-0.0285881	-0.0261542	-0.0264688	-0.0264736	0.0213003	0.0565549
Sel I (G+Y) - Sel II (G)	0.5	-0.024266	0.0165508	-0.0220922	-0.0249566	-0.0216291	-0.0213089	-0.0224006	0.0255522	0.0590518
Sel I (G+Y) - Sel II (G)	1	-0.0385629	-0.0715324	-0.0326234	-0.0411733	-0.0327253	-0.0323455	-0.032615	0.0196933	0.0504751
Sel I (G+Y) - Sel II (G)	2	-0.0386017	-0.034278	-0.0351792	-0.0412015	-0.034448	-0.0345174	-0.0347536	0.0193919	0.04748
Sel I (G+Y) - Sel II (X+Y)	0	-0.0217387	-0.0408538	-0.0169031	-0.0419307	-0.0172416	-0.016992	-0.0158552	-0.000750017	0.114058
Sel I (G+Y) - Sel II (X+Y)	-2	-0.359972	-0.319087	-0.36301	-0.366056	-0.362186	-0.362767	-0.363917	-0.424222	0.0440713
Sel I (G+Y) - Sel II (X+Y)	-1	-0.239519	-0.203367	-0.241195	-0.239698	-0.241528	-0.241499	-0.241609	-0.255688	0.0459445
Sel I (G+Y) - Sel II (X+Y)	-0.5	-0.0779775	-0.106132	-0.0740058	-0.0764133	-0.0740725	-0.0742859	-0.0737002	-0.0392657	0.0564893
Sel I (G+Y) - Sel II (X+Y)	0.5	-0.0761677	-0.0958268	-0.0738047	-0.07317	-0.0732783	-0.0735532	-0.0738247	-0.0403693	0.0590833
Sel I (G+Y) - Sel II (X+Y)	1	-0.223974	-0.238004	-0.2247	-0.224116	-0.225431	-0.224982	-0.224857	-0.23231	0.0507662
Sel I (G+Y) - Sel II (X+Y)	2	-0.353276	-0.338762	-0.352382	-0.35819	-0.351776	-0.353101	-0.353852	-0.404323	0.0473833
Sel I (G+Y) - Sel II (G+X)	0	-0.0217387	-0.0408538	-0.0169031	-0.0419307	-0.0172416	-0.016992	-0.0158552	-0.000750017	0.114058
Sel I (G+Y) - Sel II (G+X)	-2	-0.137779	-0.17427	-0.131139	-0.152028	-0.130992	-0.130866	-0.132187	-0.105456	0.0441427
Sel I (G+Y) - Sel II (G+X)	-1	-0.135098	-0.118102	-0.128827	-0.142045	-0.129175	-0.129158	-0.129591	-0.103426	0.0456594
Sel I (G+Y) - Sel II (G+X)	-0.5	-0.128138	-0.0851768	-0.124612	-0.127725	-0.124594	-0.124588	-0.12409	-0.103434	0.0564749
Sel I (G+Y) - Sel II (G+X)	0.5	-0.115648	-0.127604	-0.113976	-0.119675	-0.114102	-0.113969	-0.113173	-0.0908315	0.0589551
Sel I (G+Y) - Sel II (G+X)	1	-0.131502	-0.147134	-0.126574	-0.147851	-0.126285	-0.126436	-0.127984	-0.102707	0.0506849
Sel I (G+Y) - Sel II (G+X)	2	-0.135159	-0.155061	-0.125239	-0.144265	-0.124022	-0.124474	-0.125042	-0.0992433	0.0472484
Sel I (G+Y) - Sel II (G+Y)	0	-0.0217387	-0.0408538	-0.0169031	-0.0419307	-0.0172416	-0.016992	-0.0158552	-0.000750017	0.114058
Sel I (G+Y) - Sel II (G+Y)	-2	-0.328567	-0.33294	-0.302337	-0.34364	-0.290542	-0.324509	-0.322243	-0.340601	0.0443352
Sel I (G+Y) - Sel II (G+Y)	-1	-0.323947	-0.27591	-0.303406	-0.333223	-0.293609	-0.320328	-0.318366	-0.340662	0.0459913
Sel I (G+Y) - Sel II (G+Y)	-0.5	-0.281734	-0.212406	-0.28495	-0.278903	-0.281332	-0.286373	-0.287977	-0.30896	0.0564943
Sel I (G+Y) - Sel II (G+Y)	0.5	-0.278909	-0.268692	-0.279081	-0.284929	-0.274798	-0.281739	-0.283489	-0.300248	0.0590071
Sel I (G+Y) - Sel II (G+Y)	1	-0.303194	-0.308993	-0.286682	-0.319986	-0.277704	-0.300474	-0.300147	-0.314481	0.0508369
Sel I (G+Y) - Sel II (G+Y)	2	-0.313559	-0.346769	-0.285985	-0.324272	-0.275042	-0.305073	-0.3025	-0.315466	0.0472472
Sel I (G+Y) - Sel II (G+X+Y)	0	-0.0217387	-0.0408538	-0.0169031	-0.0419307	-0.0172416	-0.016992	-0.0158552	-0.000750017	0.114058
Sel I (G+Y) - Sel II (G+X+Y)	-2	-0.423722	-0.406019	-0.383001	-0.420671	-0.36529	-0.434985	-0.42849	-0.450696	0.0443637
Sel I (G+Y) - Sel II (G+X+Y)	-1	-0.418411	-0.365129	-0.389795	-0.421217	-0.3734	-0.434321	-0.425943	-0.457503	0.045695
Sel I (G+Y) - Sel II (G+X+Y)	-0.5	-0.382402	-0.315803	-0.387776	-0.381857	-0.37936	-0.399495	-0.398805	-0.439475	0.056476
Sel I (G+Y) - Sel II (G+X+Y)	0.5	-0.337782	-0.35685	-0.339631	-0.346324	-0.332956	-0.347276	-0.349042	-0.376729	0.0590923
Sel I (G+Y) - Sel II (G+X+Y)	1	-0.391646	-0.371691	-0.366238	-0.397002	-0.352129	-0.400369	-0.394558	-0.419129	0.0505434
Sel I (G+Y) - Sel II (G+X+Y)	2	-0.397103	-0.350783	-0.356433	-0.399745	-0.33956	-0.403447	-0.394273	-0.409493	0.0472522
Sel I (G+X+Y) - Sel II (X)	0	-0.0217387	-0.0408538	-0.0169031	-0.0419307	-0.0172416	-0.016992	-0.0158552	-0.000750017	0.114058
Sel I (G+X+Y) - Sel II (X)	-2	-0.181408	-0.152113	-0.180389	-0.186112	-0.18043	-0.180517	-0.181152	-0.170881	0.029371
Sel I (G+X+Y) - Sel II (X)	-1	-0.133057	-0.137011	-0.125852	-0.1395	-0.125152	-0.125583	-0.127013	-0.0872253	0.0289997
Sel I (G+X+Y) - Sel II (X)	-0.5	-0.0242382	-0.051482	-0.0241523	-0.0279804	-0.0259167	-0.0243472	-0.0231712	0.0629666	0.0313479
Sel I (G+X+Y) - Sel II (X)	0.5	0.00372501	-0.0456339	0.00361538	0.00517289	0.00183322	0.00280514	0.00478273	0.087234	0.0366474
Sel I (G+X+Y) - Sel II (X)	1	-0.106444	-0.15304	-0.104089	-0.112566	-0.104591	-0.104536	-0.103516	-0.0606633	0.031675
Sel I (G+X+Y) - Sel II (X)	2	-0.177672	-0.185173	-0.176884	-0.177052	-0.176182	-0.176447	-0.177929	-0.166971	0.0312431
Sel I (G+X+Y) - Sel II (Y)	0	-0.0217387	-0.0408538	-0.0169031	-0.0419307	-0.0172416	-0.016992	-0.0158552	-0.000750017	0.114058
Sel I (G+X+Y) - Sel II (Y)	-2	-0.140938	-0.17574	-0.135138	-0.150275	-0.135178	-0.135175	-0.13701	-0.101292	0.0294124
Sel I (G+X+Y) - Sel II (Y)	-1	-0.107649	-0.177444	-0.0986795	-0.118853	-0.0985658	-0.0994708	-0.0999345	-0.0446346	0.0289076
Sel I (G+X+Y) - Sel II (Y)	-0.5	-0.00939884	-0.0440143	-0.00899591	-0.0161951	-0.0106786	-0.00907247	-0.0085645	0.0869455	0.0310897
Sel I (G+X+Y) - Sel II (Y)	0.5	0.0206795	-0.00481013	0.0181444	0.0248297	0.0155052	0.0182473	0.0199059	0.108012	0.0367321
Sel I (G+X+Y) - Sel II (Y)	1	-0.0758722	-0.122283	-0.0719781	-0.0819799	-0.0730285	-0.0728418	-0.0709892	-0.0115442	0.0314381
Sel I (G+X+Y) - Sel II (Y)	2	-0.133475	-0.136916	-0.127818	-0.143515	-0.127625	-0.127428	-0.128539	-0.0938647	0.0311065
Sel I (G+X+Y) - Sel II (G)	0	-0.0217387	-0.0408538	-0.0169031	-0.0419307	-0.0172416	-0.016992	-0.0158552	-0.000750017	0.114058
Sel I (G+X+Y) - Sel II (G)	-2	-0.0844511	-0.0960925	-0.0743213	-0.102463	-0.0749906	-0.0757211	-0.0760289	-0.012759	0.0294082
Sel I (G+X+Y) - Sel II (G)	-1	-0.0723626	-0.116378	-0.0625137	-0.0831849	-0.0621375	-0.0618386	-0.0631676	0.00604107	0.0291313
Sel I (G+X+Y) - Sel II (G)	-0.5	-0.0368273	-0.0591792	-0.0327721	-0.0425704	-0.0321664	-0.0326611	-0.0324438	0.0457677	0.0313586
Sel I (G+X+Y) - Sel II (G)	0.5	-0.0205251	-0.0433368	-0.0183847	-0.0239639	-0.0189977	-0.018603	-0.0169926	0.0537387	0.0367803
Sel I (G+X+Y) - Sel II (G)	1	-0.053914	-0.0561785	-0.0477345	-0.0686803	-0.0479268	-0.0475167	-0.0479456	0.0200234	0.0313975
Sel I (G+X+Y) - Sel II (G)	2	-0.0661306	-0.0873366	-0.0584634	-0.0768735	-0.0592221	-0.0588924	-0.0578836	0.00595824	0.0311175
Sel I (G+X+Y) - Sel II (X+Y)	0	-0.0217387	-0.0408538	-0.0169031	-0.0419307	-0.0172416	-0.016992	-0.0158552	-0.000750017	0.114058
Sel I (G+X+Y) - Sel II (X+Y)	-2	-0.265213	-0.236151	-0.274808	-0.259354	-0.275873	-0.275304	-0.274088	-0.313809	0.0294893
Sel I (G+X+Y) - Sel II (X+Y)	-1	-0.219639	-0.225204	-0.219039	-0.22057	-0.218853	-0.21866	-0.219068	-0.228219	0.0290813
Sel I (G+X+Y) - Sel II (X+Y)	-0.5	-0.101124	-0.129278	-0.102561	-0.103731	-0.102615	-0.102269	-0.102672	-0.0554136	0.0312761
Sel I (G+X+Y) - Sel II (X+Y)	0.5	-0.0822434	-0.102514	-0.0837733	-0.0804619	-0.0841171	-0.0840886	-0.0832234	-0.036999	0.0366835
Sel I (G+X+Y) - Sel II (X+Y)	1	-0.218085	-0.225466	-0.216916	-0.219354	-0.216719	-0.216565	-0.216891	-0.224094	0.0315154
Sel I (G+X+Y) - Sel II (X+Y)	2	-0.278302	-0.292694	-0.284303	-0.272466	-0.285023	-0.283702	-0.283554	-0.324691	0.0310117
Sel I (G+X+Y) - Sel II (G+X)	0	-0.0217387	-0.0408538	-0.0169031	-0.0419307	-0.0172416	-0.016992	-0.0158552	-0.000750017	0.114058
Sel I (G+X+Y) - Sel II (G+X)	-2	-0.0688192	-0.0708375	-0.0616217	-0.0791958	-0.0616796	-0.0613541	-0.0621609	0.00497173	0.0293422
Sel I (G+X+Y) - Sel II (G+X)	-1	-0.0743044	-0.116417	-0.0671926	-0.0863422	-0.0677065	-0.0682427	-0.0682008	-0.00342445	0.0291722
Sel I (G+X+Y) - Sel II (G+X)	-0.5	-0.0856068	-0.0885896	-0.0782777	-0.0959691	-0.0783052	-0.078339	-0.0800045	-0.0211832	0.031158
Sel I (G+X+Y) - Sel II (G+X)	0.5	-0.0886298	-0.141453	-0.0792051	-0.103179	-0.0791817	-0.0794414	-0.0798966	-0.0324108	0.0367841
Sel I (G+X+Y) - Sel II (G+X)	1	-0.0804377	-0.111428	-0.070419	-0.0931017	-0.0702708	-0.0693688	-0.0720902	-0.0127999	0.0313077
Sel I (G+X+Y) - Sel II (G+X)	2	-0.0687265	-0.0750892	-0.0604913	-0.081862	-0.0601518	-0.0603883	-0.0599488	0.00158243	0.0309528
Sel I (G+X+Y) - Sel II (G+Y)	0	-0.0217387	-0.0408538	-0.0169031	-0.0419307	-0.0172416	-0.016992	-0.0158552	-0.000750017	0.114058
Sel I (G+X+Y) - Sel II (G+Y)	-2	-0.0116638	0.205984	-0.0159486	-0.0298407	-0.0190674	-0.00814857	-0.0104879	0.0817568	0.0293335
Sel I (G+X+Y) - Sel II (G+Y)	-1	-0.0489034	-0.16019	-0.0458314	-0.0610652	-0.0468464	-0.0417202	-0.0443825	0.0363733	0.0288933
Sel I (G+X+Y) - Sel II (G+Y)	-0.5	-0.162785	-0.272014	-0.143573	-0.180673	-0.139637	-0.14478	-0.147317	-0.114958	0.031232
Sel I (G+X+Y) - Sel II (G+Y)	0.5	-0.209092	-0.190326	-0.18548	-0.221581	-0.179035	-0.189585	-0.193672	-0.179258	0.0367854
Sel I (G+X+Y) - Sel II (G+Y)	1	-0.100475	-0.185282	-0.0873155	-0.11066	-0.086222	-0.0892296	-0.0923716	-0.0331735	0.0310649
Sel I (G+X+Y) - Sel II (G+Y)	2	-0.0477884	-0.118529	-0.0436804	-0.0559792	-0.0444088	-0.0418713	-0.0441572	0.0297464	0.0312594
Sel I (G+X+Y) - Sel II (G+X+Y)	0	-0.0217387	-0.0408538	-0.0169031	-0.0419307	-0.0172416	-0.016992	-0.0158552	-0.000750017	0.114058
Sel I (G+X+Y) - Sel II (G+X+Y)	-2	0.00540475	-0.0495365	-0.0236295	-0.031144	-0.0293536	0.00266907	-0.00292212	0.06786	0.0292566
Sel I (G+X+Y) - Sel II (G+X+Y)	-1	-0.0596293	-0.211881	-0.0607581	-0.0822446	-0.0629519	-0.050635	-0.0555765	0.011902	0.0290475
Sel I (G+X+Y) - Sel II (G+X+Y)	-0.5	-0.238556	-0.283966	-0.199077	-0.242281	-0.190245	-0.218427	-0.215873	-0.199603	0.0312329
Sel I (G+X+Y) - Sel II (G+X+Y)	0.5	-0.266591	-0.278687	-0.234883	-0.280363	-0.22539	-0.249775	-0.247537	-0.249288	0.0368748
Sel I (G+X+Y) - Sel II (G+X+Y)	1	-0.147337	-0.191204	-0.115298	-0.147509	-0.111866	-0.129417	-0.127686	-0.0752929	0.0313937
Sel I (G+X+Y) - Sel II (G+X+Y)	2	-0.0544868	-0.0786272	-0.0578544	-0.0718245	-0.0593551	-0.0514812	-0.0566862	0.00970878	0.0310399

[truncated: 2 more sheets: Fig E in S5 Text  SE, Fig F in S5 Text  Power]
