# Supplementary material for: Impact of nonrandom selection mechanisms on the causal effect estimation for two-sample Mendelian randomization methods
Source: PLoS Genet. 2022 Mar 17;18(3):e1010107. doi: 10.1371/journal.pgen.1010107 (PMC8963545; doi:10.1371/journal.pgen.1010107)
Supplement: S2 Table — (XLSX) [file pgen.1010107.s011.xlsx]

## Sheet: Fig A in S6 Text Estimation
Selection_mechanism	Selection_effect	Weighted.Median	MBE	MR-Robust	MR-Egger	MR-IVW	MR-Lasso	Contamination.Mixture	MR-RAPS	R2
Sel I (X) - Sel II (X)	0	-0.0312847	-0.0226253	-0.0518947	0.00613429	-0.0755828	-0.0388131	-0.0303356	-0.0767517	0.117215
	-2	-0.175772	-0.154581	-0.204034	-0.355958	-0.131724	-0.16022	-0.152916	-0.228986	0.0686333
	-1	-0.0820581	-0.0715667	-0.0976128	-0.240049	-0.0445746	-0.0662853	-0.0613643	-0.109068	0.0932236
	-0.5	-0.0447535	-0.0259681	-0.0585604	-0.172764	-0.013732	-0.0309315	-0.0272787	-0.0663045	0.108596
	0.5	-0.0408631	-0.0233527	-0.0550214	-0.170398	-0.0121316	-0.0297159	-0.0240697	-0.0640786	0.111765
	1	-0.0778986	-0.058623	-0.0940244	-0.233951	-0.0449594	-0.0637985	-0.0598295	-0.107244	0.0961459
	2	-0.168816	-0.138433	-0.190793	-0.365055	-0.122515	-0.149811	-0.143447	-0.213282	0.0742084
Sel I (X) - Sel II (Y)	0	-0.0312847	-0.0226253	-0.0518947	0.00613429	-0.0755828	-0.0388131	-0.0303356	-0.0767517	0.117215
	-2	-0.0200218	0.0122199	-0.00775758	0.0684804	-0.106414	-0.00738001	-0.000829211	-0.05783	0.068766
	-1	-0.0199187	-0.00124956	-0.00928103	0.100056	-0.103944	-0.00797064	-0.00202906	-0.0567015	0.0930988
	-0.5	-0.0168365	-0.00983084	-0.00880467	0.112029	-0.100584	-0.00664325	-0.0028173	-0.0546569	0.108765
	0.5	-0.0141884	-0.00515164	-0.00898789	0.114034	-0.0896087	-0.00529698	-0.00150637	-0.0531275	0.111165
	1	-0.0180354	-0.0121579	-0.013651	0.10329	-0.0894713	-0.0107547	-0.00602469	-0.0575233	0.0959369
	2	-0.0160576	0.00371648	-0.0130492	0.0725551	-0.0785267	-0.0104118	-0.00367051	-0.0543234	0.0744859
Sel I (X) - Sel II (G)	0	-0.0312847	-0.0226253	-0.0518947	0.00613429	-0.0755828	-0.0388131	-0.0303356	-0.0767517	0.117215
Sel I (X) - Sel II (G)	-2	-0.0517451	-0.0388487	-0.0554641	-0.172154	0.000347368	-0.0543421	-0.0559872	-0.0554532	0.0688442
Sel I (X) - Sel II (G)	-1	-0.0337657	-0.0224044	-0.0361874	-0.1472	0.00394109	-0.0349965	-0.0363422	-0.0353085	0.0931502
Sel I (X) - Sel II (G)	-0.5	-0.0197991	-0.0226499	-0.0210146	-0.120335	0.0145255	-0.0197565	-0.0212573	-0.0191337	0.108868
Sel I (X) - Sel II (G)	0.5	-0.0197733	-0.0188913	-0.0198561	-0.131539	0.0138603	-0.0186236	-0.0211119	-0.0183964	0.111301
Sel I (X) - Sel II (G)	1	-0.0345658	-0.0289917	-0.0363803	-0.134595	0.00358409	-0.0354892	-0.0371105	-0.0355189	0.0962006
Sel I (X) - Sel II (G)	2	-0.0500401	-0.0455031	-0.0548296	-0.186303	-0.00289947	-0.0537611	-0.0551724	-0.0558126	0.0739306
Sel I (X) - Sel II (X+Y)	0	-0.0312847	-0.0226253	-0.0518947	0.00613429	-0.0755828	-0.0388131	-0.0303356	-0.0767517	0.117215
Sel I (X) - Sel II (X+Y)	-2	-0.375663	-0.374137	-0.412267	-0.202771	-0.12659	-0.421464	-0.431786	-0.304853	0.0688319
Sel I (X) - Sel II (X+Y)	-1	-0.165393	-0.178777	-0.191555	-0.0577669	0.0473145	-0.196721	-0.204883	-0.0882737	0.0929454
Sel I (X) - Sel II (X+Y)	-0.5	-0.0458165	-0.0723195	-0.0675479	0.0403117	0.167948	-0.0698533	-0.078905	0.0400034	0.108273
Sel I (X) - Sel II (X+Y)	0.5	-0.0414657	-0.0706262	-0.0646856	0.0522708	0.188011	-0.0668744	-0.0747024	0.0416945	0.111327
Sel I (X) - Sel II (X+Y)	1	-0.183648	-0.207519	-0.212134	-0.0581095	0.0560195	-0.216992	-0.225784	-0.107952	0.0960589
Sel I (X) - Sel II (X+Y)	2	-0.388577	-0.417215	-0.426109	-0.199095	-0.1133	-0.436455	-0.44614	-0.323736	0.0742053
Sel I (X) - Sel II (G+X)	0	-0.0312847	-0.0226253	-0.0518947	0.00613429	-0.0755828	-0.0388131	-0.0303356	-0.0767517	0.117215
Sel I (X) - Sel II (G+X)	-2	-0.146275	-0.146109	-0.200753	0.0476085	-0.0366185	-0.205295	-0.202698	-0.106049	0.0690478
Sel I (X) - Sel II (G+X)	-1	-0.0999716	-0.107923	-0.13558	0.0351228	-0.0167443	-0.139466	-0.136787	-0.0652702	0.0932537
Sel I (X) - Sel II (G+X)	-0.5	-0.0508986	-0.0599563	-0.0807543	0.0527096	0.0196151	-0.0838045	-0.0814209	-0.0191859	0.108794
Sel I (X) - Sel II (G+X)	0.5	-0.059192	-0.0570436	-0.0878264	0.0500579	0.0150543	-0.0897218	-0.0889744	-0.0253785	0.111303
Sel I (X) - Sel II (G+X)	1	-0.0961123	-0.105668	-0.134581	0.0440043	-0.0124316	-0.136594	-0.134278	-0.0625087	0.0960972
Sel I (X) - Sel II (G+X)	2	-0.137697	-0.146905	-0.186978	0.0341298	-0.0278261	-0.18892	-0.187538	-0.0941925	0.0744075
Sel I (X) - Sel II (G+Y)	0	-0.0312847	-0.0226253	-0.0518947	0.00613429	-0.0755828	-0.0388131	-0.0303356	-0.0767517	0.117215
Sel I (X) - Sel II (G+Y)	-2	-0.457283	-0.342746	-0.506156	-0.0331	-0.876722	-0.487844	-0.464821	-0.698909	0.0686623
Sel I (X) - Sel II (G+Y)	-1	-0.305697	-0.247422	-0.331845	0.0476211	-0.604926	-0.320114	-0.304809	-0.46124	0.0933765
Sel I (X) - Sel II (G+Y)	-0.5	-0.203316	-0.167765	-0.218238	0.0624963	-0.45048	-0.208464	-0.198071	-0.322293	0.108624
Sel I (X) - Sel II (G+Y)	0.5	-0.180869	-0.140621	-0.196917	0.0731202	-0.42102	-0.188564	-0.179241	-0.300867	0.111274
Sel I (X) - Sel II (G+Y)	1	-0.284314	-0.23504	-0.311758	0.0353831	-0.57063	-0.300948	-0.287509	-0.439516	0.0965655
Sel I (X) - Sel II (G+Y)	2	-0.399711	-0.307613	-0.443768	-0.0141721	-0.790388	-0.42836	-0.409146	-0.626163	0.0741611
Sel I (X) - Sel II (G+X+Y)	0	-0.0312847	-0.0226253	-0.0518947	0.00613429	-0.0755828	-0.0388131	-0.0303356	-0.0767517	0.117215
Sel I (X) - Sel II (G+X+Y)	-2	-0.659486	-0.619425	-0.705238	-0.168037	-0.634046	-0.758996	-0.771762	-0.712937	0.0690033
Sel I (X) - Sel II (G+X+Y)	-1	-0.445444	-0.434564	-0.478863	-0.0695863	-0.426507	-0.517053	-0.526906	-0.470868	0.0931412
Sel I (X) - Sel II (G+X+Y)	-0.5	-0.283118	-0.277312	-0.304352	-0.0271038	-0.252574	-0.330213	-0.337487	-0.283268	0.108502
Sel I (X) - Sel II (G+X+Y)	0.5	-0.280371	-0.275937	-0.303803	-0.032184	-0.247246	-0.327576	-0.33451	-0.281352	0.111426
Sel I (X) - Sel II (G+X+Y)	1	-0.419757	-0.401547	-0.45139	-0.0641314	-0.386781	-0.4863	-0.494715	-0.435403	0.0962979
Sel I (X) - Sel II (G+X+Y)	2	-0.600786	-0.519917	-0.646302	-0.156751	-0.567511	-0.697118	-0.710471	-0.644152	0.0743703
Sel I (Y) - Sel II (X)	0	-0.0312847	-0.0226253	-0.0518947	0.00613429	-0.0755828	-0.0388131	-0.0303356	-0.0767517	0.117215
Sel I (Y) - Sel II (X)	-2	-0.092049	-0.087043	-0.10888	-0.136506	-0.070348	-0.101263	-0.0970901	-0.101029	0.118768
Sel I (Y) - Sel II (X)	-1	-0.0507195	-0.0478125	-0.0686891	-0.0648399	-0.0109678	-0.0614549	-0.0576621	-0.0499262	0.117615
Sel I (Y) - Sel II (X)	-0.5	-0.0236574	-0.0238528	-0.0413988	-0.0287403	0.0277681	-0.0354264	-0.0321365	-0.0155837	0.117167
Sel I (Y) - Sel II (X)	0.5	-0.0219346	-0.0269462	-0.0412716	-0.0259998	0.0276332	-0.0351469	-0.032207	-0.0158591	0.117711
Sel I (Y) - Sel II (X)	1	-0.0546953	-0.0542755	-0.0711089	-0.083848	-0.0137611	-0.0644235	-0.0603081	-0.0534802	0.117541
Sel I (Y) - Sel II (X)	2	-0.0874094	-0.0730659	-0.102794	-0.142058	-0.0659367	-0.0963843	-0.091276	-0.0968414	0.118316
Sel I (Y) - Sel II (Y)	0	-0.0312847	-0.0226253	-0.0518947	0.00613429	-0.0755828	-0.0388131	-0.0303356	-0.0767517	0.117215
Sel I (Y) - Sel II (Y)	-2	-0.0493913	0.00313995	0.00996232	-0.339242	-0.195505	0.00560413	0.0127115	-0.0992267	0.124985
Sel I (Y) - Sel II (Y)	-1	-0.049289	0.0108343	0.0175991	-0.394068	-0.251071	0.0118386	0.0165932	-0.121877	0.121458
Sel I (Y) - Sel II (Y)	-0.5	-0.0472488	0.0127882	0.022457	-0.400349	-0.283364	0.0172268	0.015858	-0.133811	0.118504
Sel I (Y) - Sel II (Y)	0.5	-0.0405702	0.0114739	0.0219455	-0.380298	-0.264869	0.0175525	0.0195471	-0.134227	0.118089
Sel I (Y) - Sel II (Y)	1	-0.0438977	0.00351398	0.017261	-0.373677	-0.228677	0.0135984	0.0163749	-0.124411	0.119414
Sel I (Y) - Sel II (Y)	2	-0.0437236	0.00587224	0.00670339	-0.321559	-0.177327	0.00551767	0.0110576	-0.104493	0.12246
Sel I (Y) - Sel II (G)	0	-0.0312847	-0.0226253	-0.0518947	0.00613429	-0.0755828	-0.0388131	-0.0303356	-0.0767517	0.117215
Sel I (Y) - Sel II (G)	-2	-0.00401024	0.0108758	-0.0221139	-0.0315996	-0.0962169	-0.0118474	-0.00286306	-0.0522218	0.120267
Sel I (Y) - Sel II (G)	-1	0.00164483	0.0080126	-0.0210848	0.0232505	-0.0573325	-0.0111759	-0.00238139	-0.0294079	0.118572
Sel I (Y) - Sel II (G)	-0.5	0.00457369	0.00414173	-0.023337	0.0572468	-0.0351055	-0.0144209	-0.00468823	-0.0183688	0.117555
Sel I (Y) - Sel II (G)	0.5	0.00514562	0.00636234	-0.0216744	0.0507009	-0.0332332	-0.0103385	-0.000948949	-0.0158974	0.117905
Sel I (Y) - Sel II (G)	1	0.00393313	0.00434691	-0.0186905	0.00184941	-0.054404	-0.00622379	0.00252011	-0.0269513	0.118239
Sel I (Y) - Sel II (G)	2	-0.00263233	0.0162507	-0.0202663	-0.0308015	-0.0923238	-0.00773224	0.00065683	-0.0491692	0.11982
Sel I (Y) - Sel II (X+Y)	0	-0.0312847	-0.0226253	-0.0518947	0.00613429	-0.0755828	-0.0388131	-0.0303356	-0.0767517	0.117215
Sel I (Y) - Sel II (X+Y)	-2	-0.282873	-0.260402	-0.279305	-0.245871	-0.365099	-0.281509	-0.274486	-0.313027	0.120717
Sel I (Y) - Sel II (X+Y)	-1	-0.187802	-0.172132	-0.193915	-0.0641164	-0.261179	-0.190637	-0.187283	-0.208962	0.118774
Sel I (Y) - Sel II (X+Y)	-0.5	-0.0764675	-0.0704749	-0.0903398	0.0961999	-0.140271	-0.0825367	-0.0792772	-0.0885025	0.117474
Sel I (Y) - Sel II (X+Y)	0.5	-0.0790238	-0.0717907	-0.0952253	0.0876777	-0.130189	-0.0872347	-0.0828177	-0.0921585	0.117391
Sel I (Y) - Sel II (X+Y)	1	-0.172684	-0.152245	-0.183052	-0.0641429	-0.229633	-0.176359	-0.173219	-0.195174	0.118659
Sel I (Y) - Sel II (X+Y)	2	-0.260535	-0.23543	-0.263468	-0.243399	-0.328959	-0.260347	-0.255344	-0.294658	0.120354
Sel I (Y) - Sel II (G+X)	0	-0.0312847	-0.0226253	-0.0518947	0.00613429	-0.0755828	-0.0388131	-0.0303356	-0.0767517	0.117215
Sel I (Y) - Sel II (G+X)	-2	-0.0156681	0.00517589	0.0167808	-0.428548	-0.225147	0.00721973	0.00416598	-0.046107	0.12221
Sel I (Y) - Sel II (G+X)	-1	-0.0042416	0.00165901	0.0194017	-0.267922	-0.182502	0.00927599	0.00524353	-0.0215463	0.119691
Sel I (Y) - Sel II (G+X)	-0.5	-0.00324194	0.00570803	0.0164299	-0.150759	-0.1518	0.00753179	0.00213468	-0.0070693	0.117806
Sel I (Y) - Sel II (G+X)	0.5	0.00642408	0.00975884	0.0238148	-0.144532	-0.145272	0.0148442	0.0109402	0.000993678	0.117916
Sel I (Y) - Sel II (G+X)	1	0.00100392	0.0186427	0.0245992	-0.267727	-0.176165	0.0161009	0.0126582	-0.0155073	0.11866
Sel I (Y) - Sel II (G+X)	2	-0.0104684	0.0141655	0.0225578	-0.457917	-0.224603	0.0129874	0.00995996	-0.0444384	0.120923
Sel I (Y) - Sel II (G+Y)	0	-0.0312847	-0.0226253	-0.0518947	0.00613429	-0.0755828	-0.0388131	-0.0303356	-0.0767517	0.117215
Sel I (Y) - Sel II (G+Y)	-2	-0.395722	-0.387451	-0.443183	-0.14632	-0.368774	-0.451731	-0.448319	-0.421537	0.115562
Sel I (Y) - Sel II (G+Y)	-1	-0.350235	-0.343583	-0.393923	-0.00637355	-0.284578	-0.408024	-0.406613	-0.351983	0.116188
Sel I (Y) - Sel II (G+Y)	-0.5	-0.245593	-0.261166	-0.281155	0.10474	-0.141741	-0.299311	-0.300793	-0.219667	0.116309
Sel I (Y) - Sel II (G+Y)	0.5	-0.249408	-0.254553	-0.283629	0.100828	-0.13787	-0.304016	-0.303427	-0.221995	0.116979
Sel I (Y) - Sel II (G+Y)	1	-0.335262	-0.299873	-0.379544	-0.006158	-0.257886	-0.392146	-0.391713	-0.334517	0.116525
Sel I (Y) - Sel II (G+Y)	2	-0.362517	-0.34916	-0.407537	-0.114124	-0.314922	-0.417061	-0.414435	-0.378247	0.115824
Sel I (Y) - Sel II (G+X+Y)	0	-0.0312847	-0.0226253	-0.0518947	0.00613429	-0.0755828	-0.0388131	-0.0303356	-0.0767517	0.117215
Sel I (Y) - Sel II (G+X+Y)	-2	-0.392332	-0.315703	-0.419033	-0.398916	-0.50838	-0.400334	-0.381471	-0.486288	0.121484
Sel I (Y) - Sel II (G+X+Y)	-1	-0.353169	-0.287863	-0.377481	-0.302426	-0.460337	-0.363212	-0.348291	-0.440015	0.11923
Sel I (Y) - Sel II (G+X+Y)	-0.5	-0.272027	-0.22601	-0.282951	-0.223549	-0.36337	-0.276144	-0.267045	-0.341494	0.117497
Sel I (Y) - Sel II (G+X+Y)	0.5	-0.268109	-0.222306	-0.280338	-0.22668	-0.36093	-0.277346	-0.268105	-0.341806	0.117614
Sel I (Y) - Sel II (G+X+Y)	1	-0.338007	-0.289967	-0.361612	-0.298946	-0.438966	-0.350141	-0.335717	-0.424784	0.118336
Sel I (Y) - Sel II (G+X+Y)	2	-0.364306	-0.300729	-0.384355	-0.391172	-0.47477	-0.368842	-0.352536	-0.4558	0.120281
Sel I (G) - Sel II (X)	0	-0.0312847	-0.0226253	-0.0518947	0.00613429	-0.0755828	-0.0388131	-0.0303356	-0.0767517	0.117215
Sel I (G) - Sel II (X)	-2	-0.0828429	-0.0227217	-0.0377854	-0.230179	-0.333212	-0.0528838	-0.0471599	-0.157146	0.0610601
Sel I (G) - Sel II (X)	-1	-0.0405041	-0.0276679	0.00180741	-0.174298	-0.286434	-0.0120832	-0.00511865	-0.109522	0.0664676
Sel I (G) - Sel II (X)	-0.5	-0.0111888	0.0266722	0.0222348	-0.110302	-0.246142	0.0126056	0.0176076	-0.0805027	0.0796279
Sel I (G) - Sel II (X)	0.5	-0.0089311	0.0333256	0.0247899	-0.115108	-0.246548	0.0140704	0.0192292	-0.0777196	0.0865297
Sel I (G) - Sel II (X)	1	-0.039995	-0.00699644	0.00244731	-0.184913	-0.292032	-0.0121334	-0.00747277	-0.108911	0.073451
Sel I (G) - Sel II (X)	2	-0.078764	-0.0300609	-0.0351926	-0.20909	-0.32783	-0.0508926	-0.0461231	-0.15043	0.0679148
Sel I (G) - Sel II (Y)	0	-0.0312847	-0.0226253	-0.0518947	0.00613429	-0.0755828	-0.0388131	-0.0303356	-0.0767517	0.117215
Sel I (G) - Sel II (Y)	-2	-0.00712044	0.00722931	-0.00608536	-0.0115965	-0.0691469	-0.00129823	0.00173962	-0.0344371	0.0610907
Sel I (G) - Sel II (Y)	-1	-0.00581523	0.0212115	-0.00364639	-0.0206156	-0.0841777	0.00250869	0.00639348	-0.0380952	0.066579
Sel I (G) - Sel II (Y)	-0.5	-0.00189663	0.00699658	0.000314688	-0.0653328	-0.0773618	0.00498645	0.00743043	-0.0296329	0.0797099
Sel I (G) - Sel II (Y)	0.5	-0.00307425	-0.0163552	0.00021168	-0.0711898	-0.0669204	0.00647742	0.00964564	-0.0290574	0.0864071
Sel I (G) - Sel II (Y)	1	-0.00372416	0.0135136	-0.00518202	-0.0323136	-0.0722498	0.00296935	0.00658564	-0.0391805	0.0733406
Sel I (G) - Sel II (Y)	2	-0.00469122	-0.0130509	-0.00787483	-0.00452655	-0.0568792	-0.000349352	0.00363637	-0.0347071	0.068129
Sel I (G) - Sel II (G)	0	-0.0312847	-0.0226253	-0.0518947	0.00613429	-0.0755828	-0.0388131	-0.0303356	-0.0767517	0.117215
Sel I (G) - Sel II (G)	-2	-0.0561697	-0.0341189	-0.0548903	-0.0425695	-0.131281	-0.0425928	-0.0289059	-0.152953	0.0610943
Sel I (G) - Sel II (G)	-1	-0.0579141	-0.0512743	-0.0564883	-0.0559675	-0.123021	-0.0436438	-0.0322433	-0.143598	0.066678
Sel I (G) - Sel II (G)	-0.5	-0.0476888	-0.0254025	-0.0462815	-0.124152	-0.0940675	-0.0353366	-0.0235796	-0.11071	0.0796975
Sel I (G) - Sel II (G)	0.5	-0.0453559	-0.0297578	-0.0418668	-0.120772	-0.0953941	-0.0342511	-0.0214674	-0.110827	0.0864889
Sel I (G) - Sel II (G)	1	-0.051664	-0.0200879	-0.0462338	-0.0644013	-0.125306	-0.0364576	-0.0236241	-0.141695	0.0734389
Sel I (G) - Sel II (G)	2	-0.0572489	-0.0372177	-0.0507096	-0.0436739	-0.140963	-0.0418408	-0.027152	-0.15725	0.0679259
Sel I (G) - Sel II (X+Y)	0	-0.0312847	-0.0226253	-0.0518947	0.00613429	-0.0755828	-0.0388131	-0.0303356	-0.0767517	0.117215
Sel I (G) - Sel II (X+Y)	-2	-0.41621	-0.331688	-0.391728	-0.664419	-0.57181	-0.400898	-0.400312	-0.53158	0.0611966
Sel I (G) - Sel II (X+Y)	-1	-0.271008	-0.229449	-0.23164	-0.515509	-0.452529	-0.246461	-0.249985	-0.363137	0.0664942
Sel I (G) - Sel II (X+Y)	-0.5	-0.107633	-0.0880128	-0.0610032	-0.285232	-0.29769	-0.0774084	-0.0849637	-0.167149	0.0795195
Sel I (G) - Sel II (X+Y)	0.5	-0.108882	-0.0747524	-0.0640333	-0.274611	-0.292252	-0.0818998	-0.0886253	-0.169468	0.0868192
Sel I (G) - Sel II (X+Y)	1	-0.253048	-0.223982	-0.214595	-0.46529	-0.427349	-0.229577	-0.23296	-0.339991	0.0733854
Sel I (G) - Sel II (X+Y)	2	-0.390958	-0.341229	-0.367195	-0.618689	-0.540607	-0.376053	-0.377336	-0.498791	0.0679416
Sel I (G) - Sel II (G+X)	0	-0.0312847	-0.0226253	-0.0518947	0.00613429	-0.0755828	-0.0388131	-0.0303356	-0.0767517	0.117215
Sel I (G) - Sel II (G+X)	-2	-0.078808	-0.0984728	-0.0719017	-0.0294071	0.0298057	-0.0689182	-0.0776238	-0.037527	0.0612203
Sel I (G) - Sel II (G+X)	-1	-0.0665496	-0.0818197	-0.0648795	0.0332997	0.0252568	-0.0629026	-0.0712999	-0.0338355	0.0665217
Sel I (G) - Sel II (G+X)	-0.5	-0.0424391	-0.0282358	-0.042734	0.133243	0.0297901	-0.037993	-0.0481835	-0.0164193	0.0798836
Sel I (G) - Sel II (G+X)	0.5	-0.0443218	-0.0499545	-0.0461226	0.141591	0.0306619	-0.0400796	-0.0489715	-0.0192947	0.0864983
Sel I (G) - Sel II (G+X)	1	-0.0647291	-0.0797981	-0.0629465	0.0648699	0.0408215	-0.0585624	-0.0674389	-0.0255359	0.0734419
Sel I (G) - Sel II (G+X)	2	-0.0709592	-0.0822337	-0.0650463	-0.000185374	0.0444535	-0.061187	-0.070272	-0.0246551	0.0683233
Sel I (G) - Sel II (G+Y)	0	-0.0312847	-0.0226253	-0.0518947	0.00613429	-0.0755828	-0.0388131	-0.0303356	-0.0767517	0.117215
Sel I (G) - Sel II (G+Y)	-2	-0.504742	-0.441241	-0.418613	-0.511315	-0.3375	-0.570481	-0.609497	-0.43251	0.0611829
Sel I (G) - Sel II (G+Y)	-1	-0.440704	-0.393279	-0.390122	-0.40597	-0.298442	-0.500474	-0.525184	-0.386074	0.0666463
Sel I (G) - Sel II (G+Y)	-0.5	-0.287632	-0.262508	-0.276793	-0.207555	-0.161326	-0.331281	-0.343022	-0.237462	0.079594
Sel I (G) - Sel II (G+Y)	0.5	-0.290955	-0.276412	-0.281648	-0.193956	-0.156502	-0.339629	-0.351314	-0.240668	0.0865825
Sel I (G) - Sel II (G+Y)	1	-0.427919	-0.343001	-0.372829	-0.408374	-0.265243	-0.485157	-0.51065	-0.357019	0.0736698
Sel I (G) - Sel II (G+Y)	2	-0.473942	-0.404164	-0.388927	-0.481879	-0.284114	-0.539419	-0.578764	-0.382825	0.0678454
Sel I (G) - Sel II (G+X+Y)	0	-0.0312847	-0.0226253	-0.0518947	0.00613429	-0.0755828	-0.0388131	-0.0303356	-0.0767517	0.117215
Sel I (G) - Sel II (G+X+Y)	-2	-0.620667	-0.499075	-0.645209	-0.522362	-0.688272	-0.68026	-0.679909	-0.730034	0.061363
Sel I (G) - Sel II (G+X+Y)	-1	-0.55871	-0.471683	-0.586435	-0.418632	-0.620125	-0.610107	-0.604044	-0.653867	0.0665837
Sel I (G) - Sel II (G+X+Y)	-0.5	-0.399187	-0.332953	-0.419768	-0.275846	-0.419722	-0.439175	-0.436813	-0.448642	0.0795827
Sel I (G) - Sel II (G+X+Y)	0.5	-0.394244	-0.333547	-0.411615	-0.244774	-0.414664	-0.435037	-0.43378	-0.440592	0.0868343
Sel I (G) - Sel II (G+X+Y)	1	-0.547987	-0.456795	-0.572023	-0.418541	-0.613225	-0.603273	-0.601776	-0.635349	0.0735251
Sel I (G) - Sel II (G+X+Y)	2	-0.607439	-0.488397	-0.623532	-0.495478	-0.677108	-0.664593	-0.669044	-0.7015	0.0679068
Sel I (X+Y) - Sel II (X)	0	-0.0312847	-0.0226253	-0.0518947	0.00613429	-0.0755828	-0.0388131	-0.0303356	-0.0767517	0.117215
Sel I (X+Y) - Sel II (X)	-2	-0.194447	-0.104972	-0.111052	-0.901764	-0.515073	-0.125852	-0.110607	-0.322391	0.102294
Sel I (X+Y) - Sel II (X)	-1	-0.0666493	-0.0259263	-0.0429218	-0.230146	-0.252598	-0.0523895	-0.0489484	-0.117274	0.104119
Sel I (X+Y) - Sel II (X)	-0.5	-0.00214053	-0.00942002	-0.00896525	0.104821	-0.0596989	-0.0161742	-0.0177034	0.00986871	0.110266
Sel I (X+Y) - Sel II (X)	0.5	-0.000630336	-0.0131559	-0.00861434	0.125388	-0.0543324	-0.0154009	-0.0164016	0.0124313	0.112
Sel I (X+Y) - Sel II (X)	1	-0.073972	-0.0405887	-0.0461041	-0.253096	-0.261801	-0.0566845	-0.051422	-0.129354	0.106277
Sel I (X+Y) - Sel II (X)	2	-0.180288	-0.0947377	-0.103066	-0.876847	-0.492316	-0.117779	-0.102967	-0.309384	0.104913
Sel I (X+Y) - Sel II (Y)	0	-0.0312847	-0.0226253	-0.0518947	0.00613429	-0.0755828	-0.0388131	-0.0303356	-0.0767517	0.117215
Sel I (X+Y) - Sel II (Y)	-2	-0.0652326	0.000787749	0.0278697	-0.584192	-0.185805	0.0208611	0.0199225	-0.0669277	0.0991159
Sel I (X+Y) - Sel II (Y)	-1	-0.0261509	0.019429	0.0406267	-0.601184	-0.125896	0.0285741	0.0219281	-0.0153453	0.102125
Sel I (X+Y) - Sel II (Y)	-0.5	0.00807651	0.00847665	0.044652	-0.281723	-0.0127282	0.0315039	0.0210107	0.0459106	0.109449
Sel I (X+Y) - Sel II (Y)	0.5	0.0162755	0.0170118	0.0488531	-0.243571	0.0134646	0.0353605	0.0250557	0.050531	0.111675
Sel I (X+Y) - Sel II (Y)	1	-0.0174443	0.0139339	0.0423854	-0.554602	-0.0878206	0.0312129	0.0215457	-0.00949547	0.104121
Sel I (X+Y) - Sel II (Y)	2	-0.0591813	0.0051407	0.0278514	-0.571427	-0.166424	0.0228009	0.0226456	-0.0727149	0.100676
Sel I (X+Y) - Sel II (G)	0	-0.0312847	-0.0226253	-0.0518947	0.00613429	-0.0755828	-0.0388131	-0.0303356	-0.0767517	0.117215
Sel I (X+Y) - Sel II (G)	-2	-0.0884612	-0.0343056	-0.0688732	-0.202576	-0.16766	-0.0574241	-0.043588	-0.125474	0.0962888
Sel I (X+Y) - Sel II (G)	-1	-0.0590354	-0.0394002	-0.0522013	-0.186565	-0.0985377	-0.0421709	-0.0355208	-0.0830438	0.102486
Sel I (X+Y) - Sel II (G)	-0.5	-0.0375991	-0.0173586	-0.0369431	-0.203943	-0.0506388	-0.0295696	-0.0239885	-0.0529491	0.11058
Sel I (X+Y) - Sel II (G)	0.5	-0.0371559	-0.0246236	-0.0361366	-0.202162	-0.0493924	-0.0303554	-0.0256481	-0.0529544	0.11292
Sel I (X+Y) - Sel II (G)	1	-0.0567658	-0.0178812	-0.0472422	-0.186374	-0.098045	-0.0399813	-0.0334839	-0.0813198	0.105534
Sel I (X+Y) - Sel II (G)	2	-0.0815904	-0.0382138	-0.0621033	-0.196614	-0.155843	-0.054121	-0.0431977	-0.116494	0.100326
Sel I (X+Y) - Sel II (X+Y)	0	-0.0312847	-0.0226253	-0.0518947	0.00613429	-0.0755828	-0.0388131	-0.0303356	-0.0767517	0.117215
Sel I (X+Y) - Sel II (X+Y)	-2	-0.4011	-0.343398	-0.368303	-0.627647	-0.427106	-0.36377	-0.364467	-0.41835	0.0925645
Sel I (X+Y) - Sel II (X+Y)	-1	-0.234023	-0.21966	-0.201257	-0.45116	-0.219318	-0.216692	-0.220359	-0.215243	0.0989021
Sel I (X+Y) - Sel II (X+Y)	-0.5	-0.0827896	-0.087333	-0.0615973	-0.350488	-0.0237219	-0.0853438	-0.091867	-0.0314614	0.108596
Sel I (X+Y) - Sel II (X+Y)	0.5	-0.0842887	-0.0907922	-0.0646042	-0.345118	-0.0190452	-0.087505	-0.0945189	-0.0326947	0.110822
Sel I (X+Y) - Sel II (X+Y)	1	-0.218977	-0.189767	-0.194041	-0.436644	-0.197423	-0.208742	-0.212517	-0.201119	0.102194
Sel I (X+Y) - Sel II (X+Y)	2	-0.382613	-0.337782	-0.353771	-0.617099	-0.402879	-0.350979	-0.351713	-0.39842	0.0958655
Sel I (X+Y) - Sel II (G+X)	0	-0.0312847	-0.0226253	-0.0518947	0.00613429	-0.0755828	-0.0388131	-0.0303356	-0.0767517	0.117215
Sel I (X+Y) - Sel II (G+X)	-2	-0.229704	-0.171338	-0.22065	-0.343744	-0.385975	-0.203149	-0.194433	-0.335603	0.0971235
Sel I (X+Y) - Sel II (G+X)	-1	-0.170387	-0.12916	-0.175608	-0.423401	-0.234226	-0.165543	-0.160771	-0.226343	0.101113
Sel I (X+Y) - Sel II (G+X)	-0.5	-0.0994237	-0.0844942	-0.114417	-0.319143	-0.0811525	-0.111195	-0.107558	-0.110988	0.109589
Sel I (X+Y) - Sel II (G+X)	0.5	-0.103888	-0.0960714	-0.118215	-0.338607	-0.0863842	-0.115933	-0.111031	-0.116736	0.11171
Sel I (X+Y) - Sel II (G+X)	1	-0.162078	-0.136579	-0.169441	-0.413672	-0.225025	-0.161853	-0.157503	-0.219113	0.103891
Sel I (X+Y) - Sel II (G+X)	2	-0.223373	-0.163736	-0.212636	-0.359345	-0.389321	-0.197409	-0.1874	-0.33451	0.0994601
Sel I (X+Y) - Sel II (G+Y)	0	-0.0312847	-0.0226253	-0.0518947	0.00613429	-0.0755828	-0.0388131	-0.0303356	-0.0767517	0.117215
Sel I (X+Y) - Sel II (G+Y)	-2	-0.580488	-0.475614	-0.64282	-0.699394	-0.790791	-0.597591	-0.55734	-0.736212	0.0986445
Sel I (X+Y) - Sel II (G+Y)	-1	-0.448492	-0.35334	-0.508889	-0.704505	-0.586622	-0.464816	-0.439712	-0.568485	0.102456
Sel I (X+Y) - Sel II (G+Y)	-0.5	-0.276995	-0.245469	-0.322657	-0.327656	-0.321957	-0.294374	-0.283955	-0.345439	0.10985
Sel I (X+Y) - Sel II (G+Y)	0.5	-0.279355	-0.233439	-0.326892	-0.330304	-0.322446	-0.298621	-0.28629	-0.351479	0.11179
Sel I (X+Y) - Sel II (G+Y)	1	-0.433115	-0.360994	-0.495143	-0.692645	-0.567338	-0.449677	-0.425227	-0.554165	0.105128
Sel I (X+Y) - Sel II (G+Y)	2	-0.567749	-0.444388	-0.62803	-0.650928	-0.787823	-0.581762	-0.535521	-0.72719	0.101319
Sel I (X+Y) - Sel II (G+X+Y)	0	-0.0312847	-0.0226253	-0.0518947	0.00613429	-0.0755828	-0.0388131	-0.0303356	-0.0767517	0.117215
Sel I (X+Y) - Sel II (G+X+Y)	-2	-0.643048	-0.53855	-0.682905	-0.739619	-0.839991	-0.655863	-0.623884	-0.799393	0.0945519
Sel I (X+Y) - Sel II (G+X+Y)	-1	-0.489475	-0.421842	-0.531952	-0.556452	-0.580393	-0.512033	-0.494184	-0.59362	0.099658
Sel I (X+Y) - Sel II (G+X+Y)	-0.5	-0.311186	-0.284135	-0.349297	0.0165932	-0.286367	-0.34016	-0.335954	-0.354264	0.108345
Sel I (X+Y) - Sel II (G+X+Y)	0.5	-0.309364	-0.286596	-0.349118	0.0115246	-0.277712	-0.338191	-0.334436	-0.355258	0.110454
Sel I (X+Y) - Sel II (G+X+Y)	1	-0.457633	-0.393397	-0.499576	-0.546728	-0.53713	-0.477754	-0.462735	-0.560579	0.102388
Sel I (X+Y) - Sel II (G+X+Y)	2	-0.577713	-0.487256	-0.612911	-0.749799	-0.762566	-0.586355	-0.561039	-0.727284	0.0976345
Sel I (G+X) - Sel II (X)	0	-0.0312847	-0.0226253	-0.0518947	0.00613429	-0.0755828	-0.0388131	-0.0303356	-0.0767517	0.117215
Sel I (G+X) - Sel II (X)	-2	-0.0503903	-0.0503235	-0.0702608	-0.181978	0.0710463	-0.073667	-0.0714839	-0.0159746	0.0253855
Sel I (G+X) - Sel II (X)	-1	-0.0303369	-0.0455345	-0.0567974	0.0059695	0.14489	-0.0624064	-0.0638441	0.0340404	0.0254528
Sel I (G+X) - Sel II (X)	-0.5	0.0120446	-0.0485317	-0.0270384	0.331305	0.231595	-0.0358265	-0.0446283	0.0986735	0.0380745
Sel I (G+X) - Sel II (X)	0.5	0.0135295	-0.025592	-0.0250941	0.331131	0.245877	-0.0320691	-0.0430814	0.104046	0.0400267
Sel I (G+X) - Sel II (X)	1	-0.0321464	-0.0751016	-0.0609648	0.00650617	0.15606	-0.0643931	-0.0666032	0.033242	0.0286843
Sel I (G+X) - Sel II (X)	2	-0.0666183	-0.0863559	-0.0913238	-0.115545	0.0908162	-0.0952457	-0.095872	-0.0209741	0.0279521
Sel I (G+X) - Sel II (Y)	0	-0.0312847	-0.0226253	-0.0518947	0.00613429	-0.0755828	-0.0388131	-0.0303356	-0.0767517	0.117215
Sel I (G+X) - Sel II (Y)	-2	0.135266	0.05804	0.121343	0.3112	0.317633	0.109761	0.08238	0.273951	0.025381
Sel I (G+X) - Sel II (Y)	-1	0.164546	0.04221	0.13356	0.513403	0.496343	0.119434	0.078678	0.39439	0.02535
Sel I (G+X) - Sel II (Y)	-0.5	0.135057	0.035611	0.0865046	0.534919	0.596325	0.0829973	0.0567479	0.374659	0.0385121
Sel I (G+X) - Sel II (Y)	0.5	0.152608	0.0638305	0.0949484	0.610211	0.642456	0.0899883	0.057925	0.396748	0.0404109
Sel I (G+X) - Sel II (Y)	1	0.171948	0.0636756	0.136477	0.537246	0.521462	0.123116	0.0836043	0.386047	0.0287673
Sel I (G+X) - Sel II (Y)	2	0.140123	0.0538558	0.118118	0.351152	0.348886	0.110811	0.0814696	0.274502	0.0280186
Sel I (G+X) - Sel II (G)	0	-0.0312847	-0.0226253	-0.0518947	0.00613429	-0.0755828	-0.0388131	-0.0303356	-0.0767517	0.117215
Sel I (G+X) - Sel II (G)	-2	0.012748	-0.0056979	-0.0134322	0.252488	0.0250481	-0.0214332	-0.016619	0.0313335	0.0252181
Sel I (G+X) - Sel II (G)	-1	0.0262764	0.027556	0.00700692	0.274103	0.0174115	-0.00434992	-0.00111209	0.0423159	0.0255936
Sel I (G+X) - Sel II (G)	-0.5	0.0364459	0.0554494	0.0401254	0.12254	-0.0136939	0.0275069	0.0281977	0.0473069	0.0381078
Sel I (G+X) - Sel II (G)	0.5	0.0397153	0.0338178	0.0399132	0.197718	-0.0108053	0.0299567	0.0307303	0.0512768	0.0403306
Sel I (G+X) - Sel II (G)	1	0.0334889	0.0366387	0.00845032	0.310729	0.0202201	0.000750437	0.00639903	0.0475017	0.0287648
Sel I (G+X) - Sel II (G)	2	0.0273428	0.0265628	-0.00310754	0.3111	0.0333182	-0.00740635	-0.00248518	0.0450975	0.0281453
Sel I (G+X) - Sel II (X+Y)	0	-0.0312847	-0.0226253	-0.0518947	0.00613429	-0.0755828	-0.0388131	-0.0303356	-0.0767517	0.117215
Sel I (G+X) - Sel II (X+Y)	-2	-0.0920759	-0.0324821	-0.0980135	-0.341984	-0.204926	-0.100858	-0.0928202	-0.195834	0.0253263
Sel I (G+X) - Sel II (X+Y)	-1	-0.166343	-0.109205	-0.11172	-0.427206	-0.225831	-0.152056	-0.153599	-0.209633	0.0256353
Sel I (G+X) - Sel II (X+Y)	-0.5	-0.114646	-0.0807989	-0.0760933	-0.228511	-0.169159	-0.0889314	-0.0932654	-0.153112	0.0382106
Sel I (G+X) - Sel II (X+Y)	0.5	-0.111265	-0.0761098	-0.076536	-0.25492	-0.167455	-0.0890412	-0.0939666	-0.149876	0.0402075
Sel I (G+X) - Sel II (X+Y)	1	-0.187059	-0.115246	-0.121679	-0.466146	-0.25194	-0.163123	-0.167261	-0.213134	0.0286292
Sel I (G+X) - Sel II (X+Y)	2	-0.178989	-0.0692808	-0.142857	-0.434993	-0.268375	-0.168813	-0.166694	-0.24194	0.0281336
Sel I (G+X) - Sel II (G+X)	0	-0.0312847	-0.0226253	-0.0518947	0.00613429	-0.0755828	-0.0388131	-0.0303356	-0.0767517	0.117215
Sel I (G+X) - Sel II (G+X)	-2	0.00365957	0.0534452	0.00584439	-0.147991	-0.153253	0.0256973	0.0540229	-0.0957354	0.0252518
Sel I (G+X) - Sel II (G+X)	-1	-0.0446692	0.00941509	-0.0289485	-0.0847874	-0.158811	-0.02594	-0.0130268	-0.117187	0.025646
Sel I (G+X) - Sel II (G+X)	-0.5	-0.0790911	-0.146179	-0.0587937	0.0297327	-0.105829	-0.0770285	-0.0822365	-0.0884571	0.0383053
Sel I (G+X) - Sel II (G+X)	0.5	-0.079931	-0.1177	-0.0600115	0.0400071	-0.115018	-0.0797444	-0.0833342	-0.0939697	0.0402081
Sel I (G+X) - Sel II (G+X)	1	-0.0499083	-0.00139609	-0.0261253	-0.0824373	-0.171039	-0.0295581	-0.0169943	-0.120031	0.0287995
Sel I (G+X) - Sel II (G+X)	2	-0.0214526	0.0273435	-0.00108543	-0.133456	-0.166138	0.00492711	0.0286529	-0.10427	0.0280594
Sel I (G+X) - Sel II (G+Y)	0	-0.0312847	-0.0226253	-0.0518947	0.00613429	-0.0755828	-0.0388131	-0.0303356	-0.0767517	0.117215
Sel I (G+X) - Sel II (G+Y)	-2	0.427711	0.225083	0.249688	0.391663	0.407819	0.428369	0.500075	0.296432	0.0253793
Sel I (G+X) - Sel II (G+Y)	-1	0.00447168	-0.0300277	-0.00293738	0.0588766	0.213159	0.0171748	-0.140462	0.0311465	0.0254508
Sel I (G+X) - Sel II (G+Y)	-0.5	-0.326426	-0.314769	-0.349973	-0.226423	-0.086854	-0.327143	-0.350072	-0.285168	0.0385526
Sel I (G+X) - Sel II (G+Y)	0.5	-0.280565	-0.253908	-0.29945	-0.187432	-0.0153739	-0.264198	-0.284911	-0.219336	0.0401264
Sel I (G+X) - Sel II (G+Y)	1	0.0127319	-0.0370435	-0.0410487	0.10872	0.231125	0.0117241	-0.118185	0.0587928	0.0287526
Sel I (G+X) - Sel II (G+Y)	2	0.28839	0.0956904	0.114206	0.27721	0.335153	0.264477	0.240354	0.150663	0.0280885
Sel I (G+X) - Sel II (G+X+Y)	0	-0.0312847	-0.0226253	-0.0518947	0.00613429	-0.0755828	-0.0388131	-0.0303356	-0.0767517	0.117215
Sel I (G+X) - Sel II (G+X+Y)	-2	0.530166	0.224483	0.412424	0.570457	0.410844	0.597014	0.701508	0.394141	0.0253806
Sel I (G+X) - Sel II (G+X+Y)	-1	0.097398	-0.0831483	0.150509	0.402721	0.211598	0.0730516	-0.0820977	0.0894319	0.0253506
Sel I (G+X) - Sel II (G+X+Y)	-0.5	-0.362971	-0.344372	-0.376783	0.179303	-0.0935476	-0.422993	-0.456108	-0.234371	0.0384231
Sel I (G+X) - Sel II (G+X+Y)	0.5	-0.357704	-0.330499	-0.35047	0.268396	-0.0314659	-0.423404	-0.478392	-0.186889	0.0402934
Sel I (G+X) - Sel II (G+X+Y)	1	0.0838943	-0.0896995	0.132273	0.449605	0.224171	0.0421575	-0.2487	0.0630503	0.0289491
Sel I (G+X) - Sel II (G+X+Y)	2	0.3974	0.109554	0.296923	0.513758	0.334673	0.433469	0.432119	0.169064	0.0279953
Sel I (G+Y) - Sel II (X)	0	-0.0312847	-0.0226253	-0.0518947	0.00613429	-0.0755828	-0.0388131	-0.0303356	-0.0767517	0.117215
Sel I (G+Y) - Sel II (X)	-2	-0.148044	-0.0982262	-0.145122	0.111272	-0.14685	-0.138269	-0.132745	-0.269665	0.0504921
Sel I (G+Y) - Sel II (X)	-1	-0.0789467	-0.0545735	-0.0758063	0.221614	-0.0432614	-0.0747519	-0.0704947	-0.167877	0.0544249
Sel I (G+Y) - Sel II (X)	-0.5	-0.0213284	-0.0211681	-0.0219905	0.243191	0.0931523	-0.0254369	-0.0253758	-0.0451265	0.0695708
Sel I (G+Y) - Sel II (X)	0.5	-0.0235499	-0.0117467	-0.0242652	0.288984	0.0872567	-0.0264171	-0.0263483	-0.0528723	0.0754359
Sel I (G+Y) - Sel II (X)	1	-0.0796645	-0.0594004	-0.0800864	0.249481	-0.0452792	-0.0782999	-0.0732083	-0.172008	0.061638
Sel I (G+Y) - Sel II (X)	2	-0.143666	-0.11123	-0.1456	0.155054	-0.13873	-0.138053	-0.132149	-0.272307	0.055851
Sel I (G+Y) - Sel II (Y)	0	-0.0312847	-0.0226253	-0.0518947	0.00613429	-0.0755828	-0.0388131	-0.0303356	-0.0767517	0.117215
Sel I (G+Y) - Sel II (Y)	-2	-0.0477179	0.0238525	0.0530129	-0.446257	-0.293022	0.037452	0.0276255	-0.103975	0.0492712
Sel I (G+Y) - Sel II (Y)	-1	-0.051672	0.00648802	0.0603716	-0.561654	-0.381753	0.0349617	0.0233004	-0.133453	0.0555588
Sel I (G+Y) - Sel II (Y)	-0.5	-0.042468	0.0125709	0.050135	-0.518348	-0.379879	0.0258971	0.0177232	-0.132917	0.0691325
Sel I (G+Y) - Sel II (Y)	0.5	-0.0393649	-0.0245299	0.0474387	-0.494511	-0.356058	0.022994	0.0146664	-0.138966	0.0774742
Sel I (G+Y) - Sel II (Y)	1	-0.0419712	0.0189047	0.0609916	-0.510121	-0.33614	0.0380493	0.0248438	-0.133081	0.0613976
Sel I (G+Y) - Sel II (Y)	2	-0.0383331	0.00487606	0.0501808	-0.38742	-0.249391	0.033328	0.0224803	-0.105861	0.0568287
Sel I (G+Y) - Sel II (G)	0	-0.0312847	-0.0226253	-0.0518947	0.00613429	-0.0755828	-0.0388131	-0.0303356	-0.0767517	0.117215
Sel I (G+Y) - Sel II (G)	-2	0.0151557	0.0275821	0.0505379	-0.205308	-0.229158	0.0464233	0.0435155	-0.0659438	0.0491056
Sel I (G+Y) - Sel II (G)	-1	0.0152891	0.0256336	0.0436959	-0.0854407	-0.194672	0.0415099	0.0390289	-0.0506006	0.0529695
Sel I (G+Y) - Sel II (G)	-0.5	0.0180816	0.0264253	0.0297342	0.194405	-0.117408	0.0303547	0.0293682	-0.0189799	0.0670244
Sel I (G+Y) - Sel II (G)	0.5	0.019453	0.0246461	0.029069	0.245744	-0.111504	0.0300766	0.0297065	-0.0156124	0.0781565
Sel I (G+Y) - Sel II (G)	1	0.0184359	0.0294307	0.0436091	-0.0416586	-0.17663	0.0403074	0.0378612	-0.0395365	0.0621817
Sel I (G+Y) - Sel II (G)	2	0.0190365	0.0583917	0.0544339	-0.205813	-0.220745	0.0492712	0.0464315	-0.0570003	0.0561252
Sel I (G+Y) - Sel II (X+Y)	0	-0.0312847	-0.0226253	-0.0518947	0.00613429	-0.0755828	-0.0388131	-0.0303356	-0.0767517	0.117215
Sel I (G+Y) - Sel II (X+Y)	-2	-0.3515	-0.264795	-0.306822	-0.264252	-0.430643	-0.350403	-0.355695	-0.385424	0.0486644
Sel I (G+Y) - Sel II (X+Y)	-1	-0.209933	-0.216024	-0.177492	-0.127438	-0.298944	-0.213856	-0.218501	-0.223757	0.0529483
Sel I (G+Y) - Sel II (X+Y)	-0.5	-0.0658876	-0.0634302	-0.0430103	-0.0317106	-0.139643	-0.0708313	-0.0784262	-0.0573447	0.0672562
Sel I (G+Y) - Sel II (X+Y)	0.5	-0.0649989	-0.0634523	-0.0468719	-0.0476474	-0.124328	-0.0749162	-0.0831492	-0.0582314	0.0770668
Sel I (G+Y) - Sel II (X+Y)	1	-0.21966	-0.190394	-0.195701	-0.148539	-0.293384	-0.232243	-0.236937	-0.236456	0.0614746
Sel I (G+Y) - Sel II (X+Y)	2	-0.362188	-0.318487	-0.318701	-0.278529	-0.423168	-0.368531	-0.374979	-0.389602	0.0555245
Sel I (G+Y) - Sel II (G+X)	0	-0.0312847	-0.0226253	-0.0518947	0.00613429	-0.0755828	-0.0388131	-0.0303356	-0.0767517	0.117215
Sel I (G+Y) - Sel II (G+X)	-2	-0.164421	-0.0913273	-0.112791	-0.51458	-0.321102	-0.0984475	-0.0813024	-0.299318	0.0491711
Sel I (G+Y) - Sel II (G+X)	-1	-0.154356	-0.0736625	-0.106872	-0.480366	-0.301252	-0.0937965	-0.0757378	-0.278057	0.0536178
Sel I (G+Y) - Sel II (G+X)	-0.5	-0.113108	-0.0629776	-0.0856141	-0.355969	-0.217632	-0.0793204	-0.0641817	-0.200232	0.0679521
Sel I (G+Y) - Sel II (G+X)	0.5	-0.109045	-0.0558086	-0.0816371	-0.34434	-0.211408	-0.0746713	-0.0592269	-0.193643	0.0778236
Sel I (G+Y) - Sel II (G+X)	1	-0.144675	-0.087491	-0.098743	-0.468515	-0.286187	-0.0887479	-0.0726054	-0.261572	0.0627187
Sel I (G+Y) - Sel II (G+X)	2	-0.145805	-0.0710655	-0.0934461	-0.525855	-0.309152	-0.0818652	-0.0637789	-0.279661	0.0565217
Sel I (G+Y) - Sel II (G+Y)	0	-0.0312847	-0.0226253	-0.0518947	0.00613429	-0.0755828	-0.0388131	-0.0303356	-0.0767517	0.117215
Sel I (G+Y) - Sel II (G+Y)	-2	-0.600473	-0.494173	-0.565622	-0.505934	-0.516375	-0.708189	-0.758337	-0.635164	0.0503154
Sel I (G+Y) - Sel II (G+Y)	-1	-0.551203	-0.514661	-0.537613	-0.417265	-0.481984	-0.649124	-0.680402	-0.591224	0.0539515
Sel I (G+Y) - Sel II (G+Y)	-0.5	-0.358761	-0.315234	-0.38915	-0.141658	-0.294058	-0.438444	-0.445875	-0.377724	0.0700457
Sel I (G+Y) - Sel II (G+Y)	0.5	-0.372199	-0.348151	-0.398551	-0.14367	-0.301405	-0.449074	-0.45795	-0.387099	0.0751875
Sel I (G+Y) - Sel II (G+Y)	1	-0.526214	-0.474518	-0.518355	-0.375846	-0.456037	-0.625438	-0.654583	-0.558121	0.0614745
Sel I (G+Y) - Sel II (G+Y)	2	-0.589632	-0.505488	-0.551802	-0.482556	-0.500799	-0.695619	-0.736044	-0.612699	0.0559009
Sel I (G+Y) - Sel II (G+X+Y)	0	-0.0312847	-0.0226253	-0.0518947	0.00613429	-0.0755828	-0.0388131	-0.0303356	-0.0767517	0.117215
Sel I (G+Y) - Sel II (G+X+Y)	-2	-0.664736	-0.55949	-0.631362	-0.479526	-0.708195	-0.753942	-0.775002	-0.728833	0.050886
Sel I (G+Y) - Sel II (G+X+Y)	-1	-0.620876	-0.536274	-0.598859	-0.441059	-0.6611	-0.694981	-0.708878	-0.682108	0.0544084
Sel I (G+Y) - Sel II (G+X+Y)	-0.5	-0.425456	-0.381526	-0.428755	-0.331236	-0.431747	-0.47279	-0.474697	-0.461449	0.0700909
Sel I (G+Y) - Sel II (G+X+Y)	0.5	-0.428715	-0.397427	-0.424938	-0.271896	-0.438026	-0.471532	-0.473916	-0.457281	0.0758722
Sel I (G+Y) - Sel II (G+X+Y)	1	-0.566757	-0.492155	-0.54629	-0.336207	-0.614063	-0.63372	-0.64491	-0.613727	0.0623097
Sel I (G+Y) - Sel II (G+X+Y)	2	-0.629296	-0.548024	-0.585987	-0.440601	-0.680712	-0.707081	-0.72935	-0.670134	0.0565618
Sel I (G+X+Y) - Sel II (X)	0	-0.0312847	-0.0226253	-0.0518947	0.00613429	-0.0755828	-0.0388131	-0.0303356	-0.0767517	0.117215
Sel I (G+X+Y) - Sel II (X)	-2	-0.0501879	-0.0324489	-0.0647525	-0.0940911	-0.0708961	-0.0617298	-0.0585592	-0.064835	0.0255366
Sel I (G+X+Y) - Sel II (X)	-1	-0.0515726	-0.0351134	-0.0719342	-0.0219777	-0.0788649	-0.0676266	-0.0609111	-0.0727477	0.0254548
Sel I (G+X+Y) - Sel II (X)	-0.5	-0.0353231	-0.0419506	-0.071819	0.103218	-0.0816023	-0.0618481	-0.051396	-0.083249	0.0364163
Sel I (G+X+Y) - Sel II (X)	0.5	-0.0293575	-0.0250644	-0.0689156	0.113178	-0.0732709	-0.0576161	-0.0474226	-0.0733827	0.0372105
Sel I (G+X+Y) - Sel II (X)	1	-0.0481468	-0.0338777	-0.0693389	-0.00823858	-0.0715245	-0.0653165	-0.0558704	-0.0623839	0.0283333
Sel I (G+X+Y) - Sel II (X)	2	-0.0519871	-0.012708	-0.0711056	-0.0541726	-0.0725662	-0.0683324	-0.0653702	-0.0635553	0.0283073
Sel I (G+X+Y) - Sel II (Y)	0	-0.0312847	-0.0226253	-0.0518947	0.00613429	-0.0755828	-0.0388131	-0.0303356	-0.0767517	0.117215
Sel I (G+X+Y) - Sel II (Y)	-2	-0.060724	-0.00342096	-0.0524021	-0.236705	-0.313525	-0.0380787	-0.0225841	-0.21259	0.0272132
Sel I (G+X+Y) - Sel II (Y)	-1	-0.0846247	-0.0154855	-0.0712448	-0.314135	-0.396871	-0.0488053	-0.0306224	-0.280891	0.0262312
Sel I (G+X+Y) - Sel II (Y)	-0.5	-0.0854029	-0.0319702	-0.0748489	-0.482178	-0.241794	-0.0422677	-0.0249254	-0.213705	0.0363646
Sel I (G+X+Y) - Sel II (Y)	0.5	-0.0849103	-0.054804	-0.0752614	-0.500461	-0.248535	-0.0393577	-0.025553	-0.226365	0.0388332
Sel I (G+X+Y) - Sel II (Y)	1	-0.0857978	-0.00466095	-0.0738795	-0.259712	-0.379477	-0.0483614	-0.0309265	-0.26915	0.0298244
Sel I (G+X+Y) - Sel II (Y)	2	-0.0680612	-0.0356901	-0.0587877	-0.187026	-0.300261	-0.0457242	-0.0297379	-0.202205	0.0293107
Sel I (G+X+Y) - Sel II (G)	0	-0.0312847	-0.0226253	-0.0518947	0.00613429	-0.0755828	-0.0388131	-0.0303356	-0.0767517	0.117215
Sel I (G+X+Y) - Sel II (G)	-2	-0.0125089	0.0274078	-0.0401402	0.0028769	0.0928317	-0.0431554	-0.0402694	0.0220297	0.0249816
Sel I (G+X+Y) - Sel II (G)	-1	0.0165225	-0.0138098	-0.0161842	0.159913	0.0955934	-0.0187185	-0.0193322	0.0495886	0.025146
Sel I (G+X+Y) - Sel II (G)	-0.5	0.0585071	0.0579828	0.018702	0.339265	0.0631393	0.0182381	0.0209345	0.0653998	0.0365523
Sel I (G+X+Y) - Sel II (G)	0.5	0.0499334	0.0272061	0.0111214	0.362484	0.0709681	0.0113904	0.0155865	0.0631059	0.0370861
Sel I (G+X+Y) - Sel II (G)	1	0.0170064	-0.00801691	-0.0209356	0.127495	0.106002	-0.0213035	-0.0201856	0.0477617	0.0278115
Sel I (G+X+Y) - Sel II (G)	2	-0.0087042	-0.0136579	-0.0400923	0.0180819	0.101629	-0.0394209	-0.0382381	0.0260667	0.0278935
Sel I (G+X+Y) - Sel II (X+Y)	0	-0.0312847	-0.0226253	-0.0518947	0.00613429	-0.0755828	-0.0388131	-0.0303356	-0.0767517	0.117215
Sel I (G+X+Y) - Sel II (X+Y)	-2	-0.190731	-0.0886347	-0.260849	-0.203403	-0.353652	-0.181755	-0.107244	-0.350582	0.0262853
Sel I (G+X+Y) - Sel II (X+Y)	-1	-0.236258	-0.151939	-0.225355	-0.301683	-0.374768	-0.191247	-0.167071	-0.343811	0.0262132
Sel I (G+X+Y) - Sel II (X+Y)	-0.5	-0.158756	-0.130206	-0.138632	-0.295843	-0.308903	-0.132658	-0.125478	-0.22658	0.0369755
Sel I (G+X+Y) - Sel II (X+Y)	0.5	-0.157396	-0.112978	-0.136851	-0.285425	-0.303641	-0.127805	-0.120828	-0.228305	0.0379916
Sel I (G+X+Y) - Sel II (X+Y)	1	-0.234727	-0.144706	-0.227473	-0.308568	-0.369076	-0.190037	-0.163148	-0.336293	0.0290078
Sel I (G+X+Y) - Sel II (X+Y)	2	-0.236053	-0.086591	-0.288476	-0.286147	-0.382274	-0.209331	-0.117543	-0.372176	0.0290717
Sel I (G+X+Y) - Sel II (G+X)	0	-0.0312847	-0.0226253	-0.0518947	0.00613429	-0.0755828	-0.0388131	-0.0303356	-0.0767517	0.117215
Sel I (G+X+Y) - Sel II (G+X)	-2	0.0190907	0.025359	0.0187909	0.160656	0.0178668	0.0273028	0.0234634	0.0102932	0.0252242
Sel I (G+X+Y) - Sel II (G+X)	-1	-0.00742603	-0.00718063	-0.00491882	0.12177	-0.00105083	0.00517337	0.000584121	-0.0175443	0.0251882
Sel I (G+X+Y) - Sel II (G+X)	-0.5	-0.0403133	-0.014786	-0.0355764	-0.0716561	-0.0174273	-0.0222291	-0.0253333	-0.0437037	0.0361907
Sel I (G+X+Y) - Sel II (G+X)	0.5	-0.0380903	-0.0250032	-0.0284034	-0.019454	-0.0156343	-0.0181076	-0.0227944	-0.0390526	0.0375256
Sel I (G+X+Y) - Sel II (G+X)	1	-0.0079654	-0.0299629	-0.000413175	0.16204	0.0082611	0.00556032	-0.00120854	-0.00898348	0.0282457
Sel I (G+X+Y) - Sel II (G+X)	2	0.013725	0.0282466	0.016905	0.170484	0.0203648	0.0228065	0.0162314	0.00949148	0.0280823
Sel I (G+X+Y) - Sel II (G+Y)	0	-0.0312847	-0.0226253	-0.0518947	0.00613429	-0.0755828	-0.0388131	-0.0303356	-0.0767517	0.117215
Sel I (G+X+Y) - Sel II (G+Y)	-2	0.199282	0.153809	0.146344	-0.0938002	-0.158833	0.239623	0.352274	0.064493	0.026977
Sel I (G+X+Y) - Sel II (G+Y)	-1	0.0062129	0.0579816	0.0474245	-0.310675	-0.290416	0.0718264	0.172931	-0.060142	0.025748
Sel I (G+X+Y) - Sel II (G+Y)	-0.5	-0.262931	-0.143841	-0.157432	-0.629846	-0.540303	-0.194018	-0.174117	-0.319751	0.0331063
Sel I (G+X+Y) - Sel II (G+Y)	0.5	-0.244047	-0.142143	-0.167146	-0.56648	-0.52816	-0.198894	-0.185089	-0.317934	0.0421542
Sel I (G+X+Y) - Sel II (G+Y)	1	-0.174899	-0.0566054	-0.050005	-0.52741	-0.403753	-0.0761109	0.00303438	-0.180077	0.0297332
Sel I (G+X+Y) - Sel II (G+Y)	2	0.0425196	0.084864	0.0602869	-0.285098	-0.264307	0.105942	0.245314	-0.0456408	0.0291776
Sel I (G+X+Y) - Sel II (G+X+Y)	0	-0.0312847	-0.0226253	-0.0518947	0.00613429	-0.0755828	-0.0388131	-0.0303356	-0.0767517	0.117215
Sel I (G+X+Y) - Sel II (G+X+Y)	-2	-0.141118	0.0495619	-0.139409	-0.224371	-0.269181	-0.00545938	0.470558	-0.304092	0.0269774
Sel I (G+X+Y) - Sel II (G+X+Y)	-1	-0.457458	-0.183631	-0.291068	-0.478933	-0.418392	-0.401483	-0.269976	-0.400593	0.0263891
Sel I (G+X+Y) - Sel II (G+X+Y)	-0.5	-0.423661	-0.294853	-0.374116	-0.613098	-0.52053	-0.390057	-0.39438	-0.507621	0.0365098
Sel I (G+X+Y) - Sel II (G+X+Y)	0.5	-0.422452	-0.307203	-0.367204	-0.604338	-0.518784	-0.400394	-0.405276	-0.49773	0.0388271
Sel I (G+X+Y) - Sel II (G+X+Y)	1	-0.482491	-0.22237	-0.300814	-0.566858	-0.442872	-0.413977	-0.319783	-0.396836	0.0295722
Sel I (G+X+Y) - Sel II (G+X+Y)	2	-0.399182	-0.124699	-0.232674	-0.441962	-0.378655	-0.29791	0.0669694	-0.343915	0.0291482

## Sheet: Fig B in S6 Text SE
Selection_mechanism	Selection_effect	Weighted.Median	MBE	MR-Robust	MR-Egger	MR-IVW	MR-Lasso	Contamination.Mixture	MR-RAPS	R2
Sel I (X) - Sel II (X)	0	0.0397361	0.237825	0.0320957	0.225669	0.0389001	0.0349522	0.0368078	0.0339314	0.117215
	-2	0.0780463	0.334495	0.0688076	0.283531	0.0747499	0.0720386	0.0733558	0.0686256	0.0686333
	-1	0.0546616	0.288448	0.0477552	0.196624	0.0472568	0.0509741	0.0545236	0.0448843	0.0932236
	-0.5	0.047502	0.139835	0.0421489	0.162895	0.0412162	0.0451335	0.0474646	0.0390542	0.108596
	0.5	0.0454128	0.170805	0.0406818	0.15789	0.0382312	0.0429848	0.0442917	0.0365014	0.111765
	1	0.0566125	0.170913	0.049254	0.187058	0.0480682	0.0528258	0.0551646	0.045973	0.0961459
	2	0.0760004	0.207091	0.0663823	0.272155	0.0677646	0.0710918	0.0753806	0.0645744	0.0742084
Sel I (X) - Sel II (Y)	0	0.0397361	0.237825	0.0320957	0.225669	0.0389001	0.0349522	0.0368078	0.0339314	0.117215
	-2	0.057649	0.294638	0.0499073	0.198336	0.0495653	0.0494842	0.0495241	0.0509385	0.068766
	-1	0.0479944	0.49183	0.0421361	0.175932	0.0423209	0.0438903	0.0436632	0.04257	0.0930988
	-0.5	0.0426413	0.177572	0.0367312	0.172659	0.0371277	0.0382736	0.0379969	0.0373889	0.108765
	0.5	0.0437391	0.109985	0.0372154	0.171592	0.0362399	0.0385691	0.0379731	0.0370818	0.111165
	1	0.0481693	0.168179	0.0423823	0.177715	0.0404987	0.0428259	0.0436962	0.0414765	0.0959369
	2	0.0525682	0.235099	0.0472384	0.171168	0.0454843	0.0474949	0.0478503	0.0474862	0.0744859
Sel I (X) - Sel II (G)	0	0.0397361	0.237825	0.0320957	0.225669	0.0389001	0.0349522	0.0368078	0.0339314	0.117215
Sel I (X) - Sel II (G)	-2	0.067243	0.221537	0.0484881	0.330855	0.0716908	0.0495262	0.0524889	0.0573639	0.0688442
Sel I (X) - Sel II (G)	-1	0.0526538	0.261004	0.0371036	0.226358	0.0473429	0.0380322	0.0404765	0.0406889	0.0931502
Sel I (X) - Sel II (G)	-0.5	0.0421013	0.170635	0.0319303	0.180944	0.0389287	0.0318515	0.0331289	0.0346769	0.108868
Sel I (X) - Sel II (G)	0.5	0.0390911	0.214386	0.0294972	0.179454	0.0367509	0.0299205	0.03286	0.0311943	0.111301
Sel I (X) - Sel II (G)	1	0.0467376	0.397292	0.0341032	0.219374	0.046397	0.0346658	0.0376374	0.0384585	0.0962006
Sel I (X) - Sel II (G)	2	0.0632879	0.188652	0.0449265	0.324213	0.0686135	0.0458174	0.0477942	0.0547885	0.0739306
Sel I (X) - Sel II (X+Y)	0	0.0397361	0.237825	0.0320957	0.225669	0.0389001	0.0349522	0.0368078	0.0339314	0.117215
Sel I (X) - Sel II (X+Y)	-2	0.0674257	0.220099	0.0555787	0.261211	0.066905	0.0588618	0.0637434	0.0583016	0.0688319
Sel I (X) - Sel II (X+Y)	-1	0.0497739	0.200085	0.0394923	0.193816	0.0477828	0.0423351	0.0455949	0.0408805	0.0929454
Sel I (X) - Sel II (X+Y)	-0.5	0.0457351	0.197868	0.0367799	0.17455	0.0427234	0.039358	0.0413342	0.038154	0.108273
Sel I (X) - Sel II (X+Y)	0.5	0.0455456	0.0667016	0.0363298	0.175348	0.0435285	0.0393771	0.0407153	0.0371278	0.111327
Sel I (X) - Sel II (X+Y)	1	0.0472557	0.21345	0.0395815	0.196481	0.0453907	0.0432612	0.0447473	0.0394995	0.0960589
Sel I (X) - Sel II (X+Y)	2	0.0658874	0.778943	0.0536176	0.266777	0.0628051	0.0572829	0.0622302	0.0557167	0.0742053
Sel I (X) - Sel II (G+X)	0	0.0397361	0.237825	0.0320957	0.225669	0.0389001	0.0349522	0.0368078	0.0339314	0.117215
Sel I (X) - Sel II (G+X)	-2	0.0757544	0.526922	0.058175	0.308978	0.0748321	0.0617481	0.0639759	0.0671237	0.0690478
Sel I (X) - Sel II (G+X)	-1	0.0560841	0.100236	0.0428077	0.20164	0.0500535	0.0434094	0.0469018	0.0464644	0.0932537
Sel I (X) - Sel II (G+X)	-0.5	0.0481325	0.0803509	0.0374866	0.164286	0.0411321	0.0387592	0.0419535	0.0373844	0.108794
Sel I (X) - Sel II (G+X)	0.5	0.043061	0.256474	0.03273	0.155129	0.0383202	0.0342266	0.0378751	0.0347336	0.111303
Sel I (X) - Sel II (G+X)	1	0.0519783	0.0895569	0.038469	0.196029	0.0464453	0.0404437	0.0429815	0.0427793	0.0960972
Sel I (X) - Sel II (G+X)	2	0.0721869	0.125925	0.0524059	0.281636	0.0686716	0.0542218	0.0585164	0.0610663	0.0744075
Sel I (X) - Sel II (G+Y)	0	0.0397361	0.237825	0.0320957	0.225669	0.0389001	0.0349522	0.0368078	0.0339314	0.117215
Sel I (X) - Sel II (G+Y)	-2	0.07987	0.394054	0.0643915	0.533786	0.0944562	0.0688501	0.0679249	0.0728999	0.0686623
Sel I (X) - Sel II (G+Y)	-1	0.0570521	0.256417	0.0461532	0.386357	0.0606408	0.0484713	0.049514	0.0480639	0.0933765
Sel I (X) - Sel II (G+Y)	-0.5	0.04871	0.211509	0.0402108	0.322363	0.0499042	0.0415099	0.0414972	0.0407597	0.108624
Sel I (X) - Sel II (G+Y)	0.5	0.0452817	0.236991	0.0385197	0.308032	0.0453013	0.0384381	0.0397754	0.0368855	0.111274
Sel I (X) - Sel II (G+Y)	1	0.055583	0.26801	0.0449378	0.380537	0.0563564	0.0457191	0.0462266	0.0460937	0.0965655
Sel I (X) - Sel II (G+Y)	2	0.0729081	0.515271	0.0594252	0.507928	0.0887077	0.0614466	0.0621658	0.0686415	0.0741611
Sel I (X) - Sel II (G+X+Y)	0	0.0397361	0.237825	0.0320957	0.225669	0.0389001	0.0349522	0.0368078	0.0339314	0.117215
Sel I (X) - Sel II (G+X+Y)	-2	0.086728	0.580804	0.0708396	0.418505	0.0727588	0.0847534	0.0965649	0.0698874	0.0690033
Sel I (X) - Sel II (G+X+Y)	-1	0.05979	0.628774	0.0472907	0.279753	0.0443236	0.058171	0.0665434	0.0435409	0.0931412
Sel I (X) - Sel II (G+X+Y)	-0.5	0.0509496	0.175716	0.0411321	0.236472	0.0378539	0.0481755	0.0528292	0.0356688	0.108502
Sel I (X) - Sel II (G+X+Y)	0.5	0.0443012	0.274366	0.0376038	0.230374	0.0348856	0.0420754	0.0471701	0.0328549	0.111426
Sel I (X) - Sel II (G+X+Y)	1	0.0559772	0.299333	0.045995	0.288218	0.0428978	0.0521475	0.0584484	0.0405826	0.0962979
Sel I (X) - Sel II (G+X+Y)	2	0.0775389	0.305409	0.0633404	0.394744	0.0655183	0.0751822	0.0893547	0.0636815	0.0743703
Sel I (Y) - Sel II (X)	0	0.0397361	0.237825	0.0320957	0.225669	0.0389001	0.0349522	0.0368078	0.0339314	0.117215
Sel I (Y) - Sel II (X)	-2	0.0395343	0.300968	0.0339122	0.167494	0.0338134	0.033553	0.0340383	0.0332035	0.118768
Sel I (Y) - Sel II (X)	-1	0.0406219	0.16418	0.0343633	0.162336	0.0354786	0.034108	0.0339504	0.0339098	0.117615
Sel I (Y) - Sel II (X)	-0.5	0.0416857	0.210058	0.0339933	0.157438	0.0346707	0.0338745	0.034056	0.0340544	0.117167
Sel I (Y) - Sel II (X)	0.5	0.0404243	0.154039	0.0356249	0.165086	0.0359575	0.0353468	0.0356091	0.0356611	0.117711
Sel I (Y) - Sel II (X)	1	0.0421705	0.0946276	0.0345671	0.160393	0.0354496	0.0344669	0.0348899	0.034466	0.117541
Sel I (Y) - Sel II (X)	2	0.0379498	0.236046	0.0330907	0.168915	0.0333698	0.0328013	0.0328817	0.0324969	0.118316
Sel I (Y) - Sel II (Y)	0	0.0397361	0.237825	0.0320957	0.225669	0.0389001	0.0349522	0.0368078	0.0339314	0.117215
Sel I (Y) - Sel II (Y)	-2	0.0366406	0.101804	0.0324714	0.0803112	0.0255837	0.0307072	0.0317822	0.0288256	0.124985
Sel I (Y) - Sel II (Y)	-1	0.0419183	0.0820589	0.0357904	0.110859	0.0333375	0.0346192	0.0360105	0.0350783	0.121458
Sel I (Y) - Sel II (Y)	-0.5	0.0464825	0.141292	0.0385816	0.135665	0.037986	0.0390287	0.0397852	0.039531	0.118504
Sel I (Y) - Sel II (Y)	0.5	0.0447622	0.0617573	0.0378447	0.132503	0.0384062	0.0378215	0.0388974	0.0388843	0.118089
Sel I (Y) - Sel II (Y)	1	0.0427833	0.170236	0.0373798	0.109328	0.0335871	0.0360934	0.0377311	0.0360122	0.119414
Sel I (Y) - Sel II (Y)	2	0.0365386	0.0751866	0.0327513	0.0839618	0.0271164	0.03169	0.0323459	0.0295325	0.12246
Sel I (Y) - Sel II (G)	0	0.0397361	0.237825	0.0320957	0.225669	0.0389001	0.0349522	0.0368078	0.0339314	0.117215
Sel I (Y) - Sel II (G)	-2	0.0396241	0.258198	0.0298105	0.281378	0.0368984	0.0305573	0.0317294	0.0329307	0.120267
Sel I (Y) - Sel II (G)	-1	0.0404555	0.251102	0.0305287	0.267472	0.0356913	0.0321341	0.0331008	0.0330082	0.118572
Sel I (Y) - Sel II (G)	-0.5	0.0413482	0.31029	0.0332149	0.223805	0.039292	0.0342781	0.0357893	0.035488	0.117555
Sel I (Y) - Sel II (G)	0.5	0.0397359	0.147321	0.0310891	0.22373	0.0379384	0.0316616	0.0329632	0.0343438	0.117905
Sel I (Y) - Sel II (G)	1	0.0382423	0.270909	0.0284108	0.242244	0.036975	0.0301225	0.0314224	0.0322308	0.118239
Sel I (Y) - Sel II (G)	2	0.038263	0.24198	0.0283423	0.283027	0.036296	0.029959	0.0308553	0.0323616	0.11982
Sel I (Y) - Sel II (X+Y)	0	0.0397361	0.237825	0.0320957	0.225669	0.0389001	0.0349522	0.0368078	0.0339314	0.117215
Sel I (Y) - Sel II (X+Y)	-2	0.0397843	0.103391	0.0342192	0.116954	0.0339421	0.0362356	0.0381813	0.0329275	0.120717
Sel I (Y) - Sel II (X+Y)	-1	0.0416896	0.14829	0.0358991	0.16556	0.0352649	0.0369094	0.0381741	0.0339954	0.118774
Sel I (Y) - Sel II (X+Y)	-0.5	0.0424031	0.133511	0.036838	0.218168	0.0382147	0.0388111	0.0391967	0.0361097	0.117474
Sel I (Y) - Sel II (X+Y)	0.5	0.0442412	0.193375	0.037383	0.2086	0.0400119	0.0393417	0.0386697	0.0377616	0.117391
Sel I (Y) - Sel II (X+Y)	1	0.0418526	0.145237	0.0358263	0.166766	0.0362859	0.0378335	0.0384683	0.0356333	0.118659
Sel I (Y) - Sel II (X+Y)	2	0.0394651	0.0893235	0.0328304	0.11962	0.0333399	0.0355304	0.0373177	0.0322991	0.120354
Sel I (Y) - Sel II (G+X)	0	0.0397361	0.237825	0.0320957	0.225669	0.0389001	0.0349522	0.0368078	0.0339314	0.117215
Sel I (Y) - Sel II (G+X)	-2	0.0420552	0.142014	0.0310547	0.194731	0.0406844	0.0334802	0.0362576	0.0343009	0.12221
Sel I (Y) - Sel II (G+X)	-1	0.0434941	0.169447	0.0330019	0.206757	0.0423311	0.0344924	0.0364916	0.0364106	0.119691
Sel I (Y) - Sel II (G+X)	-0.5	0.0442624	0.136645	0.0336534	0.20702	0.0415471	0.0363125	0.0387071	0.0356563	0.117806
Sel I (Y) - Sel II (G+X)	0.5	0.0412333	0.113291	0.0305101	0.210685	0.0423563	0.0323003	0.0342198	0.0337744	0.117916
Sel I (Y) - Sel II (G+X)	1	0.0413679	0.127342	0.0309871	0.201335	0.0406553	0.0323491	0.0350876	0.0344287	0.11866
Sel I (Y) - Sel II (G+X)	2	0.0405712	0.176308	0.0290967	0.195087	0.0388208	0.0320426	0.033836	0.0327477	0.120923
Sel I (Y) - Sel II (G+Y)	0	0.0397361	0.237825	0.0320957	0.225669	0.0389001	0.0349522	0.0368078	0.0339314	0.117215
Sel I (Y) - Sel II (G+Y)	-2	0.0439418	0.178535	0.0357848	0.151004	0.0357915	0.0403744	0.0441571	0.0342551	0.115562
Sel I (Y) - Sel II (G+Y)	-1	0.0443284	0.103867	0.0369409	0.154408	0.0356204	0.0416953	0.0434904	0.0345783	0.116188
Sel I (Y) - Sel II (G+Y)	-0.5	0.0434375	0.29979	0.0363541	0.160266	0.0360199	0.0380563	0.0391642	0.0350409	0.116309
Sel I (Y) - Sel II (G+Y)	0.5	0.0410409	0.131138	0.0330041	0.150104	0.0332062	0.035863	0.0366112	0.0313431	0.116979
Sel I (Y) - Sel II (G+Y)	1	0.0410287	0.746401	0.0331874	0.15371	0.0345313	0.0373242	0.0386945	0.0325623	0.116525
Sel I (Y) - Sel II (G+Y)	2	0.0417896	0.107879	0.0345074	0.148724	0.0328191	0.03844	0.0401082	0.0325668	0.115824
Sel I (Y) - Sel II (G+X+Y)	0	0.0397361	0.237825	0.0320957	0.225669	0.0389001	0.0349522	0.0368078	0.0339314	0.117215
Sel I (Y) - Sel II (G+X+Y)	-2	0.0486775	0.0804662	0.0448151	0.113109	0.0338037	0.0422927	0.0480315	0.0378053	0.121484
Sel I (Y) - Sel II (G+X+Y)	-1	0.0459557	0.214162	0.0396092	0.123338	0.0331976	0.0390709	0.0424942	0.0349301	0.11923
Sel I (Y) - Sel II (G+X+Y)	-0.5	0.0471749	0.121311	0.0385211	0.124689	0.0345795	0.0385798	0.0436298	0.0362847	0.117497
Sel I (Y) - Sel II (G+X+Y)	0.5	0.0403578	0.064595	0.035159	0.117698	0.0317613	0.0357701	0.039344	0.0323223	0.117614
Sel I (Y) - Sel II (G+X+Y)	1	0.0473846	0.245583	0.043287	0.121651	0.0331388	0.0411216	0.0460711	0.0380303	0.118336
Sel I (Y) - Sel II (G+X+Y)	2	0.045477	0.123123	0.0401006	0.115923	0.032717	0.0384377	0.0421914	0.035424	0.120281
Sel I (G) - Sel II (X)	0	0.0397361	0.237825	0.0320957	0.225669	0.0389001	0.0349522	0.0368078	0.0339314	0.117215
Sel I (G) - Sel II (X)	-2	0.0766445	0.375143	0.0608967	0.268972	0.0904167	0.0658737	0.0685709	0.0737	0.0610601
Sel I (G) - Sel II (X)	-1	0.0718045	0.271574	0.0587892	0.242161	0.0851714	0.0639204	0.0650645	0.0693174	0.0664676
Sel I (G) - Sel II (X)	-0.5	0.0629205	0.257216	0.0518728	0.194628	0.0668742	0.0550679	0.0572443	0.0568559	0.0796279
Sel I (G) - Sel II (X)	0.5	0.0624842	0.156122	0.0521861	0.188504	0.0666979	0.0564077	0.0590891	0.0570998	0.0865297
Sel I (G) - Sel II (X)	1	0.0740044	0.258288	0.0604615	0.237195	0.0827488	0.0658241	0.068829	0.0688709	0.073451
Sel I (G) - Sel II (X)	2	0.0731199	0.200944	0.0592697	0.268227	0.0913181	0.0654738	0.0676303	0.0724289	0.0679148
Sel I (G) - Sel II (Y)	0	0.0397361	0.237825	0.0320957	0.225669	0.0389001	0.0349522	0.0368078	0.0339314	0.117215
Sel I (G) - Sel II (Y)	-2	0.0518721	0.217236	0.0442348	0.145714	0.0535793	0.0424827	0.0423288	0.0509382	0.0610907
Sel I (G) - Sel II (Y)	-1	0.0547103	0.605966	0.046862	0.181387	0.0609774	0.0452373	0.0457285	0.0552257	0.066579
Sel I (G) - Sel II (Y)	-0.5	0.0544696	0.25682	0.0456485	0.174136	0.0586716	0.0450031	0.0449411	0.0530317	0.0797099
Sel I (G) - Sel II (Y)	0.5	0.0540282	1.20248	0.0446402	0.172861	0.0573626	0.0435805	0.0442961	0.0520397	0.0864071
Sel I (G) - Sel II (Y)	1	0.0576362	0.485008	0.0472225	0.190686	0.0611017	0.0466427	0.04575	0.0547096	0.0733406
Sel I (G) - Sel II (Y)	2	0.0534395	0.403024	0.0458039	0.158036	0.0549424	0.0443361	0.0451233	0.0516406	0.068129
Sel I (G) - Sel II (G)	0	0.0397361	0.237825	0.0320957	0.225669	0.0389001	0.0349522	0.0368078	0.0339314	0.117215
Sel I (G) - Sel II (G)	-2	0.0824927	0.201547	0.072527	0.219886	0.0788453	0.0694554	0.0693572	0.0838507	0.0610943
Sel I (G) - Sel II (G)	-1	0.0762418	0.265928	0.0624929	0.207992	0.067767	0.0617048	0.0641685	0.0700442	0.066678
Sel I (G) - Sel II (G)	-0.5	0.0649822	0.189189	0.0537472	0.182696	0.0556643	0.0543692	0.054978	0.0565219	0.0796975
Sel I (G) - Sel II (G)	0.5	0.0607899	0.209018	0.0510292	0.178135	0.0528389	0.0520702	0.0540423	0.0542949	0.0864889
Sel I (G) - Sel II (G)	1	0.0715543	0.166834	0.0594445	0.196887	0.0653244	0.0606571	0.0624482	0.0669783	0.0734389
Sel I (G) - Sel II (G)	2	0.0762754	0.220418	0.0655652	0.210385	0.0710889	0.0659211	0.0684772	0.0748042	0.0679259
Sel I (G) - Sel II (X+Y)	0	0.0397361	0.237825	0.0320957	0.225669	0.0389001	0.0349522	0.0368078	0.0339314	0.117215
Sel I (G) - Sel II (X+Y)	-2	0.0685716	0.322983	0.0550931	0.249034	0.0782483	0.0576103	0.0578322	0.0750032	0.0611966
Sel I (G) - Sel II (X+Y)	-1	0.0626486	0.380588	0.0491789	0.254857	0.0770362	0.0522582	0.0518713	0.0694911	0.0664942
Sel I (G) - Sel II (X+Y)	-0.5	0.0576479	0.273787	0.0452565	0.261352	0.0649915	0.0468123	0.0466613	0.0579493	0.0795195
Sel I (G) - Sel II (X+Y)	0.5	0.0572821	0.269692	0.0466245	0.264041	0.0688407	0.048601	0.0480747	0.060478	0.0868192
Sel I (G) - Sel II (X+Y)	1	0.0638948	0.369398	0.0510935	0.258156	0.0750174	0.0526403	0.0538546	0.0683039	0.0733854
Sel I (G) - Sel II (X+Y)	2	0.0665313	0.352058	0.0542291	0.237989	0.0779388	0.0578226	0.0575185	0.075626	0.0679416
Sel I (G) - Sel II (G+X)	0	0.0397361	0.237825	0.0320957	0.225669	0.0389001	0.0349522	0.0368078	0.0339314	0.117215
Sel I (G) - Sel II (G+X)	-2	0.0751765	0.411982	0.0585112	0.260692	0.0841365	0.0611837	0.0561042	0.070246	0.0612203
Sel I (G) - Sel II (G+X)	-1	0.0663744	0.35765	0.0528575	0.233585	0.0762854	0.05721	0.0523958	0.0622786	0.0665217
Sel I (G) - Sel II (G+X)	-0.5	0.0540801	0.338352	0.0433834	0.182772	0.059657	0.0485702	0.0429636	0.0494397	0.0798836
Sel I (G) - Sel II (G+X)	0.5	0.0548547	0.677371	0.0423797	0.174847	0.0587445	0.048503	0.0430265	0.0488059	0.0864983
Sel I (G) - Sel II (G+X)	1	0.061815	0.953459	0.046565	0.24019	0.0753703	0.0509671	0.04745	0.0590473	0.0734419
Sel I (G) - Sel II (G+X)	2	0.0659811	0.300482	0.0524843	0.258095	0.0810737	0.0554838	0.0517515	0.0640329	0.0683233
Sel I (G) - Sel II (G+Y)	0	0.0397361	0.237825	0.0320957	0.225669	0.0389001	0.0349522	0.0368078	0.0339314	0.117215
Sel I (G) - Sel II (G+Y)	-2	0.0832351	0.267441	0.0777756	0.311175	0.0938452	0.0860527	0.0944847	0.0870999	0.0611829
Sel I (G) - Sel II (G+Y)	-1	0.0751013	0.426435	0.0685673	0.293413	0.083592	0.074358	0.0777042	0.0756016	0.0666463
Sel I (G) - Sel II (G+Y)	-0.5	0.0619974	0.276978	0.0492978	0.22768	0.0654245	0.0587412	0.0604081	0.054417	0.079594
Sel I (G) - Sel II (G+Y)	0.5	0.0587817	0.378083	0.0448874	0.216446	0.062117	0.0565497	0.0594959	0.0502305	0.0865825
Sel I (G) - Sel II (G+Y)	1	0.0706051	0.854437	0.0598773	0.278051	0.0796483	0.0705951	0.077206	0.0669145	0.0736698
Sel I (G) - Sel II (G+Y)	2	0.0829941	0.464812	0.0717367	0.314142	0.0878532	0.077923	0.0849761	0.0781089	0.0678454
Sel I (G) - Sel II (G+X+Y)	0	0.0397361	0.237825	0.0320957	0.225669	0.0389001	0.0349522	0.0368078	0.0339314	0.117215
Sel I (G) - Sel II (G+X+Y)	-2	0.0837887	0.338102	0.0731979	0.270081	0.0892163	0.0852734	0.0972586	0.090291	0.061363
Sel I (G) - Sel II (G+X+Y)	-1	0.0811758	0.536289	0.0669619	0.263235	0.0836076	0.083659	0.0867631	0.0807607	0.0665837
Sel I (G) - Sel II (G+X+Y)	-0.5	0.0620942	0.459524	0.0477572	0.263447	0.0628536	0.0614677	0.0637444	0.0546096	0.0795827
Sel I (G) - Sel II (G+X+Y)	0.5	0.06017	0.405755	0.048011	0.27774	0.0628163	0.0601944	0.0605853	0.0571224	0.0868343
Sel I (G) - Sel II (G+X+Y)	1	0.0752378	1.43228	0.0623852	0.275308	0.0781878	0.0761032	0.0851148	0.0738046	0.0735251
Sel I (G) - Sel II (G+X+Y)	2	0.0808368	0.401334	0.0667913	0.272718	0.0835534	0.0835411	0.0916231	0.0807282	0.0679068
Sel I (X+Y) - Sel II (X)	0	0.0397361	0.237825	0.0320957	0.225669	0.0389001	0.0349522	0.0368078	0.0339314	0.117215
Sel I (X+Y) - Sel II (X)	-2	0.0631962	0.0969802	0.0497569	0.207242	0.0556946	0.0517797	0.0535347	0.0576297	0.102294
Sel I (X+Y) - Sel II (X)	-1	0.0549944	0.260668	0.0437517	0.29856	0.0518751	0.0460434	0.0447605	0.0478657	0.104119
Sel I (X+Y) - Sel II (X)	-0.5	0.0473108	0.245319	0.0393097	0.261689	0.0452138	0.0404297	0.0395494	0.0418077	0.110266
Sel I (X+Y) - Sel II (X)	0.5	0.0478814	0.190551	0.0408706	0.266037	0.0465604	0.0429003	0.0411062	0.0427407	0.112
Sel I (X+Y) - Sel II (X)	1	0.0555596	0.204896	0.0452114	0.301474	0.0511865	0.0470779	0.0463512	0.0492145	0.106277
Sel I (X+Y) - Sel II (X)	2	0.0636082	0.0781486	0.0479677	0.197199	0.053951	0.0507783	0.0517654	0.0547219	0.104913
Sel I (X+Y) - Sel II (Y)	0	0.0397361	0.237825	0.0320957	0.225669	0.0389001	0.0349522	0.0368078	0.0339314	0.117215
Sel I (X+Y) - Sel II (Y)	-2	0.0484216	0.218827	0.0349543	0.133529	0.0363046	0.0365409	0.0380203	0.0383862	0.0991159
Sel I (X+Y) - Sel II (Y)	-1	0.050453	0.23408	0.0389874	0.1403	0.0411465	0.040966	0.04407	0.0421353	0.102125
Sel I (X+Y) - Sel II (Y)	-0.5	0.0452759	0.162541	0.0364942	0.159447	0.0403199	0.0390981	0.0415678	0.0379591	0.109449
Sel I (X+Y) - Sel II (Y)	0.5	0.0476711	0.253013	0.0375896	0.170139	0.0409003	0.0398499	0.0423362	0.0390814	0.111675
Sel I (X+Y) - Sel II (Y)	1	0.0483746	0.14338	0.0387458	0.145386	0.0421162	0.0416616	0.0439807	0.0416201	0.104121
Sel I (X+Y) - Sel II (Y)	2	0.0479649	0.283582	0.0358795	0.147183	0.0354882	0.0378448	0.038241	0.0384097	0.100676
Sel I (X+Y) - Sel II (G)	0	0.0397361	0.237825	0.0320957	0.225669	0.0389001	0.0349522	0.0368078	0.0339314	0.117215
Sel I (X+Y) - Sel II (G)	-2	0.0536001	0.188455	0.0413892	0.169131	0.0367266	0.0417314	0.0473404	0.0360683	0.0962888
Sel I (X+Y) - Sel II (G)	-1	0.0464165	0.263763	0.0354071	0.193586	0.0321095	0.0358215	0.0397915	0.0318	0.102486
Sel I (X+Y) - Sel II (G)	-0.5	0.0417616	0.141503	0.0328558	0.150107	0.0310686	0.0346048	0.0381152	0.0312616	0.11058
Sel I (X+Y) - Sel II (G)	0.5	0.0399958	0.166757	0.030882	0.145415	0.0291972	0.0326408	0.0350217	0.0290395	0.11292
Sel I (X+Y) - Sel II (G)	1	0.0438531	0.259858	0.0334596	0.179078	0.0312303	0.0356649	0.0392521	0.0304962	0.105534
Sel I (X+Y) - Sel II (G)	2	0.0504732	0.163216	0.0394927	0.162316	0.0337175	0.0402705	0.0432699	0.0339872	0.100326
Sel I (X+Y) - Sel II (X+Y)	0	0.0397361	0.237825	0.0320957	0.225669	0.0389001	0.0349522	0.0368078	0.0339314	0.117215
Sel I (X+Y) - Sel II (X+Y)	-2	0.054947	0.12434	0.0477008	0.129775	0.0410014	0.0456989	0.0466357	0.0444472	0.0925645
Sel I (X+Y) - Sel II (X+Y)	-1	0.0497825	0.305654	0.0446647	0.146901	0.0391496	0.041596	0.0432931	0.041589	0.0989021
Sel I (X+Y) - Sel II (X+Y)	-0.5	0.0470758	0.135684	0.0428269	0.190531	0.0365093	0.0401617	0.0409906	0.0383426	0.108596
Sel I (X+Y) - Sel II (X+Y)	0.5	0.045415	0.145172	0.043229	0.198938	0.0358597	0.0382169	0.0398325	0.038246	0.110822
Sel I (X+Y) - Sel II (X+Y)	1	0.0503007	0.307697	0.0455326	0.149711	0.0389673	0.0408643	0.0429778	0.0410916	0.102194
Sel I (X+Y) - Sel II (X+Y)	2	0.05363	0.365214	0.0490359	0.132235	0.0397898	0.0468779	0.0478816	0.0444928	0.0958655
Sel I (X+Y) - Sel II (G+X)	0	0.0397361	0.237825	0.0320957	0.225669	0.0389001	0.0349522	0.0368078	0.0339314	0.117215
Sel I (X+Y) - Sel II (G+X)	-2	0.0580974	0.376183	0.0428733	0.259233	0.04566	0.0429925	0.0444102	0.0439212	0.0971235
Sel I (X+Y) - Sel II (G+X)	-1	0.0496817	0.332271	0.0373926	0.252362	0.0424299	0.0377453	0.0390342	0.0397644	0.101113
Sel I (X+Y) - Sel II (G+X)	-0.5	0.0447998	0.115768	0.0342498	0.18385	0.0374943	0.0357322	0.0376795	0.0359592	0.109589
Sel I (X+Y) - Sel II (G+X)	0.5	0.0418059	0.223396	0.0320227	0.175134	0.0360469	0.0328832	0.0347969	0.034131	0.11171
Sel I (X+Y) - Sel II (G+X)	1	0.0453826	0.3343	0.0336012	0.25459	0.0399052	0.0347017	0.0357876	0.0361477	0.103891
Sel I (X+Y) - Sel II (G+X)	2	0.0566685	0.416273	0.0427565	0.261792	0.0451335	0.0419572	0.0424099	0.0436305	0.0994601
Sel I (X+Y) - Sel II (G+Y)	0	0.0397361	0.237825	0.0320957	0.225669	0.0389001	0.0349522	0.0368078	0.0339314	0.117215
Sel I (X+Y) - Sel II (G+Y)	-2	0.0688397	0.324808	0.0460847	0.268814	0.0512799	0.0687803	0.0721799	0.050794	0.0986445
Sel I (X+Y) - Sel II (G+Y)	-1	0.0575897	0.219992	0.0416188	0.179009	0.0443341	0.0534239	0.0549451	0.0429952	0.102456
Sel I (X+Y) - Sel II (G+Y)	-0.5	0.0452167	0.219328	0.035998	0.161254	0.0388012	0.0399819	0.0424081	0.0357283	0.10985
Sel I (X+Y) - Sel II (G+Y)	0.5	0.0430883	0.117877	0.0349053	0.151625	0.0371762	0.038573	0.0389224	0.034636	0.11179
Sel I (X+Y) - Sel II (G+Y)	1	0.0523248	0.442014	0.0392042	0.188206	0.0437902	0.0494318	0.0485319	0.0409336	0.105128
Sel I (X+Y) - Sel II (G+Y)	2	0.0680354	0.565705	0.0455181	0.273157	0.048403	0.068994	0.0699674	0.0487937	0.101319
Sel I (X+Y) - Sel II (G+X+Y)	0	0.0397361	0.237825	0.0320957	0.225669	0.0389001	0.0349522	0.0368078	0.0339314	0.117215
Sel I (X+Y) - Sel II (G+X+Y)	-2	0.0696865	0.283281	0.0556174	0.306335	0.0605268	0.0652049	0.0690182	0.0582111	0.0945519
Sel I (X+Y) - Sel II (G+X+Y)	-1	0.0564072	0.197062	0.0412065	0.182276	0.0459386	0.052744	0.0553267	0.042838	0.099658
Sel I (X+Y) - Sel II (G+X+Y)	-0.5	0.0470885	0.0989611	0.0354315	0.177342	0.0409377	0.0428585	0.0460286	0.0372722	0.108345
Sel I (X+Y) - Sel II (G+X+Y)	0.5	0.0447505	0.0946608	0.0341499	0.182139	0.0406618	0.0404583	0.0421054	0.0356733	0.110454
Sel I (X+Y) - Sel II (G+X+Y)	1	0.0549842	0.241698	0.0395714	0.186864	0.0450736	0.0485362	0.0510903	0.0414537	0.102388
Sel I (X+Y) - Sel II (G+X+Y)	2	0.0625399	0.357399	0.0487146	0.30927	0.0563738	0.0596212	0.0594599	0.0516321	0.0976345
Sel I (G+X) - Sel II (X)	0	0.0397361	0.237825	0.0320957	0.225669	0.0389001	0.0349522	0.0368078	0.0339314	0.117215
Sel I (G+X) - Sel II (X)	-2	0.100958	0.234481	0.0788023	0.346965	0.116767	0.0832448	0.0877816	0.103561	0.0253855
Sel I (G+X) - Sel II (X)	-1	0.100703	0.277659	0.0776589	0.352337	0.118423	0.0823998	0.0842236	0.103893	0.0254528
Sel I (G+X) - Sel II (X)	-0.5	0.088323	0.365998	0.0718645	0.268184	0.0950242	0.0749816	0.0756544	0.087041	0.0380745
Sel I (G+X) - Sel II (X)	0.5	0.0865572	0.307938	0.0677949	0.285246	0.0942189	0.0706988	0.0730115	0.0834687	0.0400267
Sel I (G+X) - Sel II (X)	1	0.0971064	0.425061	0.0789558	0.356937	0.114531	0.0827988	0.0860821	0.101449	0.0286843
Sel I (G+X) - Sel II (X)	2	0.097572	0.212037	0.0766865	0.344482	0.11239	0.0827072	0.0880749	0.0980149	0.0279521
Sel I (G+X) - Sel II (Y)	0	0.0397361	0.237825	0.0320957	0.225669	0.0389001	0.0349522	0.0368078	0.0339314	0.117215
Sel I (G+X) - Sel II (Y)	-2	0.0876687	0.152785	0.0647426	0.266747	0.0880362	0.0715388	0.0758348	0.0875406	0.025381
Sel I (G+X) - Sel II (Y)	-1	0.106591	0.403414	0.0813091	0.357893	0.115889	0.0850913	0.0909514	0.114909	0.02535
Sel I (G+X) - Sel II (Y)	-0.5	0.090912	0.495368	0.0656843	0.301217	0.102302	0.0694619	0.0735132	0.0976285	0.0385121
Sel I (G+X) - Sel II (Y)	0.5	0.0957369	0.629815	0.0715161	0.330828	0.110456	0.0752311	0.0803667	0.0996794	0.0404109
Sel I (G+X) - Sel II (Y)	1	0.105718	0.372148	0.0757598	0.387969	0.118294	0.083259	0.0885289	0.107444	0.0287673
Sel I (G+X) - Sel II (Y)	2	0.0880395	0.11353	0.0634247	0.293348	0.0865467	0.0711295	0.0767709	0.0834626	0.0280186
Sel I (G+X) - Sel II (G)	0	0.0397361	0.237825	0.0320957	0.225669	0.0389001	0.0349522	0.0368078	0.0339314	0.117215
Sel I (G+X) - Sel II (G)	-2	0.104586	0.375355	0.0877523	0.451681	0.134077	0.0850628	0.0842046	0.129809	0.0252181
Sel I (G+X) - Sel II (G)	-1	0.0960176	0.401961	0.0856106	0.458712	0.137807	0.0843045	0.0816319	0.128819	0.0255936
Sel I (G+X) - Sel II (G)	-0.5	0.079185	0.432037	0.0642407	0.326646	0.111149	0.0628834	0.0615637	0.0942713	0.0381078
Sel I (G+X) - Sel II (G)	0.5	0.0779395	0.586879	0.0650807	0.360677	0.107183	0.0625082	0.0619172	0.0915164	0.0403306
Sel I (G+X) - Sel II (G)	1	0.0949821	0.273359	0.0799066	0.445009	0.132361	0.0784207	0.0784377	0.117724	0.0287648
Sel I (G+X) - Sel II (G)	2	0.0985415	0.942311	0.083781	0.448125	0.129418	0.0835017	0.0804029	0.120912	0.0281453
Sel I (G+X) - Sel II (X+Y)	0	0.0397361	0.237825	0.0320957	0.225669	0.0389001	0.0349522	0.0368078	0.0339314	0.117215
Sel I (G+X) - Sel II (X+Y)	-2	0.140058	0.252643	0.101841	0.462672	0.133415	0.116227	0.139151	0.140509	0.0253263
Sel I (G+X) - Sel II (X+Y)	-1	0.116426	0.394704	0.0854181	0.523383	0.151368	0.0836205	0.0848709	0.146701	0.0256353
Sel I (G+X) - Sel II (X+Y)	-0.5	0.0944334	0.340616	0.0734441	0.395111	0.128234	0.0714007	0.0708827	0.120453	0.0382106
Sel I (G+X) - Sel II (X+Y)	0.5	0.0963271	0.319038	0.0751079	0.444115	0.13583	0.0745422	0.0745757	0.124898	0.0402075
Sel I (G+X) - Sel II (X+Y)	1	0.112905	0.777505	0.0864806	0.519851	0.14125	0.0881229	0.0900303	0.134122	0.0286292
Sel I (G+X) - Sel II (X+Y)	2	0.144661	0.528882	0.0966728	0.47595	0.131012	0.116514	0.145935	0.130935	0.0281336
Sel I (G+X) - Sel II (G+X)	0	0.0397361	0.237825	0.0320957	0.225669	0.0389001	0.0349522	0.0368078	0.0339314	0.117215
Sel I (G+X) - Sel II (G+X)	-2	0.129338	1.61218	0.104665	0.339634	0.109418	0.110663	0.123688	0.12449	0.0252518
Sel I (G+X) - Sel II (G+X)	-1	0.123324	0.301225	0.0982402	0.324929	0.108958	0.103093	0.116962	0.119341	0.025646
Sel I (G+X) - Sel II (G+X)	-0.5	0.0906488	2.95446	0.0770241	0.227514	0.083831	0.0781928	0.0823739	0.0904697	0.0383053
Sel I (G+X) - Sel II (G+X)	0.5	0.0879526	1.52103	0.0738582	0.242132	0.0840923	0.0769532	0.079767	0.0870205	0.0402081
Sel I (G+X) - Sel II (G+X)	1	0.11406	0.276582	0.0899887	0.304931	0.104157	0.0996145	0.109485	0.112309	0.0287995
Sel I (G+X) - Sel II (G+X)	2	0.12232	0.419792	0.0946024	0.320888	0.104722	0.100937	0.113759	0.114365	0.0280594
Sel I (G+X) - Sel II (G+Y)	0	0.0397361	0.237825	0.0320957	0.225669	0.0389001	0.0349522	0.0368078	0.0339314	0.117215
Sel I (G+X) - Sel II (G+Y)	-2	0.162663	0.341571	0.1275	0.42385	0.126942	0.192217	0.385002	0.311617	0.0253793
Sel I (G+X) - Sel II (G+Y)	-1	0.279968	0.408662	0.128042	0.43606	0.127993	0.235684	0.561688	0.264232	0.0254508
Sel I (G+X) - Sel II (G+Y)	-0.5	0.105818	0.261415	0.0934519	0.317322	0.100739	0.0995335	0.115907	0.113327	0.0385526
Sel I (G+X) - Sel II (G+Y)	0.5	0.102737	0.390993	0.0867839	0.315918	0.100263	0.092542	0.10507	0.105708	0.0401264
Sel I (G+X) - Sel II (G+Y)	1	0.239269	0.574016	0.116054	0.412619	0.12055	0.196682	0.431801	0.202534	0.0287526
Sel I (G+X) - Sel II (G+Y)	2	0.200021	0.38663	0.123382	0.432862	0.131093	0.209994	0.504227	0.304734	0.0280885
Sel I (G+X) - Sel II (G+X+Y)	0	0.0397361	0.237825	0.0320957	0.225669	0.0389001	0.0349522	0.0368078	0.0339314	0.117215
Sel I (G+X) - Sel II (G+X+Y)	-2	0.203993	1.06105	0.160974	0.669322	0.195057	0.23876	0.565025	0.431418	0.0253806
Sel I (G+X) - Sel II (G+X+Y)	-1	0.369917	0.491389	0.173727	0.620655	0.192279	0.339219	0.789066	0.370271	0.0253506
Sel I (G+X) - Sel II (G+X+Y)	-0.5	0.115856	0.297638	0.108836	0.461546	0.146916	0.110016	0.115429	0.146872	0.0384231
Sel I (G+X) - Sel II (G+X+Y)	0.5	0.116121	0.341812	0.107147	0.478373	0.146583	0.112528	0.125247	0.147352	0.0402934
Sel I (G+X) - Sel II (G+X+Y)	1	0.34728	0.434112	0.161051	0.602995	0.182454	0.323253	0.711632	0.35719	0.0289491
Sel I (G+X) - Sel II (G+X+Y)	2	0.269258	0.577465	0.160075	0.674741	0.185169	0.292956	0.751036	0.4534	0.0279953
Sel I (G+Y) - Sel II (X)	0	0.0397361	0.237825	0.0320957	0.225669	0.0389001	0.0349522	0.0368078	0.0339314	0.117215
Sel I (G+Y) - Sel II (X)	-2	0.0765091	0.260225	0.0633586	0.325412	0.105367	0.0669383	0.0678848	0.0807614	0.0504921
Sel I (G+Y) - Sel II (X)	-1	0.0734064	0.35675	0.0594144	0.312186	0.103267	0.0624096	0.0634474	0.0766016	0.0544249
Sel I (G+Y) - Sel II (X)	-0.5	0.0633893	0.281338	0.0499662	0.267132	0.0785378	0.05503	0.0541139	0.060669	0.0695708
Sel I (G+Y) - Sel II (X)	0.5	0.0635241	0.309439	0.0508706	0.25558	0.0777191	0.0544074	0.0552428	0.0593069	0.0754359
Sel I (G+Y) - Sel II (X)	1	0.073028	0.269093	0.0580154	0.308768	0.0959921	0.0619554	0.0639746	0.0734534	0.061638
Sel I (G+Y) - Sel II (X)	2	0.0792792	0.312653	0.0640256	0.330029	0.0994327	0.0647049	0.0664405	0.0807583	0.055851
Sel I (G+Y) - Sel II (Y)	0	0.0397361	0.237825	0.0320957	0.225669	0.0389001	0.0349522	0.0368078	0.0339314	0.117215
Sel I (G+Y) - Sel II (Y)	-2	0.0718478	0.419848	0.0565048	0.15567	0.0643818	0.0576421	0.0576377	0.0755739	0.0492712
Sel I (G+Y) - Sel II (Y)	-1	0.0773033	0.16871	0.061578	0.208045	0.078517	0.0619621	0.0622554	0.0839942	0.0555588
Sel I (G+Y) - Sel II (Y)	-0.5	0.0700814	0.141206	0.0558849	0.183829	0.0692913	0.0563271	0.0597006	0.0727105	0.0691325
Sel I (G+Y) - Sel II (Y)	0.5	0.0701932	0.865689	0.0575368	0.175732	0.0678881	0.0585934	0.0597288	0.0714774	0.0774742
Sel I (G+Y) - Sel II (Y)	1	0.0772993	0.171155	0.0631574	0.184099	0.0737584	0.0629383	0.0672217	0.0815218	0.0613976
Sel I (G+Y) - Sel II (Y)	2	0.0682592	0.21693	0.0557673	0.150979	0.061099	0.0567968	0.0580439	0.0706934	0.0568287
Sel I (G+Y) - Sel II (G)	0	0.0397361	0.237825	0.0320957	0.225669	0.0389001	0.0349522	0.0368078	0.0339314	0.117215
Sel I (G+Y) - Sel II (G)	-2	0.0748106	0.414475	0.0571488	0.446655	0.133964	0.0586463	0.0590664	0.087633	0.0491056
Sel I (G+Y) - Sel II (G)	-1	0.0740418	0.298613	0.0549071	0.417132	0.125584	0.0565446	0.0560778	0.0813969	0.0529695
Sel I (G+Y) - Sel II (G)	-0.5	0.0638719	0.277858	0.0488605	0.356885	0.100496	0.0502356	0.0494631	0.0650009	0.0670244
Sel I (G+Y) - Sel II (G)	0.5	0.0585176	0.446686	0.0442014	0.326354	0.0875992	0.0450469	0.045505	0.0583191	0.0781565
Sel I (G+Y) - Sel II (G)	1	0.0664784	0.291885	0.0487773	0.409856	0.11766	0.0501051	0.0511154	0.0720371	0.0621817
Sel I (G+Y) - Sel II (G)	2	0.0734284	0.391689	0.0547703	0.445532	0.127433	0.055889	0.0567254	0.0804466	0.0561252
Sel I (G+Y) - Sel II (X+Y)	0	0.0397361	0.237825	0.0320957	0.225669	0.0389001	0.0349522	0.0368078	0.0339314	0.117215
Sel I (G+Y) - Sel II (X+Y)	-2	0.0716633	1.04368	0.0589034	0.268646	0.0864835	0.0672114	0.070642	0.0755442	0.0486644
Sel I (G+Y) - Sel II (X+Y)	-1	0.0692833	0.624708	0.0578012	0.293347	0.0880594	0.0616089	0.0629355	0.0706533	0.0529483
Sel I (G+Y) - Sel II (X+Y)	-0.5	0.0632348	0.341357	0.0552709	0.258505	0.0757855	0.0565759	0.0558853	0.0620902	0.0672562
Sel I (G+Y) - Sel II (X+Y)	0.5	0.0601121	0.256602	0.0522292	0.253331	0.0716322	0.0522249	0.0539593	0.0575093	0.0770668
Sel I (G+Y) - Sel II (X+Y)	1	0.0713331	0.298618	0.0591322	0.295769	0.0798807	0.0627257	0.0630999	0.0667953	0.0614746
Sel I (G+Y) - Sel II (X+Y)	2	0.0708609	0.402127	0.0563253	0.280168	0.0841183	0.065009	0.0690062	0.0713907	0.0555245
Sel I (G+Y) - Sel II (G+X)	0	0.0397361	0.237825	0.0320957	0.225669	0.0389001	0.0349522	0.0368078	0.0339314	0.117215
Sel I (G+Y) - Sel II (G+X)	-2	0.0913418	0.347115	0.0819337	0.302322	0.0908215	0.0789827	0.0806189	0.0899045	0.0491711
Sel I (G+Y) - Sel II (G+X)	-1	0.0907228	0.310751	0.0772158	0.278476	0.0922946	0.0737332	0.0735684	0.0880674	0.0536178
Sel I (G+Y) - Sel II (G+X)	-0.5	0.0718044	0.284121	0.0610114	0.229003	0.0701317	0.0601583	0.0603411	0.0661536	0.0679521
Sel I (G+Y) - Sel II (G+X)	0.5	0.0698251	0.296657	0.0585603	0.213515	0.0647747	0.0582605	0.0591406	0.0611467	0.0778236
Sel I (G+Y) - Sel II (G+X)	1	0.0788291	0.225704	0.0678735	0.26819	0.0854001	0.0674531	0.0658648	0.0795636	0.0627187
Sel I (G+Y) - Sel II (G+X)	2	0.0875949	0.77424	0.0726881	0.29173	0.089732	0.0722204	0.071462	0.0848421	0.0565217
Sel I (G+Y) - Sel II (G+Y)	0	0.0397361	0.237825	0.0320957	0.225669	0.0389001	0.0349522	0.0368078	0.0339314	0.117215
Sel I (G+Y) - Sel II (G+Y)	-2	0.0994355	0.41048	0.0895131	0.262046	0.0850277	0.0959969	0.136915	0.116369	0.0503154
Sel I (G+Y) - Sel II (G+Y)	-1	0.0930203	0.518061	0.0841065	0.239106	0.0796785	0.0869987	0.106549	0.100797	0.0539515
Sel I (G+Y) - Sel II (G+Y)	-0.5	0.071222	1.01629	0.0705705	0.210929	0.060424	0.065391	0.0693335	0.0684973	0.0700457
Sel I (G+Y) - Sel II (G+Y)	0.5	0.0701577	0.301698	0.0696791	0.205307	0.0583517	0.0639396	0.0670041	0.0660882	0.0751875
Sel I (G+Y) - Sel II (G+Y)	1	0.0858967	0.398436	0.079791	0.220336	0.0729741	0.0830649	0.105303	0.0884905	0.0614745
Sel I (G+Y) - Sel II (G+Y)	2	0.100561	0.451389	0.0890822	0.258968	0.0841081	0.0944488	0.127556	0.118481	0.0559009
Sel I (G+Y) - Sel II (G+X+Y)	0	0.0397361	0.237825	0.0320957	0.225669	0.0389001	0.0349522	0.0368078	0.0339314	0.117215
Sel I (G+Y) - Sel II (G+X+Y)	-2	0.0910158	0.380772	0.0745009	0.281123	0.0910404	0.0904575	0.100178	0.0951479	0.050886
Sel I (G+Y) - Sel II (G+X+Y)	-1	0.0869159	0.585192	0.0726114	0.266827	0.0878633	0.0844167	0.0926306	0.0883622	0.0544084
Sel I (G+Y) - Sel II (G+X+Y)	-0.5	0.0648008	0.518292	0.0537705	0.282957	0.066233	0.0611867	0.0621065	0.0597795	0.0700909
Sel I (G+Y) - Sel II (G+X+Y)	0.5	0.0610765	0.439516	0.052163	0.302964	0.0674066	0.0574387	0.0583373	0.0586537	0.0758722
Sel I (G+Y) - Sel II (G+X+Y)	1	0.0779019	0.478513	0.0635168	0.26667	0.0804832	0.0748777	0.0775081	0.0761618	0.0623097
Sel I (G+Y) - Sel II (G+X+Y)	2	0.0837218	0.278913	0.0692656	0.262651	0.0899064	0.0822939	0.0934378	0.087021	0.0565618
Sel I (G+X+Y) - Sel II (X)	0	0.0397361	0.237825	0.0320957	0.225669	0.0389001	0.0349522	0.0368078	0.0339314	0.117215
Sel I (G+X+Y) - Sel II (X)	-2	0.116817	0.390387	0.0968081	0.427977	0.134438	0.103808	0.108972	0.134475	0.0255366
Sel I (G+X+Y) - Sel II (X)	-1	0.108357	0.525092	0.0898061	0.423711	0.130494	0.103066	0.101936	0.124918	0.0254548
Sel I (G+X+Y) - Sel II (X)	-0.5	0.0905567	0.400642	0.0762718	0.339611	0.105997	0.0938936	0.0944318	0.0955227	0.0364163
Sel I (G+X+Y) - Sel II (X)	0.5	0.0948798	0.428811	0.080302	0.363172	0.10399	0.0954654	0.096576	0.0968274	0.0372105
Sel I (G+X+Y) - Sel II (X)	1	0.108985	0.383188	0.0937051	0.444952	0.130724	0.105723	0.106356	0.125533	0.0283333
Sel I (G+X+Y) - Sel II (X)	2	0.111084	0.577626	0.0934126	0.451258	0.128658	0.101645	0.102948	0.124322	0.0283073
Sel I (G+X+Y) - Sel II (Y)	0	0.0397361	0.237825	0.0320957	0.225669	0.0389001	0.0349522	0.0368078	0.0339314	0.117215
Sel I (G+X+Y) - Sel II (Y)	-2	0.0774275	0.325206	0.063116	0.320398	0.100702	0.0638544	0.0671472	0.0928752	0.0272132
Sel I (G+X+Y) - Sel II (Y)	-1	0.0932213	0.355562	0.0746665	0.453193	0.135033	0.0805821	0.0820124	0.114589	0.0262312
Sel I (G+X+Y) - Sel II (Y)	-0.5	0.0985469	0.402101	0.0764932	0.457124	0.1355	0.0856718	0.0860427	0.10895	0.0363646
Sel I (G+X+Y) - Sel II (Y)	0.5	0.0913785	0.506534	0.0746809	0.494649	0.146154	0.0830719	0.0861324	0.10543	0.0388332
Sel I (G+X+Y) - Sel II (Y)	1	0.0916677	0.454748	0.0721268	0.480781	0.136028	0.076676	0.0780297	0.106376	0.0298244
Sel I (G+X+Y) - Sel II (Y)	2	0.0794979	1.39077	0.0634197	0.338584	0.105447	0.0650719	0.0664284	0.0887994	0.0293107
Sel I (G+X+Y) - Sel II (G)	0	0.0397361	0.237825	0.0320957	0.225669	0.0389001	0.0349522	0.0368078	0.0339314	0.117215
Sel I (G+X+Y) - Sel II (G)	-2	0.0962954	1.54998	0.0773861	0.39503	0.119788	0.0778408	0.0804091	0.101931	0.0249816
Sel I (G+X+Y) - Sel II (G)	-1	0.0978342	0.444986	0.0786807	0.400017	0.115992	0.0797792	0.0817904	0.101283	0.025146
Sel I (G+X+Y) - Sel II (G)	-0.5	0.0835312	1.14374	0.0720881	0.29641	0.0929725	0.0723759	0.0731896	0.0851139	0.0365523
Sel I (G+X+Y) - Sel II (G)	0.5	0.0802981	0.349972	0.0685687	0.326555	0.0907042	0.0695943	0.0696735	0.0804585	0.0370861
Sel I (G+X+Y) - Sel II (G)	1	0.0972179	0.293948	0.0767498	0.413966	0.115884	0.0792148	0.0808479	0.098915	0.0278115
Sel I (G+X+Y) - Sel II (G)	2	0.0942311	0.338995	0.0727458	0.395088	0.115989	0.0747185	0.075544	0.0946565	0.0278935
Sel I (G+X+Y) - Sel II (X+Y)	0	0.0397361	0.237825	0.0320957	0.225669	0.0389001	0.0349522	0.0368078	0.0339314	0.117215
Sel I (G+X+Y) - Sel II (X+Y)	-2	0.14337	0.750158	0.0809164	0.316996	0.0990516	0.116674	0.168603	0.100027	0.0262853
Sel I (G+X+Y) - Sel II (X+Y)	-1	0.108464	0.372475	0.0782985	0.324618	0.107411	0.0936241	0.109005	0.0986845	0.0262132
Sel I (G+X+Y) - Sel II (X+Y)	-0.5	0.0861818	0.268592	0.0681418	0.279445	0.0933885	0.0798593	0.0841334	0.0802269	0.0369755
Sel I (G+X+Y) - Sel II (X+Y)	0.5	0.0915405	0.480969	0.0714832	0.283855	0.101157	0.0813801	0.084502	0.0869545	0.0379916
Sel I (G+X+Y) - Sel II (X+Y)	1	0.110085	0.43852	0.0780557	0.314966	0.0996851	0.093891	0.114212	0.0930373	0.0290078
Sel I (G+X+Y) - Sel II (X+Y)	2	0.13951	0.241408	0.078304	0.297469	0.097032	0.110702	0.185225	0.102713	0.0290717
Sel I (G+X+Y) - Sel II (G+X)	0	0.0397361	0.237825	0.0320957	0.225669	0.0389001	0.0349522	0.0368078	0.0339314	0.117215
Sel I (G+X+Y) - Sel II (G+X)	-2	0.113674	0.410546	0.0983328	0.437558	0.136992	0.100703	0.104352	0.141898	0.0252242
Sel I (G+X+Y) - Sel II (G+X)	-1	0.107849	0.401091	0.0895817	0.440394	0.127552	0.0916322	0.092948	0.129691	0.0251882
Sel I (G+X+Y) - Sel II (G+X)	-0.5	0.0864444	0.455838	0.0761295	0.320276	0.1047	0.0733494	0.0730989	0.10205	0.0361907
Sel I (G+X+Y) - Sel II (G+X)	0.5	0.0819724	0.284541	0.068082	0.350161	0.108685	0.0695151	0.0690079	0.0992054	0.0375256
Sel I (G+X+Y) - Sel II (G+X)	1	0.100383	0.400318	0.084161	0.447055	0.123941	0.090474	0.0898124	0.121523	0.0282457
Sel I (G+X+Y) - Sel II (G+X)	2	0.0985046	0.368453	0.0871199	0.438804	0.120665	0.0934175	0.094762	0.117583	0.0280823
Sel I (G+X+Y) - Sel II (G+Y)	0	0.0397361	0.237825	0.0320957	0.225669	0.0389001	0.0349522	0.0368078	0.0339314	0.117215
Sel I (G+X+Y) - Sel II (G+Y)	-2	0.163095	0.262902	0.0953592	0.536796	0.142796	0.151869	0.208648	0.120511	0.026977
Sel I (G+X+Y) - Sel II (G+Y)	-1	0.187021	0.554431	0.0947012	0.51942	0.148255	0.166233	0.248416	0.128896	0.025748
Sel I (G+X+Y) - Sel II (G+Y)	-0.5	0.115433	0.408198	0.0830151	0.378103	0.126739	0.107837	0.123269	0.106503	0.0331063
Sel I (G+X+Y) - Sel II (G+Y)	0.5	0.0956218	0.476257	0.0717776	0.325961	0.10652	0.0922602	0.101781	0.089717	0.0421542
Sel I (G+X+Y) - Sel II (G+Y)	1	0.156463	0.456466	0.0881273	0.486673	0.134454	0.138165	0.221068	0.120882	0.0297332
Sel I (G+X+Y) - Sel II (G+Y)	2	0.186663	0.374059	0.0854094	0.518427	0.13721	0.156397	0.25025	0.111536	0.0291776
Sel I (G+X+Y) - Sel II (G+X+Y)	0	0.0397361	0.237825	0.0320957	0.225669	0.0389001	0.0349522	0.0368078	0.0339314	0.117215
Sel I (G+X+Y) - Sel II (G+X+Y)	-2	0.37339	0.381074	0.130592	0.465259	0.138266	0.350376	0.731641	0.312333	0.0269774
Sel I (G+X+Y) - Sel II (G+X+Y)	-1	0.198806	0.583207	0.12747	0.474833	0.141599	0.236103	0.692182	0.248658	0.0263891
Sel I (G+X+Y) - Sel II (G+X+Y)	-0.5	0.107069	0.462515	0.0936344	0.345773	0.11786	0.100774	0.102907	0.122238	0.0365098
Sel I (G+X+Y) - Sel II (G+X+Y)	0.5	0.10413	0.405423	0.0914393	0.35178	0.117584	0.10562	0.109482	0.124137	0.0388271
Sel I (G+X+Y) - Sel II (G+X+Y)	1	0.168627	0.707131	0.11911	0.436782	0.136227	0.210027	0.619028	0.219133	0.0295722
Sel I (G+X+Y) - Sel II (G+X+Y)	2	0.250262	1.01828	0.128107	0.447038	0.131594	0.280036	0.793328	0.265378	0.0291482

## Sheet: Fig C in S6 Text Type I error
Selection_mechanism	Selection_effect	Weighted.Median	MBE	MR-Robust	MR-Egger	MR-IVW	MR-Lasso	Contamination.Mixture	MR-RAPS	R2
Sel I (X) - Sel II (X)	0	0.076	0.01	0.195	0.036	0	0.201	0.169	0	0.117215
	-2	0.536	0.122	0.583	0.069	0	0.679	0.625	0.093	0.0686333
	-1	0.236	0.042	0.228	0.046	0	0.311	0.293	0.002	0.0932236
	-0.5	0.11	0.017	0.084	0.023	0	0.155	0.144	0	0.108596
	0.5	0.096	0.02	0.071	0.024	0	0.143	0.133	0.001	0.111765
	1	0.236	0.042	0.215	0.038	0	0.31	0.291	0.005	0.0961459
	2	0.534	0.118	0.545	0.064	0	0.656	0.607	0.06	0.0742084
Sel I (X) - Sel II (Y)	0	0.076	0.01	0.195	0.036	0	0.201	0.169	0	0.117215
	-2	0.036	0.005	0.025	0.013	0.007	0.061	0.057	0.003	0.068766
	-1	0.043	0.011	0.037	0.011	0.005	0.084	0.087	0	0.0930988
	-0.5	0.035	0.011	0.04	0.008	0	0.068	0.066	0	0.108765
	0.5	0.04	0.003	0.043	0.007	0	0.063	0.074	0	0.111165
	1	0.044	0.008	0.039	0.014	0.002	0.077	0.084	0.001	0.0959369
	2	0.029	0.007	0.031	0.018	0.002	0.065	0.064	0.003	0.0744859
Sel I (X) - Sel II (G)	0	0.076	0.01	0.195	0.036	0	0.201	0.169	0	0.117215
Sel I (X) - Sel II (G)	-2	0.05	0.012	0.084	0.013	0	0.087	0.115	0	0.0688442
Sel I (X) - Sel II (G)	-1	0.054	0.021	0.079	0.012	0	0.078	0.125	0	0.0931502
Sel I (X) - Sel II (G)	-0.5	0.032	0.011	0.044	0.005	0	0.048	0.083	0	0.108868
Sel I (X) - Sel II (G)	0.5	0.025	0.011	0.038	0.007	0	0.036	0.074	0	0.111301
Sel I (X) - Sel II (G)	1	0.057	0.02	0.075	0.007	0	0.084	0.123	0	0.0962006
Sel I (X) - Sel II (G)	2	0.06	0.009	0.093	0.024	0	0.09	0.13	0	0.0739306
Sel I (X) - Sel II (X+Y)	0	0.076	0.01	0.195	0.036	0	0.201	0.169	0	0.117215
Sel I (X) - Sel II (X+Y)	-2	0.999	0.691	1	0.007	0	1	1	0.633	0.0688319
Sel I (X) - Sel II (X+Y)	-1	0.871	0.577	0.975	0.002	0	0.994	0.993	0.002	0.0929454
Sel I (X) - Sel II (X+Y)	-0.5	0.111	0.131	0.332	0.002	0.006	0.468	0.563	0	0.108273
Sel I (X) - Sel II (X+Y)	0.5	0.112	0.123	0.296	0.001	0.007	0.424	0.523	0	0.111327
Sel I (X) - Sel II (X+Y)	1	0.939	0.618	0.991	0.001	0	0.999	1	0.003	0.0960589
Sel I (X) - Sel II (X+Y)	2	1	0.709	1	0.009	0	1	1	0.798	0.0742053
Sel I (X) - Sel II (G+X)	0	0.076	0.01	0.195	0.036	0	0.201	0.169	0	0.117215
Sel I (X) - Sel II (G+X)	-2	0.347	0.158	0.767	0	0	0.879	0.88	0	0.0690478
Sel I (X) - Sel II (G+X)	-1	0.3	0.191	0.692	0	0	0.846	0.824	0	0.0932537
Sel I (X) - Sel II (G+X)	-0.5	0.115	0.096	0.391	0	0	0.53	0.543	0	0.108794
Sel I (X) - Sel II (G+X)	0.5	0.171	0.133	0.549	0.001	0	0.643	0.659	0	0.111303
Sel I (X) - Sel II (G+X)	1	0.326	0.192	0.751	0	0	0.865	0.862	0	0.0960972
Sel I (X) - Sel II (G+X)	2	0.371	0.191	0.782	0.001	0	0.893	0.885	0	0.0744075
Sel I (X) - Sel II (G+Y)	0	0.076	0.01	0.195	0.036	0	0.201	0.169	0	0.117215
Sel I (X) - Sel II (G+Y)	-2	1	0.458	1	0.015	0.999	1	1	1	0.0686623
Sel I (X) - Sel II (G+Y)	-1	0.998	0.532	0.999	0.02	0.998	1	0.999	0.999	0.0933765
Sel I (X) - Sel II (G+Y)	-0.5	0.971	0.428	0.994	0.009	0.969	0.999	0.998	0.956	0.108624
Sel I (X) - Sel II (G+Y)	0.5	0.963	0.358	0.992	0.01	0.954	0.998	0.995	0.924	0.111274
Sel I (X) - Sel II (G+Y)	1	0.998	0.466	1	0.012	0.996	1	1	0.998	0.0965655
Sel I (X) - Sel II (G+Y)	2	1	0.476	1	0.018	0.997	1	1	0.998	0.0741611
Sel I (X) - Sel II (G+X+Y)	0	0.076	0.01	0.195	0.036	0	0.201	0.169	0	0.117215
Sel I (X) - Sel II (G+X+Y)	-2	1	0.572	1	0.084	0.999	1	1	1	0.0690033
Sel I (X) - Sel II (G+X+Y)	-1	1	0.657	1	0.058	0.999	1	1	1	0.0931412
Sel I (X) - Sel II (G+X+Y)	-0.5	1	0.624	1	0.052	0.668	1	1	0.994	0.108502
Sel I (X) - Sel II (G+X+Y)	0.5	1	0.649	1	0.049	0.651	1	1	0.998	0.111426
Sel I (X) - Sel II (G+X+Y)	1	1	0.632	1	0.065	0.991	1	1	1	0.0962979
Sel I (X) - Sel II (G+X+Y)	2	1	0.584	1	0.087	0.997	1	1	1	0.0743703
Sel I (Y) - Sel II (X)	0	0.076	0.01	0.195	0.036	0	0.201	0.169	0	0.117215
Sel I (Y) - Sel II (X)	-2	0.522	0.157	0.812	0.025	0	0.841	0.847	0.032	0.118768
Sel I (Y) - Sel II (X)	-1	0.169	0.051	0.394	0.014	0	0.419	0.427	0.003	0.117615
Sel I (Y) - Sel II (X)	-0.5	0.057	0.021	0.169	0.015	0	0.152	0.174	0	0.117167
Sel I (Y) - Sel II (X)	0.5	0.053	0.016	0.167	0.017	0	0.18	0.198	0	0.117711
Sel I (Y) - Sel II (X)	1	0.205	0.05	0.458	0.021	0	0.46	0.496	0.002	0.117541
Sel I (Y) - Sel II (X)	2	0.51	0.143	0.797	0.03	0	0.828	0.835	0.028	0.118316
Sel I (Y) - Sel II (Y)	0	0.076	0.01	0.195	0.036	0	0.201	0.169	0	0.117215
Sel I (Y) - Sel II (Y)	-2	0.196	0.006	0.048	0.665	0.973	0.076	0.111	0.271	0.124985
Sel I (Y) - Sel II (Y)	-1	0.165	0.014	0.057	0.356	0.931	0.061	0.089	0.15	0.121458
Sel I (Y) - Sel II (Y)	-0.5	0.132	0.01	0.055	0.197	0.873	0.085	0.086	0.076	0.118504
Sel I (Y) - Sel II (Y)	0.5	0.089	0.009	0.062	0.168	0.783	0.079	0.1	0.083	0.118089
Sel I (Y) - Sel II (Y)	1	0.12	0.016	0.058	0.324	0.822	0.078	0.115	0.151	0.119414
Sel I (Y) - Sel II (Y)	2	0.158	0.014	0.04	0.579	0.882	0.072	0.12	0.273	0.12246
Sel I (Y) - Sel II (G)	0	0.076	0.01	0.195	0.036	0	0.201	0.169	0	0.117215
Sel I (Y) - Sel II (G)	-2	0.015	0.002	0.032	0.017	0	0.025	0.028	0	0.120267
Sel I (Y) - Sel II (G)	-1	0.015	0.003	0.03	0.023	0	0.028	0.029	0	0.118572
Sel I (Y) - Sel II (G)	-0.5	0.017	0.005	0.052	0.014	0	0.039	0.05	0	0.117555
Sel I (Y) - Sel II (G)	0.5	0.02	0.006	0.041	0.019	0	0.028	0.05	0	0.117905
Sel I (Y) - Sel II (G)	1	0.018	0.005	0.026	0.009	0	0.027	0.037	0	0.118239
Sel I (Y) - Sel II (G)	2	0.02	0.003	0.028	0.011	0	0.022	0.039	0	0.11982
Sel I (Y) - Sel II (X+Y)	0	0.076	0.01	0.195	0.036	0	0.201	0.169	0	0.117215
Sel I (Y) - Sel II (X+Y)	-2	1	0.838	1	0.051	1	1	1	1	0.120717
Sel I (Y) - Sel II (X+Y)	-1	0.991	0.678	0.989	0.02	0.782	0.999	0.999	0.804	0.118774
Sel I (Y) - Sel II (X+Y)	-0.5	0.327	0.118	0.479	0.005	0	0.597	0.589	0	0.117474
Sel I (Y) - Sel II (X+Y)	0.5	0.378	0.153	0.556	0.005	0.001	0.662	0.64	0.002	0.117391
Sel I (Y) - Sel II (X+Y)	1	0.981	0.683	0.987	0.026	0.481	0.998	0.999	0.603	0.118659
Sel I (Y) - Sel II (X+Y)	2	1	0.85	1	0.05	1	1	1	1	0.120354
Sel I (Y) - Sel II (G+X)	0	0.076	0.01	0.195	0.036	0	0.201	0.169	0	0.117215
Sel I (Y) - Sel II (G+X)	-2	0.02	0.01	0.012	0.067	0.003	0.02	0.037	0	0.12221
Sel I (Y) - Sel II (G+X)	-1	0.021	0.013	0.032	0.017	0	0.032	0.048	0	0.119691
Sel I (Y) - Sel II (G+X)	-0.5	0.022	0.007	0.024	0.003	0	0.038	0.055	0	0.117806
Sel I (Y) - Sel II (G+X)	0.5	0.024	0.014	0.029	0.006	0	0.042	0.054	0	0.117916
Sel I (Y) - Sel II (G+X)	1	0.019	0.007	0.039	0.019	0	0.032	0.051	0	0.11866
Sel I (Y) - Sel II (G+X)	2	0.02	0.006	0.026	0.103	0.008	0.026	0.047	0	0.120923
Sel I (Y) - Sel II (G+Y)	0	0.076	0.01	0.195	0.036	0	0.201	0.169	0	0.117215
Sel I (Y) - Sel II (G+Y)	-2	1	0.753	1	0.007	1	1	1	1	0.115562
Sel I (Y) - Sel II (G+Y)	-1	1	0.734	1	0.004	0.865	1	1	1	0.116188
Sel I (Y) - Sel II (G+Y)	-0.5	1	0.685	1	0.005	0.004	1	1	0.689	0.116309
Sel I (Y) - Sel II (G+Y)	0.5	1	0.738	1	0.005	0.001	1	1	0.75	0.116979
Sel I (Y) - Sel II (G+Y)	1	1	0.744	1	0.001	0.631	1	1	1	0.116525
Sel I (Y) - Sel II (G+Y)	2	1	0.742	1	0.007	0.979	1	1	1	0.115824
Sel I (Y) - Sel II (G+X+Y)	0	0.076	0.01	0.195	0.036	0	0.201	0.169	0	0.117215
Sel I (Y) - Sel II (G+X+Y)	-2	1	0.798	1	0.36	1	1	1	1	0.121484
Sel I (Y) - Sel II (G+X+Y)	-1	1	0.795	1	0.12	1	1	1	1	0.11923
Sel I (Y) - Sel II (G+X+Y)	-0.5	1	0.765	1	0.032	1	1	1	1	0.117497
Sel I (Y) - Sel II (G+X+Y)	0.5	1	0.758	1	0.029	1	1	1	1	0.117614
Sel I (Y) - Sel II (G+X+Y)	1	1	0.799	1	0.109	1	1	1	1	0.118336
Sel I (Y) - Sel II (G+X+Y)	2	1	0.807	1	0.342	1	1	1	1	0.120281
Sel I (G) - Sel II (X)	0	0.076	0.01	0.195	0.036	0	0.201	0.169	0	0.117215
Sel I (G) - Sel II (X)	-2	0.139	0.005	0.051	0.022	0.126	0.14	0.144	0.016	0.0610601
Sel I (G) - Sel II (X)	-1	0.06	0.003	0.021	0.014	0.074	0.076	0.07	0.006	0.0664676
Sel I (G) - Sel II (X)	-0.5	0.035	0.004	0.043	0.005	0.05	0.066	0.089	0	0.0796279
Sel I (G) - Sel II (X)	0.5	0.03	0.006	0.051	0.002	0.038	0.081	0.095	0.002	0.0865297
Sel I (G) - Sel II (X)	1	0.063	0.003	0.02	0.011	0.065	0.074	0.092	0.001	0.073451
Sel I (G) - Sel II (X)	2	0.118	0.001	0.04	0.018	0.107	0.134	0.143	0.011	0.0679148
Sel I (G) - Sel II (Y)	0	0.076	0.01	0.195	0.036	0	0.201	0.169	0	0.117215
Sel I (G) - Sel II (Y)	-2	0.032	0	0.051	0.01	0.004	0.045	0.065	0.002	0.0610907
Sel I (G) - Sel II (Y)	-1	0.021	0	0.039	0.005	0	0.034	0.053	0	0.066579
Sel I (G) - Sel II (Y)	-0.5	0.029	0.002	0.052	0.002	0	0.051	0.075	0	0.0797099
Sel I (G) - Sel II (Y)	0.5	0.025	0	0.04	0.001	0	0.03	0.056	0	0.0864071
Sel I (G) - Sel II (Y)	1	0.033	0.003	0.05	0.007	0	0.042	0.054	0	0.0733406
Sel I (G) - Sel II (Y)	2	0.029	0	0.047	0.007	0.002	0.046	0.072	0	0.068129
Sel I (G) - Sel II (G)	0	0.076	0.01	0.195	0.036	0	0.201	0.169	0	0.117215
Sel I (G) - Sel II (G)	-2	0.073	0.004	0.052	0.008	0.009	0.124	0.083	0.03	0.0610943
Sel I (G) - Sel II (G)	-1	0.077	0.002	0.053	0.007	0.003	0.107	0.091	0.025	0.066678
Sel I (G) - Sel II (G)	-0.5	0.071	0.003	0.053	0.023	0	0.108	0.084	0.014	0.0796975
Sel I (G) - Sel II (G)	0.5	0.065	0.003	0.057	0.016	0	0.116	0.09	0.008	0.0864889
Sel I (G) - Sel II (G)	1	0.065	0.003	0.044	0.004	0	0.101	0.07	0.014	0.0734389
Sel I (G) - Sel II (G)	2	0.065	0.005	0.053	0.003	0	0.123	0.09	0.027	0.0679259
Sel I (G) - Sel II (X+Y)	0	0.076	0.01	0.195	0.036	0	0.201	0.169	0	0.117215
Sel I (G) - Sel II (X+Y)	-2	1	0.296	1	0.579	0.994	1	1	0.998	0.0611966
Sel I (G) - Sel II (X+Y)	-1	0.989	0.144	0.993	0.314	0.856	0.996	0.994	0.73	0.0664942
Sel I (G) - Sel II (X+Y)	-0.5	0.404	0.02	0.219	0.097	0.192	0.37	0.477	0.014	0.0795195
Sel I (G) - Sel II (X+Y)	0.5	0.397	0.015	0.215	0.106	0.181	0.433	0.523	0.012	0.0868192
Sel I (G) - Sel II (X+Y)	1	0.975	0.137	0.974	0.256	0.775	0.991	0.992	0.576	0.0733854
Sel I (G) - Sel II (X+Y)	2	1	0.283	1	0.479	0.994	1	1	0.998	0.0679416
Sel I (G) - Sel II (G+X)	0	0.076	0.01	0.195	0.036	0	0.201	0.169	0	0.117215
Sel I (G) - Sel II (G+X)	-2	0.142	0.019	0.227	0.006	0	0.188	0.275	0	0.0612203
Sel I (G) - Sel II (G+X)	-1	0.084	0.012	0.202	0.009	0	0.179	0.26	0	0.0665217
Sel I (G) - Sel II (G+X)	-0.5	0.057	0.016	0.129	0.008	0	0.095	0.15	0	0.0798836
Sel I (G) - Sel II (G+X)	0.5	0.075	0.019	0.146	0	0	0.124	0.185	0	0.0864983
Sel I (G) - Sel II (G+X)	1	0.094	0.011	0.193	0.005	0	0.148	0.23	0	0.0734419
Sel I (G) - Sel II (G+X)	2	0.113	0.015	0.193	0.005	0	0.161	0.239	0	0.0683233
Sel I (G) - Sel II (G+Y)	0	0.076	0.01	0.195	0.036	0	0.201	0.169	0	0.117215
Sel I (G) - Sel II (G+Y)	-2	1	0.236	0.971	0.213	0.127	1	1	0.485	0.0611829
Sel I (G) - Sel II (G+Y)	-1	1	0.224	0.99	0.14	0.089	1	1	0.479	0.0666463
Sel I (G) - Sel II (G+Y)	-0.5	0.992	0.224	0.985	0.04	0.001	0.998	1	0.133	0.079594
Sel I (G) - Sel II (G+Y)	0.5	0.996	0.241	0.993	0.024	0.001	1	1	0.109	0.0865825
Sel I (G) - Sel II (G+Y)	1	1	0.251	0.986	0.132	0.024	1	1	0.36	0.0736698
Sel I (G) - Sel II (G+Y)	2	0.998	0.235	0.962	0.182	0.034	1	1	0.303	0.0678454
Sel I (G) - Sel II (G+X+Y)	0	0.076	0.01	0.195	0.036	0	0.201	0.169	0	0.117215
Sel I (G) - Sel II (G+X+Y)	-2	1	0.291	1	0.232	0.998	1	1	1	0.061363
Sel I (G) - Sel II (G+X+Y)	-1	1	0.306	1	0.176	0.996	1	1	0.999	0.0665837
Sel I (G) - Sel II (G+X+Y)	-0.5	1	0.245	1	0.115	0.898	1	1	0.999	0.0795827
Sel I (G) - Sel II (G+X+Y)	0.5	1	0.267	1	0.114	0.842	1	1	0.998	0.0868343
Sel I (G) - Sel II (G+X+Y)	1	1	0.282	1	0.168	0.996	1	1	1	0.0735251
Sel I (G) - Sel II (G+X+Y)	2	1	0.309	1	0.193	0.999	1	1	1	0.0679068
Sel I (X+Y) - Sel II (X)	0	0.076	0.01	0.195	0.036	0	0.201	0.169	0	0.117215
Sel I (X+Y) - Sel II (X)	-2	0.821	0.164	0.485	0.759	0.999	0.705	0.607	0.675	0.102294
Sel I (X+Y) - Sel II (X)	-1	0.176	0.021	0.117	0.058	0.038	0.22	0.228	0.001	0.104119
Sel I (X+Y) - Sel II (X)	-0.5	0.029	0.006	0.038	0.025	0	0.064	0.085	0	0.110266
Sel I (X+Y) - Sel II (X)	0.5	0.039	0.006	0.051	0.031	0	0.091	0.096	0	0.112
Sel I (X+Y) - Sel II (X)	1	0.217	0.025	0.127	0.055	0.067	0.26	0.24	0.002	0.106277
Sel I (X+Y) - Sel II (X)	2	0.767	0.146	0.461	0.736	0.992	0.656	0.587	0.59	0.104913
Sel I (X+Y) - Sel II (Y)	0	0.076	0.01	0.195	0.036	0	0.201	0.169	0	0.117215
Sel I (X+Y) - Sel II (Y)	-2	0.215	0.004	0.085	0.94	0.437	0.076	0.099	0.014	0.0991159
Sel I (X+Y) - Sel II (Y)	-1	0.053	0.013	0.12	0.808	0.001	0.111	0.129	0	0.102125
Sel I (X+Y) - Sel II (Y)	-0.5	0.029	0.01	0.13	0.045	0	0.13	0.122	0	0.109449
Sel I (X+Y) - Sel II (Y)	0.5	0.04	0.007	0.143	0.036	0	0.146	0.132	0	0.111675
Sel I (X+Y) - Sel II (Y)	1	0.037	0.015	0.116	0.647	0	0.13	0.122	0	0.104121
Sel I (X+Y) - Sel II (Y)	2	0.152	0.006	0.077	0.905	0.205	0.082	0.114	0.017	0.100676
Sel I (X+Y) - Sel II (G)	0	0.076	0.01	0.195	0.036	0	0.201	0.169	0	0.117215
Sel I (X+Y) - Sel II (G)	-2	0.234	0.009	0.089	0.106	0.221	0.185	0.146	0.169	0.0962888
Sel I (X+Y) - Sel II (G)	-1	0.125	0.005	0.082	0.204	0.009	0.144	0.119	0.036	0.102486
Sel I (X+Y) - Sel II (G)	-0.5	0.075	0.008	0.056	0.195	0	0.109	0.101	0.006	0.11058
Sel I (X+Y) - Sel II (G)	0.5	0.078	0.008	0.057	0.18	0	0.113	0.11	0.007	0.11292
Sel I (X+Y) - Sel II (G)	1	0.127	0.009	0.074	0.18	0.009	0.146	0.128	0.034	0.105534
Sel I (X+Y) - Sel II (G)	2	0.231	0.013	0.098	0.119	0.152	0.212	0.159	0.168	0.100326
Sel I (X+Y) - Sel II (X+Y)	0	0.076	0.01	0.195	0.036	0	0.201	0.169	0	0.117215
Sel I (X+Y) - Sel II (X+Y)	-2	1	0.621	1	0.983	1	1	1	1	0.0925645
Sel I (X+Y) - Sel II (X+Y)	-1	0.995	0.535	0.966	0.646	0.722	1	0.999	0.847	0.0989021
Sel I (X+Y) - Sel II (X+Y)	-0.5	0.377	0.146	0.203	0.482	0	0.614	0.696	0	0.108596
Sel I (X+Y) - Sel II (X+Y)	0.5	0.384	0.157	0.221	0.458	0	0.632	0.697	0	0.110822
Sel I (X+Y) - Sel II (X+Y)	1	0.991	0.513	0.946	0.595	0.487	0.999	0.996	0.761	0.102194
Sel I (X+Y) - Sel II (X+Y)	2	1	0.605	1	0.973	1	1	1	1	0.0958655
Sel I (X+Y) - Sel II (G+X)	0	0.076	0.01	0.195	0.036	0	0.201	0.169	0	0.117215
Sel I (X+Y) - Sel II (G+X)	-2	0.959	0.144	0.984	0.178	0.98	0.992	0.983	0.976	0.0971235
Sel I (X+Y) - Sel II (G+X)	-1	0.858	0.115	0.956	0.296	0.168	0.976	0.967	0.466	0.101113
Sel I (X+Y) - Sel II (G+X)	-0.5	0.503	0.133	0.773	0.123	0	0.829	0.81	0.002	0.109589
Sel I (X+Y) - Sel II (G+X)	0.5	0.577	0.164	0.846	0.151	0	0.902	0.887	0.009	0.11171
Sel I (X+Y) - Sel II (G+X)	1	0.867	0.15	0.969	0.29	0.121	0.984	0.984	0.464	0.103891
Sel I (X+Y) - Sel II (G+X)	2	0.955	0.175	0.982	0.199	0.985	0.994	0.992	0.987	0.0994601
Sel I (X+Y) - Sel II (G+Y)	0	0.076	0.01	0.195	0.036	0	0.201	0.169	0	0.117215
Sel I (X+Y) - Sel II (G+Y)	-2	1	0.478	1	0.731	1	1	1	1	0.0986445
Sel I (X+Y) - Sel II (G+Y)	-1	1	0.616	1	0.82	1	1	1	1	0.102456
Sel I (X+Y) - Sel II (G+Y)	-0.5	1	0.649	1	0.082	0.957	1	1	1	0.10985
Sel I (X+Y) - Sel II (G+Y)	0.5	1	0.658	1	0.083	0.96	1	1	1	0.11179
Sel I (X+Y) - Sel II (G+Y)	1	1	0.599	1	0.778	1	1	1	1	0.105128
Sel I (X+Y) - Sel II (G+Y)	2	1	0.494	1	0.662	1	1	1	1	0.101319
Sel I (X+Y) - Sel II (G+X+Y)	0	0.076	0.01	0.195	0.036	0	0.201	0.169	0	0.117215
Sel I (X+Y) - Sel II (G+X+Y)	-2	1	0.578	1	0.626	1	1	1	1	0.0945519
Sel I (X+Y) - Sel II (G+X+Y)	-1	1	0.733	1	0.333	1	1	1	1	0.099658
Sel I (X+Y) - Sel II (G+X+Y)	-0.5	1	0.712	1	0.002	0.521	1	1	0.999	0.108345
Sel I (X+Y) - Sel II (G+X+Y)	0.5	1	0.718	1	0.002	0.434	1	1	1	0.110454
Sel I (X+Y) - Sel II (G+X+Y)	1	1	0.734	1	0.292	1	1	1	1	0.102388
Sel I (X+Y) - Sel II (G+X+Y)	2	1	0.563	1	0.628	1	1	1	1	0.0976345
Sel I (G+X) - Sel II (X)	0	0.076	0.01	0.195	0.036	0	0.201	0.169	0	0.117215
Sel I (G+X) - Sel II (X)	-2	0.053	0.001	0.113	0.024	0.002	0.146	0.17	0	0.0253855
Sel I (G+X) - Sel II (X)	-1	0.033	0.007	0.104	0.02	0.006	0.115	0.141	0.002	0.0254528
Sel I (G+X) - Sel II (X)	-0.5	0.036	0.003	0.066	0.096	0.048	0.096	0.146	0.016	0.0380745
Sel I (G+X) - Sel II (X)	0.5	0.033	0.005	0.053	0.1	0.052	0.066	0.099	0.009	0.0400267
Sel I (G+X) - Sel II (X)	1	0.048	0.002	0.109	0.016	0.003	0.137	0.164	0	0.0286843
Sel I (G+X) - Sel II (X)	2	0.069	0.014	0.173	0.019	0.001	0.216	0.248	0.001	0.0279521
Sel I (G+X) - Sel II (Y)	0	0.076	0.01	0.195	0.036	0	0.201	0.169	0	0.117215
Sel I (G+X) - Sel II (Y)	-2	0.296	0.014	0.219	0.145	0.434	0.427	0.25	0.448	0.025381
Sel I (G+X) - Sel II (Y)	-1	0.306	0.009	0.199	0.205	0.698	0.359	0.213	0.589	0.02535
Sel I (G+X) - Sel II (Y)	-0.5	0.273	0.005	0.172	0.215	0.926	0.213	0.17	0.536	0.0385121
Sel I (G+X) - Sel II (Y)	0.5	0.294	0.007	0.16	0.243	0.921	0.246	0.168	0.555	0.0404109
Sel I (G+X) - Sel II (Y)	1	0.347	0.009	0.218	0.202	0.701	0.398	0.22	0.574	0.0287673
Sel I (G+X) - Sel II (Y)	2	0.337	0.005	0.241	0.188	0.568	0.436	0.277	0.503	0.0280186
Sel I (G+X) - Sel II (G)	0	0.076	0.01	0.195	0.036	0	0.201	0.169	0	0.117215
Sel I (G+X) - Sel II (G)	-2	0.033	0.001	0.037	0.051	0.001	0.062	0.061	0	0.0252181
Sel I (G+X) - Sel II (G)	-1	0.025	0	0.044	0.068	0	0.057	0.053	0.002	0.0255936
Sel I (G+X) - Sel II (G)	-0.5	0.038	0	0.056	0.02	0	0.042	0.059	0	0.0381078
Sel I (G+X) - Sel II (G)	0.5	0.039	0.001	0.072	0.039	0	0.055	0.079	0	0.0403306
Sel I (G+X) - Sel II (G)	1	0.029	0.001	0.044	0.066	0.001	0.048	0.055	0.001	0.0287648
Sel I (G+X) - Sel II (G)	2	0.038	0.001	0.044	0.062	0	0.068	0.068	0.001	0.0281453
Sel I (G+X) - Sel II (X+Y)	0	0.076	0.01	0.195	0.036	0	0.201	0.169	0	0.117215
Sel I (G+X) - Sel II (X+Y)	-2	0.156	0.003	0.025	0.086	0.005	0.218	0.145	0.011	0.0253263
Sel I (G+X) - Sel II (X+Y)	-1	0.322	0.016	0.131	0.098	0.003	0.407	0.416	0.005	0.0256353
Sel I (G+X) - Sel II (X+Y)	-0.5	0.203	0.012	0.164	0.036	0.003	0.239	0.278	0.005	0.0382106
Sel I (G+X) - Sel II (X+Y)	0.5	0.178	0.008	0.146	0.032	0.001	0.212	0.283	0.002	0.0402075
Sel I (G+X) - Sel II (X+Y)	1	0.402	0.021	0.143	0.108	0.005	0.476	0.472	0.007	0.0286292
Sel I (G+X) - Sel II (X+Y)	2	0.38	0.01	0.048	0.103	0.014	0.418	0.314	0.014	0.0281336
Sel I (G+X) - Sel II (G+X)	0	0.076	0.01	0.195	0.036	0	0.201	0.169	0	0.117215
Sel I (G+X) - Sel II (G+X)	-2	0.061	0.007	0.015	0.055	0.016	0.116	0.133	0.01	0.0252518
Sel I (G+X) - Sel II (G+X)	-1	0.078	0.004	0.007	0.027	0.019	0.084	0.085	0.01	0.025646
Sel I (G+X) - Sel II (G+X)	-0.5	0.093	0.008	0.053	0.009	0.002	0.191	0.229	0.009	0.0383053
Sel I (G+X) - Sel II (G+X)	0.5	0.099	0.006	0.05	0.009	0.003	0.215	0.222	0.002	0.0402081
Sel I (G+X) - Sel II (G+X)	1	0.07	0.007	0.01	0.023	0.019	0.106	0.095	0.009	0.0287995
Sel I (G+X) - Sel II (G+X)	2	0.075	0.013	0.009	0.039	0.021	0.081	0.099	0.007	0.0280594
Sel I (G+X) - Sel II (G+Y)	0	0.076	0.01	0.195	0.036	0	0.201	0.169	0	0.117215
Sel I (G+X) - Sel II (G+Y)	-2	0.811	0.058	0.018	0.082	0.141	0.755	0.673	0.056	0.0253793
Sel I (G+X) - Sel II (G+Y)	-1	0.317	0.012	0	0.028	0.01	0.232	0.436	0.001	0.0254508
Sel I (G+X) - Sel II (G+Y)	-0.5	0.872	0.19	0.709	0.039	0	0.925	0.918	0.09	0.0385526
Sel I (G+X) - Sel II (G+Y)	0.5	0.771	0.145	0.544	0.023	0	0.815	0.81	0.017	0.0401264
Sel I (G+X) - Sel II (G+Y)	1	0.257	0.016	0.001	0.022	0.007	0.198	0.35	0.001	0.0287526
Sel I (G+X) - Sel II (G+Y)	2	0.577	0.019	0.001	0.042	0.053	0.507	0.466	0.01	0.0280885
Sel I (G+X) - Sel II (G+X+Y)	0	0.076	0.01	0.195	0.036	0	0.201	0.169	0	0.117215
Sel I (G+X) - Sel II (G+X+Y)	-2	0.849	0.029	0.051	0.08	0.017	0.843	0.771	0.035	0.0253806
Sel I (G+X) - Sel II (G+X+Y)	-1	0.421	0.009	0	0.031	0.002	0.339	0.553	0.003	0.0253506
Sel I (G+X) - Sel II (G+X+Y)	-0.5	0.872	0.177	0.628	0.014	0.001	0.959	0.969	0.005	0.0384231
Sel I (G+X) - Sel II (G+X+Y)	0.5	0.857	0.186	0.487	0.017	0	0.939	0.963	0.001	0.0402934
Sel I (G+X) - Sel II (G+X+Y)	1	0.42	0.016	0.001	0.046	0.001	0.315	0.558	0.001	0.0289491
Sel I (G+X) - Sel II (G+X+Y)	2	0.666	0.008	0.005	0.065	0.005	0.664	0.616	0.008	0.0279953
Sel I (G+Y) - Sel II (X)	0	0.076	0.01	0.195	0.036	0	0.201	0.169	0	0.117215
Sel I (G+Y) - Sel II (X)	-2	0.39	0.029	0.517	0.009	0.002	0.574	0.566	0.136	0.0504921
Sel I (G+Y) - Sel II (X)	-1	0.142	0.009	0.196	0.027	0	0.228	0.241	0.011	0.0544249
Sel I (G+Y) - Sel II (X)	-0.5	0.042	0.001	0.049	0.031	0	0.095	0.101	0	0.0695708
Sel I (G+Y) - Sel II (X)	0.5	0.043	0.001	0.055	0.036	0	0.088	0.101	0	0.0754359
Sel I (G+Y) - Sel II (X)	1	0.144	0.006	0.211	0.021	0	0.258	0.273	0.014	0.061638
Sel I (G+Y) - Sel II (X)	2	0.393	0.046	0.539	0.013	0.001	0.581	0.575	0.149	0.055851
Sel I (G+Y) - Sel II (Y)	0	0.076	0.01	0.195	0.036	0	0.201	0.169	0	0.117215
Sel I (G+Y) - Sel II (Y)	-2	0.086	0.005	0.123	0.46	0.646	0.126	0.112	0.055	0.0492712
Sel I (G+Y) - Sel II (Y)	-1	0.068	0.002	0.11	0.41	0.65	0.096	0.089	0.041	0.0555588
Sel I (G+Y) - Sel II (Y)	-0.5	0.068	0.005	0.095	0.263	0.582	0.074	0.091	0.019	0.0691325
Sel I (G+Y) - Sel II (Y)	0.5	0.064	0.002	0.092	0.233	0.512	0.082	0.081	0.011	0.0774742
Sel I (G+Y) - Sel II (Y)	1	0.061	0.004	0.124	0.317	0.436	0.106	0.106	0.025	0.0613976
Sel I (G+Y) - Sel II (Y)	2	0.052	0.006	0.104	0.287	0.358	0.103	0.099	0.036	0.0568287
Sel I (G+Y) - Sel II (G)	0	0.076	0.01	0.195	0.036	0	0.201	0.169	0	0.117215
Sel I (G+Y) - Sel II (G)	-2	0.026	0.001	0.123	0.018	0	0.064	0.099	0	0.0491056
Sel I (G+Y) - Sel II (G)	-1	0.03	0	0.103	0.005	0.001	0.073	0.089	0	0.0529695
Sel I (G+Y) - Sel II (G)	-0.5	0.032	0.002	0.077	0.011	0	0.048	0.076	0	0.0670244
Sel I (G+Y) - Sel II (G)	0.5	0.022	0.001	0.081	0.007	0	0.057	0.079	0	0.0781565
Sel I (G+Y) - Sel II (G)	1	0.021	0.002	0.107	0.004	0	0.065	0.076	0	0.0621817
Sel I (G+Y) - Sel II (G)	2	0.029	0.001	0.138	0.014	0	0.083	0.113	0	0.0561252
Sel I (G+Y) - Sel II (X+Y)	0	0.076	0.01	0.195	0.036	0	0.201	0.169	0	0.117215
Sel I (G+Y) - Sel II (X+Y)	-2	0.995	0.275	0.991	0.065	0.695	0.999	0.997	0.843	0.0486644
Sel I (G+Y) - Sel II (X+Y)	-1	0.81	0.12	0.662	0.024	0.119	0.942	0.939	0.098	0.0529483
Sel I (G+Y) - Sel II (X+Y)	-0.5	0.134	0.011	0.081	0.009	0.001	0.292	0.36	0.001	0.0672562
Sel I (G+Y) - Sel II (X+Y)	0.5	0.134	0.01	0.088	0.008	0	0.317	0.419	0	0.0770668
Sel I (G+Y) - Sel II (X+Y)	1	0.854	0.153	0.769	0.032	0.093	0.97	0.967	0.125	0.0614746
Sel I (G+Y) - Sel II (X+Y)	2	0.997	0.303	0.993	0.093	0.681	1	0.999	0.865	0.0555245
Sel I (G+Y) - Sel II (G+X)	0	0.076	0.01	0.195	0.036	0	0.201	0.169	0	0.117215
Sel I (G+Y) - Sel II (G+X)	-2	0.336	0.009	0.112	0.215	0.095	0.294	0.221	0.182	0.0491711
Sel I (G+Y) - Sel II (G+X)	-1	0.348	0.011	0.115	0.191	0.096	0.314	0.223	0.17	0.0536178
Sel I (G+Y) - Sel II (G+X)	-0.5	0.259	0.009	0.092	0.111	0.02	0.28	0.2	0.042	0.0679521
Sel I (G+Y) - Sel II (G+X)	0.5	0.26	0.014	0.106	0.095	0.011	0.271	0.201	0.047	0.0778236
Sel I (G+Y) - Sel II (G+X)	1	0.364	0.019	0.121	0.182	0.068	0.294	0.235	0.135	0.0627187
Sel I (G+Y) - Sel II (G+X)	2	0.317	0.009	0.076	0.213	0.079	0.234	0.166	0.134	0.0565217
Sel I (G+Y) - Sel II (G+Y)	0	0.076	0.01	0.195	0.036	0	0.201	0.169	0	0.117215
Sel I (G+Y) - Sel II (G+Y)	-2	1	0.308	0.986	0.28	0.958	1	1	0.974	0.0503154
Sel I (G+Y) - Sel II (G+Y)	-1	1	0.314	0.99	0.217	0.949	1	1	0.982	0.0539515
Sel I (G+Y) - Sel II (G+Y)	-0.5	1	0.253	0.973	0.038	0.485	1	1	0.871	0.0700457
Sel I (G+Y) - Sel II (G+Y)	0.5	0.999	0.316	0.98	0.035	0.468	1	1	0.897	0.0751875
Sel I (G+Y) - Sel II (G+Y)	1	1	0.328	0.993	0.145	0.916	1	1	0.979	0.0614745
Sel I (G+Y) - Sel II (G+Y)	2	1	0.324	0.985	0.243	0.935	1	1	0.975	0.0559009
Sel I (G+Y) - Sel II (G+X+Y)	0	0.076	0.01	0.195	0.036	0	0.201	0.169	0	0.117215
Sel I (G+Y) - Sel II (G+X+Y)	-2	1	0.341	1	0.192	1	1	1	1	0.050886
Sel I (G+Y) - Sel II (G+X+Y)	-1	1	0.312	1	0.176	0.999	1	1	1	0.0544084
Sel I (G+Y) - Sel II (G+X+Y)	-0.5	1	0.286	1	0.201	0.894	1	1	0.998	0.0700909
Sel I (G+Y) - Sel II (G+X+Y)	0.5	1	0.267	1	0.145	0.872	1	1	1	0.0758722
Sel I (G+Y) - Sel II (G+X+Y)	1	1	0.342	1	0.087	0.993	1	1	1	0.0623097
Sel I (G+Y) - Sel II (G+X+Y)	2	1	0.368	1	0.118	0.998	1	1	1	0.0565618
Sel I (G+X+Y) - Sel II (X)	0	0.076	0.01	0.195	0.036	0	0.201	0.169	0	0.117215
Sel I (G+X+Y) - Sel II (X)	-2	0.063	0.002	0.041	0.025	0	0.163	0.153	0	0.0255366
Sel I (G+X+Y) - Sel II (X)	-1	0.061	0.003	0.048	0.024	0.001	0.176	0.156	0.001	0.0254548
Sel I (G+X+Y) - Sel II (X)	-0.5	0.045	0.005	0.057	0.02	0	0.213	0.158	0	0.0364163
Sel I (G+X+Y) - Sel II (X)	0.5	0.041	0.002	0.047	0.02	0	0.183	0.142	0	0.0372105
Sel I (G+X+Y) - Sel II (X)	1	0.057	0.003	0.063	0.032	0	0.182	0.15	0	0.0283333
Sel I (G+X+Y) - Sel II (X)	2	0.063	0.003	0.041	0.033	0	0.173	0.147	0	0.0283073
Sel I (G+X+Y) - Sel II (Y)	0	0.076	0.01	0.195	0.036	0	0.201	0.169	0	0.117215
Sel I (G+X+Y) - Sel II (Y)	-2	0.077	0.004	0.089	0.051	0.176	0.094	0.095	0.072	0.0272132
Sel I (G+X+Y) - Sel II (Y)	-1	0.097	0.001	0.077	0.067	0.109	0.122	0.09	0.053	0.0262312
Sel I (G+X+Y) - Sel II (Y)	-0.5	0.108	0.002	0.072	0.12	0.003	0.143	0.104	0.01	0.0363646
Sel I (G+X+Y) - Sel II (Y)	0.5	0.09	0.001	0.071	0.103	0.005	0.112	0.082	0.009	0.0388332
Sel I (G+X+Y) - Sel II (Y)	1	0.114	0	0.076	0.052	0.066	0.117	0.088	0.043	0.0298244
Sel I (G+X+Y) - Sel II (Y)	2	0.101	0.001	0.086	0.041	0.106	0.125	0.096	0.058	0.0293107
Sel I (G+X+Y) - Sel II (G)	0	0.076	0.01	0.195	0.036	0	0.201	0.169	0	0.117215
Sel I (G+X+Y) - Sel II (G)	-2	0.025	0.001	0.067	0.033	0	0.069	0.083	0	0.0249816
Sel I (G+X+Y) - Sel II (G)	-1	0.031	0.001	0.037	0.053	0.001	0.045	0.061	0.002	0.025146
Sel I (G+X+Y) - Sel II (G)	-0.5	0.062	0.003	0.032	0.113	0.001	0.056	0.067	0.001	0.0365523
Sel I (G+X+Y) - Sel II (G)	0.5	0.055	0.001	0.037	0.138	0.001	0.051	0.059	0.003	0.0370861
Sel I (G+X+Y) - Sel II (G)	1	0.041	0.001	0.048	0.044	0.001	0.061	0.071	0	0.0278115
Sel I (G+X+Y) - Sel II (G)	2	0.029	0	0.058	0.029	0.003	0.066	0.075	0	0.0278935
Sel I (G+X+Y) - Sel II (X+Y)	0	0.076	0.01	0.195	0.036	0	0.201	0.169	0	0.117215
Sel I (G+X+Y) - Sel II (X+Y)	-2	0.422	0.013	0.447	0.057	0.304	0.532	0.244	0.448	0.0262853
Sel I (G+X+Y) - Sel II (X+Y)	-1	0.608	0.043	0.479	0.076	0.342	0.637	0.469	0.521	0.0262132
Sel I (G+X+Y) - Sel II (X+Y)	-0.5	0.386	0.04	0.306	0.077	0.18	0.494	0.431	0.205	0.0369755
Sel I (G+X+Y) - Sel II (X+Y)	0.5	0.358	0.032	0.261	0.064	0.159	0.437	0.382	0.176	0.0379916
Sel I (G+X+Y) - Sel II (X+Y)	1	0.603	0.062	0.473	0.067	0.339	0.647	0.428	0.491	0.0290078
Sel I (G+X+Y) - Sel II (X+Y)	2	0.56	0.028	0.552	0.073	0.441	0.613	0.275	0.537	0.0290717
Sel I (G+X+Y) - Sel II (G+X)	0	0.076	0.01	0.195	0.036	0	0.201	0.169	0	0.117215
Sel I (G+X+Y) - Sel II (G+X)	-2	0.04	0.002	0.027	0.036	0	0.104	0.094	0.002	0.0252242
Sel I (G+X+Y) - Sel II (G+X)	-1	0.034	0.003	0.024	0.041	0	0.067	0.07	0	0.0251882
Sel I (G+X+Y) - Sel II (G+X)	-0.5	0.041	0.003	0.056	0.02	0.001	0.059	0.065	0	0.0361907
Sel I (G+X+Y) - Sel II (G+X)	0.5	0.039	0	0.023	0.026	0	0.046	0.069	0	0.0375256
Sel I (G+X+Y) - Sel II (G+X)	1	0.033	0	0.023	0.048	0	0.072	0.057	0	0.0282457
Sel I (G+X+Y) - Sel II (G+X)	2	0.025	0.002	0.025	0.042	0	0.083	0.074	0	0.0280823
Sel I (G+X+Y) - Sel II (G+Y)	0	0.076	0.01	0.195	0.036	0	0.201	0.169	0	0.117215
Sel I (G+X+Y) - Sel II (G+Y)	-2	0.396	0.027	0.045	0.036	0.001	0.562	0.594	0.001	0.026977
Sel I (G+X+Y) - Sel II (G+Y)	-1	0.155	0.009	0.002	0.059	0.013	0.224	0.269	0	0.025748
Sel I (G+X+Y) - Sel II (G+Y)	-0.5	0.646	0.048	0.176	0.21	0.552	0.524	0.349	0.218	0.0331063
Sel I (G+X+Y) - Sel II (G+Y)	0.5	0.716	0.072	0.301	0.18	0.644	0.648	0.511	0.302	0.0421542
Sel I (G+X+Y) - Sel II (G+Y)	1	0.325	0.012	0.011	0.128	0.082	0.174	0.123	0.005	0.0297332
Sel I (G+X+Y) - Sel II (G+Y)	2	0.195	0.013	0.004	0.046	0.008	0.268	0.385	0	0.0291776
Sel I (G+X+Y) - Sel II (G+X+Y)	0	0.076	0.01	0.195	0.036	0	0.201	0.169	0	0.117215
Sel I (G+X+Y) - Sel II (G+X+Y)	-2	0.461	0.024	0	0.03	0.008	0.355	0.75	0.004	0.0269774
Sel I (G+X+Y) - Sel II (G+X+Y)	-1	0.812	0.067	0.044	0.104	0.122	0.688	0.602	0.075	0.0263891
Sel I (G+X+Y) - Sel II (G+X+Y)	-0.5	0.977	0.223	0.772	0.216	0.575	0.973	0.957	0.585	0.0365098
Sel I (G+X+Y) - Sel II (G+X+Y)	0.5	0.98	0.253	0.718	0.184	0.539	0.967	0.947	0.523	0.0388271
Sel I (G+X+Y) - Sel II (G+X+Y)	1	0.898	0.113	0.051	0.12	0.15	0.735	0.613	0.084	0.0295722
Sel I (G+X+Y) - Sel II (G+X+Y)	2	0.724	0.034	0.01	0.069	0.054	0.516	0.622	0.017	0.0291482

## Sheet: Fig D in S6 Text Estimation
Selection_mechanism	Selection_effect	Weighted.Median	MBE	MR-Robust	MR-Egger	MR-IVW	MR-Lasso	Contamination.Mixture	MR-RAPS	R2
Sel I (X) - Sel II (X)	0	0.0184544	-0.0140074	0.0225587	0.552888	0.0640174	0.00760046	-0.0087106	0.0902818	0.117205
	-2	-0.144891	-0.143714	-0.0942501	-0.216129	-0.238539	-0.110738	-0.130372	-0.141113	0.0689075
	-1	-0.0565771	-0.069569	-0.0197233	-0.125147	-0.127478	-0.031254	-0.0456304	-0.0506048	0.0931218
	-0.5	-0.025775	-0.0245904	0.00900889	-0.0840668	-0.0820219	-0.00195901	-0.0126044	-0.0157063	0.108636
	0.5	-0.0253608	-0.0319776	0.00789686	-0.0769537	-0.0821177	-0.00362326	-0.0149332	-0.0161824	0.111628
	1	-0.059936	-0.0577818	-0.0197504	-0.130928	-0.129376	-0.0338726	-0.0473411	-0.0508823	0.0961283
	2	-0.134863	-0.12962	-0.0823652	-0.212682	-0.223239	-0.10099	-0.118935	-0.126544	0.0746021
Sel I (X) - Sel II (Y)	0	0.0184544	-0.0140074	0.0225587	0.552888	0.0640174	0.00760046	-0.0087106	0.0902818	0.117205
	-2	-0.00291033	-0.0203848	0.0157206	-0.101708	-0.0315028	-0.000272807	-0.00603775	0.0369971	0.0689791
	-1	-0.00529926	-0.0229185	0.0054855	-0.111514	-0.0290667	-0.00384567	-0.011251	0.0302864	0.0931781
	-0.5	-0.00356728	-0.0268453	0.00369194	-0.113106	-0.0204915	-0.005495	-0.00933524	0.0319937	0.108577
	0.5	0.00301681	-0.0223172	0.00560535	-0.115032	-0.00588482	-0.00259893	-0.0070031	0.0336374	0.111249
	1	-0.00350508	-0.0371207	0.00440607	-0.120056	-0.00744956	-0.00588864	-0.0108274	0.0292946	0.0960786
	2	-0.00943515	-0.0333777	0.000992403	-0.103091	-0.0124063	-0.0108345	-0.0169282	0.0212589	0.0744605
Sel I (X) - Sel II (G)	0	0.0184544	-0.0140074	0.0225587	0.552888	0.0640174	0.00760046	-0.0087106	0.0902818	0.117205
Sel I (X) - Sel II (G)	-2	0.2229	0.188084	0.235123	0.592063	-0.00641693	0.237123	0.24256	0.186503	0.0691427
Sel I (X) - Sel II (G)	-1	0.100984	0.0929414	0.106999	0.457095	-0.0700544	0.107575	0.113604	0.0653655	0.0931419
Sel I (X) - Sel II (G)	-0.5	0.0402674	0.0291205	0.0423843	0.380886	-0.107682	0.0424795	0.0483482	0.00445783	0.108755
Sel I (X) - Sel II (G)	0.5	0.0438864	0.040477	0.0440407	0.407343	-0.10631	0.0452658	0.0512424	0.00617007	0.111316
Sel I (X) - Sel II (G)	1	0.104131	0.0926945	0.109969	0.470377	-0.0669539	0.112659	0.117978	0.0684523	0.096334
Sel I (X) - Sel II (G)	2	0.214131	0.173429	0.226172	0.603948	-0.0115686	0.228676	0.2356	0.17776	0.074256
Sel I (X) - Sel II (X+Y)	0	0.0184544	-0.0140074	0.0225587	0.552888	0.0640174	0.00760046	-0.0087106	0.0902818	0.117205
Sel I (X) - Sel II (X+Y)	-2	-0.441361	-0.424244	-0.462904	-0.324959	-0.411769	-0.476561	-0.470181	-0.458292	0.0686642
Sel I (X) - Sel II (X+Y)	-1	-0.252204	-0.266808	-0.267411	-0.176854	-0.217994	-0.275833	-0.269831	-0.247016	0.09297
Sel I (X) - Sel II (X+Y)	-0.5	-0.100852	-0.109695	-0.115997	-0.0393749	-0.0595615	-0.122577	-0.116315	-0.0865095	0.109121
Sel I (X) - Sel II (X+Y)	0.5	-0.0984152	-0.126186	-0.115772	-0.041469	-0.044948	-0.121339	-0.116256	-0.0867559	0.111344
Sel I (X) - Sel II (X+Y)	1	-0.224408	-0.220156	-0.246971	-0.135063	-0.167671	-0.253726	-0.247788	-0.221476	0.0961728
Sel I (X) - Sel II (X+Y)	2	-0.398248	-0.396987	-0.427307	-0.270517	-0.335	-0.437456	-0.430137	-0.413485	0.0742694
Sel I (X) - Sel II (G+X)	0	0.0184544	-0.0140074	0.0225587	0.552888	0.0640174	0.00760046	-0.0087106	0.0902818	0.117205
Sel I (X) - Sel II (G+X)	-2	-0.288035	-0.291626	-0.360001	0.115397	-0.179866	-0.353088	-0.348668	-0.311013	0.0689015
Sel I (X) - Sel II (G+X)	-1	-0.232401	-0.234195	-0.285328	0.0843765	-0.154614	-0.281134	-0.275756	-0.246324	0.0932821
Sel I (X) - Sel II (G+X)	-0.5	-0.164288	-0.175971	-0.201112	0.0773819	-0.091849	-0.197478	-0.196004	-0.166035	0.10841
Sel I (X) - Sel II (G+X)	0.5	-0.175122	-0.170444	-0.211232	0.0725556	-0.101514	-0.208388	-0.20709	-0.177496	0.11127
Sel I (X) - Sel II (G+X)	1	-0.232218	-0.240476	-0.279839	0.0942951	-0.147743	-0.276776	-0.274335	-0.241167	0.0962478
Sel I (X) - Sel II (G+X)	2	-0.262257	-0.244565	-0.331978	0.153122	-0.151787	-0.327505	-0.322896	-0.281019	0.0741856
Sel I (X) - Sel II (G+Y)	0	0.0184544	-0.0140074	0.0225587	0.552888	0.0640174	0.00760046	-0.0087106	0.0902818	0.117205
Sel I (X) - Sel II (G+Y)	-2	-0.612188	-0.547237	-0.620246	0.0305856	-0.870874	-0.68665	-0.669741	-0.774811	0.0688026
Sel I (X) - Sel II (G+Y)	-1	-0.444708	-0.417852	-0.447642	0.0655503	-0.624151	-0.49682	-0.486313	-0.542532	0.093029
Sel I (X) - Sel II (G+Y)	-0.5	-0.299623	-0.275127	-0.292599	0.0698062	-0.436221	-0.326802	-0.322157	-0.355823	0.1086
Sel I (X) - Sel II (G+Y)	0.5	-0.305183	-0.280449	-0.307011	0.0740286	-0.435118	-0.339062	-0.333403	-0.367555	0.111444
Sel I (X) - Sel II (G+Y)	1	-0.439281	-0.470263	-0.444217	0.0685496	-0.606785	-0.493145	-0.481549	-0.537409	0.096128
Sel I (X) - Sel II (G+Y)	2	-0.569974	-0.51326	-0.578627	0.0478301	-0.797178	-0.642317	-0.626864	-0.719412	0.0743091
Sel I (X) - Sel II (G+X+Y)	0	0.0184544	-0.0140074	0.0225587	0.552888	0.0640174	0.00760046	-0.0087106	0.0902818	0.117205
Sel I (X) - Sel II (G+X+Y)	-2	-0.842308	-0.758892	-1.01382	-0.0981351	-0.787576	-0.987117	-0.971698	-0.964754	0.0683704
Sel I (X) - Sel II (G+X+Y)	-1	-0.611148	-0.592809	-0.733363	-0.0385515	-0.560594	-0.711172	-0.697947	-0.674662	0.0930844
Sel I (X) - Sel II (G+X+Y)	-0.5	-0.442117	-0.431477	-0.533376	-0.0121051	-0.383525	-0.51533	-0.503867	-0.470552	0.108329
Sel I (X) - Sel II (G+X+Y)	0.5	-0.419516	-0.410964	-0.511132	0.00789119	-0.348106	-0.489206	-0.479984	-0.445503	0.111415
Sel I (X) - Sel II (G+X+Y)	1	-0.60317	-0.573446	-0.731796	-0.0191489	-0.540946	-0.702431	-0.689335	-0.669025	0.0965953
Sel I (X) - Sel II (G+X+Y)	2	-0.779036	-0.729791	-0.952968	-0.0265609	-0.703815	-0.919782	-0.905799	-0.889184	0.0744151
Sel I (Y) - Sel II (X)	0	0.0184544	-0.0140074	0.0225587	0.552888	0.0640174	0.00760046	-0.0087106	0.0902818	0.117205
Sel I (Y) - Sel II (X)	-2	-0.220738	-0.180608	-0.198336	-0.549002	-0.433136	-0.191604	-0.17826	-0.294624	0.124327
Sel I (Y) - Sel II (X)	-1	-0.129038	-0.108307	-0.116944	-0.233293	-0.289981	-0.110277	-0.0987433	-0.182375	0.12021
Sel I (Y) - Sel II (X)	-0.5	-0.0725922	-0.055724	-0.0673713	-0.0138585	-0.196787	-0.0611279	-0.0515066	-0.112673	0.118016
Sel I (Y) - Sel II (X)	0.5	-0.0720178	-0.0487733	-0.064139	-0.0232483	-0.194158	-0.0579556	-0.0490735	-0.111532	0.117928
Sel I (Y) - Sel II (X)	1	-0.12609	-0.106236	-0.115611	-0.224636	-0.286666	-0.109497	-0.0969467	-0.183474	0.11984
Sel I (Y) - Sel II (X)	2	-0.207031	-0.170148	-0.188814	-0.52441	-0.414788	-0.183214	-0.16825	-0.285784	0.123282
Sel I (Y) - Sel II (Y)	0	0.0184544	-0.0140074	0.0225587	0.552888	0.0640174	0.00760046	-0.0087106	0.0902818	0.117205
Sel I (Y) - Sel II (Y)	-2	-0.0967982	-0.104741	-0.0843599	-0.124802	-0.116157	-0.0918009	-0.0922174	-0.0871289	0.114676
Sel I (Y) - Sel II (Y)	-1	-0.0340934	-0.0596553	-0.039063	0.196909	-0.0152083	-0.0465196	-0.0480417	-0.000434361	0.115032
Sel I (Y) - Sel II (Y)	-0.5	0.0108794	-0.0372112	-0.00711255	0.450406	0.0716683	-0.0136427	-0.0185165	0.0685042	0.116227
Sel I (Y) - Sel II (Y)	0.5	0.0134334	-0.0308071	-0.00994105	0.46696	0.0885317	-0.0159071	-0.019769	0.0688486	0.117436
Sel I (Y) - Sel II (Y)	1	-0.0293457	-0.0607987	-0.0391152	0.207991	0.00936451	-0.0452805	-0.0472157	0.00104185	0.116071
Sel I (Y) - Sel II (Y)	2	-0.0854828	-0.0979718	-0.0817375	-0.0749913	-0.0792326	-0.0868442	-0.0871202	-0.0771404	0.115598
Sel I (Y) - Sel II (G)	0	0.0184544	-0.0140074	0.0225587	0.552888	0.0640174	0.00760046	-0.0087106	0.0902818	0.117205
Sel I (Y) - Sel II (G)	-2	-0.221518	-0.214496	-0.214827	-0.350466	-0.219396	-0.244614	-0.245484	-0.232968	0.110964
Sel I (Y) - Sel II (G)	-1	-0.179171	-0.201129	-0.183178	-0.226906	-0.0650033	-0.215351	-0.221707	-0.118567	0.112344
Sel I (Y) - Sel II (G)	-0.5	-0.105131	-0.135921	-0.119338	0.00364572	0.0818063	-0.147318	-0.159921	0.00483762	0.114525
Sel I (Y) - Sel II (G)	0.5	-0.108951	-0.161677	-0.122771	-0.00966171	0.0802876	-0.153421	-0.164499	0.000420376	0.115874
Sel I (Y) - Sel II (G)	1	-0.183666	-0.192273	-0.188893	-0.240595	-0.0704265	-0.223313	-0.228328	-0.124376	0.113649
Sel I (Y) - Sel II (G)	2	-0.227942	-0.220225	-0.220999	-0.376183	-0.222885	-0.253584	-0.253165	-0.236612	0.11219
Sel I (Y) - Sel II (X+Y)	0	0.0184544	-0.0140074	0.0225587	0.552888	0.0640174	0.00760046	-0.0087106	0.0902818	0.117205
Sel I (Y) - Sel II (X+Y)	-2	-0.330266	-0.316372	-0.320877	-0.32176	-0.316866	-0.315257	-0.320035	-0.323154	0.114135
Sel I (Y) - Sel II (X+Y)	-1	-0.214978	-0.210624	-0.205639	-0.299023	-0.178057	-0.202385	-0.207417	-0.195439	0.115308
Sel I (Y) - Sel II (X+Y)	-0.5	-0.086338	-0.106592	-0.0777789	-0.239921	-0.0308512	-0.0750249	-0.0820805	-0.0561855	0.116316
Sel I (Y) - Sel II (X+Y)	0.5	-0.0886626	-0.106694	-0.0810447	-0.259097	-0.0273441	-0.0782515	-0.0858762	-0.0582323	0.11697
Sel I (Y) - Sel II (X+Y)	1	-0.223033	-0.226143	-0.214766	-0.314497	-0.184069	-0.211381	-0.217038	-0.205189	0.115987
Sel I (Y) - Sel II (X+Y)	2	-0.326252	-0.317091	-0.320095	-0.306005	-0.311505	-0.31483	-0.319736	-0.321747	0.115382
Sel I (Y) - Sel II (G+X)	0	0.0184544	-0.0140074	0.0225587	0.552888	0.0640174	0.00760046	-0.0087106	0.0902818	0.117205
Sel I (Y) - Sel II (G+X)	-2	-0.258396	-0.22475	-0.261432	-0.497226	-0.3435	-0.268159	-0.258668	-0.28675	0.118367
Sel I (Y) - Sel II (G+X)	-1	-0.223096	-0.202116	-0.234713	-0.301122	-0.268549	-0.240234	-0.232787	-0.240729	0.117153
Sel I (Y) - Sel II (G+X)	-0.5	-0.167572	-0.153591	-0.178895	-0.150766	-0.178063	-0.182771	-0.177915	-0.169124	0.117049
Sel I (Y) - Sel II (G+X)	0.5	-0.168197	-0.155925	-0.183282	-0.146446	-0.18244	-0.186539	-0.182313	-0.173358	0.117432
Sel I (Y) - Sel II (G+X)	1	-0.218008	-0.216582	-0.231623	-0.302056	-0.264128	-0.234496	-0.22587	-0.236087	0.11734
Sel I (Y) - Sel II (G+X)	2	-0.238785	-0.215581	-0.245801	-0.479237	-0.322552	-0.251661	-0.243252	-0.267726	0.118367
Sel I (Y) - Sel II (G+Y)	0	0.0184544	-0.0140074	0.0225587	0.552888	0.0640174	0.00760046	-0.0087106	0.0902818	0.117205
Sel I (Y) - Sel II (G+Y)	-2	-0.505677	-0.477069	-0.566569	-0.158985	-0.545676	-0.56095	-0.546078	-0.57379	0.115445
Sel I (Y) - Sel II (G+Y)	-1	-0.445084	-0.436974	-0.50385	-0.0336656	-0.463504	-0.502902	-0.492585	-0.498666	0.115403
Sel I (Y) - Sel II (G+Y)	-0.5	-0.315464	-0.30501	-0.368405	0.0802301	-0.306123	-0.367561	-0.357561	-0.344545	0.116424
Sel I (Y) - Sel II (G+Y)	0.5	-0.313962	-0.321059	-0.369405	0.0756986	-0.302472	-0.364348	-0.356087	-0.345187	0.117109
Sel I (Y) - Sel II (G+Y)	1	-0.414984	-0.391921	-0.476993	-0.0261404	-0.429591	-0.470233	-0.459841	-0.46859	0.116479
Sel I (Y) - Sel II (G+Y)	2	-0.463193	-0.438082	-0.523313	-0.171139	-0.497831	-0.512616	-0.498442	-0.527124	0.116307
Sel I (Y) - Sel II (G+X+Y)	0	0.0184544	-0.0140074	0.0225587	0.552888	0.0640174	0.00760046	-0.0087106	0.0902818	0.117205
Sel I (Y) - Sel II (G+X+Y)	-2	-0.591345	-0.501687	-0.648856	-0.276664	-0.863631	-0.608592	-0.563936	-0.770849	0.122814
Sel I (Y) - Sel II (G+X+Y)	-1	-0.535748	-0.479171	-0.586123	-0.470446	-0.739365	-0.559386	-0.529397	-0.686888	0.118664
Sel I (Y) - Sel II (G+X+Y)	-0.5	-0.404352	-0.358596	-0.427596	-0.451422	-0.540122	-0.418165	-0.403414	-0.515216	0.117855
Sel I (Y) - Sel II (G+X+Y)	0.5	-0.396902	-0.378233	-0.418859	-0.479726	-0.524868	-0.411763	-0.398158	-0.507383	0.11768
Sel I (Y) - Sel II (G+X+Y)	1	-0.498811	-0.448362	-0.540361	-0.501822	-0.695888	-0.519307	-0.494358	-0.645385	0.118874
Sel I (Y) - Sel II (G+X+Y)	2	-0.555784	-0.483516	-0.607291	-0.204665	-0.819921	-0.575342	-0.535709	-0.73013	0.122111
Sel I (G) - Sel II (X)	0	0.0184544	-0.0140074	0.0225587	0.552888	0.0640174	0.00760046	-0.0087106	0.0902818	0.117205
Sel I (G) - Sel II (X)	-2	-0.136118	-0.171475	-0.101244	-0.525428	-0.116971	-0.131623	-0.138985	-0.0650817	0.0613097
Sel I (G) - Sel II (X)	-1	-0.0246493	-0.0269489	0.0181436	-0.433464	-0.0174976	-0.0149116	-0.0198743	0.0544052	0.0667199
Sel I (G) - Sel II (X)	-0.5	0.0271511	0.00303846	0.0751807	-0.351542	0.0119237	0.044896	0.0399719	0.093627	0.0798781
Sel I (G) - Sel II (X)	0.5	0.0295917	0.00943953	0.0780942	-0.374631	0.0154641	0.0489902	0.0445865	0.0972608	0.0865572
Sel I (G) - Sel II (X)	1	-0.0233461	-0.0335869	0.0213898	-0.470386	-0.0205619	-0.0141571	-0.0199359	0.0548384	0.0735858
Sel I (G) - Sel II (X)	2	-0.125121	-0.125799	-0.0906212	-0.530364	-0.111673	-0.120188	-0.129483	-0.0543153	0.0680629
Sel I (G) - Sel II (Y)	0	0.0184544	-0.0140074	0.0225587	0.552888	0.0640174	0.00760046	-0.0087106	0.0902818	0.117205
Sel I (G) - Sel II (Y)	-2	-0.0271128	-0.046802	0.00465887	0.0393916	-0.110976	-0.00845289	-0.00982497	-0.0223313	0.0615205
Sel I (G) - Sel II (Y)	-1	0.0357911	0.000230601	0.0778459	0.139635	-0.0460087	0.0533868	0.0513142	0.0560113	0.0665623
Sel I (G) - Sel II (Y)	-0.5	0.0582682	0.0527993	0.0990011	0.119324	0.044359	0.07696	0.0746939	0.104881	0.0797849
Sel I (G) - Sel II (Y)	0.5	0.0653412	0.0360336	0.101075	0.185685	0.0496558	0.0806336	0.0773086	0.102733	0.0867126
Sel I (G) - Sel II (Y)	1	0.0406473	0.0262487	0.0780731	0.186525	-0.0391319	0.0570611	0.0534084	0.0528738	0.0732519
Sel I (G) - Sel II (Y)	2	-0.0260724	-0.0910989	-0.000226751	0.0533322	-0.113965	-0.0105033	-0.0116912	-0.0307244	0.0679156
Sel I (G) - Sel II (G)	0	0.0184544	-0.0140074	0.0225587	0.552888	0.0640174	0.00760046	-0.0087106	0.0902818	0.117205
Sel I (G) - Sel II (G)	-2	-0.10484	-0.170192	-0.162252	0.241282	0.174731	-0.163113	-0.174908	0.0851377	0.061497
Sel I (G) - Sel II (G)	-1	-0.0844109	-0.159013	-0.146222	0.282219	0.191787	-0.145119	-0.157371	0.105464	0.0669347
Sel I (G) - Sel II (G)	-0.5	-0.0414113	-0.125623	-0.102627	0.276545	0.216828	-0.0970109	-0.109544	0.141775	0.0796867
Sel I (G) - Sel II (G)	0.5	-0.0518426	-0.123935	-0.11388	0.289486	0.216877	-0.107091	-0.118688	0.134754	0.0865694
Sel I (G) - Sel II (G)	1	-0.0902711	-0.149222	-0.15284	0.243353	0.195602	-0.150234	-0.162005	0.100916	0.073349
Sel I (G) - Sel II (G)	2	-0.111284	-0.171043	-0.172626	0.228285	0.179743	-0.16988	-0.18405	0.0788756	0.0679767
Sel I (G) - Sel II (X+Y)	0	0.0184544	-0.0140074	0.0225587	0.552888	0.0640174	0.00760046	-0.0087106	0.0902818	0.117205
Sel I (G) - Sel II (X+Y)	-2	-0.360702	-0.335633	-0.325435	-0.460517	-0.387774	-0.331369	-0.337972	-0.363483	0.0613925
Sel I (G) - Sel II (X+Y)	-1	-0.225164	-0.205421	-0.190552	-0.333701	-0.256891	-0.195895	-0.203782	-0.209306	0.0664694
Sel I (G) - Sel II (X+Y)	-0.5	-0.0614212	-0.0753097	-0.0238852	-0.14785	-0.0984795	-0.0309469	-0.039583	-0.0325952	0.0793127
Sel I (G) - Sel II (X+Y)	0.5	-0.0590547	-0.0706267	-0.0223245	-0.152426	-0.0872722	-0.0301487	-0.0392413	-0.0301841	0.0866348
Sel I (G) - Sel II (X+Y)	1	-0.217689	-0.222499	-0.183126	-0.333064	-0.24213	-0.189758	-0.199929	-0.200979	0.0732478
Sel I (G) - Sel II (X+Y)	2	-0.371701	-0.348232	-0.335567	-0.466768	-0.38743	-0.343403	-0.351472	-0.369742	0.0678953
Sel I (G) - Sel II (G+X)	0	0.0184544	-0.0140074	0.0225587	0.552888	0.0640174	0.00760046	-0.0087106	0.0902818	0.117205
Sel I (G) - Sel II (G+X)	-2	-0.291333	-0.298095	-0.376307	0.290232	0.117782	-0.3519	-0.357062	-0.222511	0.061315
Sel I (G) - Sel II (G+X)	-1	-0.263469	-0.293877	-0.351175	0.346268	0.12042	-0.324368	-0.325862	-0.207424	0.0664725
Sel I (G) - Sel II (G+X)	-0.5	-0.183334	-0.188796	-0.258496	0.426855	0.142072	-0.234556	-0.232487	-0.139066	0.0797114
Sel I (G) - Sel II (G+X)	0.5	-0.193025	-0.198466	-0.270012	0.436054	0.14072	-0.242674	-0.242199	-0.150964	0.08656
Sel I (G) - Sel II (G+X)	1	-0.262876	-0.308219	-0.350186	0.358566	0.13348	-0.320065	-0.321749	-0.205299	0.0734075
Sel I (G) - Sel II (G+X)	2	-0.280849	-0.301885	-0.363644	0.33243	0.148939	-0.33459	-0.340622	-0.204379	0.0680753
Sel I (G) - Sel II (G+Y)	0	0.0184544	-0.0140074	0.0225587	0.552888	0.0640174	0.00760046	-0.0087106	0.0902818	0.117205
Sel I (G) - Sel II (G+Y)	-2	-0.624228	-0.55811	-0.634656	-0.908146	-0.564211	-0.652525	-0.665047	-0.655026	0.0615148
Sel I (G) - Sel II (G+Y)	-1	-0.54654	-0.484894	-0.57415	-0.800451	-0.523408	-0.57004	-0.574594	-0.593707	0.066632
Sel I (G) - Sel II (G+Y)	-0.5	-0.37799	-0.322087	-0.405233	-0.421849	-0.390557	-0.387258	-0.386291	-0.426322	0.0796335
Sel I (G) - Sel II (G+Y)	0.5	-0.382811	-0.334664	-0.414243	-0.454101	-0.388414	-0.398435	-0.396151	-0.434414	0.0869807
Sel I (G) - Sel II (G+Y)	1	-0.52631	-0.480427	-0.549921	-0.769627	-0.500628	-0.547223	-0.549469	-0.569913	0.0734389
Sel I (G) - Sel II (G+Y)	2	-0.569784	-0.493308	-0.576518	-0.899051	-0.513206	-0.592796	-0.601025	-0.594921	0.0677847
Sel I (G) - Sel II (G+X+Y)	0	0.0184544	-0.0140074	0.0225587	0.552888	0.0640174	0.00760046	-0.0087106	0.0902818	0.117205
Sel I (G) - Sel II (G+X+Y)	-2	-0.610147	-0.565237	-0.587842	-1.01212	-0.536631	-0.647833	-0.68212	-0.571475	0.0612154
Sel I (G) - Sel II (G+X+Y)	-1	-0.555565	-0.487875	-0.590177	-0.909241	-0.538336	-0.596374	-0.608165	-0.560615	0.0666656
Sel I (G) - Sel II (G+X+Y)	-0.5	-0.408407	-0.40214	-0.488877	-0.549148	-0.470535	-0.445738	-0.441942	-0.459188	0.0796079
Sel I (G) - Sel II (G+X+Y)	0.5	-0.415909	-0.355244	-0.498301	-0.577381	-0.459816	-0.455131	-0.452487	-0.465302	0.0863986
Sel I (G) - Sel II (G+X+Y)	1	-0.539469	-0.507635	-0.579292	-0.904229	-0.500047	-0.575021	-0.587883	-0.534601	0.073274
Sel I (G) - Sel II (G+X+Y)	2	-0.566754	-0.545959	-0.567173	-0.994163	-0.476692	-0.600546	-0.627526	-0.519772	0.0678645
Sel I (X+Y) - Sel II (X)	0	0.0184544	-0.0140074	0.0225587	0.552888	0.0640174	0.00760046	-0.0087106	0.0902818	0.117205
Sel I (X+Y) - Sel II (X)	-2	-0.287688	-0.191728	-0.221012	-0.936498	-0.630173	-0.21082	-0.184151	-0.409667	0.0978991
Sel I (X+Y) - Sel II (X)	-1	-0.126525	-0.0900755	-0.10777	-0.512434	-0.311596	-0.0934658	-0.0819434	-0.196905	0.100127
Sel I (X+Y) - Sel II (X)	-0.5	-0.0481921	-0.039706	-0.0584677	-0.127413	-0.0788657	-0.0437444	-0.0397713	-0.0701401	0.107314
Sel I (X+Y) - Sel II (X)	0.5	-0.0439	-0.0400545	-0.0533111	-0.120179	-0.072374	-0.0381	-0.0330228	-0.0642727	0.109658
Sel I (X+Y) - Sel II (X)	1	-0.128422	-0.0762272	-0.107388	-0.526911	-0.335803	-0.093435	-0.0805856	-0.207138	0.102344
Sel I (X+Y) - Sel II (X)	2	-0.292296	-0.179706	-0.215108	-1.035	-0.65424	-0.206002	-0.174942	-0.419226	0.100858
Sel I (X+Y) - Sel II (Y)	0	0.0184544	-0.0140074	0.0225587	0.552888	0.0640174	0.00760046	-0.0087106	0.0902818	0.117205
Sel I (X+Y) - Sel II (Y)	-2	-0.0650947	-0.06164	-0.0288824	-0.299461	-0.119478	-0.0285793	-0.0322538	-0.0587133	0.0825727
Sel I (X+Y) - Sel II (Y)	-1	-0.00328174	-0.0257175	0.0215202	-0.124808	0.0307943	0.0156136	0.00698614	0.0481514	0.091065
Sel I (X+Y) - Sel II (Y)	-0.5	0.0389759	-0.00543342	0.040515	0.0154757	0.158058	0.0306541	0.0160367	0.121197	0.103576
Sel I (X+Y) - Sel II (Y)	0.5	0.0409569	-0.0153605	0.0395375	0.00945663	0.171318	0.0302875	0.0148059	0.120211	0.1063
Sel I (X+Y) - Sel II (Y)	1	0.00580091	-0.0254707	0.026923	-0.124843	0.0495351	0.0212749	0.0127494	0.0535652	0.0931284
Sel I (X+Y) - Sel II (Y)	2	-0.0531363	-0.0379346	-0.0204846	-0.28223	-0.0904262	-0.0211208	-0.024222	-0.0432902	0.0860531
Sel I (X+Y) - Sel II (G)	0	0.0184544	-0.0140074	0.0225587	0.552888	0.0640174	0.00760046	-0.0087106	0.0902818	0.117205
Sel I (X+Y) - Sel II (G)	-2	-0.261776	-0.128065	-0.157172	-1.09522	-0.739971	-0.144608	-0.126258	-0.503813	0.0980314
Sel I (X+Y) - Sel II (G)	-1	-0.166946	-0.119209	-0.127658	-1.0063	-0.403058	-0.12066	-0.115622	-0.277416	0.0991795
Sel I (X+Y) - Sel II (G)	-0.5	-0.0897579	-0.093384	-0.088969	-0.293779	-0.0979533	-0.0876031	-0.0880496	-0.0897853	0.105987
Sel I (X+Y) - Sel II (G)	0.5	-0.0901376	-0.0774205	-0.090331	-0.295952	-0.0993134	-0.0898701	-0.0906354	-0.0917165	0.108301
Sel I (X+Y) - Sel II (G)	1	-0.1764	-0.132462	-0.132889	-1.10935	-0.449974	-0.125645	-0.118553	-0.307431	0.100855
Sel I (X+Y) - Sel II (G)	2	-0.27538	-0.119035	-0.156702	-1.13887	-0.781722	-0.14703	-0.126692	-0.531888	0.100447
Sel I (X+Y) - Sel II (X+Y)	0	0.0184544	-0.0140074	0.0225587	0.552888	0.0640174	0.00760046	-0.0087106	0.0902818	0.117205
Sel I (X+Y) - Sel II (X+Y)	-2	-0.698985	-0.426672	-0.483319	-1.27372	-0.951285	-0.499328	-0.427718	-0.778964	0.12074
Sel I (X+Y) - Sel II (X+Y)	-1	-0.431897	-0.279623	-0.319227	-0.995107	-0.77065	-0.319629	-0.275131	-0.572157	0.11454
Sel I (X+Y) - Sel II (X+Y)	-0.5	-0.208726	-0.156784	-0.152307	-0.748414	-0.49702	-0.139735	-0.12207	-0.328499	0.113798
Sel I (X+Y) - Sel II (X+Y)	0.5	-0.201197	-0.134224	-0.149201	-0.703382	-0.482335	-0.136185	-0.117717	-0.326287	0.115323
Sel I (X+Y) - Sel II (X+Y)	1	-0.399805	-0.270359	-0.303135	-0.908039	-0.737342	-0.300395	-0.260883	-0.551688	0.116512
Sel I (X+Y) - Sel II (X+Y)	2	-0.694272	-0.422818	-0.488365	-1.26738	-0.948351	-0.504678	-0.429827	-0.787413	0.1226
Sel I (X+Y) - Sel II (G+X)	0	0.0184544	-0.0140074	0.0225587	0.552888	0.0640174	0.00760046	-0.0087106	0.0902818	0.117205
Sel I (X+Y) - Sel II (G+X)	-2	-0.35217	-0.249306	-0.404401	-0.677733	-0.538626	-0.321665	-0.285501	-0.535373	0.0918038
Sel I (X+Y) - Sel II (G+X)	-1	-0.274802	-0.209241	-0.328629	-0.271264	-0.358205	-0.266306	-0.243237	-0.398821	0.0967776
Sel I (X+Y) - Sel II (G+X)	-0.5	-0.184864	-0.170306	-0.234864	0.0607873	-0.170642	-0.195993	-0.18069	-0.248484	0.10704
Sel I (X+Y) - Sel II (G+X)	0.5	-0.184333	-0.167335	-0.231632	0.073538	-0.173391	-0.194589	-0.180769	-0.251073	0.109547
Sel I (X+Y) - Sel II (G+X)	1	-0.262287	-0.20181	-0.309839	-0.217573	-0.334737	-0.253459	-0.234899	-0.38134	0.100287
Sel I (X+Y) - Sel II (G+X)	2	-0.325475	-0.216891	-0.365425	-0.668754	-0.499874	-0.292334	-0.260779	-0.501455	0.0951615
Sel I (X+Y) - Sel II (G+Y)	0	0.0184544	-0.0140074	0.0225587	0.552888	0.0640174	0.00760046	-0.0087106	0.0902818	0.117205
Sel I (X+Y) - Sel II (G+Y)	-2	-0.716322	-0.590617	-0.846314	-0.611329	-1.03535	-0.76684	-0.697813	-0.960227	0.0913841
Sel I (X+Y) - Sel II (G+Y)	-1	-0.577748	-0.501791	-0.686646	-0.208663	-0.755786	-0.627591	-0.589519	-0.744931	0.0956057
Sel I (X+Y) - Sel II (G+Y)	-0.5	-0.366345	-0.34054	-0.437122	-0.15888	-0.379456	-0.40642	-0.392415	-0.439361	0.106135
Sel I (X+Y) - Sel II (G+Y)	0.5	-0.370352	-0.344078	-0.441923	-0.18917	-0.379345	-0.409244	-0.396509	-0.446445	0.108265
Sel I (X+Y) - Sel II (G+Y)	1	-0.529277	-0.466029	-0.630009	-0.148279	-0.677509	-0.575395	-0.544669	-0.680845	0.0996728
Sel I (X+Y) - Sel II (G+Y)	2	-0.670367	-0.564281	-0.794303	-0.588384	-0.955936	-0.720037	-0.658696	-0.893578	0.094834
Sel I (X+Y) - Sel II (G+X+Y)	0	0.0184544	-0.0140074	0.0225587	0.552888	0.0640174	0.00760046	-0.0087106	0.0902818	0.117205
Sel I (X+Y) - Sel II (G+X+Y)	-2	-0.750158	-0.573546	-0.819192	-0.733103	-1.05239	-0.78709	-0.699186	-0.956148	0.0982231
Sel I (X+Y) - Sel II (G+X+Y)	-1	-0.58861	-0.506848	-0.663548	-0.218768	-0.836936	-0.635894	-0.578066	-0.762904	0.100927
Sel I (X+Y) - Sel II (G+X+Y)	-0.5	-0.388548	-0.339578	-0.446714	0.110477	-0.535404	-0.421652	-0.398161	-0.500371	0.108459
Sel I (X+Y) - Sel II (G+X+Y)	0.5	-0.382432	-0.336127	-0.440261	0.126348	-0.527057	-0.416519	-0.393795	-0.49695	0.110868
Sel I (X+Y) - Sel II (G+X+Y)	1	-0.543474	-0.458693	-0.613923	-0.192431	-0.78822	-0.586958	-0.536418	-0.718614	0.103977
Sel I (X+Y) - Sel II (G+X+Y)	2	-0.69715	-0.527377	-0.74738	-0.814719	-1.00814	-0.718753	-0.633953	-0.904362	0.100755
Sel I (G+X) - Sel II (X)	0	0.0184544	-0.0140074	0.0225587	0.552888	0.0640174	0.00760046	-0.0087106	0.0902818	0.117205
Sel I (G+X) - Sel II (X)	-2	-0.154303	-0.162128	-0.0752781	-0.293159	-0.192518	-0.110229	-0.132586	-0.0941575	0.0253259
Sel I (G+X) - Sel II (X)	-1	-0.0284272	-0.0439254	0.0321617	-0.149846	-0.078348	0.00514364	-0.00772573	0.041574	0.0256069
Sel I (G+X) - Sel II (X)	-0.5	0.0983834	0.0633919	0.123313	0.126458	0.0797689	0.105081	0.102906	0.163104	0.038372
Sel I (G+X) - Sel II (X)	0.5	0.112032	0.0812041	0.132395	0.122302	0.0807671	0.111058	0.109029	0.166545	0.0403351
Sel I (G+X) - Sel II (X)	1	-0.0151185	-0.058913	0.0361364	-0.145072	-0.0671981	0.00873608	0.00194152	0.0416591	0.0289036
Sel I (G+X) - Sel II (X)	2	-0.133641	-0.140206	-0.0656153	-0.253626	-0.171603	-0.10196	-0.121835	-0.0815451	0.0281064
Sel I (G+X) - Sel II (Y)	0	0.0184544	-0.0140074	0.0225587	0.552888	0.0640174	0.00760046	-0.0087106	0.0902818	0.117205
Sel I (G+X) - Sel II (Y)	-2	-0.115524	-0.14646	-0.149742	0.000388903	-0.0118603	-0.129372	-0.126194	-0.0854709	0.025283
Sel I (G+X) - Sel II (Y)	-1	-0.0267576	-0.0678503	-0.07781	-0.064016	0.121246	-0.0397049	-0.0357329	0.0238903	0.0256018
Sel I (G+X) - Sel II (Y)	-0.5	0.063081	0.0401904	0.0332357	-0.228423	0.218238	0.067857	0.0715813	0.137788	0.0383112
Sel I (G+X) - Sel II (Y)	0.5	0.0701825	0.0364473	0.0305302	-0.246147	0.246347	0.0696463	0.0729015	0.139368	0.0402828
Sel I (G+X) - Sel II (Y)	1	-0.0218071	-0.0487226	-0.0737036	-0.0831722	0.118534	-0.0360792	-0.0319859	0.0205246	0.0290896
Sel I (G+X) - Sel II (Y)	2	-0.0868765	-0.109795	-0.127114	-0.048927	0.0132311	-0.105411	-0.101106	-0.0568748	0.0280193
Sel I (G+X) - Sel II (G)	0	0.0184544	-0.0140074	0.0225587	0.552888	0.0640174	0.00760046	-0.0087106	0.0902818	0.117205
Sel I (G+X) - Sel II (G)	-2	-0.136173	-0.163234	-0.129796	0.0215066	-0.119246	-0.130019	-0.133372	-0.079723	0.0251901
Sel I (G+X) - Sel II (G)	-1	-0.078698	-0.109133	-0.0868632	0.0269734	-0.119852	-0.0713525	-0.0672166	-0.0650009	0.0255424
Sel I (G+X) - Sel II (G)	-0.5	-0.0018643	0.233419	-0.0170336	-0.195784	-0.139342	0.0244817	0.0360592	-0.0759486	0.0382423
Sel I (G+X) - Sel II (G)	0.5	-0.00341064	-0.0257801	-0.0188085	-0.150829	-0.137177	0.0203581	0.0319646	-0.0746844	0.0401983
Sel I (G+X) - Sel II (G)	1	-0.069047	-0.0956857	-0.0886925	0.0570396	-0.118583	-0.0655622	-0.0660634	-0.0681944	0.0289414
Sel I (G+X) - Sel II (G)	2	-0.110186	-0.133256	-0.118899	0.063712	-0.125966	-0.104462	-0.103519	-0.0835667	0.027958
Sel I (G+X) - Sel II (X+Y)	0	0.0184544	-0.0140074	0.0225587	0.552888	0.0640174	0.00760046	-0.0087106	0.0902818	0.117205
Sel I (G+X) - Sel II (X+Y)	-2	-0.310147	-0.272198	-0.325384	-0.337519	-0.358268	-0.308691	-0.301522	-0.39136	0.0253305
Sel I (G+X) - Sel II (X+Y)	-1	-0.248291	-0.238103	-0.268815	-0.180604	-0.270934	-0.254143	-0.243302	-0.31694	0.0255565
Sel I (G+X) - Sel II (X+Y)	-0.5	-0.069837	-0.0370863	-0.106661	0.206656	-0.00729135	-0.0957475	-0.0847666	-0.0748704	0.0382967
Sel I (G+X) - Sel II (X+Y)	0.5	-0.0687834	-0.0914253	-0.110606	0.234817	-0.00381645	-0.0989703	-0.0897726	-0.0914079	0.0401965
Sel I (G+X) - Sel II (X+Y)	1	-0.272603	-0.238443	-0.290906	-0.194859	-0.270809	-0.275688	-0.265165	-0.339277	0.0289433
Sel I (G+X) - Sel II (X+Y)	2	-0.354968	-0.308802	-0.368615	-0.304195	-0.355431	-0.351191	-0.343451	-0.421045	0.0282347
Sel I (G+X) - Sel II (G+X)	0	0.0184544	-0.0140074	0.0225587	0.552888	0.0640174	0.00760046	-0.0087106	0.0902818	0.117205
Sel I (G+X) - Sel II (G+X)	-2	0.0358548	-0.0880797	-0.0500587	0.552179	0.52284	-0.0363627	-0.0444154	0.332648	0.025208
Sel I (G+X) - Sel II (G+X)	-1	0.0213636	-0.109168	-0.068615	0.494595	0.471038	-0.0547505	-0.0627158	0.273846	0.0254283
Sel I (G+X) - Sel II (G+X)	-0.5	-0.0189647	-0.0916976	-0.0918005	0.220258	0.258641	-0.0819736	-0.0756622	0.0971792	0.0384062
Sel I (G+X) - Sel II (G+X)	0.5	-0.000904583	-0.0680556	-0.0809257	0.278534	0.317773	-0.0687089	-0.0599328	0.131557	0.0399237
Sel I (G+X) - Sel II (G+X)	1	0.0141906	-0.0915264	-0.0699452	0.496	0.480955	-0.0517224	-0.0545959	0.265406	0.0287451
Sel I (G+X) - Sel II (G+X)	2	0.034063	-0.066025	-0.0511776	0.577049	0.521116	-0.0355556	-0.0429578	0.305912	0.0281246
Sel I (G+X) - Sel II (G+Y)	0	0.0184544	-0.0140074	0.0225587	0.552888	0.0640174	0.00760046	-0.0087106	0.0902818	0.117205
Sel I (G+X) - Sel II (G+Y)	-2	0.322266	-0.0944562	0.139096	0.276325	0.52114	0.346417	0.133209	0.234871	0.0253471
Sel I (G+X) - Sel II (G+Y)	-1	-0.184879	-0.274127	-0.0427145	-0.0147592	0.371691	-0.160841	-0.503981	0.146307	0.0255296
Sel I (G+X) - Sel II (G+Y)	-0.5	-0.351582	-0.360168	-0.347095	-0.280834	0.0845427	-0.381098	-0.414981	-0.128602	0.0383029
Sel I (G+X) - Sel II (G+Y)	0.5	-0.345117	-0.356264	-0.316477	-0.28085	0.137959	-0.364568	-0.401474	-0.0804757	0.0398622
Sel I (G+X) - Sel II (G+Y)	1	-0.188619	-0.309782	-0.0275051	-0.0214196	0.375962	-0.151441	-0.451818	0.158515	0.0288645
Sel I (G+X) - Sel II (G+Y)	2	0.100054	-0.213855	0.0712799	0.110685	0.455065	0.14439	-0.196711	0.16164	0.0281094
Sel I (G+X) - Sel II (G+X+Y)	0	0.0184544	-0.0140074	0.0225587	0.552888	0.0640174	0.00760046	-0.0087106	0.0902818	0.117205
Sel I (G+X) - Sel II (G+X+Y)	-2	0.0193544	-0.200126	0.0303151	-0.318837	0.175653	0.0892383	-0.230738	-0.0700156	0.0253443
Sel I (G+X) - Sel II (G+X+Y)	-1	-0.500497	-0.429381	-0.20593	-0.637649	-0.0227594	-0.515223	-0.85369	-0.154393	0.0253941
Sel I (G+X) - Sel II (G+X+Y)	-0.5	-0.490881	-0.451898	-0.499191	-0.502987	-0.28331	-0.526785	-0.547253	-0.42727	0.0384549
Sel I (G+X) - Sel II (G+X+Y)	0.5	-0.471362	-0.453853	-0.465882	-0.54941	-0.230987	-0.49726	-0.525148	-0.375308	0.0402669
Sel I (G+X) - Sel II (G+X+Y)	1	-0.448169	-0.39558	-0.18422	-0.692205	-0.0161693	-0.430754	-0.717137	-0.126287	0.0289326
Sel I (G+X) - Sel II (G+X+Y)	2	-0.256771	-0.302939	-0.056371	-0.476352	0.089348	-0.205147	-0.653037	-0.0889877	0.0281119
Sel I (G+Y) - Sel II (X)	0	0.0184544	-0.0140074	0.0225587	0.552888	0.0640174	0.00760046	-0.0087106	0.0902818	0.117205
Sel I (G+Y) - Sel II (X)	-2	-0.209501	-0.18178	-0.167492	-0.284642	-0.500701	-0.181934	-0.174135	-0.349876	0.0404311
Sel I (G+Y) - Sel II (X)	-1	-0.078433	-0.0618461	-0.0464959	-0.0848159	-0.341699	-0.0624169	-0.056125	-0.181435	0.0441332
Sel I (G+Y) - Sel II (X)	-0.5	-0.00074254	-0.0303218	0.0209108	0.0617115	-0.137756	0.00862449	0.0095781	-0.0342145	0.0612814
Sel I (G+Y) - Sel II (X)	0.5	0.00969583	-0.0105932	0.0306072	0.0828882	-0.141575	0.0179314	0.0197612	-0.0320031	0.0662355
Sel I (G+Y) - Sel II (X)	1	-0.0682055	-0.0750659	-0.0418887	-0.047391	-0.321855	-0.0546397	-0.0518504	-0.170335	0.0511824
Sel I (G+Y) - Sel II (X)	2	-0.193381	-0.146768	-0.157373	-0.27895	-0.488104	-0.170714	-0.164907	-0.335834	0.0449439
Sel I (G+Y) - Sel II (Y)	0	0.0184544	-0.0140074	0.0225587	0.552888	0.0640174	0.00760046	-0.0087106	0.0902818	0.117205
Sel I (G+Y) - Sel II (Y)	-2	-0.056915	-0.0574298	-0.0397864	-0.0637294	-0.194611	-0.0379479	-0.0309443	-0.0881223	0.0390321
Sel I (G+Y) - Sel II (Y)	-1	0.00661641	0.0137296	0.0369653	0.0197299	-0.167465	0.0293065	0.0377246	-0.0273814	0.0449889
Sel I (G+Y) - Sel II (Y)	-0.5	0.0378497	0.0325971	0.0768748	0.03748	-0.119576	0.063255	0.067189	0.0118439	0.0620774
Sel I (G+Y) - Sel II (Y)	0.5	0.0502561	0.0659568	0.0908345	0.0811692	-0.110484	0.0767889	0.080568	0.021233	0.0651496
Sel I (G+Y) - Sel II (Y)	1	0.0167161	0.0148031	0.0441136	0.0434063	-0.157878	0.0348556	0.0406837	-0.0244839	0.0489037
Sel I (G+Y) - Sel II (Y)	2	-0.0485881	-0.0562069	-0.0343981	-0.0276314	-0.178132	-0.0342749	-0.0255822	-0.0826645	0.0444137
Sel I (G+Y) - Sel II (G)	0	0.0184544	-0.0140074	0.0225587	0.552888	0.0640174	0.00760046	-0.0087106	0.0902818	0.117205
Sel I (G+Y) - Sel II (G)	-2	-0.0714984	-0.091465	-0.0662099	-0.179114	-0.0669179	-0.0447892	-0.0478417	-0.0507394	0.0390997
Sel I (G+Y) - Sel II (G)	-1	-0.0596738	-0.0746443	-0.0622884	-0.164273	-0.0392392	-0.0379802	-0.0413535	-0.0351481	0.0429129
Sel I (G+Y) - Sel II (G)	-0.5	-0.0387356	-0.0574185	-0.0604585	-0.0737636	0.0181852	-0.0330146	-0.030879	-0.0151042	0.0603454
Sel I (G+Y) - Sel II (G)	0.5	-0.0402585	-0.0540245	-0.0558563	-0.0739365	0.0164887	-0.0317529	-0.0302949	-0.0168155	0.0655735
Sel I (G+Y) - Sel II (G)	1	-0.0591483	-0.0893089	-0.0593958	-0.154621	-0.0355939	-0.0393856	-0.0391567	-0.0389951	0.0502201
Sel I (G+Y) - Sel II (G)	2	-0.0633218	-0.0858617	-0.0549138	-0.192451	-0.0634883	-0.0409852	-0.0415677	-0.0460333	0.0441126
Sel I (G+Y) - Sel II (X+Y)	0	0.0184544	-0.0140074	0.0225587	0.552888	0.0640174	0.00760046	-0.0087106	0.0902818	0.117205
Sel I (G+Y) - Sel II (X+Y)	-2	-0.377319	-0.360119	-0.360827	-0.392999	-0.351205	-0.368889	-0.37449	-0.379983	0.0387689
Sel I (G+Y) - Sel II (X+Y)	-1	-0.22381	-0.237665	-0.212302	-0.211624	-0.194077	-0.217797	-0.225709	-0.197523	0.0425477
Sel I (G+Y) - Sel II (X+Y)	-0.5	-0.0506002	-0.0972012	-0.0394977	0.00123988	0.0087751	-0.0466972	-0.0554291	0.00972539	0.0603999
Sel I (G+Y) - Sel II (X+Y)	0.5	-0.0469273	-0.0622828	-0.0385303	0.000323863	0.0160685	-0.0468245	-0.0540107	0.0104037	0.0651497
Sel I (G+Y) - Sel II (X+Y)	1	-0.243468	-0.253279	-0.233507	-0.230122	-0.208193	-0.240187	-0.248432	-0.218885	0.0502007
Sel I (G+Y) - Sel II (X+Y)	2	-0.399219	-0.370202	-0.382756	-0.408151	-0.371475	-0.39113	-0.397093	-0.400442	0.0439437
Sel I (G+Y) - Sel II (G+X)	0	0.0184544	-0.0140074	0.0225587	0.552888	0.0640174	0.00760046	-0.0087106	0.0902818	0.117205
Sel I (G+Y) - Sel II (G+X)	-2	-0.223995	-0.169187	-0.173113	-0.568691	-0.44008	-0.176317	-0.156154	-0.319594	0.038997
Sel I (G+Y) - Sel II (G+X)	-1	-0.208405	-0.181258	-0.168666	-0.483856	-0.416468	-0.174822	-0.154134	-0.299476	0.0452474
Sel I (G+Y) - Sel II (G+X)	-0.5	-0.156958	-0.162157	-0.130688	-0.287743	-0.321943	-0.135835	-0.123264	-0.220182	0.0621543
Sel I (G+Y) - Sel II (G+X)	0.5	-0.152164	-0.136397	-0.124831	-0.306652	-0.328634	-0.125426	-0.111681	-0.220038	0.0657044
Sel I (G+Y) - Sel II (G+X)	1	-0.191808	-0.157219	-0.154183	-0.481773	-0.40974	-0.155475	-0.135622	-0.285422	0.0497474
Sel I (G+Y) - Sel II (G+X)	2	-0.205803	-0.130438	-0.159394	-0.55715	-0.426283	-0.161234	-0.140232	-0.299712	0.0452376
Sel I (G+Y) - Sel II (G+Y)	0	0.0184544	-0.0140074	0.0225587	0.552888	0.0640174	0.00760046	-0.0087106	0.0902818	0.117205
Sel I (G+Y) - Sel II (G+Y)	-2	-0.768738	-0.574595	-0.697949	-1.09647	-0.81185	-0.781728	-0.854646	-0.822596	0.0398305
Sel I (G+Y) - Sel II (G+Y)	-1	-0.711734	-0.54887	-0.666477	-1.0281	-0.784836	-0.713674	-0.749303	-0.783487	0.0436909
Sel I (G+Y) - Sel II (G+Y)	-0.5	-0.467313	-0.388368	-0.472064	-0.627346	-0.557902	-0.472861	-0.466395	-0.542407	0.0607224
Sel I (G+Y) - Sel II (G+Y)	0.5	-0.458145	-0.380495	-0.459499	-0.649064	-0.551002	-0.464119	-0.462251	-0.532014	0.0665264
Sel I (G+Y) - Sel II (G+Y)	1	-0.642217	-0.529469	-0.607299	-0.94954	-0.734763	-0.651048	-0.670723	-0.719078	0.0518588
Sel I (G+Y) - Sel II (G+Y)	2	-0.721632	-0.515756	-0.662758	-1.08178	-0.787698	-0.730114	-0.798811	-0.77806	0.0459449
Sel I (G+Y) - Sel II (G+X+Y)	0	0.0184544	-0.0140074	0.0225587	0.552888	0.0640174	0.00760046	-0.0087106	0.0902818	0.117205
Sel I (G+Y) - Sel II (G+X+Y)	-2	-0.720005	-0.604705	-0.629312	-0.856395	-0.634638	-0.756369	-0.841273	-0.704492	0.0395028
Sel I (G+Y) - Sel II (G+X+Y)	-1	-0.676623	-0.59382	-0.625258	-0.816258	-0.63263	-0.70603	-0.756896	-0.693344	0.0433908
Sel I (G+Y) - Sel II (G+X+Y)	-0.5	-0.488518	-0.449207	-0.510658	-0.576683	-0.505025	-0.499197	-0.499626	-0.541483	0.060751
Sel I (G+Y) - Sel II (G+X+Y)	0.5	-0.469068	-0.430778	-0.483254	-0.571985	-0.481693	-0.474899	-0.472397	-0.511255	0.0656269
Sel I (G+Y) - Sel II (G+X+Y)	1	-0.600165	-0.526406	-0.557588	-0.744299	-0.571872	-0.613126	-0.639345	-0.607426	0.0505449
Sel I (G+Y) - Sel II (G+X+Y)	2	-0.643639	-0.549907	-0.567167	-0.789347	-0.585873	-0.675113	-0.750608	-0.622164	0.0441975
Sel I (G+X+Y) - Sel II (X)	0	0.0184544	-0.0140074	0.0225587	0.552888	0.0640174	0.00760046	-0.0087106	0.0902818	0.117205
Sel I (G+X+Y) - Sel II (X)	-2	-0.176606	-0.213016	-0.155217	-0.354328	-0.181609	-0.178176	-0.193961	-0.0631336	0.0281161
Sel I (G+X+Y) - Sel II (X)	-1	-0.145091	-0.180605	-0.0913938	-0.465892	-0.182638	-0.125492	-0.134844	-0.0212098	0.0251167
Sel I (G+X+Y) - Sel II (X)	-0.5	0.0170546	-0.00549224	0.0549034	-0.399487	-0.205448	0.0384405	0.0422738	0.0553105	0.0290442
Sel I (G+X+Y) - Sel II (X)	0.5	0.0282455	0.013218	0.0587432	-0.373177	-0.225075	0.0535752	0.0612465	0.0283967	0.0374955
Sel I (G+X+Y) - Sel II (X)	1	-0.103983	-0.12612	-0.0561433	-0.548201	-0.220519	-0.082852	-0.0921811	-0.013834	0.0274716
Sel I (G+X+Y) - Sel II (X)	2	-0.168325	-0.168088	-0.13944	-0.483339	-0.222406	-0.158561	-0.171295	-0.0612742	0.0283473
Sel I (G+X+Y) - Sel II (Y)	0	0.0184544	-0.0140074	0.0225587	0.552888	0.0640174	0.00760046	-0.0087106	0.0902818	0.117205
Sel I (G+X+Y) - Sel II (Y)	-2	-0.191923	-0.18636	-0.153106	-0.361359	-0.246739	-0.183041	-0.17592	-0.190666	0.0271855
Sel I (G+X+Y) - Sel II (Y)	-1	-0.136964	-0.136499	-0.105996	-0.361979	-0.235052	-0.119693	-0.110494	-0.134335	0.025333
Sel I (G+X+Y) - Sel II (Y)	-0.5	0.0600897	0.0454444	0.038564	0.119204	-0.0575498	0.0534916	0.0658148	0.0621325	0.0316687
Sel I (G+X+Y) - Sel II (Y)	0.5	0.068152	0.0321782	0.0466859	0.159008	-0.0543805	0.0590519	0.0731804	0.0694644	0.0347669
Sel I (G+X+Y) - Sel II (Y)	1	-0.0863018	-0.101864	-0.0654961	-0.273232	-0.215952	-0.0815022	-0.066898	-0.0855189	0.0279174
Sel I (G+X+Y) - Sel II (Y)	2	-0.185199	-0.173041	-0.131841	-0.392839	-0.267241	-0.165677	-0.15842	-0.170931	0.0295411
Sel I (G+X+Y) - Sel II (G)	0	0.0184544	-0.0140074	0.0225587	0.552888	0.0640174	0.00760046	-0.0087106	0.0902818	0.117205
Sel I (G+X+Y) - Sel II (G)	-2	-0.133042	-0.14356	-0.108785	-0.102549	-0.163767	-0.108086	-0.102836	-0.109757	0.0276778
Sel I (G+X+Y) - Sel II (G)	-1	-0.0289496	-0.126977	-0.0394592	-0.102406	-0.124435	-0.0169263	-0.00148983	-0.046034	0.0249872
Sel I (G+X+Y) - Sel II (G)	-0.5	0.0884993	0.085301	0.0805847	-0.0665466	-0.0548062	0.111874	0.121956	0.0475374	0.0321131
Sel I (G+X+Y) - Sel II (G)	0.5	0.0990703	0.0830849	0.0859929	-0.0594756	-0.0452813	0.116188	0.125858	0.0534635	0.0339171
Sel I (G+X+Y) - Sel II (G)	1	-0.00379717	-0.0278534	-0.0198994	-0.101214	-0.108592	-0.000380165	0.0129088	-0.0323966	0.0277079
Sel I (G+X+Y) - Sel II (G)	2	-0.0637124	-0.100187	-0.0617643	-0.073642	-0.11765	-0.0498496	-0.0420769	-0.060748	0.0286898
Sel I (G+X+Y) - Sel II (X+Y)	0	0.0184544	-0.0140074	0.0225587	0.552888	0.0640174	0.00760046	-0.0087106	0.0902818	0.117205
Sel I (G+X+Y) - Sel II (X+Y)	-2	-0.221761	-0.181842	-0.203069	-0.519569	-0.430288	-0.23402	-0.23577	-0.253669	0.0279952
Sel I (G+X+Y) - Sel II (X+Y)	-1	-0.231214	-0.218209	-0.191757	-0.615425	-0.493019	-0.201844	-0.212231	-0.26295	0.0256298
Sel I (G+X+Y) - Sel II (X+Y)	-0.5	-0.113667	-0.074812	-0.0590699	-0.579618	-0.569258	-0.0634026	-0.0635886	-0.238491	0.0298659
Sel I (G+X+Y) - Sel II (X+Y)	0.5	-0.101251	-0.0990969	-0.0531825	-0.460098	-0.521874	-0.0543973	-0.0541311	-0.241527	0.0374303
Sel I (G+X+Y) - Sel II (X+Y)	1	-0.244511	-0.212201	-0.201079	-0.659998	-0.5187	-0.208874	-0.217734	-0.302359	0.027928
Sel I (G+X+Y) - Sel II (X+Y)	2	-0.24797	-0.247391	-0.229913	-0.549884	-0.454792	-0.261302	-0.262414	-0.291558	0.0295304
Sel I (G+X+Y) - Sel II (G+X)	0	0.0184544	-0.0140074	0.0225587	0.552888	0.0640174	0.00760046	-0.0087106	0.0902818	0.117205
Sel I (G+X+Y) - Sel II (G+X)	-2	-0.181696	-0.0840752	-0.0655719	-1.064	-0.686255	-0.0977741	-0.0821387	-0.358884	0.0295467
Sel I (G+X+Y) - Sel II (G+X)	-1	-0.195195	-0.105322	-0.0807712	-1.20366	-0.716989	-0.106315	-0.0873585	-0.394462	0.0265066
Sel I (G+X+Y) - Sel II (G+X)	-0.5	-0.15169	-0.0695248	-0.0756649	-1.09411	-0.577853	-0.0812965	-0.0658073	-0.309111	0.033166
Sel I (G+X+Y) - Sel II (G+X)	0.5	-0.148526	-0.0818882	-0.0737125	-1.1396	-0.58307	-0.0805658	-0.0650751	-0.304248	0.0355576
Sel I (G+X+Y) - Sel II (G+X)	1	-0.186339	-0.100406	-0.077311	-1.32179	-0.713423	-0.0986388	-0.0807014	-0.37843	0.0293694
Sel I (G+X+Y) - Sel II (G+X)	2	-0.184885	-0.0953223	-0.0768237	-1.14981	-0.716493	-0.101044	-0.0831511	-0.375882	0.0299352
Sel I (G+X+Y) - Sel II (G+Y)	0	0.0184544	-0.0140074	0.0225587	0.552888	0.0640174	0.00760046	-0.0087106	0.0902818	0.117205
Sel I (G+X+Y) - Sel II (G+Y)	-2	0.107741	0.0322295	-0.0542614	-0.0421752	-0.206193	0.111308	0.246164	-0.104425	0.0282284
Sel I (G+X+Y) - Sel II (G+Y)	-1	-0.13462	-0.105964	-0.194717	-0.221752	-0.345337	-0.0816463	0.0229576	-0.284459	0.0260363
Sel I (G+X+Y) - Sel II (G+Y)	-0.5	-0.338716	-0.264094	-0.379122	-0.378747	-0.531882	-0.262861	-0.237875	-0.57335	0.0325993
Sel I (G+X+Y) - Sel II (G+Y)	0.5	-0.334512	-0.246772	-0.370108	-0.329146	-0.515437	-0.260912	-0.232147	-0.559505	0.0351812
Sel I (G+X+Y) - Sel II (G+Y)	1	-0.233914	-0.146456	-0.250394	-0.249955	-0.376891	-0.159893	-0.0690077	-0.341038	0.0288104
Sel I (G+X+Y) - Sel II (G+Y)	2	-0.00565604	-0.0247248	-0.1162	-0.167396	-0.264179	0.0188814	0.14953	-0.186949	0.0303303
Sel I (G+X+Y) - Sel II (G+X+Y)	0	0.0184544	-0.0140074	0.0225587	0.552888	0.0640174	0.00760046	-0.0087106	0.0902818	0.117205
Sel I (G+X+Y) - Sel II (G+X+Y)	-2	0.333949	0.179598	0.112646	0.0182615	-0.10694	0.462055	0.677948	0.0496411	0.0283636
Sel I (G+X+Y) - Sel II (G+X+Y)	-1	0.0886433	-0.0221291	0.00986729	-0.232942	-0.207094	0.228152	0.52749	-0.0957881	0.0259209
Sel I (G+X+Y) - Sel II (G+X+Y)	-0.5	-0.430437	-0.352572	-0.272771	-0.670712	-0.442507	-0.389752	-0.406117	-0.352898	0.0310806
Sel I (G+X+Y) - Sel II (G+X+Y)	0.5	-0.415942	-0.3814	-0.269246	-0.646871	-0.410138	-0.379476	-0.397589	-0.331799	0.0354303
Sel I (G+X+Y) - Sel II (G+X+Y)	1	-0.305778	-0.252604	-0.114945	-0.535921	-0.320898	-0.167866	0.0150243	-0.206633	0.0280956
Sel I (G+X+Y) - Sel II (G+X+Y)	2	0.105014	-0.00835306	0.0133753	-0.24805	-0.2026	0.226704	0.521692	-0.0909531	0.0285866

## Sheet: Fig E in S6 Text  SE
Selection_mechanism	Selection_effect	Weighted.Median	MBE	MR-Robust	MR-Egger	MR-IVW	MR-Lasso	Contamination.Mixture	MR-RAPS	R2
Sel I (X) - Sel II (X)	0	0.0511567	0.21905	0.0460762	0.244828	0.054371	0.044917	0.0416695	0.0530039	0.117205
	-2	0.0790574	0.134242	0.0645934	0.2385	0.069682	0.0736082	0.0786151	0.0696305	0.0689075
	-1	0.055933	0.215331	0.0443482	0.152366	0.0447257	0.0510856	0.0565037	0.0455951	0.0931218
	-0.5	0.0487811	0.117141	0.0397686	0.123369	0.0385999	0.0456708	0.0507577	0.0396515	0.108636
	0.5	0.0475252	0.12882	0.0372765	0.124273	0.0375382	0.0435051	0.0474879	0.0381225	0.111628
	1	0.0559663	0.144917	0.0456387	0.1502	0.0464598	0.0518882	0.0551314	0.0479251	0.0961283
	2	0.073047	0.172353	0.0565724	0.204663	0.0617014	0.0675698	0.0703343	0.0598939	0.0746021
Sel I (X) - Sel II (Y)	0	0.0511567	0.21905	0.0460762	0.244828	0.054371	0.044917	0.0416695	0.0530039	0.117205
	-2	0.0597136	0.239364	0.0502878	0.206672	0.0556445	0.0541186	0.0594035	0.051795	0.0689791
	-1	0.0507842	0.11522	0.0408916	0.183421	0.0464945	0.0447938	0.0472925	0.0416038	0.0931781
	-0.5	0.0490785	0.0908058	0.0398675	0.171985	0.0445846	0.0439976	0.0455889	0.0398972	0.108577
	0.5	0.0477573	0.12916	0.0401813	0.168846	0.0440577	0.0437548	0.0459338	0.0401855	0.111249
	1	0.0479753	0.141037	0.040186	0.178826	0.0446173	0.0434718	0.0464462	0.0402183	0.0960786
	2	0.058316	0.130784	0.0473683	0.188617	0.0505789	0.0504178	0.0543123	0.0480148	0.0744605
Sel I (X) - Sel II (G)	0	0.0511567	0.21905	0.0460762	0.244828	0.054371	0.044917	0.0416695	0.0530039	0.117205
Sel I (X) - Sel II (G)	-2	0.0752523	0.356497	0.0547102	0.521254	0.0804081	0.0566	0.0597229	0.0604424	0.0691427
Sel I (X) - Sel II (G)	-1	0.052607	0.178809	0.0381828	0.365014	0.0517004	0.0397958	0.0418292	0.0397394	0.0931419
Sel I (X) - Sel II (G)	-0.5	0.0461561	0.234323	0.0346408	0.310413	0.0436223	0.0361615	0.0374296	0.035938	0.108755
Sel I (X) - Sel II (G)	0.5	0.0423434	0.176872	0.0312295	0.285927	0.0414062	0.0334088	0.0346425	0.0329906	0.111316
Sel I (X) - Sel II (G)	1	0.0518443	0.251746	0.0366088	0.371297	0.0494324	0.0385769	0.0396977	0.0370822	0.096334
Sel I (X) - Sel II (G)	2	0.0704033	0.327105	0.0487993	0.510788	0.0751824	0.051163	0.0522191	0.0540844	0.074256
Sel I (X) - Sel II (X+Y)	0	0.0511567	0.21905	0.0460762	0.244828	0.054371	0.044917	0.0416695	0.0530039	0.117205
Sel I (X) - Sel II (X+Y)	-2	0.0643853	0.361569	0.0528154	0.255149	0.0636774	0.055863	0.0564818	0.057092	0.0686642
Sel I (X) - Sel II (X+Y)	-1	0.0499558	0.209424	0.0420939	0.194942	0.0468407	0.0441823	0.0438809	0.0431461	0.09297
Sel I (X) - Sel II (X+Y)	-0.5	0.0457817	0.139571	0.0384647	0.186373	0.0429551	0.0394741	0.0399314	0.039348	0.109121
Sel I (X) - Sel II (X+Y)	0.5	0.0456729	0.210577	0.0387624	0.182428	0.0434559	0.0392436	0.0393467	0.039298	0.111344
Sel I (X) - Sel II (X+Y)	1	0.0515437	0.358074	0.0437002	0.21062	0.0506673	0.0453175	0.0436705	0.0452611	0.0961728
Sel I (X) - Sel II (X+Y)	2	0.0645787	0.240194	0.0520012	0.267141	0.0668363	0.0542155	0.0541226	0.0576529	0.0742694
Sel I (X) - Sel II (G+X)	0	0.0511567	0.21905	0.0460762	0.244828	0.054371	0.044917	0.0416695	0.0530039	0.117205
Sel I (X) - Sel II (G+X)	-2	0.0839572	0.333377	0.0631596	0.312321	0.0714726	0.0680495	0.0756978	0.0646726	0.0689015
Sel I (X) - Sel II (G+X)	-1	0.0593357	0.196821	0.0467566	0.203809	0.0465781	0.0525092	0.0579015	0.0438005	0.0932821
Sel I (X) - Sel II (G+X)	-0.5	0.0505051	0.259799	0.040421	0.159403	0.0405103	0.0430028	0.0466368	0.0390945	0.10841
Sel I (X) - Sel II (G+X)	0.5	0.0460326	0.173003	0.0371358	0.159548	0.0378385	0.0408772	0.0449103	0.0350477	0.11127
Sel I (X) - Sel II (G+X)	1	0.0588562	0.138693	0.0454569	0.202457	0.0473508	0.0485611	0.0534266	0.042837	0.0962478
Sel I (X) - Sel II (G+X)	2	0.0765321	0.224745	0.0589422	0.283116	0.0681866	0.0649203	0.0716281	0.0592593	0.0741856
Sel I (X) - Sel II (G+Y)	0	0.0511567	0.21905	0.0460762	0.244828	0.054371	0.044917	0.0416695	0.0530039	0.117205
Sel I (X) - Sel II (G+Y)	-2	0.0928373	0.400504	0.0729325	0.46339	0.0958071	0.0772078	0.0791769	0.0858967	0.0688026
Sel I (X) - Sel II (G+Y)	-1	0.0646078	0.26899	0.0530995	0.302905	0.060406	0.053801	0.0579966	0.0564231	0.093029
Sel I (X) - Sel II (G+Y)	-0.5	0.0532044	0.247467	0.0453571	0.236241	0.0497406	0.0430734	0.0456648	0.0463776	0.1086
Sel I (X) - Sel II (G+Y)	0.5	0.0480918	0.167254	0.0412451	0.217821	0.0458879	0.0384552	0.0419583	0.0414607	0.111444
Sel I (X) - Sel II (G+Y)	1	0.0601252	2.2154	0.0487067	0.288463	0.0583149	0.0504743	0.0550087	0.0522155	0.096128
Sel I (X) - Sel II (G+Y)	2	0.0827003	0.273859	0.0668704	0.41752	0.0885052	0.0690416	0.0711815	0.0784243	0.0743091
Sel I (X) - Sel II (G+X+Y)	0	0.0511567	0.21905	0.0460762	0.244828	0.054371	0.044917	0.0416695	0.0530039	0.117205
Sel I (X) - Sel II (G+X+Y)	-2	0.0932951	0.502614	0.0930226	0.333335	0.0769417	0.0870226	0.100368	0.08962	0.0683704
Sel I (X) - Sel II (G+X+Y)	-1	0.0655426	0.416573	0.0605948	0.214079	0.0504119	0.0591459	0.0671021	0.0548445	0.0930844
Sel I (X) - Sel II (G+X+Y)	-0.5	0.0500837	0.086907	0.0473693	0.165125	0.0390897	0.0441427	0.0489562	0.0417762	0.108329
Sel I (X) - Sel II (G+X+Y)	0.5	0.0514628	0.128026	0.0444475	0.165963	0.0401754	0.043254	0.0475753	0.0417357	0.111415
Sel I (X) - Sel II (G+X+Y)	1	0.0603641	0.209883	0.0577395	0.206584	0.0474248	0.0558987	0.0641808	0.0517729	0.0965953
Sel I (X) - Sel II (G+X+Y)	2	0.0859098	0.291213	0.0831222	0.298328	0.0686409	0.0809679	0.0926567	0.0783273	0.0744151
Sel I (Y) - Sel II (X)	0	0.0511567	0.21905	0.0460762	0.244828	0.054371	0.044917	0.0416695	0.0530039	0.117205
Sel I (Y) - Sel II (X)	-2	0.0462565	0.0865685	0.0371697	0.163895	0.0406495	0.0379419	0.0421459	0.0365898	0.124327
Sel I (Y) - Sel II (X)	-1	0.0427962	0.0989395	0.0345103	0.157712	0.0408681	0.0364058	0.0397308	0.0354444	0.12021
Sel I (Y) - Sel II (X)	-0.5	0.0445219	0.113204	0.0350621	0.167046	0.0412403	0.0376045	0.0404218	0.0359653	0.118016
Sel I (Y) - Sel II (X)	0.5	0.0421671	0.164372	0.0339466	0.175865	0.0401436	0.0358135	0.0384555	0.0346549	0.117928
Sel I (Y) - Sel II (X)	1	0.0438611	0.0881118	0.0350071	0.156763	0.0406946	0.0371846	0.0412204	0.0359046	0.11984
Sel I (Y) - Sel II (X)	2	0.0421048	0.135161	0.034092	0.164448	0.0377059	0.0353093	0.038948	0.0337519	0.123282
Sel I (Y) - Sel II (Y)	0	0.0511567	0.21905	0.0460762	0.244828	0.054371	0.044917	0.0416695	0.0530039	0.117205
Sel I (Y) - Sel II (Y)	-2	0.0350546	0.0945962	0.0312341	0.100387	0.0293206	0.0303484	0.0303747	0.0306126	0.114676
Sel I (Y) - Sel II (Y)	-1	0.0420764	0.0787839	0.037319	0.139447	0.0362399	0.0346313	0.0359245	0.0374244	0.115032
Sel I (Y) - Sel II (Y)	-0.5	0.0441274	0.0612631	0.0392868	0.155741	0.0402262	0.0363326	0.0359948	0.0408562	0.116227
Sel I (Y) - Sel II (Y)	0.5	0.0472594	0.205094	0.0394029	0.153127	0.040196	0.0374555	0.0389234	0.0411219	0.117436
Sel I (Y) - Sel II (Y)	1	0.041332	0.0799952	0.0362769	0.132242	0.0342846	0.0337935	0.0354295	0.0363511	0.116071
Sel I (Y) - Sel II (Y)	2	0.0369422	0.0584547	0.0325968	0.106091	0.0294863	0.030189	0.0313369	0.031276	0.115598
Sel I (Y) - Sel II (G)	0	0.0511567	0.21905	0.0460762	0.244828	0.054371	0.044917	0.0416695	0.0530039	0.117205
Sel I (Y) - Sel II (G)	-2	0.048887	0.442035	0.0355783	0.339328	0.0470933	0.0382836	0.0392455	0.0413116	0.110964
Sel I (Y) - Sel II (G)	-1	0.050094	0.20138	0.0386671	0.277286	0.0468699	0.0405888	0.041811	0.042437	0.112344
Sel I (Y) - Sel II (G)	-0.5	0.0490335	0.284514	0.0397561	0.229027	0.0480333	0.0408298	0.0413536	0.0441838	0.114525
Sel I (Y) - Sel II (G)	0.5	0.0479954	0.372945	0.038765	0.232162	0.0462044	0.0388279	0.0400045	0.0420831	0.115874
Sel I (Y) - Sel II (G)	1	0.0459316	0.294154	0.0363297	0.279399	0.0445996	0.0373305	0.0392815	0.0390134	0.113649
Sel I (Y) - Sel II (G)	2	0.0460986	0.248778	0.0353487	0.339758	0.0462531	0.0378179	0.0383888	0.040636	0.11219
Sel I (Y) - Sel II (X+Y)	0	0.0511567	0.21905	0.0460762	0.244828	0.054371	0.044917	0.0416695	0.0530039	0.117205
Sel I (Y) - Sel II (X+Y)	-2	0.0372829	0.145055	0.0315931	0.125121	0.0287373	0.0340936	0.036063	0.0295313	0.114135
Sel I (Y) - Sel II (X+Y)	-1	0.0399908	0.184927	0.0338632	0.189046	0.0316095	0.0361761	0.0380106	0.0320386	0.115308
Sel I (Y) - Sel II (X+Y)	-0.5	0.0441942	0.142082	0.0364871	0.162659	0.0338831	0.0382477	0.0408032	0.0339992	0.116316
Sel I (Y) - Sel II (X+Y)	0.5	0.0429711	0.18292	0.0366012	0.157448	0.0341434	0.0391038	0.0425776	0.0341223	0.11697
Sel I (Y) - Sel II (X+Y)	1	0.0383256	0.162583	0.0315282	0.200566	0.030242	0.0343938	0.0355894	0.029688	0.115987
Sel I (Y) - Sel II (X+Y)	2	0.0355091	0.134602	0.0292278	0.136285	0.0264837	0.0320016	0.0331111	0.0271812	0.115382
Sel I (Y) - Sel II (G+X)	0	0.0511567	0.21905	0.0460762	0.244828	0.054371	0.044917	0.0416695	0.0530039	0.117205
Sel I (Y) - Sel II (G+X)	-2	0.0436305	0.0963551	0.0313299	0.149274	0.0339839	0.0397295	0.0442047	0.03044	0.118367
Sel I (Y) - Sel II (G+X)	-1	0.0433151	0.0561969	0.0319467	0.129895	0.034729	0.0402191	0.0436151	0.0312559	0.117153
Sel I (Y) - Sel II (G+X)	-0.5	0.0447534	0.135403	0.0326801	0.154565	0.0367752	0.0392729	0.042748	0.0318844	0.117049
Sel I (Y) - Sel II (G+X)	0.5	0.0411815	0.108137	0.0302883	0.150711	0.033498	0.0376396	0.0406951	0.0290924	0.117432
Sel I (Y) - Sel II (G+X)	1	0.0411877	0.559263	0.0298438	0.138641	0.0331654	0.0370461	0.0406891	0.0291089	0.11734
Sel I (Y) - Sel II (G+X)	2	0.0420319	0.408511	0.0285062	0.140491	0.03255	0.0366572	0.0408655	0.0279668	0.118367
Sel I (Y) - Sel II (G+Y)	0	0.0511567	0.21905	0.0460762	0.244828	0.054371	0.044917	0.0416695	0.0530039	0.117205
Sel I (Y) - Sel II (G+Y)	-2	0.0485971	0.204498	0.0406918	0.13394	0.0321406	0.0460283	0.0551719	0.0357503	0.115445
Sel I (Y) - Sel II (G+Y)	-1	0.0465201	0.296561	0.0407053	0.128097	0.0318798	0.0422314	0.0518896	0.0354064	0.115403
Sel I (Y) - Sel II (G+Y)	-0.5	0.0439732	0.174506	0.037819	0.127171	0.0305058	0.0379631	0.0441679	0.0322098	0.116424
Sel I (Y) - Sel II (G+Y)	0.5	0.0410381	0.416374	0.0349539	0.122614	0.028459	0.0359278	0.0413652	0.0303265	0.117109
Sel I (Y) - Sel II (G+Y)	1	0.0433484	0.199943	0.0375488	0.128123	0.0300563	0.0372275	0.0464779	0.0322441	0.116479
Sel I (Y) - Sel II (G+Y)	2	0.0465711	0.17129	0.038282	0.125906	0.0312411	0.0413733	0.050418	0.0333294	0.116307
Sel I (Y) - Sel II (G+X+Y)	0	0.0511567	0.21905	0.0460762	0.244828	0.054371	0.044917	0.0416695	0.0530039	0.117205
Sel I (Y) - Sel II (G+X+Y)	-2	0.0537915	0.111563	0.0446427	0.209288	0.045582	0.0514049	0.05428	0.0409262	0.122814
Sel I (Y) - Sel II (G+X+Y)	-1	0.0529851	0.300007	0.0402212	0.373771	0.0446813	0.0502418	0.0493152	0.0393793	0.118664
Sel I (Y) - Sel II (G+X+Y)	-0.5	0.0473406	0.104677	0.0380983	0.226639	0.0453684	0.0439686	0.0458199	0.0388449	0.117855
Sel I (Y) - Sel II (G+X+Y)	0.5	0.0461593	0.70028	0.0358566	0.223679	0.0436623	0.042333	0.0415726	0.0354666	0.11768
Sel I (Y) - Sel II (G+X+Y)	1	0.0463195	0.350243	0.0350444	0.397137	0.042645	0.0450979	0.044228	0.0347607	0.118874
Sel I (Y) - Sel II (G+X+Y)	2	0.0507266	0.146063	0.0378189	0.234032	0.0431239	0.0470628	0.04737	0.0370265	0.122111
Sel I (G) - Sel II (X)	0	0.0511567	0.21905	0.0460762	0.244828	0.054371	0.044917	0.0416695	0.0530039	0.117205
Sel I (G) - Sel II (X)	-2	0.0807197	0.429676	0.0742474	0.345208	0.103143	0.0747217	0.0766255	0.0847538	0.0613097
Sel I (G) - Sel II (X)	-1	0.0789252	0.357427	0.0704238	0.324675	0.0967518	0.0684884	0.0715781	0.0810799	0.0667199
Sel I (G) - Sel II (X)	-0.5	0.0692403	0.429262	0.0616322	0.315294	0.0748635	0.062165	0.0635264	0.0652924	0.0798781
Sel I (G) - Sel II (X)	0.5	0.0676421	0.405011	0.0614981	0.299994	0.0732392	0.0616982	0.0620068	0.0625727	0.0865572
Sel I (G) - Sel II (X)	1	0.081078	0.28968	0.0735379	0.316074	0.0941063	0.0725672	0.0732745	0.0802557	0.0735858
Sel I (G) - Sel II (X)	2	0.0797212	0.216352	0.0731515	0.34418	0.0997504	0.0735574	0.0738219	0.0834656	0.0680629
Sel I (G) - Sel II (Y)	0	0.0511567	0.21905	0.0460762	0.244828	0.054371	0.044917	0.0416695	0.0530039	0.117205
Sel I (G) - Sel II (Y)	-2	0.063528	0.225476	0.0548095	0.18441	0.0615578	0.0565682	0.0630787	0.0591218	0.0615205
Sel I (G) - Sel II (Y)	-1	0.0723553	0.460636	0.0607563	0.250466	0.0785762	0.0655582	0.0674352	0.0723792	0.0665623
Sel I (G) - Sel II (Y)	-0.5	0.069474	0.379779	0.05858	0.302741	0.0733011	0.0626476	0.0659235	0.064171	0.0797849
Sel I (G) - Sel II (Y)	0.5	0.0709619	0.476078	0.0576469	0.3028	0.0728965	0.0624443	0.0670385	0.0624937	0.0867126
Sel I (G) - Sel II (Y)	1	0.0742526	0.227244	0.0627288	0.245497	0.0804032	0.0663074	0.0700308	0.0696388	0.0732519
Sel I (G) - Sel II (Y)	2	0.065112	1.32544	0.0541009	0.192425	0.0675701	0.0565418	0.0609632	0.0599368	0.0679156
Sel I (G) - Sel II (G)	0	0.0511567	0.21905	0.0460762	0.244828	0.054371	0.044917	0.0416695	0.0530039	0.117205
Sel I (G) - Sel II (G)	-2	0.0889583	0.40398	0.0754161	0.368301	0.1069	0.069899	0.0711896	0.0988277	0.061497
Sel I (G) - Sel II (G)	-1	0.0816173	0.42346	0.0712314	0.368113	0.0993131	0.0682744	0.067584	0.0891838	0.0669347
Sel I (G) - Sel II (G)	-0.5	0.0701627	0.377124	0.0573422	0.38851	0.0796823	0.0559905	0.0579511	0.068825	0.0796867
Sel I (G) - Sel II (G)	0.5	0.0673198	0.491091	0.0533083	0.389632	0.0787038	0.0526394	0.0523926	0.068361	0.0865694
Sel I (G) - Sel II (G)	1	0.0795689	0.36786	0.0686104	0.366539	0.1004	0.0646455	0.0655996	0.0910976	0.073349
Sel I (G) - Sel II (G)	2	0.0850217	0.435022	0.0708003	0.358726	0.108472	0.0663504	0.0653961	0.0976402	0.0679767
Sel I (G) - Sel II (X+Y)	0	0.0511567	0.21905	0.0460762	0.244828	0.054371	0.044917	0.0416695	0.0530039	0.117205
Sel I (G) - Sel II (X+Y)	-2	0.0635693	0.191413	0.0511674	0.190936	0.0642651	0.0568582	0.0609331	0.0593063	0.0613925
Sel I (G) - Sel II (X+Y)	-1	0.0644189	0.234337	0.0521039	0.197539	0.0642271	0.0598827	0.0639253	0.0581514	0.0664694
Sel I (G) - Sel II (X+Y)	-0.5	0.0599649	0.174991	0.0497223	0.195517	0.0561661	0.0561836	0.0598721	0.0516619	0.0793127
Sel I (G) - Sel II (X+Y)	0.5	0.0608128	0.329975	0.0498248	0.184878	0.0561017	0.0564601	0.0613455	0.0511654	0.0866348
Sel I (G) - Sel II (X+Y)	1	0.0641836	0.463747	0.051461	0.188567	0.0613037	0.0594185	0.0635714	0.0552539	0.0732478
Sel I (G) - Sel II (X+Y)	2	0.0649409	0.198446	0.0492263	0.196678	0.060696	0.0565484	0.0593656	0.0561236	0.0678953
Sel I (G) - Sel II (G+X)	0	0.0511567	0.21905	0.0460762	0.244828	0.054371	0.044917	0.0416695	0.0530039	0.117205
Sel I (G) - Sel II (G+X)	-2	0.0754835	0.539878	0.0633359	0.307646	0.0984613	0.0633876	0.0654761	0.0784518	0.061315
Sel I (G) - Sel II (G+X)	-1	0.073092	0.449744	0.0587605	0.282991	0.0911372	0.0608992	0.061785	0.0736204	0.0664725
Sel I (G) - Sel II (G+X)	-0.5	0.0627954	0.953793	0.0493909	0.218654	0.0750458	0.0518519	0.0521459	0.0598994	0.0797114
Sel I (G) - Sel II (G+X)	0.5	0.0614424	0.471757	0.0472971	0.224408	0.0715304	0.049351	0.0493761	0.0582289	0.08656
Sel I (G) - Sel II (G+X)	1	0.0674387	0.324959	0.0530988	0.267984	0.0873675	0.05602	0.0554077	0.0685216	0.0734075
Sel I (G) - Sel II (G+X)	2	0.0761562	0.496239	0.0603416	0.291605	0.0950857	0.063768	0.0630497	0.0776054	0.0680753
Sel I (G) - Sel II (G+Y)	0	0.0511567	0.21905	0.0460762	0.244828	0.054371	0.044917	0.0416695	0.0530039	0.117205
Sel I (G) - Sel II (G+Y)	-2	0.0946586	0.477773	0.0837065	0.419645	0.112883	0.0924998	0.100573	0.102623	0.0615148
Sel I (G) - Sel II (G+Y)	-1	0.0831132	0.521805	0.0704404	0.401703	0.102435	0.0813661	0.0907433	0.0873313	0.066632
Sel I (G) - Sel II (G+Y)	-0.5	0.0722957	0.441932	0.0586304	0.380615	0.0829128	0.066392	0.0709229	0.0683445	0.0796335
Sel I (G) - Sel II (G+Y)	0.5	0.0678205	0.413239	0.0549999	0.372274	0.076782	0.0628089	0.0688137	0.0630512	0.0869807
Sel I (G) - Sel II (G+Y)	1	0.0801702	0.347946	0.0725557	0.418025	0.100491	0.0795362	0.0884473	0.0875664	0.0734389
Sel I (G) - Sel II (G+Y)	2	0.0888003	0.534601	0.0780368	0.413568	0.107325	0.0863993	0.0969463	0.0968014	0.0677847
Sel I (G) - Sel II (G+X+Y)	0	0.0511567	0.21905	0.0460762	0.244828	0.054371	0.044917	0.0416695	0.0530039	0.117205
Sel I (G) - Sel II (G+X+Y)	-2	0.103769	0.322916	0.0961645	0.390851	0.12209	0.100225	0.12102	0.108877	0.0612154
Sel I (G) - Sel II (G+X+Y)	-1	0.0908788	0.604828	0.0808975	0.355282	0.109158	0.0858172	0.102007	0.0921585	0.0666656
Sel I (G) - Sel II (G+X+Y)	-0.5	0.0762238	0.42514	0.0614447	0.355313	0.0828824	0.0724673	0.0757405	0.0674313	0.0796079
Sel I (G) - Sel II (G+X+Y)	0.5	0.0720211	0.786113	0.0557108	0.335021	0.0826707	0.0673324	0.070956	0.0660825	0.0863986
Sel I (G) - Sel II (G+X+Y)	1	0.0880502	0.38903	0.0762264	0.361067	0.102408	0.0820554	0.0904009	0.0869527	0.073274
Sel I (G) - Sel II (G+X+Y)	2	0.0980115	0.304088	0.0871021	0.381676	0.114465	0.0892767	0.11328	0.0985237	0.0678645
Sel I (X+Y) - Sel II (X)	0	0.0511567	0.21905	0.0460762	0.244828	0.054371	0.044917	0.0416695	0.0530039	0.117205
Sel I (X+Y) - Sel II (X)	-2	0.0703997	0.286816	0.0559765	0.224236	0.0605451	0.059181	0.0651432	0.0541003	0.0978991
Sel I (X+Y) - Sel II (X)	-1	0.0598496	0.182856	0.0479573	0.354046	0.0586391	0.0518113	0.054927	0.0479751	0.100127
Sel I (X+Y) - Sel II (X)	-0.5	0.0549322	0.266699	0.0435295	0.328543	0.0530139	0.0463044	0.0480207	0.0443321	0.107314
Sel I (X+Y) - Sel II (X)	0.5	0.0522523	0.184997	0.0443888	0.324635	0.051376	0.0473808	0.048637	0.0452234	0.109658
Sel I (X+Y) - Sel II (X)	1	0.0618424	0.295351	0.0498875	0.372198	0.0568695	0.0536341	0.0551585	0.0497517	0.102344
Sel I (X+Y) - Sel II (X)	2	0.0758534	0.541447	0.0583572	0.205193	0.0601818	0.0609979	0.0663906	0.05585	0.100858
Sel I (X+Y) - Sel II (Y)	0	0.0511567	0.21905	0.0460762	0.244828	0.054371	0.044917	0.0416695	0.0530039	0.117205
Sel I (X+Y) - Sel II (Y)	-2	0.0513247	0.228418	0.04297	0.179319	0.0426564	0.0442954	0.0457948	0.0424655	0.0825727
Sel I (X+Y) - Sel II (Y)	-1	0.0557853	0.20681	0.0496098	0.2197	0.0479741	0.0505759	0.0525729	0.0482248	0.091065
Sel I (X+Y) - Sel II (Y)	-0.5	0.0527617	0.123465	0.0453792	0.189932	0.0446986	0.0486917	0.0505174	0.0442024	0.103576
Sel I (X+Y) - Sel II (Y)	0.5	0.0533973	0.16618	0.0435887	0.202105	0.0444745	0.0453388	0.0484621	0.0430515	0.1063
Sel I (X+Y) - Sel II (Y)	1	0.0540167	0.218481	0.0466273	0.235325	0.0481402	0.050579	0.0517211	0.0464319	0.0931284
Sel I (X+Y) - Sel II (Y)	2	0.0492043	0.224809	0.0434632	0.206055	0.043889	0.0461243	0.047459	0.0430939	0.0860531
Sel I (X+Y) - Sel II (G)	0	0.0511567	0.21905	0.0460762	0.244828	0.054371	0.044917	0.0416695	0.0530039	0.117205
Sel I (X+Y) - Sel II (G)	-2	0.0766624	0.451179	0.0561443	0.377967	0.0681776	0.0549554	0.051649	0.0641635	0.0980314
Sel I (X+Y) - Sel II (G)	-1	0.060239	0.367106	0.0464265	0.315739	0.0609261	0.0452017	0.0447693	0.0517589	0.0991795
Sel I (X+Y) - Sel II (G)	-0.5	0.0521537	0.328821	0.0428732	0.287486	0.0563491	0.0422589	0.0423951	0.0472318	0.105987
Sel I (X+Y) - Sel II (G)	0.5	0.0484277	0.248144	0.0406877	0.284876	0.0532728	0.0390317	0.0391852	0.0452692	0.108301
Sel I (X+Y) - Sel II (G)	1	0.0582132	0.301298	0.0461609	0.321342	0.0612799	0.0455534	0.044628	0.0506468	0.100855
Sel I (X+Y) - Sel II (G)	2	0.0764734	0.341859	0.0544018	0.365193	0.0669144	0.0542107	0.0483839	0.0615517	0.100447
Sel I (X+Y) - Sel II (X+Y)	0	0.0511567	0.21905	0.0460762	0.244828	0.054371	0.044917	0.0416695	0.0530039	0.117205
Sel I (X+Y) - Sel II (X+Y)	-2	0.0926165	0.31478	0.0500706	0.125705	0.0449351	0.0574511	0.0584286	0.0506716	0.12074
Sel I (X+Y) - Sel II (X+Y)	-1	0.0654867	0.188679	0.0471953	0.162813	0.0466506	0.0516522	0.0511496	0.0453315	0.11454
Sel I (X+Y) - Sel II (X+Y)	-0.5	0.0538319	0.353786	0.0448114	0.321087	0.047857	0.046346	0.047138	0.0417141	0.113798
Sel I (X+Y) - Sel II (X+Y)	0.5	0.0517496	0.225446	0.0444659	0.333546	0.0492463	0.0455292	0.0461014	0.042559	0.115323
Sel I (X+Y) - Sel II (X+Y)	1	0.0618089	0.267665	0.0473849	0.172472	0.046749	0.0502576	0.0493877	0.0447315	0.116512
Sel I (X+Y) - Sel II (X+Y)	2	0.0912319	0.11907	0.0496554	0.130348	0.0427841	0.0565582	0.0549202	0.0483031	0.1226
Sel I (X+Y) - Sel II (G+X)	0	0.0511567	0.21905	0.0460762	0.244828	0.054371	0.044917	0.0416695	0.0530039	0.117205
Sel I (X+Y) - Sel II (G+X)	-2	0.0678187	0.486581	0.0650481	0.26794	0.0509378	0.0562542	0.0574615	0.0490704	0.0918038
Sel I (X+Y) - Sel II (G+X)	-1	0.0557589	0.16494	0.0500122	0.224189	0.0456759	0.0463437	0.0479968	0.0432396	0.0967776
Sel I (X+Y) - Sel II (G+X)	-0.5	0.0477292	0.17662	0.043287	0.204546	0.0386393	0.039256	0.041365	0.0376365	0.10704
Sel I (X+Y) - Sel II (G+X)	0.5	0.0446285	0.125722	0.0383707	0.211291	0.0377891	0.0372355	0.0386249	0.03485	0.109547
Sel I (X+Y) - Sel II (G+X)	1	0.0514888	0.163113	0.0469033	0.226835	0.0434683	0.0424897	0.044777	0.039216	0.100287
Sel I (X+Y) - Sel II (G+X)	2	0.0621779	0.238198	0.0602664	0.221894	0.048276	0.0525415	0.0510525	0.0469786	0.0951615
Sel I (X+Y) - Sel II (G+Y)	0	0.0511567	0.21905	0.0460762	0.244828	0.054371	0.044917	0.0416695	0.0530039	0.117205
Sel I (X+Y) - Sel II (G+Y)	-2	0.0727493	0.29426	0.0524053	0.315239	0.0576615	0.0736779	0.0714037	0.0545425	0.0913841
Sel I (X+Y) - Sel II (G+Y)	-1	0.060363	0.272129	0.0461776	0.242358	0.0518499	0.0600603	0.0617753	0.0471057	0.0956057
Sel I (X+Y) - Sel II (G+Y)	-0.5	0.0510203	0.126266	0.0406263	0.228017	0.0460275	0.044571	0.0460147	0.0411869	0.106135
Sel I (X+Y) - Sel II (G+Y)	0.5	0.0452994	0.293605	0.0354426	0.215378	0.0396667	0.039684	0.039738	0.0351031	0.108265
Sel I (X+Y) - Sel II (G+Y)	1	0.0577744	0.242836	0.0430183	0.296465	0.0502987	0.0549877	0.0548155	0.0444925	0.0996728
Sel I (X+Y) - Sel II (G+Y)	2	0.0680915	0.232064	0.0517704	0.289465	0.0573842	0.0685629	0.0652337	0.0534144	0.094834
Sel I (X+Y) - Sel II (G+X+Y)	0	0.0511567	0.21905	0.0460762	0.244828	0.054371	0.044917	0.0416695	0.0530039	0.117205
Sel I (X+Y) - Sel II (G+X+Y)	-2	0.0791575	0.175533	0.0556243	0.216917	0.0528353	0.0762369	0.0951263	0.0554137	0.0982231
Sel I (X+Y) - Sel II (G+X+Y)	-1	0.062735	0.298849	0.0451498	0.206512	0.0487843	0.0623651	0.0723659	0.0467127	0.100927
Sel I (X+Y) - Sel II (G+X+Y)	-0.5	0.0494009	0.117451	0.0362894	0.226047	0.040498	0.046777	0.051638	0.0369608	0.108459
Sel I (X+Y) - Sel II (G+X+Y)	0.5	0.0457305	0.128893	0.0343427	0.233453	0.0385309	0.0454206	0.0489765	0.0349626	0.110868
Sel I (X+Y) - Sel II (G+X+Y)	1	0.0595561	0.199501	0.0423671	0.20624	0.0462934	0.0596182	0.0658099	0.0437033	0.103977
Sel I (X+Y) - Sel II (G+X+Y)	2	0.0737193	0.0869617	0.0525917	0.203912	0.0506492	0.0717784	0.0881073	0.0522075	0.100755
Sel I (G+X) - Sel II (X)	0	0.0511567	0.21905	0.0460762	0.244828	0.054371	0.044917	0.0416695	0.0530039	0.117205
Sel I (G+X) - Sel II (X)	-2	0.108007	0.2091	0.0971067	0.266873	0.0932899	0.108946	0.113761	0.115316	0.0253259
Sel I (G+X) - Sel II (X)	-1	0.110924	0.235419	0.0911937	0.264335	0.0961883	0.103066	0.110053	0.112004	0.0256069
Sel I (G+X) - Sel II (X)	-0.5	0.0906315	0.227207	0.0779317	0.192643	0.0781139	0.0866403	0.0878426	0.0881828	0.038372
Sel I (G+X) - Sel II (X)	0.5	0.0961753	0.284283	0.0786907	0.202252	0.0780386	0.0873033	0.091176	0.0880517	0.0403351
Sel I (G+X) - Sel II (X)	1	0.111913	0.24926	0.0931993	0.263882	0.086952	0.104608	0.11558	0.107526	0.0289036
Sel I (G+X) - Sel II (X)	2	0.106626	0.312091	0.0920987	0.276664	0.0911234	0.103259	0.107439	0.107322	0.0281064
Sel I (G+X) - Sel II (Y)	0	0.0511567	0.21905	0.0460762	0.244828	0.054371	0.044917	0.0416695	0.0530039	0.117205
Sel I (G+X) - Sel II (Y)	-2	0.0776962	0.388216	0.0587388	0.302769	0.0909741	0.0616088	0.0653144	0.0831384	0.025283
Sel I (G+X) - Sel II (Y)	-1	0.0945439	0.378624	0.0762531	0.41534	0.126614	0.0809025	0.0837545	0.114971	0.0256018
Sel I (G+X) - Sel II (Y)	-0.5	0.0874363	0.266004	0.073935	0.349587	0.1119	0.0728353	0.0733826	0.102218	0.0383112
Sel I (G+X) - Sel II (Y)	0.5	0.0978156	0.325571	0.0774722	0.335138	0.119515	0.0776254	0.0776463	0.104045	0.0402828
Sel I (G+X) - Sel II (Y)	1	0.0965458	0.417921	0.074261	0.416819	0.117821	0.0786288	0.081745	0.104549	0.0290896
Sel I (G+X) - Sel II (Y)	2	0.0813083	0.319047	0.0631247	0.312868	0.0963418	0.0680542	0.0690097	0.0867703	0.0280193
Sel I (G+X) - Sel II (G)	0	0.0511567	0.21905	0.0460762	0.244828	0.054371	0.044917	0.0416695	0.0530039	0.117205
Sel I (G+X) - Sel II (G)	-2	0.13081	0.404445	0.111656	0.548952	0.160149	0.103792	0.108326	0.160128	0.0251901
Sel I (G+X) - Sel II (G)	-1	0.136797	0.364389	0.11042	0.533346	0.15666	0.103788	0.108048	0.157807	0.0255424
Sel I (G+X) - Sel II (G)	-0.5	0.106131	7.32491	0.098477	0.38243	0.122224	0.0899811	0.0955599	0.118822	0.0382423
Sel I (G+X) - Sel II (G)	0.5	0.109312	0.622757	0.0963133	0.416605	0.122648	0.0873731	0.0902337	0.121933	0.0401983
Sel I (G+X) - Sel II (G)	1	0.133138	0.862819	0.104421	0.539753	0.148138	0.10186	0.105057	0.143889	0.0289414
Sel I (G+X) - Sel II (G)	2	0.131377	0.306388	0.108226	0.556363	0.151085	0.0986931	0.10334	0.146485	0.027958
Sel I (G+X) - Sel II (X+Y)	0	0.0511567	0.21905	0.0460762	0.244828	0.054371	0.044917	0.0416695	0.0530039	0.117205
Sel I (G+X) - Sel II (X+Y)	-2	0.105285	0.300067	0.0778142	0.352653	0.112375	0.084328	0.0939269	0.105401	0.0253305
Sel I (G+X) - Sel II (X+Y)	-1	0.0932886	0.200865	0.0785822	0.377431	0.124659	0.078512	0.0794621	0.109678	0.0255565
Sel I (G+X) - Sel II (X+Y)	-0.5	0.0872295	1.77145	0.0701224	0.323154	0.113163	0.0714555	0.0729862	0.0939805	0.0382967
Sel I (G+X) - Sel II (X+Y)	0.5	0.0926744	0.305669	0.0720874	0.348934	0.114702	0.0746648	0.0764975	0.0941813	0.0401965
Sel I (G+X) - Sel II (X+Y)	1	0.095152	0.274974	0.0747819	0.393017	0.125361	0.0732267	0.0760284	0.104167	0.0289433
Sel I (G+X) - Sel II (X+Y)	2	0.10668	0.300868	0.0758626	0.353099	0.112861	0.084478	0.0972345	0.100344	0.0282347
Sel I (G+X) - Sel II (G+X)	0	0.0511567	0.21905	0.0460762	0.244828	0.054371	0.044917	0.0416695	0.0530039	0.117205
Sel I (G+X) - Sel II (G+X)	-2	0.127533	0.391052	0.105788	0.465746	0.156085	0.104812	0.101591	0.168128	0.025208
Sel I (G+X) - Sel II (G+X)	-1	0.123376	0.423128	0.100823	0.468503	0.155567	0.100111	0.0984145	0.158634	0.0254283
Sel I (G+X) - Sel II (G+X)	-0.5	0.0979599	0.541057	0.0771562	0.350612	0.116988	0.0837199	0.081604	0.105371	0.0384062
Sel I (G+X) - Sel II (G+X)	0.5	0.098672	0.232285	0.0798474	0.360556	0.120847	0.0827564	0.081415	0.107433	0.0399237
Sel I (G+X) - Sel II (G+X)	1	0.113657	0.334081	0.0988858	0.460956	0.147908	0.0962226	0.0975087	0.14466	0.0287451
Sel I (G+X) - Sel II (G+X)	2	0.117372	0.295879	0.0986676	0.462625	0.145882	0.097065	0.0922215	0.150453	0.0281246
Sel I (G+X) - Sel II (G+Y)	0	0.0511567	0.21905	0.0460762	0.244828	0.054371	0.044917	0.0416695	0.0530039	0.117205
Sel I (G+X) - Sel II (G+Y)	-2	0.287167	0.626773	0.153333	0.606462	0.186771	0.285497	0.800062	0.458169	0.0253471
Sel I (G+X) - Sel II (G+Y)	-1	0.305714	0.665475	0.145731	0.619044	0.195998	0.264533	0.442187	0.261168	0.0255296
Sel I (G+X) - Sel II (G+Y)	-0.5	0.110233	0.409594	0.104672	0.44957	0.151765	0.0987767	0.106163	0.135548	0.0383029
Sel I (G+X) - Sel II (G+Y)	0.5	0.107884	0.570389	0.103202	0.457356	0.146202	0.101286	0.103501	0.130694	0.0398622
Sel I (G+X) - Sel II (G+Y)	1	0.273659	0.338402	0.13182	0.602224	0.179554	0.234333	0.413368	0.236279	0.0288645
Sel I (G+X) - Sel II (G+Y)	2	0.338983	0.696351	0.144483	0.613069	0.176228	0.305527	0.751978	0.390266	0.0281094
Sel I (G+X) - Sel II (G+X+Y)	0	0.0511567	0.21905	0.0460762	0.244828	0.054371	0.044917	0.0416695	0.0530039	0.117205
Sel I (G+X) - Sel II (G+X+Y)	-2	0.368792	0.541355	0.152324	0.570601	0.174604	0.357514	0.964132	0.443825	0.0253443
Sel I (G+X) - Sel II (G+X+Y)	-1	0.228119	0.46768	0.153932	0.595278	0.186909	0.238906	0.345215	0.210081	0.0253941
Sel I (G+X) - Sel II (G+X+Y)	-0.5	0.106095	0.537455	0.0918036	0.456804	0.13836	0.0998844	0.114637	0.11366	0.0384549
Sel I (G+X) - Sel II (G+X+Y)	0.5	0.102008	0.66448	0.0884799	0.479689	0.134313	0.100532	0.119669	0.110486	0.0402669
Sel I (G+X) - Sel II (G+X+Y)	1	0.193786	0.480638	0.12865	0.548612	0.163576	0.198522	0.311595	0.183948	0.0289326
Sel I (G+X) - Sel II (G+X+Y)	2	0.312607	0.627065	0.140669	0.544942	0.163622	0.295569	0.64801	0.33073	0.0281119
Sel I (G+Y) - Sel II (X)	0	0.0511567	0.21905	0.0460762	0.244828	0.054371	0.044917	0.0416695	0.0530039	0.117205
Sel I (G+Y) - Sel II (X)	-2	0.0902434	0.342422	0.0750151	0.304745	0.0935746	0.071067	0.0727008	0.0969005	0.0404311
Sel I (G+Y) - Sel II (X)	-1	0.0872288	0.268204	0.0740893	0.286833	0.0968426	0.0706144	0.0718595	0.0958331	0.0441332
Sel I (G+Y) - Sel II (X)	-0.5	0.0712018	0.40474	0.0631545	0.258067	0.0715339	0.0600117	0.0612098	0.0693756	0.0612814
Sel I (G+Y) - Sel II (X)	0.5	0.0730737	0.461495	0.0623319	0.256534	0.0744582	0.0613229	0.0603851	0.0706614	0.0662355
Sel I (G+Y) - Sel II (X)	1	0.0855968	0.37946	0.0719459	0.282524	0.0919412	0.0695024	0.0716014	0.0892911	0.0511824
Sel I (G+Y) - Sel II (X)	2	0.0874339	0.281198	0.0751512	0.30348	0.0942346	0.0702091	0.0717729	0.0960815	0.0449439
Sel I (G+Y) - Sel II (Y)	0	0.0511567	0.21905	0.0460762	0.244828	0.054371	0.044917	0.0416695	0.0530039	0.117205
Sel I (G+Y) - Sel II (Y)	-2	0.0730942	0.160551	0.0563555	0.183222	0.0626666	0.0635486	0.0674267	0.0651403	0.0390321
Sel I (G+Y) - Sel II (Y)	-1	0.0784216	0.451434	0.0641895	0.226002	0.0751837	0.0711866	0.0762152	0.0730101	0.0449889
Sel I (G+Y) - Sel II (Y)	-0.5	0.0731995	0.221925	0.061958	0.230771	0.06747	0.0670873	0.0702354	0.0652408	0.0620774
Sel I (G+Y) - Sel II (Y)	0.5	0.0773927	0.401581	0.0645881	0.236109	0.0702908	0.0699066	0.0757773	0.0684193	0.0651496
Sel I (G+Y) - Sel II (Y)	1	0.0821403	0.328108	0.0678051	0.237068	0.0756725	0.0744559	0.0795772	0.0761914	0.0489037
Sel I (G+Y) - Sel II (Y)	2	0.071884	0.273226	0.0583816	0.171078	0.0620401	0.0647011	0.0700087	0.0660649	0.0444137
Sel I (G+Y) - Sel II (G)	0	0.0511567	0.21905	0.0460762	0.244828	0.054371	0.044917	0.0416695	0.0530039	0.117205
Sel I (G+Y) - Sel II (G)	-2	0.0879084	0.331365	0.0773853	0.28019	0.0940175	0.0732512	0.0744836	0.0944984	0.0390997
Sel I (G+Y) - Sel II (G)	-1	0.0850857	0.261859	0.0750146	0.26306	0.0894292	0.0721533	0.0708556	0.0904526	0.0429129
Sel I (G+Y) - Sel II (G)	-0.5	0.0691133	0.246751	0.0631741	0.210783	0.0676284	0.0602619	0.0591401	0.0684719	0.0603454
Sel I (G+Y) - Sel II (G)	0.5	0.0685842	0.218038	0.0600778	0.196059	0.0669992	0.0565845	0.0575102	0.0661755	0.0655735
Sel I (G+Y) - Sel II (G)	1	0.0749881	0.385195	0.0677141	0.248157	0.0792905	0.065114	0.0652146	0.0780977	0.0502201
Sel I (G+Y) - Sel II (G)	2	0.0828944	0.284661	0.0759268	0.281311	0.0889714	0.0733253	0.0718118	0.090336	0.0441126
Sel I (G+Y) - Sel II (X+Y)	0	0.0511567	0.21905	0.0460762	0.244828	0.054371	0.044917	0.0416695	0.0530039	0.117205
Sel I (G+Y) - Sel II (X+Y)	-2	0.0627103	0.253889	0.0514919	0.185484	0.0638862	0.0525307	0.053749	0.0618302	0.0387689
Sel I (G+Y) - Sel II (X+Y)	-1	0.0702559	0.259142	0.0571268	0.196414	0.0670897	0.056683	0.0580624	0.0666028	0.0425477
Sel I (G+Y) - Sel II (X+Y)	-0.5	0.0603736	0.361971	0.0502338	0.172912	0.0601597	0.0513208	0.0520116	0.0564854	0.0603999
Sel I (G+Y) - Sel II (X+Y)	0.5	0.0651922	0.288821	0.0528012	0.187841	0.061789	0.0538506	0.0546393	0.0587267	0.0651497
Sel I (G+Y) - Sel II (X+Y)	1	0.0650986	0.298803	0.0510992	0.194736	0.0646042	0.0512355	0.0531624	0.0601435	0.0502007
Sel I (G+Y) - Sel II (X+Y)	2	0.0642547	0.36713	0.0536843	0.186783	0.0626198	0.0539762	0.0545183	0.0622808	0.0439437
Sel I (G+Y) - Sel II (G+X)	0	0.0511567	0.21905	0.0460762	0.244828	0.054371	0.044917	0.0416695	0.0530039	0.117205
Sel I (G+Y) - Sel II (G+X)	-2	0.095341	0.245937	0.076542	0.25363	0.091326	0.0841008	0.0868181	0.0938628	0.038997
Sel I (G+Y) - Sel II (G+X)	-1	0.0884076	0.474351	0.0704746	0.231297	0.0813365	0.0791261	0.0819874	0.0835583	0.0452474
Sel I (G+Y) - Sel II (G+X)	-0.5	0.0722467	1.21013	0.0571574	0.199757	0.0619921	0.0636915	0.0658754	0.0615466	0.0621543
Sel I (G+Y) - Sel II (G+X)	0.5	0.0710226	0.319978	0.0550904	0.194884	0.0619106	0.0602294	0.0609956	0.0611724	0.0657044
Sel I (G+Y) - Sel II (G+X)	1	0.0831566	0.270826	0.0686554	0.235531	0.0778007	0.0728651	0.0779376	0.0792391	0.0497474
Sel I (G+Y) - Sel II (G+X)	2	0.0894286	1.02168	0.0725397	0.240768	0.0839564	0.081094	0.0810451	0.086073	0.0452376
Sel I (G+Y) - Sel II (G+Y)	0	0.0511567	0.21905	0.0460762	0.244828	0.054371	0.044917	0.0416695	0.0530039	0.117205
Sel I (G+Y) - Sel II (G+Y)	-2	0.146925	0.344484	0.11264	0.328691	0.112735	0.150764	0.223984	0.147053	0.0398305
Sel I (G+Y) - Sel II (G+Y)	-1	0.132244	0.396662	0.108221	0.319182	0.110094	0.136254	0.198944	0.126979	0.0436909
Sel I (G+Y) - Sel II (G+Y)	-0.5	0.0876686	0.452326	0.0666416	0.246942	0.0762802	0.087074	0.104761	0.0773756	0.0607224
Sel I (G+Y) - Sel II (G+Y)	0.5	0.0906479	0.350966	0.0664457	0.245628	0.0767507	0.0873783	0.103526	0.0755084	0.0665264
Sel I (G+Y) - Sel II (G+Y)	1	0.116551	0.314633	0.0965696	0.297679	0.0952338	0.119021	0.161727	0.109446	0.0518588
Sel I (G+Y) - Sel II (G+Y)	2	0.130548	0.429823	0.10363	0.326844	0.10415	0.135526	0.213924	0.130574	0.0459449
Sel I (G+Y) - Sel II (G+X+Y)	0	0.0511567	0.21905	0.0460762	0.244828	0.054371	0.044917	0.0416695	0.0530039	0.117205
Sel I (G+Y) - Sel II (G+X+Y)	-2	0.119436	0.308808	0.0942089	0.270733	0.090041	0.120785	0.185514	0.149796	0.0395028
Sel I (G+Y) - Sel II (G+X+Y)	-1	0.109116	0.3964	0.0909238	0.242316	0.0873113	0.114762	0.173979	0.127484	0.0433908
Sel I (G+Y) - Sel II (G+X+Y)	-0.5	0.0839524	0.310291	0.0697296	0.198124	0.0626998	0.0786647	0.0867382	0.0735808	0.060751
Sel I (G+Y) - Sel II (G+X+Y)	0.5	0.076945	0.271973	0.0643944	0.191583	0.0615873	0.0764788	0.0874084	0.0695675	0.0656269
Sel I (G+Y) - Sel II (G+X+Y)	1	0.102851	0.263455	0.0812136	0.23555	0.0803271	0.103036	0.131822	0.103989	0.0505449
Sel I (G+Y) - Sel II (G+X+Y)	2	0.115686	0.876915	0.0903355	0.266479	0.0875679	0.116519	0.171391	0.131765	0.0441975
Sel I (G+X+Y) - Sel II (X)	0	0.0511567	0.21905	0.0460762	0.244828	0.054371	0.044917	0.0416695	0.0530039	0.117205
Sel I (G+X+Y) - Sel II (X)	-2	0.11426	0.492714	0.0937676	0.541715	0.162547	0.103969	0.105992	0.131897	0.0281161
Sel I (G+X+Y) - Sel II (X)	-1	0.123754	0.38189	0.100745	0.565465	0.17436	0.106336	0.11108	0.146284	0.0251167
Sel I (G+X+Y) - Sel II (X)	-0.5	0.121908	0.391695	0.0991414	0.508222	0.163783	0.10814	0.114984	0.140442	0.0290442
Sel I (G+X+Y) - Sel II (X)	0.5	0.105286	0.481356	0.0890918	0.437822	0.140637	0.096351	0.102601	0.117169	0.0374955
Sel I (G+X+Y) - Sel II (X)	1	0.118416	0.394135	0.0968126	0.602187	0.169393	0.101891	0.107637	0.138537	0.0274716
Sel I (G+X+Y) - Sel II (X)	2	0.114383	0.390565	0.0944746	0.575894	0.169527	0.104353	0.107722	0.138662	0.0283473
Sel I (G+X+Y) - Sel II (Y)	0	0.0511567	0.21905	0.0460762	0.244828	0.054371	0.044917	0.0416695	0.0530039	0.117205
Sel I (G+X+Y) - Sel II (Y)	-2	0.0920667	0.317471	0.0750984	0.27809	0.088969	0.0793707	0.0880647	0.0938164	0.0271855
Sel I (G+X+Y) - Sel II (Y)	-1	0.116276	0.285796	0.0898356	0.400181	0.126282	0.101416	0.109656	0.123961	0.025333
Sel I (G+X+Y) - Sel II (Y)	-0.5	0.101048	0.373101	0.0846317	0.403096	0.130768	0.0881083	0.0910618	0.117575	0.0316687
Sel I (G+X+Y) - Sel II (Y)	0.5	0.0964502	0.31176	0.0835807	0.408907	0.123063	0.0867243	0.0865325	0.107975	0.0347669
Sel I (G+X+Y) - Sel II (Y)	1	0.116996	0.559767	0.0912366	0.399819	0.125375	0.097718	0.105435	0.12136	0.0279174
Sel I (G+X+Y) - Sel II (Y)	2	0.0940798	0.241289	0.0748198	0.269862	0.0907352	0.0799664	0.0869607	0.0928547	0.0295411
Sel I (G+X+Y) - Sel II (G)	0	0.0511567	0.21905	0.0460762	0.244828	0.054371	0.044917	0.0416695	0.0530039	0.117205
Sel I (G+X+Y) - Sel II (G)	-2	0.130818	0.518181	0.1	0.490713	0.155152	0.112972	0.12586	0.135124	0.0276778
Sel I (G+X+Y) - Sel II (G)	-1	0.134639	2.03289	0.102639	0.514213	0.152641	0.111602	0.123633	0.133622	0.0249872
Sel I (G+X+Y) - Sel II (G)	-0.5	0.0995529	0.344465	0.084753	0.387757	0.127053	0.0827807	0.0854752	0.108116	0.0321131
Sel I (G+X+Y) - Sel II (G)	0.5	0.0983919	0.389515	0.0862481	0.412194	0.131108	0.0827159	0.0859295	0.110886	0.0339171
Sel I (G+X+Y) - Sel II (G)	1	0.133219	0.272455	0.0996462	0.500316	0.151047	0.109386	0.120505	0.13415	0.0277079
Sel I (G+X+Y) - Sel II (G)	2	0.13549	0.340049	0.0990454	0.516597	0.150633	0.114628	0.127694	0.129802	0.0286898
Sel I (G+X+Y) - Sel II (X+Y)	0	0.0511567	0.21905	0.0460762	0.244828	0.054371	0.044917	0.0416695	0.0530039	0.117205
Sel I (G+X+Y) - Sel II (X+Y)	-2	0.0982351	0.479793	0.074091	0.479323	0.136519	0.0801292	0.0805568	0.113311	0.0279952
Sel I (G+X+Y) - Sel II (X+Y)	-1	0.0951653	0.409831	0.0745181	0.572108	0.16273	0.0775813	0.076222	0.131236	0.0256298
Sel I (G+X+Y) - Sel II (X+Y)	-0.5	0.0979932	0.409954	0.077119	0.555127	0.16253	0.0787789	0.0783587	0.133258	0.0298659
Sel I (G+X+Y) - Sel II (X+Y)	0.5	0.0942173	0.477906	0.0733869	0.516351	0.153785	0.0742108	0.0749541	0.130523	0.0374303
Sel I (G+X+Y) - Sel II (X+Y)	1	0.0910772	0.4567	0.0744053	0.527616	0.154129	0.0756656	0.0755494	0.127186	0.027928
Sel I (G+X+Y) - Sel II (X+Y)	2	0.0985927	0.31049	0.0715116	0.471033	0.137286	0.0765766	0.0778906	0.114451	0.0295304
Sel I (G+X+Y) - Sel II (G+X)	0	0.0511567	0.21905	0.0460762	0.244828	0.054371	0.044917	0.0416695	0.0530039	0.117205
Sel I (G+X+Y) - Sel II (G+X)	-2	0.127557	0.390116	0.0981849	0.64049	0.190702	0.100762	0.103605	0.1698	0.0295467
Sel I (G+X+Y) - Sel II (G+X)	-1	0.124526	0.536975	0.0966369	0.655323	0.195322	0.101288	0.105309	0.173159	0.0265066
Sel I (G+X+Y) - Sel II (G+X)	-0.5	0.110661	0.540852	0.0837785	0.50521	0.173523	0.0901499	0.0912965	0.144597	0.033166
Sel I (G+X+Y) - Sel II (G+X)	0.5	0.106329	0.339242	0.0765251	0.52876	0.166918	0.0839279	0.0841621	0.134876	0.0355576
Sel I (G+X+Y) - Sel II (G+X)	1	0.124114	0.450766	0.0970521	0.642508	0.195797	0.101591	0.102941	0.173939	0.0293694
Sel I (G+X+Y) - Sel II (G+X)	2	0.121262	0.607554	0.0929919	0.651948	0.193419	0.0983061	0.0993814	0.16814	0.0299352
Sel I (G+X+Y) - Sel II (G+Y)	0	0.0511567	0.21905	0.0460762	0.244828	0.054371	0.044917	0.0416695	0.0530039	0.117205
Sel I (G+X+Y) - Sel II (G+Y)	-2	0.205197	0.593463	0.136102	0.513307	0.15071	0.182808	0.252029	0.181961	0.0282284
Sel I (G+X+Y) - Sel II (G+Y)	-1	0.205281	0.404354	0.129032	0.515384	0.151169	0.165063	0.233557	0.162179	0.0260363
Sel I (G+X+Y) - Sel II (G+Y)	-0.5	0.115581	0.584219	0.110335	0.398926	0.130363	0.106552	0.107603	0.132659	0.0325993
Sel I (G+X+Y) - Sel II (G+Y)	0.5	0.105811	0.557591	0.103912	0.394614	0.124288	0.0981781	0.100212	0.124502	0.0351812
Sel I (G+X+Y) - Sel II (G+Y)	1	0.190416	0.389163	0.12191	0.503552	0.14995	0.165545	0.234541	0.1579	0.0288104
Sel I (G+X+Y) - Sel II (G+Y)	2	0.223834	0.378568	0.126725	0.528012	0.146724	0.177879	0.261964	0.160175	0.0303303
Sel I (G+X+Y) - Sel II (G+X+Y)	0	0.0511567	0.21905	0.0460762	0.244828	0.054371	0.044917	0.0416695	0.0530039	0.117205
Sel I (G+X+Y) - Sel II (G+X+Y)	-2	0.196404	1.19692	0.122451	0.530381	0.160374	0.190168	0.283459	0.229477	0.0283636
Sel I (G+X+Y) - Sel II (G+X+Y)	-1	0.299053	0.406275	0.12348	0.536989	0.166166	0.269696	0.48261	0.283439	0.0259209
Sel I (G+X+Y) - Sel II (G+X+Y)	-0.5	0.118881	0.592744	0.0939314	0.437894	0.137061	0.122324	0.139735	0.124827	0.0310806
Sel I (G+X+Y) - Sel II (G+X+Y)	0.5	0.111792	0.32837	0.0888425	0.445801	0.133011	0.117719	0.12882	0.117102	0.0354303
Sel I (G+X+Y) - Sel II (G+X+Y)	1	0.24089	0.479311	0.10573	0.549697	0.151255	0.238108	0.58582	0.225795	0.0280956
Sel I (G+X+Y) - Sel II (G+X+Y)	2	0.276807	0.880243	0.116218	0.54921	0.159127	0.247494	0.474546	0.286114	0.0285866

## Sheet: Fig F in S6 Text Power
Selection_mechanism	Selection_effect	Weighted.Median	MBE	MR-Robust	MR-Egger	MR-IVW	MR-Lasso	Contamination.Mixture	MR-RAPS	R2
Sel I (X) - Sel II (X)	0	0.978	0.523	0.993	0.354	0.007	0.994	0.997	0.153	0.117205
	-2	0.075	0.016	0.248	0.009	0	0.295	0.222	0.003	0.0689075
	-1	0.655	0.305	0.921	0.003	0.001	0.925	0.864	0.181	0.0931218
	-0.5	0.922	0.603	0.997	0.01	0.028	0.993	0.986	0.684	0.108636
	0.5	0.933	0.598	0.999	0.012	0.022	0.998	0.99	0.722	0.111628
	1	0.616	0.339	0.929	0.001	0.001	0.909	0.854	0.19	0.0961283
	2	0.097	0.036	0.311	0.001	0	0.349	0.245	0.002	0.0746021
Sel I (X) - Sel II (Y)	0	0.978	0.523	0.993	0.354	0.007	0.994	0.997	0.153	0.117205
	-2	0.863	0.329	0.969	0.009	0.03	0.978	0.945	0.63	0.0689791
	-1	0.966	0.492	0.998	0.008	0.016	0.999	0.986	0.753	0.0931781
	-0.5	0.972	0.557	0.997	0.002	0.021	0.998	0.993	0.787	0.108577
	0.5	0.984	0.598	0.999	0.001	0.053	1	0.996	0.801	0.111249
	1	0.964	0.491	0.998	0.005	0.056	0.994	0.99	0.759	0.0960786
	2	0.881	0.356	0.973	0.017	0.104	0.979	0.96	0.652	0.0744605
Sel I (X) - Sel II (G)	0	0.978	0.523	0.993	0.354	0.007	0.994	0.997	0.153	0.117205
Sel I (X) - Sel II (G)	-2	1	0.536	1	0.37	0	1	1	0.775	0.0691427
Sel I (X) - Sel II (G)	-1	0.998	0.529	1	0.466	0	1	1	0.705	0.0931419
Sel I (X) - Sel II (G)	-0.5	0.999	0.564	1	0.498	0	1	1	0.48	0.108755
Sel I (X) - Sel II (G)	0.5	0.998	0.561	1	0.533	0	1	1	0.543	0.111316
Sel I (X) - Sel II (G)	1	1	0.586	1	0.492	0	1	1	0.761	0.096334
Sel I (X) - Sel II (G)	2	1	0.515	1	0.395	0	1	1	0.825	0.074256
Sel I (X) - Sel II (X+Y)	0	0.978	0.523	0.993	0.354	0.007	0.994	0.997	0.153	0.117205
Sel I (X) - Sel II (X+Y)	-2	0.938	0.438	0.988	0.006	0.01	0.999	1	0.36	0.0686642
Sel I (X) - Sel II (X+Y)	-1	0.137	0.052	0.285	0.003	0	0.446	0.414	0	0.09297
Sel I (X) - Sel II (X+Y)	-0.5	0.486	0.133	0.457	0.01	0.001	0.509	0.615	0.009	0.109121
Sel I (X) - Sel II (X+Y)	0.5	0.524	0.134	0.485	0.011	0.003	0.545	0.622	0.007	0.111344
Sel I (X) - Sel II (X+Y)	1	0.056	0.022	0.186	0.003	0	0.25	0.241	0	0.0961728
Sel I (X) - Sel II (X+Y)	2	0.828	0.377	0.975	0.008	0.002	0.996	0.992	0.131	0.0742694
Sel I (X) - Sel II (G+X)	0	0.978	0.523	0.993	0.354	0.007	0.994	0.997	0.153	0.117205
Sel I (X) - Sel II (G+X)	-2	0.114	0.011	0.274	0.025	0	0.527	0.506	0	0.0689015
Sel I (X) - Sel II (G+X)	-1	0.039	0.009	0.13	0.032	0	0.341	0.297	0	0.0932821
Sel I (X) - Sel II (G+X)	-0.5	0.071	0.02	0.007	0.037	0	0.049	0.054	0	0.10841
Sel I (X) - Sel II (G+X)	0.5	0.039	0.018	0.009	0.029	0	0.053	0.065	0	0.11127
Sel I (X) - Sel II (G+X)	1	0.051	0.014	0.134	0.027	0	0.334	0.316	0	0.0962478
Sel I (X) - Sel II (G+X)	2	0.069	0.008	0.181	0.033	0	0.449	0.415	0	0.0741856
Sel I (X) - Sel II (G+Y)	0	0.978	0.523	0.993	0.354	0.007	0.994	0.997	0.153	0.117205
Sel I (X) - Sel II (G+Y)	-2	0.993	0.432	0.994	0.017	0.826	1	1	0.869	0.0688026
Sel I (X) - Sel II (G+Y)	-1	0.953	0.454	0.937	0.014	0.542	1	0.998	0.538	0.093029
Sel I (X) - Sel II (G+Y)	-0.5	0.38	0.102	0.316	0.01	0.016	0.778	0.77	0.004	0.1086
Sel I (X) - Sel II (G+Y)	0.5	0.485	0.139	0.453	0.009	0.011	0.89	0.885	0.005	0.111444
Sel I (X) - Sel II (G+Y)	1	0.968	0.47	0.954	0.014	0.446	1	0.998	0.496	0.096128
Sel I (X) - Sel II (G+Y)	2	0.989	0.42	0.992	0.008	0.653	1	1	0.762	0.0743091
Sel I (X) - Sel II (G+X+Y)	0	0.978	0.523	0.993	0.354	0.007	0.994	0.997	0.153	0.117205
Sel I (X) - Sel II (G+X+Y)	-2	1	0.605	1	0.009	0.947	1	1	1	0.0683704
Sel I (X) - Sel II (G+X+Y)	-1	1	0.668	1	0.009	0.764	1	1	0.999	0.0930844
Sel I (X) - Sel II (G+X+Y)	-0.5	0.996	0.653	0.999	0.011	0.013	1	1	0.815	0.108329
Sel I (X) - Sel II (G+X+Y)	0.5	0.99	0.649	1	0.012	0.001	1	1	0.655	0.111415
Sel I (X) - Sel II (G+X+Y)	1	1	0.7	1	0.006	0.627	1	1	0.999	0.0965953
Sel I (X) - Sel II (G+X+Y)	2	1	0.606	1	0.007	0.818	1	1	1	0.0744151
Sel I (Y) - Sel II (X)	0	0.978	0.523	0.993	0.354	0.007	0.994	0.997	0.153	0.117205
Sel I (Y) - Sel II (X)	-2	0.057	0.014	0.031	0.097	0.273	0.063	0.14	0.008	0.124327
Sel I (Y) - Sel II (X)	-1	0.277	0.197	0.488	0.001	0	0.687	0.782	0	0.12021
Sel I (Y) - Sel II (X)	-0.5	0.779	0.44	0.901	0.007	0	0.966	0.973	0.001	0.118016
Sel I (Y) - Sel II (X)	0.5	0.793	0.468	0.922	0.009	0	0.975	0.984	0	0.117928
Sel I (Y) - Sel II (X)	1	0.311	0.258	0.54	0	0	0.709	0.799	0	0.11984
Sel I (Y) - Sel II (X)	2	0.025	0.016	0.031	0.067	0.148	0.076	0.17	0.001	0.123282
Sel I (Y) - Sel II (Y)	0	0.978	0.523	0.993	0.354	0.007	0.994	0.997	0.153	0.117205
Sel I (Y) - Sel II (Y)	-2	0.763	0.443	0.914	0.001	0.01	0.94	0.96	0.246	0.114676
Sel I (Y) - Sel II (Y)	-1	0.963	0.575	0.98	0.293	0.207	0.99	0.993	0.698	0.115032
Sel I (Y) - Sel II (Y)	-0.5	0.996	0.619	0.997	0.748	0.688	1	1	0.932	0.116227
Sel I (Y) - Sel II (Y)	0.5	0.994	0.599	0.997	0.785	0.826	0.998	0.996	0.92	0.117436
Sel I (Y) - Sel II (Y)	1	0.972	0.614	0.981	0.306	0.437	0.997	0.996	0.705	0.116071
Sel I (Y) - Sel II (Y)	2	0.835	0.498	0.92	0.011	0.06	0.965	0.969	0.28	0.115598
Sel I (Y) - Sel II (G)	0	0.978	0.523	0.993	0.354	0.007	0.994	0.997	0.153	0.117205
Sel I (Y) - Sel II (G)	-2	0.028	0.004	0.007	0.036	0	0.126	0.167	0	0.110964
Sel I (Y) - Sel II (G)	-1	0.039	0.002	0.012	0.004	0	0.047	0.077	0	0.112344
Sel I (Y) - Sel II (G)	-0.5	0.343	0.039	0.177	0.011	0.072	0.203	0.146	0.013	0.114525
Sel I (Y) - Sel II (G)	0.5	0.357	0.047	0.176	0.012	0.06	0.181	0.136	0.01	0.115874
Sel I (Y) - Sel II (G)	1	0.026	0	0.009	0.006	0	0.064	0.103	0	0.113649
Sel I (Y) - Sel II (G)	2	0.046	0.001	0.014	0.038	0	0.199	0.227	0	0.11219
Sel I (Y) - Sel II (X+Y)	0	0.978	0.523	0.993	0.354	0.007	0.994	0.997	0.153	0.117205
Sel I (Y) - Sel II (X+Y)	-2	0.911	0.432	0.915	0.13	0.246	0.947	0.957	0.742	0.114135
Sel I (Y) - Sel II (X+Y)	-1	0.05	0.012	0.022	0.101	0	0.076	0.094	0	0.115308
Sel I (Y) - Sel II (X+Y)	-0.5	0.689	0.256	0.806	0.033	0.466	0.923	0.873	0.692	0.116316
Sel I (Y) - Sel II (X+Y)	0.5	0.685	0.253	0.791	0.021	0.48	0.908	0.858	0.685	0.11697
Sel I (Y) - Sel II (X+Y)	1	0.065	0.019	0.027	0.131	0	0.084	0.115	0	0.115987
Sel I (Y) - Sel II (X+Y)	2	0.91	0.426	0.937	0.132	0.147	0.958	0.968	0.758	0.115382
Sel I (Y) - Sel II (G+X)	0	0.978	0.523	0.993	0.354	0.007	0.994	0.997	0.153	0.117205
Sel I (Y) - Sel II (G+X)	-2	0.143	0.008	0.134	0.082	0.002	0.362	0.292	0.004	0.118367
Sel I (Y) - Sel II (G+X)	-1	0.032	0.011	0.041	0.002	0	0.157	0.146	0	0.117153
Sel I (Y) - Sel II (G+X)	-0.5	0.065	0.037	0.019	0.002	0	0.072	0.11	0	0.117049
Sel I (Y) - Sel II (G+X)	0.5	0.059	0.034	0.009	0.001	0	0.07	0.098	0	0.117432
Sel I (Y) - Sel II (G+X)	1	0.036	0.002	0.036	0.005	0	0.142	0.121	0	0.11734
Sel I (Y) - Sel II (G+X)	2	0.076	0.006	0.058	0.053	0	0.251	0.196	0	0.118367
Sel I (Y) - Sel II (G+Y)	0	0.978	0.523	0.993	0.354	0.007	0.994	0.997	0.153	0.117205
Sel I (Y) - Sel II (G+Y)	-2	1	0.721	1	0.002	1	1	1	1	0.115445
Sel I (Y) - Sel II (G+Y)	-1	0.997	0.689	1	0.028	0.985	1	1	1	0.115403
Sel I (Y) - Sel II (G+Y)	-0.5	0.628	0.288	0.859	0.197	0.01	0.99	0.97	0.271	0.116424
Sel I (Y) - Sel II (G+Y)	0.5	0.665	0.335	0.91	0.184	0.001	0.99	0.979	0.285	0.117109
Sel I (Y) - Sel II (G+Y)	1	0.996	0.657	1	0.034	0.895	1	1	0.999	0.116479
Sel I (Y) - Sel II (G+Y)	2	1	0.7	1	0.002	0.999	1	1	1	0.116307
Sel I (Y) - Sel II (G+X+Y)	0	0.978	0.523	0.993	0.354	0.007	0.994	0.997	0.153	0.117205
Sel I (Y) - Sel II (G+X+Y)	-2	1	0.71	1	0.024	1	1	1	1	0.122814
Sel I (Y) - Sel II (G+X+Y)	-1	1	0.474	1	0.093	1	1	1	1	0.118664
Sel I (Y) - Sel II (G+X+Y)	-0.5	0.99	0.445	0.999	0.04	0.625	0.998	0.996	0.99	0.117855
Sel I (Y) - Sel II (G+X+Y)	0.5	0.978	0.479	0.996	0.034	0.455	0.998	0.995	0.984	0.11768
Sel I (Y) - Sel II (G+X+Y)	1	1	0.494	1	0.11	1	1	1	1	0.118874
Sel I (Y) - Sel II (G+X+Y)	2	1	0.632	1	0.035	1	1	1	1	0.122111
Sel I (G) - Sel II (X)	0	0.978	0.523	0.993	0.354	0.007	0.994	0.997	0.153	0.117205
Sel I (G) - Sel II (X)	-2	0.076	0.006	0.104	0.052	0	0.192	0.185	0.001	0.0613097
Sel I (G) - Sel II (X)	-1	0.533	0.069	0.648	0.026	0	0.789	0.779	0.07	0.0667199
Sel I (G) - Sel II (X)	-0.5	0.874	0.154	0.96	0.021	0.002	0.99	0.986	0.316	0.0798781
Sel I (G) - Sel II (X)	0.5	0.887	0.156	0.954	0.014	0.002	0.991	0.988	0.305	0.0865572
Sel I (G) - Sel II (X)	1	0.533	0.08	0.64	0.028	0.002	0.791	0.756	0.061	0.0735858
Sel I (G) - Sel II (X)	2	0.102	0.007	0.137	0.047	0	0.229	0.202	0	0.0680629
Sel I (G) - Sel II (Y)	0	0.978	0.523	0.993	0.354	0.007	0.994	0.997	0.153	0.117205
Sel I (G) - Sel II (Y)	-2	0.727	0.156	0.859	0.066	0.001	0.95	0.934	0.089	0.0615205
Sel I (G) - Sel II (Y)	-1	0.889	0.199	0.959	0.085	0.002	0.984	0.975	0.162	0.0665623
Sel I (G) - Sel II (Y)	-0.5	0.953	0.199	0.99	0.095	0.012	0.998	0.998	0.345	0.0797849
Sel I (G) - Sel II (Y)	0.5	0.962	0.224	0.99	0.116	0.012	0.998	0.994	0.331	0.0867126
Sel I (G) - Sel II (Y)	1	0.884	0.24	0.952	0.1	0	0.982	0.98	0.141	0.0732519
Sel I (G) - Sel II (Y)	2	0.728	0.163	0.844	0.068	0	0.941	0.929	0.073	0.0679156
Sel I (G) - Sel II (G)	0	0.978	0.523	0.993	0.354	0.007	0.994	0.997	0.153	0.117205
Sel I (G) - Sel II (G)	-2	0.129	0.003	0.015	0.088	0.047	0.06	0.054	0.031	0.061497
Sel I (G) - Sel II (G)	-1	0.201	0.001	0.039	0.141	0.083	0.12	0.101	0.076	0.0669347
Sel I (G) - Sel II (G)	-0.5	0.514	0.006	0.186	0.207	0.287	0.405	0.353	0.314	0.0796867
Sel I (G) - Sel II (G)	0.5	0.489	0.006	0.156	0.203	0.261	0.351	0.308	0.263	0.0865694
Sel I (G) - Sel II (G)	1	0.189	0.004	0.037	0.106	0.096	0.115	0.082	0.065	0.073349
Sel I (G) - Sel II (G)	2	0.113	0	0.011	0.078	0.041	0.046	0.034	0.03	0.0679767
Sel I (G) - Sel II (X+Y)	0	0.978	0.523	0.993	0.354	0.007	0.994	0.997	0.153	0.117205
Sel I (G) - Sel II (X+Y)	-2	0.664	0.11	0.458	0.118	0.083	0.684	0.719	0.135	0.0613925
Sel I (G) - Sel II (X+Y)	-1	0.043	0.003	0.019	0.029	0	0.084	0.099	0	0.0664694
Sel I (G) - Sel II (X+Y)	-0.5	0.548	0.086	0.799	0.014	0.001	0.89	0.833	0.126	0.0793127
Sel I (G) - Sel II (X+Y)	0.5	0.562	0.098	0.799	0.01	0.002	0.89	0.837	0.149	0.0866348
Sel I (G) - Sel II (X+Y)	1	0.037	0.007	0.027	0.022	0	0.093	0.089	0	0.0732478
Sel I (G) - Sel II (X+Y)	2	0.71	0.124	0.532	0.142	0.075	0.756	0.766	0.143	0.0678953
Sel I (G) - Sel II (G+X)	0	0.978	0.523	0.993	0.354	0.007	0.994	0.997	0.153	0.117205
Sel I (G) - Sel II (G+X)	-2	0.144	0.031	0.647	0.123	0.037	0.519	0.606	0	0.061315
Sel I (G) - Sel II (G+X)	-1	0.079	0.016	0.595	0.177	0.06	0.418	0.498	0	0.0664725
Sel I (G) - Sel II (G+X)	-0.5	0.029	0	0.128	0.364	0.22	0.074	0.086	0	0.0797114
Sel I (G) - Sel II (G+X)	0.5	0.032	0.003	0.196	0.348	0.16	0.107	0.138	0	0.08656
Sel I (G) - Sel II (G+X)	1	0.08	0.014	0.64	0.167	0.059	0.428	0.515	0	0.0734075
Sel I (G) - Sel II (G+X)	2	0.117	0.033	0.609	0.128	0.065	0.461	0.529	0	0.0680753
Sel I (G) - Sel II (G+Y)	0	0.978	0.523	0.993	0.354	0.007	0.994	0.997	0.153	0.117205
Sel I (G) - Sel II (G+Y)	-2	0.997	0.124	0.921	0.267	0.038	0.997	0.994	0.231	0.0615148
Sel I (G) - Sel II (G+Y)	-1	0.98	0.1	0.932	0.23	0.024	0.992	0.985	0.16	0.066632
Sel I (G) - Sel II (G+Y)	-0.5	0.658	0.02	0.568	0.071	0.001	0.798	0.732	0.013	0.0796335
Sel I (G) - Sel II (G+Y)	0.5	0.717	0.041	0.636	0.078	0	0.855	0.805	0.012	0.0869807
Sel I (G) - Sel II (G+Y)	1	0.972	0.089	0.883	0.197	0.005	0.983	0.972	0.108	0.0734389
Sel I (G) - Sel II (G+Y)	2	0.984	0.131	0.832	0.245	0.007	0.988	0.978	0.091	0.0677847
Sel I (G) - Sel II (G+X+Y)	0	0.978	0.523	0.993	0.354	0.007	0.994	0.997	0.153	0.117205
Sel I (G) - Sel II (G+X+Y)	-2	0.983	0.196	0.659	0.275	0.008	0.992	0.995	0.052	0.0612154
Sel I (G) - Sel II (G+X+Y)	-1	0.972	0.185	0.851	0.192	0.008	0.997	0.996	0.08	0.0666656
Sel I (G) - Sel II (G+X+Y)	-0.5	0.743	0.082	0.903	0.075	0.007	0.935	0.923	0.032	0.0796079
Sel I (G) - Sel II (G+X+Y)	0.5	0.801	0.072	0.941	0.056	0.003	0.96	0.957	0.034	0.0863986
Sel I (G) - Sel II (G+X+Y)	1	0.968	0.18	0.862	0.211	0.004	0.992	0.994	0.04	0.073274
Sel I (G) - Sel II (G+X+Y)	2	0.966	0.199	0.678	0.242	0.003	0.988	0.984	0.01	0.0678645
Sel I (X+Y) - Sel II (X)	0	0.978	0.523	0.993	0.354	0.007	0.994	0.997	0.153	0.117205
Sel I (X+Y) - Sel II (X)	-2	0.182	0.009	0.023	0.355	0.718	0.069	0.107	0.105	0.0978991
Sel I (X+Y) - Sel II (X)	-1	0.189	0.146	0.297	0.053	0	0.566	0.644	0	0.100127
Sel I (X+Y) - Sel II (X)	-0.5	0.753	0.342	0.781	0.012	0	0.925	0.939	0.011	0.107314
Sel I (X+Y) - Sel II (X)	0.5	0.806	0.366	0.803	0.011	0	0.952	0.957	0.022	0.109658
Sel I (X+Y) - Sel II (X)	1	0.179	0.129	0.283	0.098	0	0.551	0.648	0	0.102344
Sel I (X+Y) - Sel II (X)	2	0.205	0.018	0.026	0.557	0.844	0.074	0.117	0.157	0.100858
Sel I (X+Y) - Sel II (Y)	0	0.978	0.523	0.993	0.354	0.007	0.994	0.997	0.153	0.117205
Sel I (X+Y) - Sel II (Y)	-2	0.669	0.278	0.937	0.029	0	0.978	0.966	0.182	0.0825727
Sel I (X+Y) - Sel II (Y)	-1	0.939	0.39	0.987	0.017	0.272	0.996	0.986	0.768	0.091065
Sel I (X+Y) - Sel II (Y)	-0.5	0.991	0.593	0.997	0.063	0.985	0.999	0.996	0.995	0.103576
Sel I (X+Y) - Sel II (Y)	0.5	0.992	0.617	0.998	0.071	0.99	1	0.997	0.997	0.1063
Sel I (X+Y) - Sel II (Y)	1	0.943	0.417	0.988	0.021	0.339	0.995	0.993	0.814	0.0931284
Sel I (X+Y) - Sel II (Y)	2	0.758	0.314	0.946	0.029	0.001	0.979	0.974	0.248	0.0860531
Sel I (X+Y) - Sel II (G)	0	0.978	0.523	0.993	0.354	0.007	0.994	0.997	0.153	0.117205
Sel I (X+Y) - Sel II (G)	-2	0.066	0.039	0.066	0.431	0.771	0.134	0.234	0.076	0.0980314
Sel I (X+Y) - Sel II (G)	-1	0.038	0.058	0.185	0.372	0	0.276	0.392	0	0.0991795
Sel I (X+Y) - Sel II (G)	-0.5	0.41	0.172	0.545	0	0	0.681	0.721	0	0.105987
Sel I (X+Y) - Sel II (G)	0.5	0.45	0.167	0.59	0	0	0.696	0.753	0	0.108301
Sel I (X+Y) - Sel II (G)	1	0.03	0.063	0.189	0.48	0	0.273	0.372	0	0.100855
Sel I (X+Y) - Sel II (G)	2	0.098	0.027	0.069	0.471	0.933	0.123	0.234	0.176	0.100447
Sel I (X+Y) - Sel II (X+Y)	0	0.978	0.523	0.993	0.354	0.007	0.994	0.997	0.153	0.117205
Sel I (X+Y) - Sel II (X+Y)	-2	1	0.54	0.988	1	1	1	0.994	1	0.12074
Sel I (X+Y) - Sel II (X+Y)	-1	0.952	0.071	0.395	0.916	1	0.743	0.421	1	0.11454
Sel I (X+Y) - Sel II (X+Y)	-0.5	0.027	0.029	0.099	0.36	0.33	0.322	0.468	0.004	0.113798
Sel I (X+Y) - Sel II (X+Y)	0.5	0.025	0.03	0.109	0.301	0.231	0.337	0.53	0.005	0.115323
Sel I (X+Y) - Sel II (X+Y)	1	0.899	0.042	0.302	0.776	1	0.636	0.313	0.996	0.116512
Sel I (X+Y) - Sel II (X+Y)	2	1	0.55	0.99	1	1	1	0.997	1	0.1226
Sel I (X+Y) - Sel II (G+X)	0	0.978	0.523	0.993	0.354	0.007	0.994	0.997	0.153	0.117205
Sel I (X+Y) - Sel II (G+X)	-2	0.458	0.009	0.271	0.207	0.609	0.549	0.29	0.858	0.0918038
Sel I (X+Y) - Sel II (G+X)	-1	0.155	0.005	0.144	0.01	0	0.228	0.122	0.116	0.0967776
Sel I (X+Y) - Sel II (G+X)	-0.5	0.03	0.017	0.01	0.102	0	0.022	0.056	0	0.10704
Sel I (X+Y) - Sel II (G+X)	0.5	0.027	0.027	0.006	0.096	0	0.033	0.072	0	0.109547
Sel I (X+Y) - Sel II (G+X)	1	0.118	0.007	0.099	0.005	0	0.171	0.088	0.063	0.100287
Sel I (X+Y) - Sel II (G+X)	2	0.361	0.006	0.145	0.155	0.321	0.379	0.171	0.746	0.0951615
Sel I (X+Y) - Sel II (G+Y)	0	0.978	0.523	0.993	0.354	0.007	0.994	0.997	0.153	0.117205
Sel I (X+Y) - Sel II (G+Y)	-2	1	0.547	1	0.178	1	1	0.999	1	0.0913841
Sel I (X+Y) - Sel II (G+Y)	-1	1	0.635	1	0.013	1	1	1	1	0.0956057
Sel I (X+Y) - Sel II (G+Y)	-0.5	0.876	0.344	0.995	0.028	0.005	0.997	0.989	0.491	0.106135
Sel I (X+Y) - Sel II (G+Y)	0.5	0.931	0.419	0.998	0.022	0.002	0.997	0.999	0.601	0.108265
Sel I (X+Y) - Sel II (G+Y)	1	1	0.587	1	0.023	0.998	1	1	1	0.0996728
Sel I (X+Y) - Sel II (G+Y)	2	1	0.541	1	0.11	1	1	1	1	0.094834
Sel I (X+Y) - Sel II (G+X+Y)	0	0.978	0.523	0.993	0.354	0.007	0.994	0.997	0.153	0.117205
Sel I (X+Y) - Sel II (G+X+Y)	-2	1	0.743	1	0.286	1	1	1	1	0.0982231
Sel I (X+Y) - Sel II (G+X+Y)	-1	1	0.715	1	0.004	1	1	1	1	0.100927
Sel I (X+Y) - Sel II (G+X+Y)	-0.5	0.95	0.322	0.998	0.204	0.972	0.998	0.983	0.995	0.108459
Sel I (X+Y) - Sel II (G+X+Y)	0.5	0.951	0.353	1	0.225	0.956	1	0.996	0.992	0.110868
Sel I (X+Y) - Sel II (G+X+Y)	1	1	0.709	1	0.004	1	1	1	1	0.103977
Sel I (X+Y) - Sel II (G+X+Y)	2	1	0.733	1	0.418	1	1	1	1	0.100755
Sel I (G+X) - Sel II (X)	0	0.978	0.523	0.993	0.354	0.007	0.994	0.997	0.153	0.117205
Sel I (G+X) - Sel II (X)	-2	0.043	0.002	0.123	0.035	0.002	0.251	0.184	0.021	0.0253259
Sel I (G+X) - Sel II (X)	-1	0.301	0.041	0.42	0.027	0.009	0.615	0.517	0.185	0.0256069
Sel I (G+X) - Sel II (X)	-0.5	0.875	0.189	0.938	0.193	0.481	0.966	0.967	0.805	0.038372
Sel I (G+X) - Sel II (X)	0.5	0.894	0.23	0.94	0.163	0.425	0.965	0.964	0.784	0.0403351
Sel I (G+X) - Sel II (X)	1	0.354	0.047	0.454	0.025	0.014	0.617	0.533	0.181	0.0289036
Sel I (G+X) - Sel II (X)	2	0.069	0.004	0.141	0.039	0.001	0.236	0.177	0.018	0.0281064
Sel I (G+X) - Sel II (Y)	0	0.978	0.523	0.993	0.354	0.007	0.994	0.997	0.153	0.117205
Sel I (G+X) - Sel II (Y)	-2	0.142	0.002	0.071	0.08	0.04	0.194	0.216	0.004	0.025283
Sel I (G+X) - Sel II (Y)	-1	0.386	0.025	0.238	0.04	0.103	0.559	0.581	0.039	0.0256018
Sel I (G+X) - Sel II (Y)	-0.5	0.804	0.154	0.779	0.014	0.242	0.959	0.963	0.211	0.0383112
Sel I (G+X) - Sel II (Y)	0.5	0.797	0.129	0.733	0.007	0.278	0.939	0.95	0.172	0.0402828
Sel I (G+X) - Sel II (Y)	1	0.436	0.033	0.277	0.039	0.093	0.581	0.601	0.014	0.0290896
Sel I (G+X) - Sel II (Y)	2	0.233	0.015	0.136	0.039	0.057	0.306	0.333	0.01	0.0280193
Sel I (G+X) - Sel II (G)	0	0.978	0.523	0.993	0.354	0.007	0.994	0.997	0.153	0.117205
Sel I (G+X) - Sel II (G)	-2	0.072	0.002	0.022	0.05	0	0.111	0.094	0.001	0.0251901
Sel I (G+X) - Sel II (G)	-1	0.163	0.007	0.058	0.036	0	0.251	0.253	0.003	0.0255424
Sel I (G+X) - Sel II (G)	-0.5	0.45	0.075	0.247	0.013	0	0.735	0.755	0.001	0.0382423
Sel I (G+X) - Sel II (G)	0.5	0.445	0.058	0.266	0.015	0	0.731	0.744	0.001	0.0401983
Sel I (G+X) - Sel II (G)	1	0.2	0.007	0.065	0.05	0	0.31	0.279	0	0.0289414
Sel I (G+X) - Sel II (G)	2	0.109	0.002	0.03	0.051	0	0.169	0.157	0.002	0.027958
Sel I (G+X) - Sel II (X+Y)	0	0.978	0.523	0.993	0.354	0.007	0.994	0.997	0.153	0.117205
Sel I (G+X) - Sel II (X+Y)	-2	0.178	0.012	0.158	0.034	0.009	0.281	0.235	0.044	0.0253305
Sel I (G+X) - Sel II (X+Y)	-1	0.048	0.005	0.117	0.014	0.002	0.112	0.113	0.009	0.0255565
Sel I (G+X) - Sel II (X+Y)	-0.5	0.268	0.032	0.249	0.078	0.006	0.317	0.41	0.007	0.0382967
Sel I (G+X) - Sel II (X+Y)	0.5	0.246	0.036	0.21	0.088	0.003	0.269	0.344	0.004	0.0401965
Sel I (G+X) - Sel II (X+Y)	1	0.087	0.005	0.159	0.015	0	0.161	0.151	0.01	0.0289433
Sel I (G+X) - Sel II (X+Y)	2	0.333	0.044	0.315	0.014	0.006	0.464	0.412	0.066	0.0282347
Sel I (G+X) - Sel II (G+X)	0	0.978	0.523	0.993	0.354	0.007	0.994	0.997	0.153	0.117205
Sel I (G+X) - Sel II (G+X)	-2	0.407	0.011	0.225	0.242	0.785	0.387	0.391	0.525	0.025208
Sel I (G+X) - Sel II (G+X)	-1	0.383	0.015	0.19	0.208	0.689	0.361	0.349	0.392	0.0254283
Sel I (G+X) - Sel II (G+X)	-0.5	0.383	0.027	0.164	0.083	0.332	0.321	0.388	0.106	0.0384062
Sel I (G+X) - Sel II (G+X)	0.5	0.455	0.039	0.217	0.104	0.43	0.379	0.44	0.15	0.0399237
Sel I (G+X) - Sel II (G+X)	1	0.405	0.016	0.217	0.197	0.715	0.383	0.411	0.395	0.0287451
Sel I (G+X) - Sel II (G+X)	2	0.459	0.017	0.276	0.235	0.806	0.446	0.444	0.476	0.0281246
Sel I (G+X) - Sel II (G+Y)	0	0.978	0.523	0.993	0.354	0.007	0.994	0.997	0.153	0.117205
Sel I (G+X) - Sel II (G+Y)	-2	0.769	0.02	0.075	0.058	0.357	0.741	0.549	0.212	0.0253471
Sel I (G+X) - Sel II (G+Y)	-1	0.265	0.014	0.003	0.029	0.151	0.217	0.477	0.04	0.0255296
Sel I (G+X) - Sel II (G+Y)	-0.5	0.259	0.05	0.133	0.007	0.007	0.454	0.534	0.001	0.0383029
Sel I (G+X) - Sel II (G+Y)	0.5	0.244	0.047	0.06	0.006	0.008	0.373	0.452	0	0.0398622
Sel I (G+X) - Sel II (G+Y)	1	0.247	0.023	0.003	0.024	0.134	0.206	0.431	0.036	0.0288645
Sel I (G+X) - Sel II (G+Y)	2	0.516	0.008	0.022	0.031	0.227	0.489	0.518	0.101	0.0281094
Sel I (G+X) - Sel II (G+X+Y)	0	0.978	0.523	0.993	0.354	0.007	0.994	0.997	0.153	0.117205
Sel I (G+X) - Sel II (G+X+Y)	-2	0.465	0.014	0.008	0.02	0.014	0.453	0.595	0.012	0.0253443
Sel I (G+X) - Sel II (G+X+Y)	-1	0.537	0.064	0.002	0.061	0.003	0.546	0.829	0	0.0253941
Sel I (G+X) - Sel II (G+X+Y)	-0.5	0.762	0.096	0.576	0.048	0	0.894	0.902	0.002	0.0384549
Sel I (G+X) - Sel II (G+X+Y)	0.5	0.703	0.096	0.425	0.045	0	0.831	0.824	0.002	0.0402669
Sel I (G+X) - Sel II (G+X+Y)	1	0.463	0.041	0	0.071	0	0.448	0.698	0	0.0289326
Sel I (G+X) - Sel II (G+X+Y)	2	0.335	0.013	0	0.025	0.003	0.269	0.651	0.003	0.0281119
Sel I (G+Y) - Sel II (X)	0	0.978	0.523	0.993	0.354	0.007	0.994	0.997	0.153	0.117205
Sel I (G+Y) - Sel II (X)	-2	0.04	0.002	0.052	0.019	0.1	0.055	0.082	0.006	0.0404311
Sel I (G+Y) - Sel II (X)	-1	0.25	0.049	0.44	0.012	0.003	0.477	0.563	0	0.0441332
Sel I (G+Y) - Sel II (X)	-0.5	0.723	0.118	0.856	0.083	0	0.94	0.948	0.017	0.0612814
Sel I (G+Y) - Sel II (X)	0.5	0.767	0.148	0.877	0.086	0	0.944	0.956	0.015	0.0662355
Sel I (G+Y) - Sel II (X)	1	0.293	0.047	0.48	0.018	0.001	0.551	0.62	0	0.0511824
Sel I (G+Y) - Sel II (X)	2	0.03	0.006	0.056	0.011	0.067	0.055	0.089	0.004	0.0449439
Sel I (G+Y) - Sel II (Y)	0	0.978	0.523	0.993	0.354	0.007	0.994	0.997	0.153	0.117205
Sel I (G+Y) - Sel II (Y)	-2	0.49	0.11	0.581	0.046	0	0.794	0.815	0.024	0.0390321
Sel I (G+Y) - Sel II (Y)	-1	0.709	0.148	0.809	0.066	0	0.925	0.93	0.049	0.0449889
Sel I (G+Y) - Sel II (Y)	-0.5	0.878	0.209	0.956	0.09	0	0.99	0.991	0.137	0.0620774
Sel I (G+Y) - Sel II (Y)	0.5	0.887	0.214	0.952	0.105	0	0.992	0.988	0.134	0.0651496
Sel I (G+Y) - Sel II (Y)	1	0.712	0.17	0.816	0.084	0	0.927	0.921	0.05	0.0489037
Sel I (G+Y) - Sel II (Y)	2	0.522	0.12	0.622	0.05	0.001	0.806	0.816	0.033	0.0444137
Sel I (G+Y) - Sel II (G)	0	0.978	0.523	0.993	0.354	0.007	0.994	0.997	0.153	0.117205
Sel I (G+Y) - Sel II (G)	-2	0.223	0.02	0.321	0.018	0.003	0.558	0.59	0.016	0.0390997
Sel I (G+Y) - Sel II (G)	-1	0.284	0.039	0.346	0.019	0.011	0.603	0.621	0.027	0.0429129
Sel I (G+Y) - Sel II (G)	-0.5	0.513	0.084	0.458	0.019	0.077	0.792	0.826	0.081	0.0603454
Sel I (G+Y) - Sel II (G)	0.5	0.555	0.079	0.517	0.011	0.053	0.813	0.847	0.074	0.0655735
Sel I (G+Y) - Sel II (G)	1	0.311	0.039	0.409	0.015	0.009	0.677	0.703	0.024	0.0502201
Sel I (G+Y) - Sel II (G)	2	0.295	0.035	0.423	0.018	0.006	0.607	0.639	0.019	0.0441126
Sel I (G+Y) - Sel II (X+Y)	0	0.978	0.523	0.993	0.354	0.007	0.994	0.997	0.153	0.117205
Sel I (G+Y) - Sel II (X+Y)	-2	0.718	0.11	0.782	0.111	0.077	0.877	0.894	0.212	0.0387689
Sel I (G+Y) - Sel II (X+Y)	-1	0.049	0.001	0.068	0.023	0	0.066	0.104	0	0.0425477
Sel I (G+Y) - Sel II (X+Y)	-0.5	0.59	0.06	0.846	0.085	0.244	0.849	0.833	0.451	0.0603999
Sel I (G+Y) - Sel II (X+Y)	0.5	0.587	0.049	0.844	0.091	0.239	0.828	0.828	0.413	0.0651497
Sel I (G+Y) - Sel II (X+Y)	1	0.072	0.006	0.106	0.021	0	0.103	0.182	0	0.0502007
Sel I (G+Y) - Sel II (X+Y)	2	0.818	0.149	0.868	0.134	0.148	0.932	0.952	0.36	0.0439437
Sel I (G+Y) - Sel II (G+X)	0	0.978	0.523	0.993	0.354	0.007	0.994	0.997	0.153	0.117205
Sel I (G+Y) - Sel II (G+X)	-2	0.028	0.004	0.019	0.149	0.077	0.081	0.115	0.01	0.038997
Sel I (G+Y) - Sel II (G+X)	-1	0.025	0.001	0.018	0.08	0.065	0.075	0.119	0.005	0.0452474
Sel I (G+Y) - Sel II (G+X)	-0.5	0.053	0.01	0.093	0.023	0.001	0.191	0.279	0	0.0621543
Sel I (G+Y) - Sel II (G+X)	0.5	0.063	0.02	0.116	0.022	0.001	0.243	0.336	0	0.0657044
Sel I (G+Y) - Sel II (G+X)	1	0.027	0.007	0.039	0.088	0.037	0.11	0.172	0.001	0.0497474
Sel I (G+Y) - Sel II (G+X)	2	0.034	0.005	0.025	0.115	0.055	0.108	0.166	0.004	0.0452376
Sel I (G+Y) - Sel II (G+Y)	0	0.978	0.523	0.993	0.354	0.007	0.994	0.997	0.153	0.117205
Sel I (G+Y) - Sel II (G+Y)	-2	0.99	0.186	0.588	0.521	0.86	0.985	0.939	0.683	0.0398305
Sel I (G+Y) - Sel II (G+Y)	-1	0.99	0.168	0.659	0.524	0.859	0.969	0.921	0.743	0.0436909
Sel I (G+Y) - Sel II (G+Y)	-0.5	0.844	0.079	0.503	0.139	0.298	0.888	0.819	0.335	0.0607224
Sel I (G+Y) - Sel II (G+Y)	0.5	0.818	0.09	0.444	0.156	0.232	0.88	0.812	0.26	0.0665264
Sel I (G+Y) - Sel II (G+Y)	1	0.982	0.141	0.574	0.416	0.77	0.969	0.914	0.648	0.0518588
Sel I (G+Y) - Sel II (G+Y)	2	0.986	0.184	0.501	0.52	0.803	0.974	0.922	0.639	0.0459449
Sel I (G+Y) - Sel II (G+X+Y)	0	0.978	0.523	0.993	0.354	0.007	0.994	0.997	0.153	0.117205
Sel I (G+Y) - Sel II (G+X+Y)	-2	0.991	0.221	0.658	0.452	0.658	0.99	0.984	0.542	0.0395028
Sel I (G+Y) - Sel II (G+X+Y)	-1	0.999	0.235	0.778	0.441	0.768	0.992	0.987	0.672	0.0433908
Sel I (G+Y) - Sel II (G+X+Y)	-0.5	0.932	0.163	0.794	0.264	0.61	0.961	0.941	0.725	0.060751
Sel I (G+Y) - Sel II (G+X+Y)	0.5	0.926	0.152	0.682	0.224	0.416	0.956	0.916	0.584	0.0656269
Sel I (G+Y) - Sel II (G+X+Y)	1	0.985	0.228	0.649	0.385	0.594	0.973	0.957	0.541	0.0505449
Sel I (G+Y) - Sel II (G+X+Y)	2	0.978	0.224	0.472	0.354	0.512	0.973	0.966	0.378	0.0441975
Sel I (G+X+Y) - Sel II (X)	0	0.978	0.523	0.993	0.354	0.007	0.994	0.997	0.153	0.117205
Sel I (G+X+Y) - Sel II (X)	-2	0.043	0	0.028	0.032	0	0.104	0.086	0	0.0281161
Sel I (G+X+Y) - Sel II (X)	-1	0.071	0	0.046	0.034	0	0.137	0.112	0.003	0.0251167
Sel I (G+X+Y) - Sel II (X)	-0.5	0.441	0.044	0.481	0.045	0	0.693	0.675	0.025	0.0290442
Sel I (G+X+Y) - Sel II (X)	0.5	0.537	0.068	0.6	0.028	0	0.793	0.793	0.008	0.0374955
Sel I (G+X+Y) - Sel II (X)	1	0.108	0.005	0.104	0.069	0	0.244	0.203	0.004	0.0274716
Sel I (G+X+Y) - Sel II (X)	2	0.043	0.003	0.023	0.042	0	0.12	0.096	0	0.0283473
Sel I (G+X+Y) - Sel II (Y)	0	0.978	0.523	0.993	0.354	0.007	0.994	0.997	0.153	0.117205
Sel I (G+X+Y) - Sel II (Y)	-2	0.051	0.005	0.033	0.047	0	0.083	0.104	0.001	0.0271855
Sel I (G+X+Y) - Sel II (Y)	-1	0.094	0.008	0.041	0.032	0.001	0.201	0.194	0	0.025333
Sel I (G+X+Y) - Sel II (Y)	-0.5	0.703	0.123	0.627	0.047	0.001	0.857	0.856	0.028	0.0316687
Sel I (G+X+Y) - Sel II (Y)	0.5	0.718	0.128	0.648	0.058	0	0.862	0.879	0.016	0.0347669
Sel I (G+X+Y) - Sel II (Y)	1	0.184	0.026	0.103	0.029	0	0.295	0.327	0.002	0.0279174
Sel I (G+X+Y) - Sel II (Y)	2	0.054	0.003	0.025	0.042	0	0.102	0.11	0.002	0.0295411
Sel I (G+X+Y) - Sel II (G)	0	0.978	0.523	0.993	0.354	0.007	0.994	0.997	0.153	0.117205
Sel I (G+X+Y) - Sel II (G)	-2	0.074	0.002	0.037	0.021	0	0.16	0.149	0	0.0276778
Sel I (G+X+Y) - Sel II (G)	-1	0.258	0.026	0.148	0.024	0	0.431	0.44	0.002	0.0249872
Sel I (G+X+Y) - Sel II (G)	-0.5	0.767	0.167	0.792	0.018	0	0.946	0.967	0.029	0.0321131
Sel I (G+X+Y) - Sel II (G)	0.5	0.795	0.2	0.797	0.014	0.001	0.956	0.968	0.028	0.0339171
Sel I (G+X+Y) - Sel II (G)	1	0.354	0.054	0.207	0.021	0	0.504	0.5	0.005	0.0277079
Sel I (G+X+Y) - Sel II (G)	2	0.206	0.018	0.106	0.031	0	0.333	0.322	0.003	0.0286898
Sel I (G+X+Y) - Sel II (X+Y)	0	0.978	0.523	0.993	0.354	0.007	0.994	0.997	0.153	0.117205
Sel I (G+X+Y) - Sel II (X+Y)	-2	0.064	0.001	0.02	0.061	0	0.085	0.081	0	0.0279952
Sel I (G+X+Y) - Sel II (X+Y)	-1	0.047	0.001	0.043	0.079	0.012	0.044	0.058	0.001	0.0256298
Sel I (G+X+Y) - Sel II (X+Y)	-0.5	0.101	0.012	0.45	0.058	0.025	0.402	0.447	0	0.0298659
Sel I (G+X+Y) - Sel II (X+Y)	0.5	0.138	0.012	0.509	0.046	0.012	0.486	0.534	0	0.0374303
Sel I (G+X+Y) - Sel II (X+Y)	1	0.047	0.001	0.038	0.079	0.009	0.048	0.06	0.001	0.027928
Sel I (G+X+Y) - Sel II (X+Y)	2	0.07	0.001	0.032	0.063	0.008	0.118	0.122	0	0.0295304
Sel I (G+X+Y) - Sel II (G+X)	0	0.978	0.523	0.993	0.354	0.007	0.994	0.997	0.153	0.117205
Sel I (G+X+Y) - Sel II (G+X)	-2	0.045	0.004	0.187	0.183	0.034	0.193	0.25	0.001	0.0295467
Sel I (G+X+Y) - Sel II (G+X)	-1	0.032	0.008	0.15	0.254	0.05	0.166	0.223	0.002	0.0265066
Sel I (G+X+Y) - Sel II (G+X)	-0.5	0.057	0.015	0.222	0.196	0.006	0.271	0.374	0.001	0.033166
Sel I (G+X+Y) - Sel II (G+X)	0.5	0.045	0.014	0.233	0.202	0.008	0.271	0.372	0	0.0355576
Sel I (G+X+Y) - Sel II (G+X)	1	0.036	0.008	0.182	0.273	0.044	0.216	0.284	0.003	0.0293694
Sel I (G+X+Y) - Sel II (G+X)	2	0.031	0.004	0.188	0.207	0.046	0.204	0.262	0.002	0.0299352
Sel I (G+X+Y) - Sel II (G+Y)	0	0.978	0.523	0.993	0.354	0.007	0.994	0.997	0.153	0.117205
Sel I (G+X+Y) - Sel II (G+Y)	-2	0.596	0.048	0.013	0.04	0	0.658	0.671	0	0.0282284
Sel I (G+X+Y) - Sel II (G+Y)	-1	0.192	0.02	0.001	0.028	0.001	0.232	0.306	0	0.0260363
Sel I (G+X+Y) - Sel II (G+Y)	-0.5	0.196	0.008	0.047	0.025	0.053	0.124	0.074	0.138	0.0325993
Sel I (G+X+Y) - Sel II (G+Y)	0.5	0.179	0.007	0.025	0.017	0.03	0.11	0.068	0.093	0.0351812
Sel I (G+X+Y) - Sel II (G+Y)	1	0.144	0.013	0	0.026	0.001	0.177	0.189	0.001	0.0288104
Sel I (G+X+Y) - Sel II (G+Y)	2	0.416	0.038	0.004	0.029	0	0.466	0.551	0	0.0303303
Sel I (G+X+Y) - Sel II (G+X+Y)	0	0.978	0.523	0.993	0.354	0.007	0.994	0.997	0.153	0.117205
Sel I (G+X+Y) - Sel II (G+X+Y)	-2	0.893	0.087	0.118	0.031	0	0.943	0.96	0.005	0.0283636
Sel I (G+X+Y) - Sel II (G+X+Y)	-1	0.568	0.024	0.032	0.014	0	0.691	0.805	0.001	0.0259209
Sel I (G+X+Y) - Sel II (G+X+Y)	-0.5	0.508	0.032	0.017	0.094	0.004	0.458	0.34	0.001	0.0310806
Sel I (G+X+Y) - Sel II (G+X+Y)	0.5	0.496	0.034	0.012	0.086	0.001	0.431	0.358	0	0.0354303
Sel I (G+X+Y) - Sel II (G+X+Y)	1	0.284	0.006	0.001	0.055	0	0.252	0.405	0	0.0280956
Sel I (G+X+Y) - Sel II (G+X+Y)	2	0.576	0.028	0.023	0.02	0	0.685	0.8	0.001	0.0285866

## Sheet: Fig G in S6 Text  Estimation
Selection_mechanism	Selection_effect	Weighted.Median	MBE	MR-Robust	MR-Egger	MR-IVW	MR-Lasso	Contamination.Mixture	MR-RAPS	R2
Sel I (X) - Sel II (X)	0	0.0431677	-0.00744018	0.0127688	0.433919	0.227459	0.00671482	-0.000993607	0.13058	0.114107
	-2	-0.139426	-0.117069	-0.163923	-0.0938865	-0.180169	-0.147575	-0.152047	-0.168977	0.071016
	-1	-0.062349	-0.0620499	-0.0792848	-0.00226186	-0.090015	-0.0663952	-0.0690965	-0.0713904	0.0927988
	-0.5	-0.0335097	-0.0243887	-0.0441505	0.0220285	-0.0503251	-0.0342756	-0.0354987	-0.0327097	0.106727
	0.5	-0.0317133	-0.02238	-0.0446886	0.019077	-0.0520416	-0.0335404	-0.0359359	-0.0341301	0.10836
	1	-0.0657249	-0.0527263	-0.0826092	-0.000632621	-0.090889	-0.0691401	-0.0719082	-0.0734935	0.0940945
	2	-0.138296	-0.106196	-0.16466	-0.0937913	-0.17778	-0.146165	-0.14914	-0.16825	0.0729102
Sel I (X) - Sel II (Y)	0	0.0431677	-0.00744018	0.0127688	0.433919	0.227459	0.00671482	-0.000993607	0.13058	0.114107
	-2	-0.060595	-0.00101442	-0.0555165	-0.300854	-0.122806	-0.0283964	-0.0146819	-0.114284	0.0708236
	-1	-0.052253	-0.00187774	-0.0462143	-0.340737	-0.125153	-0.0135304	0.00389848	-0.115648	0.0924631
	-0.5	-0.0500645	0.00889229	-0.0380713	-0.368594	-0.120844	-0.00715094	0.0102755	-0.117768	0.107079
	0.5	-0.0472465	-0.00384619	-0.0414609	-0.382441	-0.0969742	-0.00878584	0.00708198	-0.11896	0.108122
	1	-0.0467435	-0.00623457	-0.0479497	-0.353427	-0.0832271	-0.0148738	0.00125615	-0.115256	0.0944496
	2	-0.0496381	0.00335853	-0.0561348	-0.300976	-0.0707058	-0.0235617	-0.0120119	-0.114504	0.0728607
Sel I (X) - Sel II (G)	0	0.0431677	-0.00744018	0.0127688	0.433919	0.227459	0.00671482	-0.000993607	0.13058	0.114107
Sel I (X) - Sel II (G)	-2	0.111687	0.156028	0.104189	0.0704734	-0.130443	0.163259	0.18162	-0.0498095	0.0708331
Sel I (X) - Sel II (G)	-1	0.0778161	0.0935381	0.0707616	0.0684723	-0.102116	0.115604	0.131494	-0.0436333	0.0925953
Sel I (X) - Sel II (G)	-0.5	0.0430096	0.0526662	0.0381281	0.0696164	-0.112335	0.0744617	0.0890402	-0.0626781	0.106826
Sel I (X) - Sel II (G)	0.5	0.0508988	0.0790492	0.0467927	0.054995	-0.109391	0.0826778	0.0967112	-0.0567555	0.108353
Sel I (X) - Sel II (G)	1	0.0825527	0.118919	0.0788816	0.0661833	-0.10358	0.121718	0.138087	-0.0395138	0.0944172
Sel I (X) - Sel II (G)	2	0.118829	0.121789	0.117549	0.0575179	-0.124555	0.177546	0.196817	-0.0412894	0.0728329
Sel I (X) - Sel II (X+Y)	0	0.0431677	-0.00744018	0.0127688	0.433919	0.227459	0.00671482	-0.000993607	0.13058	0.114107
Sel I (X) - Sel II (X+Y)	-2	-0.31627	-0.32337	-0.344583	-0.0490944	-0.21186	-0.377637	-0.385922	-0.289194	0.0709396
Sel I (X) - Sel II (X+Y)	-1	-0.143236	-0.155222	-0.170785	0.0662632	-0.0470306	-0.187669	-0.194987	-0.0884952	0.0927541
Sel I (X) - Sel II (X+Y)	-0.5	-0.0178435	-0.259419	-0.0450228	0.197328	0.0887385	-0.0542752	-0.0611262	0.0583052	0.10671
Sel I (X) - Sel II (X+Y)	0.5	-0.0136089	-0.0414552	-0.0444273	0.19749	0.101714	-0.0540899	-0.0608766	0.0604587	0.107718
Sel I (X) - Sel II (X+Y)	1	-0.13382	-0.172771	-0.169362	0.0925955	-0.0187037	-0.183711	-0.191592	-0.0777612	0.0943267
Sel I (X) - Sel II (X+Y)	2	-0.322747	-0.310992	-0.363274	-0.0611822	-0.201357	-0.393595	-0.401353	-0.303715	0.0723917
Sel I (X) - Sel II (G+X)	0	0.0431677	-0.00744018	0.0127688	0.433919	0.227459	0.00671482	-0.000993607	0.13058	0.114107
Sel I (X) - Sel II (G+X)	-2	-0.187593	-0.170623	-0.210286	-0.368143	-0.185489	-0.190928	-0.182375	-0.280615	0.0710268
Sel I (X) - Sel II (G+X)	-1	-0.137933	-0.110016	-0.151952	-0.307906	-0.136259	-0.13587	-0.13045	-0.196792	0.0927173
Sel I (X) - Sel II (G+X)	-0.5	-0.105879	-0.0819873	-0.11693	-0.292845	-0.102962	-0.104009	-0.0983596	-0.151006	0.106554
Sel I (X) - Sel II (G+X)	0.5	-0.101685	-0.0478524	-0.111617	-0.28251	-0.0993401	-0.100649	-0.0952618	-0.14763	0.108145
Sel I (X) - Sel II (G+X)	1	-0.137367	-0.109474	-0.151621	-0.313119	-0.136542	-0.139472	-0.132146	-0.198312	0.094184
Sel I (X) - Sel II (G+X)	2	-0.186444	-0.126143	-0.205909	-0.364611	-0.189416	-0.18979	-0.180597	-0.280829	0.0730025
Sel I (X) - Sel II (G+Y)	0	0.0431677	-0.00744018	0.0127688	0.433919	0.227459	0.00671482	-0.000993607	0.13058	0.114107
Sel I (X) - Sel II (G+Y)	-2	-0.419575	-0.294657	-0.473658	-0.0985515	-0.637276	-0.443539	-0.409948	-0.707971	0.0709195
Sel I (X) - Sel II (G+Y)	-1	-0.301922	-0.199387	-0.337808	-0.0411934	-0.459019	-0.315924	-0.293976	-0.489999	0.092655
Sel I (X) - Sel II (G+Y)	-0.5	-0.226981	-0.170876	-0.249112	-0.0274483	-0.361496	-0.231784	-0.214079	-0.375204	0.106383
Sel I (X) - Sel II (G+Y)	0.5	-0.206849	-0.174913	-0.22574	-0.000736451	-0.330024	-0.212495	-0.195673	-0.353248	0.107774
Sel I (X) - Sel II (G+Y)	1	-0.285504	-0.207377	-0.320381	-0.0273675	-0.434894	-0.301618	-0.28226	-0.47678	0.094163
Sel I (X) - Sel II (G+Y)	2	-0.3943	-0.244482	-0.440209	-0.0698654	-0.595869	-0.41557	-0.387746	-0.678599	0.0726925
Sel I (X) - Sel II (G+X+Y)	0	0.0431677	-0.00744018	0.0127688	0.433919	0.227459	0.00671482	-0.000993607	0.13058	0.114107
Sel I (X) - Sel II (G+X+Y)	-2	-0.466862	-0.358864	-0.487518	-0.434233	-0.639158	-0.497336	-0.475474	-0.681504	0.070873
Sel I (X) - Sel II (G+X+Y)	-1	-0.3422	-0.273736	-0.35832	-0.327026	-0.4743	-0.36617	-0.350446	-0.482932	0.0924242
Sel I (X) - Sel II (G+X+Y)	-0.5	-0.251419	-0.196455	-0.25262	-0.254383	-0.357022	-0.262599	-0.251737	-0.350271	0.106658
Sel I (X) - Sel II (G+X+Y)	0.5	-0.239487	-0.180398	-0.240339	-0.248553	-0.341078	-0.252153	-0.242823	-0.337574	0.107799
Sel I (X) - Sel II (G+X+Y)	1	-0.312961	-0.216919	-0.319916	-0.301862	-0.435443	-0.334624	-0.321842	-0.443915	0.0940209
Sel I (X) - Sel II (G+X+Y)	2	-0.432084	-0.406663	-0.447967	-0.417897	-0.597167	-0.463679	-0.444772	-0.63835	0.0730009
Sel I (Y) - Sel II (X)	0	0.0431677	-0.00744018	0.0127688	0.433919	0.227459	0.00671482	-0.000993607	0.13058	0.114107
Sel I (Y) - Sel II (X)	-2	-0.0758475	-0.0668139	-0.0683216	-0.253644	-0.17094	-0.073195	-0.0696907	-0.0940235	0.116472
Sel I (Y) - Sel II (X)	-1	-0.0202134	-0.00923854	-0.0236615	-0.0195425	-0.0624706	-0.0275083	-0.0275096	-0.0188355	0.114903
Sel I (Y) - Sel II (X)	-0.5	0.0165677	-0.0081525	0.00329409	0.148175	0.0136456	-0.00178933	-0.00471995	0.0328695	0.11444
Sel I (Y) - Sel II (X)	0.5	0.0122809	0.00881935	0.000946943	0.131995	0.00747802	-0.00200815	-0.00528505	0.0277612	0.114483
Sel I (Y) - Sel II (X)	1	-0.0215255	-0.0332209	-0.0256534	-0.0294362	-0.0619178	-0.0301907	-0.03038	-0.0195554	0.115105
Sel I (Y) - Sel II (X)	2	-0.0757875	-0.0534008	-0.0694156	-0.241083	-0.164049	-0.0754907	-0.0712421	-0.0923372	0.115769
Sel I (Y) - Sel II (Y)	0	0.0431677	-0.00744018	0.0127688	0.433919	0.227459	0.00671482	-0.000993607	0.13058	0.114107
Sel I (Y) - Sel II (Y)	-2	-0.0506092	-0.00870382	-0.0239498	-0.432385	-0.221908	-0.0183199	-0.00693389	-0.111467	0.120559
Sel I (Y) - Sel II (Y)	-1	-0.0478802	0.00692986	-0.0202077	-0.482882	-0.244524	-0.0154395	-0.00538574	-0.120243	0.117367
Sel I (Y) - Sel II (Y)	-0.5	-0.0391675	-0.0101806	-0.018346	-0.432452	-0.230695	-0.0157728	-0.00803139	-0.11386	0.115129
Sel I (Y) - Sel II (Y)	0.5	-0.0362171	-0.0122064	-0.0188104	-0.469134	-0.197643	-0.0147761	-0.00716456	-0.114211	0.114837
Sel I (Y) - Sel II (Y)	1	-0.0404763	0.0142073	-0.021273	-0.497185	-0.201559	-0.0144473	-0.00646533	-0.121593	0.116185
Sel I (Y) - Sel II (Y)	2	-0.0438685	-0.0681636	-0.0255823	-0.412996	-0.178131	-0.0184518	-0.00882501	-0.11196	0.119382
Sel I (Y) - Sel II (G)	0	0.0431677	-0.00744018	0.0127688	0.433919	0.227459	0.00671482	-0.000993607	0.13058	0.114107
Sel I (Y) - Sel II (G)	-2	-0.003621	0.0153002	0.00213021	-0.0912816	-0.0378863	0.00186369	0.00564134	-0.0208986	0.116083
Sel I (Y) - Sel II (G)	-1	0.0117378	0.00213793	0.00378034	0.072222	0.0178124	0.00506382	0.00534121	0.00395618	0.115131
Sel I (Y) - Sel II (G)	-0.5	0.0178438	0.0106172	0.00420203	0.188586	0.056489	0.00700328	0.00582671	0.0213513	0.114232
Sel I (Y) - Sel II (G)	0.5	0.016882	0.0140795	0.00281509	0.186822	0.0572568	0.00561161	0.00486164	0.0211356	0.114534
Sel I (Y) - Sel II (G)	1	0.0115831	0.0253521	0.00517495	0.0620154	0.0184418	0.0076415	0.00973012	0.00555553	0.114849
Sel I (Y) - Sel II (G)	2	-0.00403577	0.0153899	0.00119867	-0.0934073	-0.0356907	0.00120113	0.00414078	-0.020249	0.115649
Sel I (Y) - Sel II (X+Y)	0	0.0431677	-0.00744018	0.0127688	0.433919	0.227459	0.00671482	-0.000993607	0.13058	0.114107
Sel I (Y) - Sel II (X+Y)	-2	-0.294895	-0.250052	-0.282139	-0.610377	-0.403829	-0.285195	-0.283573	-0.348408	0.11676
Sel I (Y) - Sel II (X+Y)	-1	-0.187436	-0.174645	-0.184911	-0.395017	-0.246261	-0.188798	-0.188801	-0.202177	0.115185
Sel I (Y) - Sel II (X+Y)	-0.5	-0.075001	-0.0890874	-0.0789447	-0.150599	-0.0808736	-0.0818332	-0.084445	-0.0470127	0.114764
Sel I (Y) - Sel II (X+Y)	0.5	-0.0700888	-0.079867	-0.0821295	-0.143054	-0.0475951	-0.0841438	-0.0861491	-0.0480656	0.114645
Sel I (Y) - Sel II (X+Y)	1	-0.186995	-0.164323	-0.189077	-0.425918	-0.215883	-0.190848	-0.191692	-0.209841	0.114897
Sel I (Y) - Sel II (X+Y)	2	-0.278988	-0.228175	-0.271122	-0.620043	-0.357337	-0.271541	-0.270323	-0.339102	0.11645
Sel I (Y) - Sel II (G+X)	0	0.0431677	-0.00744018	0.0127688	0.433919	0.227459	0.00671482	-0.000993607	0.13058	0.114107
Sel I (Y) - Sel II (G+X)	-2	-0.0431151	-0.0253471	0.00787652	-0.653102	-0.282066	-0.00747443	-0.00117173	-0.0882963	0.11939
Sel I (Y) - Sel II (G+X)	-1	-0.0304506	-0.00849081	0.00938626	-0.513115	-0.222864	-0.00445282	-0.00139746	-0.0605353	0.116874
Sel I (Y) - Sel II (G+X)	-0.5	-0.0165579	-0.00265006	0.0124693	-0.385848	-0.176164	-0.000287995	0.00161486	-0.037603	0.114869
Sel I (Y) - Sel II (G+X)	0.5	-0.0160974	0.00202044	0.0160586	-0.408837	-0.174285	0.00231787	0.00437127	-0.0336462	0.114923
Sel I (Y) - Sel II (G+X)	1	-0.0272027	-0.00990597	0.0117185	-0.523262	-0.220795	-0.00184047	0.000118331	-0.0573591	0.115792
Sel I (Y) - Sel II (G+X)	2	-0.0428588	0.00584708	0.0095512	-0.687915	-0.287307	-0.00569166	0.000149351	-0.0894549	0.117885
Sel I (Y) - Sel II (G+Y)	0	0.0431677	-0.00744018	0.0127688	0.433919	0.227459	0.00671482	-0.000993607	0.13058	0.114107
Sel I (Y) - Sel II (G+Y)	-2	-0.301383	-0.261766	-0.331353	-0.221907	-0.365944	-0.331747	-0.323627	-0.379037	0.114852
Sel I (Y) - Sel II (G+Y)	-1	-0.270141	-0.238223	-0.30858	-0.00139637	-0.28488	-0.308399	-0.304151	-0.327669	0.114091
Sel I (Y) - Sel II (G+Y)	-0.5	-0.207158	-0.198936	-0.249447	0.183053	-0.180421	-0.248485	-0.248049	-0.242855	0.11444
Sel I (Y) - Sel II (G+Y)	0.5	-0.214649	-0.216556	-0.25925	0.181858	-0.178009	-0.25861	-0.256919	-0.251838	0.114682
Sel I (Y) - Sel II (G+Y)	1	-0.26668	-0.265687	-0.307149	0.00808896	-0.271303	-0.306694	-0.302922	-0.325183	0.113999
Sel I (Y) - Sel II (G+Y)	2	-0.291421	-0.246763	-0.321134	-0.22652	-0.34937	-0.321049	-0.312559	-0.369218	0.115125
Sel I (Y) - Sel II (G+X+Y)	0	0.0431677	-0.00744018	0.0127688	0.433919	0.227459	0.00671482	-0.000993607	0.13058	0.114107
Sel I (Y) - Sel II (G+X+Y)	-2	-0.334637	-0.265964	-0.387467	-0.323584	-0.493331	-0.354203	-0.340757	-0.459521	0.118126
Sel I (Y) - Sel II (G+X+Y)	-1	-0.313519	-0.241123	-0.375013	-0.192494	-0.427406	-0.339388	-0.332263	-0.421184	0.115321
Sel I (Y) - Sel II (G+X+Y)	-0.5	-0.259625	-0.203137	-0.320695	-0.0990628	-0.33446	-0.287615	-0.281876	-0.34576	0.114728
Sel I (Y) - Sel II (G+X+Y)	0.5	-0.246029	-0.174192	-0.30914	-0.0954304	-0.317909	-0.272993	-0.268315	-0.334585	0.1143
Sel I (Y) - Sel II (G+X+Y)	1	-0.28878	-0.230856	-0.348972	-0.194035	-0.394781	-0.313575	-0.305684	-0.394332	0.115561
Sel I (Y) - Sel II (G+X+Y)	2	-0.315015	-0.230049	-0.36669	-0.319108	-0.468691	-0.330049	-0.317678	-0.440626	0.117545
Sel I (G) - Sel II (X)	0	0.0431677	-0.00744018	0.0127688	0.433919	0.227459	0.00671482	-0.000993607	0.13058	0.114107
Sel I (G) - Sel II (X)	-2	-0.103243	-0.129311	-0.115213	-0.182509	-0.142946	-0.110879	-0.10937	-0.173461	0.0617432
Sel I (G) - Sel II (X)	-1	-0.0562289	0.0522757	-0.0638076	-0.142393	-0.0804266	-0.0572881	-0.0571515	-0.0974316	0.0646711
Sel I (G) - Sel II (X)	-0.5	-0.0194962	-0.0211152	-0.0256877	-0.0812635	-0.0257472	-0.0212175	-0.0211322	-0.0332918	0.0730882
Sel I (G) - Sel II (X)	0.5	-0.016874	-0.0624299	-0.0261729	-0.054363	-0.0188824	-0.0209804	-0.0202231	-0.0291037	0.0775447
Sel I (G) - Sel II (X)	1	-0.0586601	-0.017754	-0.0679503	-0.125343	-0.0811655	-0.0614021	-0.0618216	-0.0989101	0.0690795
Sel I (G) - Sel II (X)	2	-0.116882	-0.0307841	-0.121769	-0.202059	-0.15062	-0.115292	-0.114922	-0.184465	0.0662027
Sel I (G) - Sel II (Y)	0	0.0431677	-0.00744018	0.0127688	0.433919	0.227459	0.00671482	-0.000993607	0.13058	0.114107
Sel I (G) - Sel II (Y)	-2	-0.0109967	0.00342174	-0.0251914	-0.0421338	0.0344699	-0.0111768	-0.0138721	0.00687123	0.0621795
Sel I (G) - Sel II (Y)	-1	-0.0112455	-0.000947777	-0.0265381	-0.0350759	0.0569141	-0.0123905	-0.0133632	0.0152833	0.0647073
Sel I (G) - Sel II (Y)	-0.5	-0.00717641	0.000485814	-0.0238049	-0.0300922	0.094296	-0.0146807	-0.0172716	0.0340716	0.0730521
Sel I (G) - Sel II (Y)	0.5	-0.00292227	0.0530384	-0.0216386	-0.0197358	0.11486	-0.010612	-0.0145246	0.0363651	0.0774709
Sel I (G) - Sel II (Y)	1	-0.0046415	-0.00570834	-0.0260985	-0.0297317	0.0780284	-0.00974168	-0.0123025	0.0153922	0.0691409
Sel I (G) - Sel II (Y)	2	-0.00283416	-0.0135123	-0.0213516	-0.0132169	0.0585456	-0.00636371	-0.0103366	0.0120566	0.0661721
Sel I (G) - Sel II (G)	0	0.0431677	-0.00744018	0.0127688	0.433919	0.227459	0.00671482	-0.000993607	0.13058	0.114107
Sel I (G) - Sel II (G)	-2	0.0614968	0.00859219	0.0315938	0.331676	0.275986	0.016992	0.00776129	0.193649	0.0616699
Sel I (G) - Sel II (G)	-1	0.0552037	0.0174484	0.0232845	0.328943	0.271257	0.00971457	0.00123172	0.182276	0.064474
Sel I (G) - Sel II (G)	-0.5	0.050712	0.00352019	0.021731	0.291663	0.23011	0.0107183	0.00311508	0.142539	0.073118
Sel I (G) - Sel II (G)	0.5	0.0502945	0.00802826	0.0212455	0.305439	0.239384	0.010219	0.00336167	0.146781	0.0776842
Sel I (G) - Sel II (G)	1	0.0573376	0.0380296	0.0258303	0.343153	0.27652	0.0130299	0.00284853	0.183759	0.0693709
Sel I (G) - Sel II (G)	2	0.058698	0.00132097	0.0244256	0.336093	0.286141	0.00932583	0.000125532	0.193394	0.0664562
Sel I (G) - Sel II (X+Y)	0	0.0431677	-0.00744018	0.0127688	0.433919	0.227459	0.00671482	-0.000993607	0.13058	0.114107
Sel I (G) - Sel II (X+Y)	-2	-0.401307	-0.327568	-0.457256	-0.431145	-0.466344	-0.402373	-0.397143	-0.605961	0.0619391
Sel I (G) - Sel II (X+Y)	-1	-0.275318	-0.269314	-0.321779	-0.294433	-0.356335	-0.270149	-0.266308	-0.455074	0.0647664
Sel I (G) - Sel II (X+Y)	-0.5	-0.147619	-0.101265	-0.179159	-0.190278	-0.232945	-0.137459	-0.131789	-0.284323	0.0732247
Sel I (G) - Sel II (X+Y)	0.5	-0.148707	-0.0828964	-0.180873	-0.176168	-0.222856	-0.137984	-0.133103	-0.286245	0.0773924
Sel I (G) - Sel II (X+Y)	1	-0.294608	-0.26327	-0.343478	-0.330124	-0.36058	-0.2903	-0.286307	-0.471878	0.0690529
Sel I (G) - Sel II (X+Y)	2	-0.423467	-0.345622	-0.483228	-0.423483	-0.475108	-0.428688	-0.423293	-0.627043	0.0660972
Sel I (G) - Sel II (G+X)	0	0.0431677	-0.00744018	0.0127688	0.433919	0.227459	0.00671482	-0.000993607	0.13058	0.114107
Sel I (G) - Sel II (G+X)	-2	0.019825	0.0428527	0.0479368	-0.13915	-0.0613447	0.035273	0.0414277	-0.010002	0.0618401
Sel I (G) - Sel II (G+X)	-1	0.0236018	0.0663954	0.0522982	-0.145874	-0.0636941	0.0424601	0.049541	-0.00923126	0.0646852
Sel I (G) - Sel II (G+X)	-0.5	0.00557893	0.0366327	0.029924	-0.158801	-0.0985872	0.0252065	0.0319529	-0.0407354	0.0730562
Sel I (G) - Sel II (G+X)	0.5	0.0130996	0.0132086	0.037863	-0.140578	-0.0881061	0.0326356	0.0393044	-0.0286764	0.0774503
Sel I (G) - Sel II (G+X)	1	0.0265638	0.0352988	0.0534973	-0.140211	-0.0621021	0.0437061	0.0494989	-0.00691493	0.0691073
Sel I (G) - Sel II (G+X)	2	0.0293445	0.0416056	0.0585886	-0.133783	-0.0490294	0.0461807	0.0512894	0.00346762	0.0662524
Sel I (G) - Sel II (G+Y)	0	0.0431677	-0.00744018	0.0127688	0.433919	0.227459	0.00671482	-0.000993607	0.13058	0.114107
Sel I (G) - Sel II (G+Y)	-2	-0.360261	-0.235701	-0.362317	-0.592351	-0.615299	-0.32392	-0.291368	-0.694459	0.0616815
Sel I (G) - Sel II (G+Y)	-1	-0.35498	-0.192061	-0.355803	-0.570667	-0.603769	-0.315823	-0.288259	-0.673764	0.0647783
Sel I (G) - Sel II (G+Y)	-0.5	-0.309408	-0.175057	-0.317944	-0.494478	-0.54541	-0.277309	-0.258396	-0.591624	0.0728768
Sel I (G) - Sel II (G+Y)	0.5	-0.294967	-0.195856	-0.298558	-0.495796	-0.53212	-0.260323	-0.241113	-0.576325	0.0777142
Sel I (G) - Sel II (G+Y)	1	-0.334892	-0.27106	-0.335975	-0.548004	-0.579705	-0.296881	-0.272672	-0.645854	0.0690275
Sel I (G) - Sel II (G+Y)	2	-0.343515	-0.241898	-0.339261	-0.59584	-0.593504	-0.303412	-0.272885	-0.665359	0.0662231
Sel I (G) - Sel II (G+X+Y)	0	0.0431677	-0.00744018	0.0127688	0.433919	0.227459	0.00671482	-0.000993607	0.13058	0.114107
Sel I (G) - Sel II (G+X+Y)	-2	-0.409547	-0.308278	-0.409868	-0.534818	-0.505236	-0.424367	-0.403876	-0.596381	0.061827
Sel I (G) - Sel II (G+X+Y)	-1	-0.383924	-0.327501	-0.391503	-0.498954	-0.494033	-0.400368	-0.383783	-0.570765	0.0645316
Sel I (G) - Sel II (G+X+Y)	-0.5	-0.33261	-0.263587	-0.343311	-0.418434	-0.447374	-0.345981	-0.336379	-0.497729	0.0727806
Sel I (G) - Sel II (G+X+Y)	0.5	-0.321672	-0.290764	-0.327981	-0.394698	-0.433089	-0.335563	-0.324608	-0.474527	0.0775196
Sel I (G) - Sel II (G+X+Y)	1	-0.392383	-0.286099	-0.394907	-0.510655	-0.501855	-0.409699	-0.391091	-0.56909	0.0688488
Sel I (G) - Sel II (G+X+Y)	2	-0.399771	-0.325215	-0.400037	-0.561775	-0.50434	-0.417901	-0.397223	-0.578195	0.0662905
Sel I (X+Y) - Sel II (X)	0	0.0431677	-0.00744018	0.0127688	0.433919	0.227459	0.00671482	-0.000993607	0.13058	0.114107
Sel I (X+Y) - Sel II (X)	-2	-0.276225	-0.0869223	-0.10473	-0.980501	-0.694695	-0.127582	-0.104413	-0.452422	0.106217
Sel I (X+Y) - Sel II (X)	-1	-0.131282	-0.0616205	-0.0416973	-0.671555	-0.376901	-0.0543186	-0.046161	-0.219196	0.103666
Sel I (X+Y) - Sel II (X)	-0.5	-0.0360775	-0.0330467	-0.00505487	-0.319494	-0.06999	-0.0140053	-0.0146849	-0.0413186	0.107798
Sel I (X+Y) - Sel II (X)	0.5	-0.033367	-0.0100905	-0.00339027	-0.327829	-0.0717406	-0.0123001	-0.0127818	-0.0416659	0.109295
Sel I (X+Y) - Sel II (X)	1	-0.123757	-0.0646729	-0.0454736	-0.673584	-0.3455	-0.0571777	-0.0506281	-0.205032	0.104945
Sel I (X+Y) - Sel II (X)	2	-0.264116	-0.093764	-0.107005	-0.955004	-0.66732	-0.128128	-0.107893	-0.433355	0.106973
Sel I (X+Y) - Sel II (Y)	0	0.0431677	-0.00744018	0.0127688	0.433919	0.227459	0.00671482	-0.000993607	0.13058	0.114107
Sel I (X+Y) - Sel II (Y)	-2	-0.126497	-0.0207672	-0.0209754	-0.608591	-0.358213	-0.0225836	0.00503913	-0.202245	0.103039
Sel I (X+Y) - Sel II (Y)	-1	-0.0486576	-0.054947	0.00883179	-0.473562	-0.235253	0.00885087	0.0163392	-0.10396	0.100555
Sel I (X+Y) - Sel II (Y)	-0.5	0.0195602	0.0105871	0.0330449	-0.16417	0.024892	0.0271475	0.0240914	0.0463994	0.106063
Sel I (X+Y) - Sel II (Y)	0.5	0.0217237	0.0116496	0.0337717	-0.157839	0.0468606	0.0298805	0.0258161	0.047867	0.107141
Sel I (X+Y) - Sel II (Y)	1	-0.0357157	0.0274906	0.0111454	-0.448839	-0.180119	0.011808	0.017654	-0.0828717	0.102016
Sel I (X+Y) - Sel II (Y)	2	-0.102636	-0.00710153	-0.0196101	-0.490811	-0.311435	-0.0201141	0.00366845	-0.179263	0.103432
Sel I (X+Y) - Sel II (G)	0	0.0431677	-0.00744018	0.0127688	0.433919	0.227459	0.00671482	-0.000993607	0.13058	0.114107
Sel I (X+Y) - Sel II (G)	-2	-0.268442	0.0235175	0.0461287	-1.44252	-0.813983	0.0158504	0.0586967	-0.467197	0.120299
Sel I (X+Y) - Sel II (G)	-1	-0.0881133	-0.00642787	0.0617775	-1.20579	-0.527344	0.0417145	0.0609234	-0.240739	0.111516
Sel I (X+Y) - Sel II (G)	-0.5	0.00126375	0.0326744	0.0654004	-0.478871	-0.214425	0.0472598	0.0510099	-0.0595232	0.110319
Sel I (X+Y) - Sel II (G)	0.5	-0.000393855	0.0370484	0.0657124	-0.502367	-0.218145	0.0447109	0.0507902	-0.0603735	0.111548
Sel I (X+Y) - Sel II (G)	1	-0.0705737	0.041273	0.0652697	-1.17966	-0.49439	0.0432375	0.0608767	-0.217269	0.111545
Sel I (X+Y) - Sel II (G)	2	-0.227133	0.0316383	0.0555395	-1.40773	-0.773766	0.0270454	0.0616105	-0.429635	0.118786
Sel I (X+Y) - Sel II (X+Y)	0	0.0431677	-0.00744018	0.0127688	0.433919	0.227459	0.00671482	-0.000993607	0.13058	0.114107
Sel I (X+Y) - Sel II (X+Y)	-2	-0.574975	-0.323016	-0.419791	-0.936541	-0.757087	-0.425904	-0.34165	-0.679441	0.116807
Sel I (X+Y) - Sel II (X+Y)	-1	-0.322249	-0.161993	-0.240567	-0.7662	-0.57853	-0.233797	-0.189538	-0.45581	0.112061
Sel I (X+Y) - Sel II (X+Y)	-0.5	-0.130072	-0.0641987	-0.0840442	-0.594148	-0.345236	-0.0717179	-0.0505836	-0.229673	0.11168
Sel I (X+Y) - Sel II (X+Y)	0.5	-0.125784	-0.0554823	-0.0816675	-0.590921	-0.333381	-0.0697754	-0.0495014	-0.228742	0.112407
Sel I (X+Y) - Sel II (X+Y)	1	-0.295575	-0.140971	-0.223387	-0.744021	-0.540876	-0.215779	-0.175537	-0.432938	0.11286
Sel I (X+Y) - Sel II (X+Y)	2	-0.527647	-0.302026	-0.39837	-0.884294	-0.726937	-0.400771	-0.325767	-0.654475	0.116919
Sel I (X+Y) - Sel II (G+X)	0	0.0431677	-0.00744018	0.0127688	0.433919	0.227459	0.00671482	-0.000993607	0.13058	0.114107
Sel I (X+Y) - Sel II (G+X)	-2	-0.368332	-0.078186	-0.0972699	-1.49303	-0.825869	-0.122189	-0.0919457	-0.44493	0.11615
Sel I (X+Y) - Sel II (G+X)	-1	-0.187127	-0.0569449	-0.0672021	-1.3383	-0.543732	-0.0799929	-0.0710524	-0.242348	0.109792
Sel I (X+Y) - Sel II (G+X)	-0.5	-0.0847115	-0.0396922	-0.0404649	-0.809878	-0.271378	-0.0500357	-0.0509681	-0.0948533	0.110221
Sel I (X+Y) - Sel II (G+X)	0.5	-0.083351	-0.03994	-0.0390199	-0.818349	-0.272722	-0.0479114	-0.047875	-0.0940088	0.110677
Sel I (X+Y) - Sel II (G+X)	1	-0.195218	-0.0387541	-0.067316	-1.37605	-0.567343	-0.0811898	-0.0711567	-0.256041	0.110072
Sel I (X+Y) - Sel II (G+X)	2	-0.36486	-0.0870993	-0.0923486	-1.50276	-0.820455	-0.115573	-0.0872285	-0.435972	0.115736
Sel I (X+Y) - Sel II (G+Y)	0	0.0431677	-0.00744018	0.0127688	0.433919	0.227459	0.00671482	-0.000993607	0.13058	0.114107
Sel I (X+Y) - Sel II (G+Y)	-2	-0.639485	-0.393894	-0.473042	-1.40829	-0.94686	-0.479218	-0.403716	-0.822163	0.109664
Sel I (X+Y) - Sel II (G+Y)	-1	-0.413158	-0.294865	-0.358892	-0.929569	-0.687058	-0.373739	-0.344108	-0.58197	0.106779
Sel I (X+Y) - Sel II (G+Y)	-0.5	-0.254501	-0.20153	-0.242277	-0.273179	-0.400029	-0.266833	-0.258165	-0.342758	0.108844
Sel I (X+Y) - Sel II (G+Y)	0.5	-0.231528	-0.19118	-0.220422	-0.25818	-0.370258	-0.24342	-0.236907	-0.319111	0.110174
Sel I (X+Y) - Sel II (G+Y)	1	-0.401003	-0.258305	-0.334688	-0.984293	-0.681682	-0.351073	-0.319449	-0.576989	0.10752
Sel I (X+Y) - Sel II (G+Y)	2	-0.651422	-0.296427	-0.459093	-1.44882	-0.958211	-0.471322	-0.390553	-0.838127	0.111418
Sel I (X+Y) - Sel II (G+X+Y)	0	0.0431677	-0.00744018	0.0127688	0.433919	0.227459	0.00671482	-0.000993607	0.13058	0.114107
Sel I (X+Y) - Sel II (G+X+Y)	-2	-0.950132	-0.360284	-0.475309	-1.77233	-1.32506	-0.556985	-0.400378	-1.17158	0.131781
Sel I (X+Y) - Sel II (G+X+Y)	-1	-0.559078	-0.261344	-0.399468	-1.46182	-1.0823	-0.423196	-0.350818	-0.906314	0.118455
Sel I (X+Y) - Sel II (G+X+Y)	-0.5	-0.330078	-0.198746	-0.28685	-0.858257	-0.686964	-0.283244	-0.262159	-0.566338	0.112728
Sel I (X+Y) - Sel II (G+X+Y)	0.5	-0.325434	-0.200239	-0.287094	-0.848185	-0.673099	-0.282673	-0.263182	-0.567428	0.113382
Sel I (X+Y) - Sel II (G+X+Y)	1	-0.517689	-0.247225	-0.374179	-1.41937	-1.04377	-0.39451	-0.330702	-0.876193	0.118372
Sel I (X+Y) - Sel II (G+X+Y)	2	-0.979262	-0.352134	-0.463231	-1.76642	-1.32698	-0.55511	-0.392344	-1.18447	0.13286
Sel I (G+X) - Sel II (X)	0	0.0431677	-0.00744018	0.0127688	0.433919	0.227459	0.00671482	-0.000993607	0.13058	0.114107
Sel I (G+X) - Sel II (X)	-2	-0.0169971	-0.0479997	-0.0400566	0.173729	0.193433	-0.0616199	-0.0770859	0.130247	0.0296095
Sel I (G+X) - Sel II (X)	-1	0.0186664	-0.069361	-0.012588	0.302981	0.285249	-0.0325703	-0.0500302	0.224787	0.0310174
Sel I (G+X) - Sel II (X)	-0.5	0.0680045	-0.00423434	0.023541	0.459555	0.391208	0.0035659	-0.0189252	0.332325	0.036728
Sel I (G+X) - Sel II (X)	0.5	0.0660502	-0.00808627	0.0216634	0.491162	0.407957	0.00248913	-0.0229955	0.325901	0.0411613
Sel I (G+X) - Sel II (X)	1	0.0104177	-0.0709967	-0.0198451	0.27592	0.273034	-0.0392229	-0.0557843	0.201191	0.0329363
Sel I (G+X) - Sel II (X)	2	-0.0188278	-0.0544	-0.0461477	0.2239	0.215917	-0.0681697	-0.0857806	0.138225	0.0320674
Sel I (G+X) - Sel II (Y)	0	0.0431677	-0.00744018	0.0127688	0.433919	0.227459	0.00671482	-0.000993607	0.13058	0.114107
Sel I (G+X) - Sel II (Y)	-2	-0.0458526	0.144803	0.00987072	-0.271155	-0.262345	0.00505583	0.0130727	-0.186291	0.0294762
Sel I (G+X) - Sel II (Y)	-1	-0.046646	-0.00517897	0.0238097	-0.338602	-0.328064	0.00893396	0.0161407	-0.217098	0.0312344
Sel I (G+X) - Sel II (Y)	-0.5	-0.0360711	-0.0208684	0.0357816	-0.345002	-0.315774	0.0154654	0.0216856	-0.172943	0.0369297
Sel I (G+X) - Sel II (Y)	0.5	-0.0338173	0.034232	0.0362525	-0.289332	-0.288199	0.0135006	0.0182923	-0.160695	0.0411337
Sel I (G+X) - Sel II (Y)	1	-0.0458916	-0.026296	0.020636	-0.331877	-0.334826	0.00684747	0.0160434	-0.231238	0.0327742
Sel I (G+X) - Sel II (Y)	2	-0.043423	0.0276852	0.00491783	-0.245624	-0.239597	0.0034179	0.0116258	-0.176385	0.0320203
Sel I (G+X) - Sel II (G)	0	0.0431677	-0.00744018	0.0127688	0.433919	0.227459	0.00671482	-0.000993607	0.13058	0.114107
Sel I (G+X) - Sel II (G)	-2	0.083276	-0.0277316	0.0292846	0.358597	0.447294	0.0302369	0.0132428	0.407544	0.0296814
Sel I (G+X) - Sel II (G)	-1	0.0678053	-0.001292	0.00942057	0.392342	0.445622	0.0113701	-0.0113831	0.401693	0.0312093
Sel I (G+X) - Sel II (G)	-0.5	0.0587713	-0.0718843	-0.0198873	0.478717	0.448129	-0.0153748	-0.0401692	0.401609	0.0369827
Sel I (G+X) - Sel II (G)	0.5	0.0549313	-0.0591912	-0.0228413	0.500046	0.457491	-0.020678	-0.0441166	0.395555	0.0410643
Sel I (G+X) - Sel II (G)	1	0.0703139	0.0159837	0.0102814	0.401319	0.461971	0.0166122	-0.00226214	0.3993	0.0328595
Sel I (G+X) - Sel II (G)	2	0.0711949	-0.0703184	0.0187819	0.339248	0.449375	0.0227701	0.00470593	0.389007	0.0318927
Sel I (G+X) - Sel II (X+Y)	0	0.0431677	-0.00744018	0.0127688	0.433919	0.227459	0.00671482	-0.000993607	0.13058	0.114107
Sel I (G+X) - Sel II (X+Y)	-2	-0.296728	-0.138674	-0.273783	-0.477394	-0.457072	-0.255724	-0.211899	-0.605481	0.0295309
Sel I (G+X) - Sel II (X+Y)	-1	-0.248765	-0.101377	-0.228614	-0.517081	-0.419824	-0.193344	-0.172299	-0.564728	0.0312553
Sel I (G+X) - Sel II (X+Y)	-0.5	-0.194663	-0.0738397	-0.161277	-0.531042	-0.353606	-0.129	-0.112486	-0.498993	0.0366598
Sel I (G+X) - Sel II (X+Y)	0.5	-0.196033	-0.0300921	-0.170894	-0.543164	-0.322671	-0.135962	-0.120341	-0.494749	0.0410847
Sel I (G+X) - Sel II (X+Y)	1	-0.264076	-0.129286	-0.242258	-0.518606	-0.406549	-0.204292	-0.183669	-0.569404	0.0327984
Sel I (G+X) - Sel II (X+Y)	2	-0.32381	-0.188536	-0.307465	-0.5136	-0.450821	-0.283508	-0.23946	-0.620183	0.0319274
Sel I (G+X) - Sel II (G+X)	0	0.0431677	-0.00744018	0.0127688	0.433919	0.227459	0.00671482	-0.000993607	0.13058	0.114107
Sel I (G+X) - Sel II (G+X)	-2	-0.103195	-0.0864694	-0.0387552	-0.336175	-0.188737	-0.0807502	-0.0770777	-0.178813	0.0297095
Sel I (G+X) - Sel II (G+X)	-1	-0.118962	-0.115142	-0.0633761	-0.286128	-0.168414	-0.101877	-0.0995484	-0.180102	0.0309248
Sel I (G+X) - Sel II (G+X)	-0.5	-0.137856	-0.143104	-0.0987603	-0.185166	-0.132923	-0.123378	-0.12497	-0.171662	0.0369871
Sel I (G+X) - Sel II (G+X)	0.5	-0.140838	-0.104915	-0.115606	-0.171967	-0.124563	-0.133667	-0.135206	-0.173228	0.0411782
Sel I (G+X) - Sel II (G+X)	1	-0.119219	-0.0764368	-0.0633862	-0.346955	-0.185098	-0.0995708	-0.0971187	-0.182907	0.0328886
Sel I (G+X) - Sel II (G+X)	2	-0.114683	0.0022441	-0.0532645	-0.333302	-0.17937	-0.089765	-0.0865401	-0.176005	0.0319952
Sel I (G+X) - Sel II (G+Y)	0	0.0431677	-0.00744018	0.0127688	0.433919	0.227459	0.00671482	-0.000993607	0.13058	0.114107
Sel I (G+X) - Sel II (G+Y)	-2	0.0671219	-0.0694216	0.100081	0.398565	0.348322	0.0414762	-0.0955814	0.326075	0.0297866
Sel I (G+X) - Sel II (G+Y)	-1	-0.0323621	-0.100492	0.03988	0.295267	0.29832	-0.0416712	-0.154034	0.253518	0.0310189
Sel I (G+X) - Sel II (G+Y)	-0.5	-0.133159	-0.187329	-0.0860876	0.101603	0.180822	-0.159419	-0.218359	0.0968988	0.0369077
Sel I (G+X) - Sel II (G+Y)	0.5	-0.156805	-0.0901249	-0.101161	0.068902	0.175054	-0.183379	-0.242255	0.0809722	0.0411717
Sel I (G+X) - Sel II (G+Y)	1	-0.0227396	-0.100748	0.0428236	0.329929	0.315466	-0.0296781	-0.150452	0.261117	0.032996
Sel I (G+X) - Sel II (G+Y)	2	0.0398811	-0.102987	0.0867015	0.396639	0.348725	0.0267829	-0.107417	0.314078	0.0320399
Sel I (G+X) - Sel II (G+X+Y)	0	0.0431677	-0.00744018	0.0127688	0.433919	0.227459	0.00671482	-0.000993607	0.13058	0.114107
Sel I (G+X) - Sel II (G+X+Y)	-2	0.0108575	0.0233155	-0.0211807	0.17143	0.150848	-0.000882879	-0.022198	0.069526	0.0296213
Sel I (G+X) - Sel II (G+X+Y)	-1	-0.101718	-0.090261	-0.0972909	0.150004	0.0885901	-0.106517	-0.121975	-0.0273667	0.0311328
Sel I (G+X) - Sel II (G+X+Y)	-0.5	-0.236661	-0.210558	-0.255432	0.120883	-0.0377097	-0.256276	-0.258913	-0.21375	0.0368608
Sel I (G+X) - Sel II (G+X+Y)	0.5	-0.235531	-0.208063	-0.272375	0.176918	-0.0217436	-0.256501	-0.261725	-0.210398	0.0411905
Sel I (G+X) - Sel II (G+X+Y)	1	-0.0792713	-0.101518	-0.0879525	0.179095	0.115688	-0.0815132	-0.103079	-0.00573629	0.0329699
Sel I (G+X) - Sel II (G+X+Y)	2	-0.00362027	-0.455903	-0.0353542	0.227237	0.166091	-0.0116444	-0.0519805	0.0657327	0.0320308
Sel I (G+Y) - Sel II (X)	0	0.0431677	-0.00744018	0.0127688	0.433919	0.227459	0.00671482	-0.000993607	0.13058	0.114107
Sel I (G+Y) - Sel II (X)	-2	-0.162582	-0.135957	-0.133732	-0.313599	-0.332189	-0.121838	-0.108486	-0.389637	0.0526425
Sel I (G+Y) - Sel II (X)	-1	-0.119162	-0.086594	-0.0935702	-0.250663	-0.282203	-0.0811719	-0.0676687	-0.322726	0.0543113
Sel I (G+Y) - Sel II (X)	-0.5	-0.0796463	-0.0123492	-0.0668019	-0.105803	-0.206071	-0.0503992	-0.0388935	-0.241996	0.0624816
Sel I (G+Y) - Sel II (X)	0.5	-0.0816502	-0.0388415	-0.066519	-0.0898078	-0.202687	-0.0519155	-0.0401632	-0.236138	0.0695976
Sel I (G+Y) - Sel II (X)	1	-0.120363	-0.033844	-0.090638	-0.236941	-0.273786	-0.075798	-0.0629406	-0.31155	0.0596004
Sel I (G+Y) - Sel II (X)	2	-0.166735	-0.0695132	-0.134693	-0.329667	-0.338292	-0.120896	-0.107516	-0.387149	0.0567705
Sel I (G+Y) - Sel II (Y)	0	0.0431677	-0.00744018	0.0127688	0.433919	0.227459	0.00671482	-0.000993607	0.13058	0.114107
Sel I (G+Y) - Sel II (Y)	-2	-0.0276163	0.0319808	-0.0395447	0.0210521	-0.103981	-0.0267476	-0.0207149	-0.103544	0.0529391
Sel I (G+Y) - Sel II (Y)	-1	-0.0344799	-0.000338088	-0.0492574	0.020639	-0.130569	-0.0260768	-0.0167285	-0.133363	0.0545975
Sel I (G+Y) - Sel II (Y)	-0.5	-0.0163255	0.040903	-0.0367098	0.0918897	-0.0629398	-0.00950012	-0.00794879	-0.0802241	0.0642939
Sel I (G+Y) - Sel II (Y)	0.5	-0.0156087	0.0281665	-0.0395808	0.122265	-0.0595617	-0.0126294	-0.00964261	-0.084242	0.0681328
Sel I (G+Y) - Sel II (Y)	1	-0.0237011	-0.0200793	-0.0447406	0.0881276	-0.107784	-0.0204781	-0.014412	-0.11781	0.0606088
Sel I (G+Y) - Sel II (Y)	2	-0.0294327	-0.0202036	-0.0432876	0.0388784	-0.100398	-0.0300007	-0.0244694	-0.105798	0.0575891
Sel I (G+Y) - Sel II (G)	0	0.0431677	-0.00744018	0.0127688	0.433919	0.227459	0.00671482	-0.000993607	0.13058	0.114107
Sel I (G+Y) - Sel II (G)	-2	-0.0385478	0.0093062	-0.00974403	-0.303734	-0.363934	-0.00119414	0.0217667	-0.238811	0.0524124
Sel I (G+Y) - Sel II (G)	-1	-0.0364543	0.105123	-0.00942914	-0.290993	-0.348913	-0.00316261	0.0201602	-0.224321	0.0556833
Sel I (G+Y) - Sel II (G)	-0.5	-0.0312955	0.0478162	0.00103277	-0.249683	-0.310879	0.00559237	0.0247549	-0.184129	0.0631234
Sel I (G+Y) - Sel II (G)	0.5	-0.0231524	0.0292653	0.0097568	-0.266313	-0.311758	0.0116015	0.0295326	-0.175395	0.0693518
Sel I (G+Y) - Sel II (G)	1	-0.0320767	0.0479525	0.000899839	-0.299878	-0.35376	0.00717614	0.0289325	-0.216919	0.0596449
Sel I (G+Y) - Sel II (G)	2	-0.0321262	0.0304329	-0.00337581	-0.299436	-0.364746	0.00216738	0.0261614	-0.230746	0.0579407
Sel I (G+Y) - Sel II (X+Y)	0	0.0431677	-0.00744018	0.0127688	0.433919	0.227459	0.00671482	-0.000993607	0.13058	0.114107
Sel I (G+Y) - Sel II (X+Y)	-2	-0.369152	-0.284023	-0.347943	-0.500449	-0.472491	-0.349757	-0.335282	-0.541807	0.052739
Sel I (G+Y) - Sel II (X+Y)	-1	-0.251258	-0.203867	-0.229489	-0.37639	-0.366709	-0.226454	-0.219016	-0.390526	0.0543701
Sel I (G+Y) - Sel II (X+Y)	-0.5	-0.105792	-0.0803037	-0.0808742	-0.186668	-0.227095	-0.081456	-0.0786932	-0.193278	0.0619671
Sel I (G+Y) - Sel II (X+Y)	0.5	-0.106197	-0.0768863	-0.0848937	-0.1801	-0.207216	-0.0831721	-0.0819366	-0.189826	0.0692473
Sel I (G+Y) - Sel II (X+Y)	1	-0.237261	-0.17655	-0.216274	-0.346538	-0.335617	-0.213696	-0.208669	-0.36267	0.0597443
Sel I (G+Y) - Sel II (X+Y)	2	-0.363721	-0.266322	-0.345626	-0.469235	-0.444713	-0.345814	-0.332196	-0.521331	0.0560947
Sel I (G+Y) - Sel II (G+X)	0	0.0431677	-0.00744018	0.0127688	0.433919	0.227459	0.00671482	-0.000993607	0.13058	0.114107
Sel I (G+Y) - Sel II (G+X)	-2	-0.0484394	-0.0118222	0.00286409	-0.476196	-0.292789	0.0185184	0.0345672	-0.212367	0.0527521
Sel I (G+Y) - Sel II (G+X)	-1	-0.042673	0.0819053	0.00687026	-0.470263	-0.286033	0.0203884	0.0354996	-0.198413	0.0559503
Sel I (G+Y) - Sel II (G+X)	-0.5	-0.0349563	0.0213227	0.00872034	-0.387319	-0.269545	0.0216169	0.0336142	-0.170424	0.0633286
Sel I (G+Y) - Sel II (G+X)	0.5	-0.0290836	0.0212674	0.0141645	-0.403818	-0.267317	0.0249058	0.0370169	-0.166277	0.0685522
Sel I (G+Y) - Sel II (G+X)	1	-0.0331607	0.0618259	0.0203153	-0.485678	-0.288119	0.0316525	0.0480909	-0.195327	0.0581405
Sel I (G+Y) - Sel II (G+X)	2	-0.0323414	-0.0130993	0.0201493	-0.488288	-0.284453	0.0319749	0.0484946	-0.195574	0.0564489
Sel I (G+Y) - Sel II (G+Y)	0	0.0431677	-0.00744018	0.0127688	0.433919	0.227459	0.00671482	-0.000993607	0.13058	0.114107
Sel I (G+Y) - Sel II (G+Y)	-2	-0.442322	-0.375802	-0.417129	-0.799043	-0.716153	-0.423357	-0.387474	-0.726852	0.052785
Sel I (G+Y) - Sel II (G+Y)	-1	-0.430002	-0.37783	-0.407708	-0.772857	-0.704108	-0.411099	-0.37855	-0.704807	0.0544313
Sel I (G+Y) - Sel II (G+Y)	-0.5	-0.36428	-0.22362	-0.366206	-0.659252	-0.615057	-0.349757	-0.336477	-0.594546	0.062403
Sel I (G+Y) - Sel II (G+Y)	0.5	-0.33405	-0.20223	-0.341043	-0.623799	-0.571637	-0.320918	-0.308551	-0.537829	0.0706688
Sel I (G+Y) - Sel II (G+Y)	1	-0.402608	-0.306007	-0.390668	-0.739442	-0.674937	-0.385071	-0.360673	-0.656959	0.061192
Sel I (G+Y) - Sel II (G+Y)	2	-0.419496	-0.335092	-0.397486	-0.784885	-0.706215	-0.399	-0.366967	-0.690784	0.058279
Sel I (G+Y) - Sel II (G+X+Y)	0	0.0431677	-0.00744018	0.0127688	0.433919	0.227459	0.00671482	-0.000993607	0.13058	0.114107
Sel I (G+Y) - Sel II (G+X+Y)	-2	-0.464017	-0.316364	-0.43836	-0.746111	-0.604428	-0.440941	-0.395006	-0.713868	0.0523191
Sel I (G+Y) - Sel II (G+X+Y)	-1	-0.442682	-0.382862	-0.427199	-0.718363	-0.589183	-0.421573	-0.386157	-0.692184	0.0542992
Sel I (G+Y) - Sel II (G+X+Y)	-0.5	-0.383831	-0.276138	-0.376903	-0.580093	-0.516349	-0.370091	-0.348364	-0.592904	0.0622621
Sel I (G+Y) - Sel II (G+X+Y)	0.5	-0.360917	-0.261727	-0.358681	-0.536959	-0.490668	-0.353834	-0.335533	-0.555982	0.0703328
Sel I (G+Y) - Sel II (G+X+Y)	1	-0.435307	-0.339854	-0.420573	-0.709698	-0.578056	-0.420451	-0.384593	-0.669594	0.0605914
Sel I (G+Y) - Sel II (G+X+Y)	2	-0.447769	-0.308125	-0.423368	-0.75298	-0.587796	-0.425889	-0.385947	-0.679485	0.0575585
Sel I (G+X+Y) - Sel II (X)	0	0.0431677	-0.00744018	0.0127688	0.433919	0.227459	0.00671482	-0.000993607	0.13058	0.114107
Sel I (G+X+Y) - Sel II (X)	-2	-0.183945	-0.0838263	-0.187801	-0.497284	-0.436148	-0.119978	-0.0899489	-0.598201	0.029937
Sel I (G+X+Y) - Sel II (X)	-1	-0.145598	-0.108707	-0.1422	-0.405852	-0.397959	-0.0913025	-0.0620335	-0.526621	0.0307089
Sel I (G+X+Y) - Sel II (X)	-0.5	-0.103692	0.0316176	-0.103994	-0.232145	-0.307151	-0.0682097	-0.0436588	-0.389294	0.0355853
Sel I (G+X+Y) - Sel II (X)	0.5	-0.10501	0.110888	-0.104642	-0.200895	-0.309614	-0.0714803	-0.0480648	-0.378843	0.0390488
Sel I (G+X+Y) - Sel II (X)	1	-0.151864	-0.0509239	-0.14735	-0.434826	-0.395325	-0.0936114	-0.063844	-0.522059	0.0327857
Sel I (G+X+Y) - Sel II (X)	2	-0.183444	-0.0789833	-0.186731	-0.509591	-0.430806	-0.119671	-0.0885299	-0.57892	0.0320796
Sel I (G+X+Y) - Sel II (Y)	0	0.0431677	-0.00744018	0.0127688	0.433919	0.227459	0.00671482	-0.000993607	0.13058	0.114107
Sel I (G+X+Y) - Sel II (Y)	-2	-0.0457104	0.0104472	-0.0208708	-0.218992	-0.196386	0.00283543	0.019361	-0.214265	0.0298858
Sel I (G+X+Y) - Sel II (Y)	-1	-0.0556011	-0.0814181	-0.00714261	-0.267048	-0.270817	0.00441096	0.02177	-0.279849	0.0302817
Sel I (G+X+Y) - Sel II (Y)	-0.5	-0.0394754	0.00818378	0.00109978	-0.187962	-0.225773	0.0114588	0.0236096	-0.220386	0.0345283
Sel I (G+X+Y) - Sel II (Y)	0.5	-0.0249613	-0.00266263	0.00701069	-0.168398	-0.179857	0.019617	0.0315356	-0.163839	0.0400145
Sel I (G+X+Y) - Sel II (Y)	1	-0.0512058	-0.00595911	-0.00506575	-0.234432	-0.265709	0.00666237	0.023695	-0.245762	0.0330589
Sel I (G+X+Y) - Sel II (Y)	2	-0.0492856	0.00278137	-0.0184233	-0.214892	-0.232135	0.000858667	0.0164638	-0.215416	0.0321902
Sel I (G+X+Y) - Sel II (G)	0	0.0431677	-0.00744018	0.0127688	0.433919	0.227459	0.00671482	-0.000993607	0.13058	0.114107
Sel I (G+X+Y) - Sel II (G)	-2	-0.0927343	-0.133032	-0.120114	-0.120453	-0.262444	-0.0718696	-0.0503283	-0.32108	0.0297508
Sel I (G+X+Y) - Sel II (G)	-1	-0.0847917	-0.036326	-0.1149	-0.106604	-0.241655	-0.0661365	-0.05012	-0.302143	0.0302454
Sel I (G+X+Y) - Sel II (G)	-0.5	-0.0789219	-0.0426553	-0.0988988	-0.0954894	-0.186389	-0.0584445	-0.048311	-0.238729	0.0349536
Sel I (G+X+Y) - Sel II (G)	0.5	-0.0787311	-0.0618056	-0.0934118	-0.113607	-0.17658	-0.0563712	-0.0495926	-0.221953	0.0395179
Sel I (G+X+Y) - Sel II (G)	1	-0.0906533	-0.0325862	-0.112492	-0.106854	-0.251912	-0.0658335	-0.0479073	-0.301271	0.0328189
Sel I (G+X+Y) - Sel II (G)	2	-0.0844197	-0.0257851	-0.111597	-0.105866	-0.250911	-0.063249	-0.0454227	-0.300157	0.0322613
Sel I (G+X+Y) - Sel II (X+Y)	0	0.0431677	-0.00744018	0.0127688	0.433919	0.227459	0.00671482	-0.000993607	0.13058	0.114107
Sel I (G+X+Y) - Sel II (X+Y)	-2	-0.306198	-0.141935	-0.240523	-0.641561	-0.533883	-0.23952	-0.176379	-0.583958	0.0298883
Sel I (G+X+Y) - Sel II (X+Y)	-1	-0.233629	-0.11911	-0.139296	-0.625575	-0.504523	-0.153162	-0.129355	-0.506408	0.0301853
Sel I (G+X+Y) - Sel II (X+Y)	-0.5	-0.127927	-0.0171385	-0.0534084	-0.477294	-0.32949	-0.070681	-0.0658213	-0.289969	0.0339473
Sel I (G+X+Y) - Sel II (X+Y)	0.5	-0.1243	-0.0534381	-0.0630229	-0.442775	-0.257297	-0.0775221	-0.0746907	-0.236696	0.0403219
Sel I (G+X+Y) - Sel II (X+Y)	1	-0.23871	-0.147928	-0.157003	-0.596649	-0.475049	-0.172072	-0.154042	-0.470992	0.0336237
Sel I (G+X+Y) - Sel II (X+Y)	2	-0.330919	-0.180492	-0.260502	-0.616803	-0.535566	-0.261391	-0.205309	-0.577112	0.0323392
Sel I (G+X+Y) - Sel II (G+X)	0	0.0431677	-0.00744018	0.0127688	0.433919	0.227459	0.00671482	-0.000993607	0.13058	0.114107
Sel I (G+X+Y) - Sel II (G+X)	-2	-0.118689	-0.0104227	-0.0227917	-0.750643	-0.664997	-0.0450372	-0.0186879	-0.460647	0.0307108
Sel I (G+X+Y) - Sel II (G+X)	-1	-0.115393	-0.129304	-0.0163893	-0.764049	-0.651141	-0.0387293	-0.0162325	-0.445435	0.0306847
Sel I (G+X+Y) - Sel II (G+X)	-0.5	-0.0756703	0.0138267	0.0108457	-0.70586	-0.573559	-0.0114545	0.00580631	-0.34257	0.0367813
Sel I (G+X+Y) - Sel II (G+X)	0.5	-0.0778576	0.0462889	0.00995262	-0.738443	-0.607243	-0.0110707	0.00832883	-0.359859	0.0389036
Sel I (G+X+Y) - Sel II (G+X)	1	-0.104997	-0.0242267	-0.00931745	-0.778403	-0.659209	-0.0292787	-0.00609746	-0.423	0.033746
Sel I (G+X+Y) - Sel II (G+X)	2	-0.115024	-0.00566283	-0.0145566	-0.785846	-0.672193	-0.0386196	-0.0131055	-0.443334	0.0328226
Sel I (G+X+Y) - Sel II (G+Y)	0	0.0431677	-0.00744018	0.0127688	0.433919	0.227459	0.00671482	-0.000993607	0.13058	0.114107
Sel I (G+X+Y) - Sel II (G+Y)	-2	-0.168022	0.0834056	0.0249465	-1.4312	-0.899803	-0.0462081	0.00783543	-0.467362	0.0311874
Sel I (G+X+Y) - Sel II (G+Y)	-1	-0.214235	-0.00795383	-0.00861099	-1.50368	-0.945724	-0.0800421	-0.0279206	-0.531442	0.0316652
Sel I (G+X+Y) - Sel II (G+Y)	-0.5	-0.281404	-0.0991122	-0.0806973	-1.48399	-0.974341	-0.143781	-0.108819	-0.60436	0.0379642
Sel I (G+X+Y) - Sel II (G+Y)	0.5	-0.269574	-0.1737	-0.0641347	-1.5775	-0.966159	-0.127708	-0.0927968	-0.589228	0.0386836
Sel I (G+X+Y) - Sel II (G+Y)	1	-0.198638	-0.0267832	0.000956442	-1.5261	-0.92422	-0.0637238	-0.0203884	-0.501834	0.0336633
Sel I (G+X+Y) - Sel II (G+Y)	2	-0.171684	-0.0124947	0.0117381	-1.48242	-0.907819	-0.052196	-0.00406831	-0.479803	0.0330676
Sel I (G+X+Y) - Sel II (G+X+Y)	0	0.0431677	-0.00744018	0.0127688	0.433919	0.227459	0.00671482	-0.000993607	0.13058	0.114107
Sel I (G+X+Y) - Sel II (G+X+Y)	-2	-0.223524	-0.0130169	-0.148215	-0.55891	-0.475705	-0.162384	-0.0466298	-0.467489	0.0301339
Sel I (G+X+Y) - Sel II (G+X+Y)	-1	-0.300072	-0.0789037	-0.216038	-0.654783	-0.527364	-0.229739	-0.125839	-0.555838	0.0311653
Sel I (G+X+Y) - Sel II (G+X+Y)	-0.5	-0.354674	-0.171578	-0.287738	-0.753528	-0.558151	-0.27997	-0.22117	-0.624475	0.0356804
Sel I (G+X+Y) - Sel II (G+X+Y)	0.5	-0.356748	-0.187761	-0.289363	-0.778014	-0.566735	-0.281441	-0.230377	-0.618977	0.0390469
Sel I (G+X+Y) - Sel II (G+X+Y)	1	-0.276135	-0.0982722	-0.185592	-0.636911	-0.51566	-0.210261	-0.105748	-0.506049	0.0329763
Sel I (G+X+Y) - Sel II (G+X+Y)	2	-0.240859	-0.0531548	-0.155232	-0.597071	-0.496831	-0.176851	-0.0662276	-0.471848	0.032254

## Sheet: Fig H in S6 Text SE
Selection_mechanism	Selection_effect	Weighted.Median	MBE	MR-Robust	MR-Egger	MR-IVW	MR-Lasso	Contamination.Mixture	MR-RAPS	R2
Sel I (X) - Sel II (X)	0	0.0487678	0.617278	0.0406319	0.193735	0.0486213	0.0393915	0.0392977	0.0460717	0.114107
	-2	0.0841368	0.593937	0.0676549	0.420332	0.0999426	0.0728069	0.0743601	0.0833251	0.071016
	-1	0.0644025	0.36145	0.0528992	0.296627	0.0654509	0.0571481	0.0610107	0.0562572	0.0927988
	-0.5	0.0543295	0.297143	0.0433619	0.257113	0.055676	0.0466471	0.0491924	0.0459683	0.106727
	0.5	0.0531063	0.359775	0.0442707	0.253522	0.055273	0.0472163	0.0503337	0.0470473	0.10836
	1	0.0640689	0.324894	0.051315	0.304524	0.0678437	0.0543714	0.0573006	0.0575716	0.0940945
	2	0.0835585	0.489415	0.0687278	0.419639	0.105194	0.0708729	0.0759471	0.0852132	0.0729102
Sel I (X) - Sel II (Y)	0	0.0487678	0.617278	0.0406319	0.193735	0.0486213	0.0393915	0.0392977	0.0460717	0.114107
	-2	0.0680069	0.401807	0.0517945	0.239336	0.0664701	0.0587674	0.0641406	0.0596819	0.0708236
	-1	0.0603185	0.235484	0.050735	0.238475	0.0620093	0.0559222	0.0590901	0.0540656	0.0924631
	-0.5	0.056959	0.23464	0.0484281	0.237939	0.0571467	0.0512864	0.0537859	0.0488916	0.107079
	0.5	0.0572901	0.222006	0.0471019	0.246312	0.058018	0.0487831	0.0537102	0.0475324	0.108122
	1	0.0607473	0.296493	0.0490106	0.246024	0.064797	0.0523583	0.0567262	0.0541712	0.0944496
	2	0.0699376	0.233191	0.0548637	0.254205	0.071765	0.0627006	0.0671236	0.0620127	0.0728607
Sel I (X) - Sel II (G)	0	0.0487678	0.617278	0.0406319	0.193735	0.0486213	0.0393915	0.0392977	0.0460717	0.114107
Sel I (X) - Sel II (G)	-2	0.0846115	1.61562	0.0664003	0.453628	0.116205	0.067353	0.0713956	0.08349	0.0708331
Sel I (X) - Sel II (G)	-1	0.0599283	0.780639	0.0466542	0.309794	0.0779808	0.049823	0.053937	0.0568969	0.0925953
Sel I (X) - Sel II (G)	-0.5	0.0526124	0.855465	0.0424671	0.270545	0.0633787	0.044766	0.0463164	0.0468836	0.106826
Sel I (X) - Sel II (G)	0.5	0.0508949	0.521836	0.0408681	0.27208	0.0603432	0.0428777	0.0445859	0.0462738	0.108353
Sel I (X) - Sel II (G)	1	0.0573547	0.324138	0.0480621	0.322494	0.0777505	0.0496564	0.0518453	0.0569973	0.0944172
Sel I (X) - Sel II (G)	2	0.0827617	1.1911	0.0655099	0.46465	0.124729	0.068906	0.0722572	0.0893578	0.0728329
Sel I (X) - Sel II (X+Y)	0	0.0487678	0.617278	0.0406319	0.193735	0.0486213	0.0393915	0.0392977	0.0460717	0.114107
Sel I (X) - Sel II (X+Y)	-2	0.0653415	0.352943	0.0606861	0.275226	0.0687325	0.0550971	0.0552398	0.0659107	0.0709396
Sel I (X) - Sel II (X+Y)	-1	0.0526378	0.357926	0.0459146	0.223318	0.0519742	0.04233	0.0423421	0.0487255	0.0927541
Sel I (X) - Sel II (X+Y)	-0.5	0.0465106	7.02556	0.0398774	0.211839	0.0471612	0.0380142	0.0376259	0.0428606	0.10671
Sel I (X) - Sel II (X+Y)	0.5	0.0481418	0.573372	0.040452	0.214642	0.0469466	0.03785	0.0379749	0.0434283	0.107718
Sel I (X) - Sel II (X+Y)	1	0.0511173	0.31568	0.0447803	0.231653	0.0534344	0.041868	0.0416769	0.047922	0.0943267
Sel I (X) - Sel II (X+Y)	2	0.0666645	0.667948	0.0596662	0.274391	0.069197	0.0552437	0.0566486	0.0664656	0.0723917
Sel I (X) - Sel II (G+X)	0	0.0487678	0.617278	0.0406319	0.193735	0.0486213	0.0393915	0.0392977	0.0460717	0.114107
Sel I (X) - Sel II (G+X)	-2	0.0831614	0.633105	0.0654951	0.395896	0.0935206	0.0681128	0.0711283	0.078528	0.0710268
Sel I (X) - Sel II (G+X)	-1	0.0596744	0.381105	0.0467594	0.281247	0.0626105	0.0491046	0.0512195	0.0530558	0.0927173
Sel I (X) - Sel II (G+X)	-0.5	0.0499024	0.443534	0.0396343	0.239936	0.0490341	0.0415983	0.0438871	0.042772	0.106554
Sel I (X) - Sel II (G+X)	0.5	0.0476588	0.657097	0.0369219	0.227279	0.0491824	0.0391206	0.0422895	0.0410872	0.108145
Sel I (X) - Sel II (G+X)	1	0.0548342	0.414908	0.0440412	0.289623	0.0627734	0.046772	0.0498854	0.0505902	0.094184
Sel I (X) - Sel II (G+X)	2	0.0782866	0.448402	0.0624163	0.39829	0.0931117	0.0635594	0.0682805	0.0757746	0.0730025
Sel I (X) - Sel II (G+Y)	0	0.0487678	0.617278	0.0406319	0.193735	0.0486213	0.0393915	0.0392977	0.0460717	0.114107
Sel I (X) - Sel II (G+Y)	-2	0.0881443	0.453558	0.070267	0.375564	0.098891	0.0735382	0.0754676	0.0909911	0.0709195
Sel I (X) - Sel II (G+Y)	-1	0.0643665	0.546352	0.0510903	0.262161	0.0666955	0.0541712	0.0561149	0.0597271	0.092655
Sel I (X) - Sel II (G+Y)	-0.5	0.0545296	0.344793	0.0446918	0.214413	0.0523218	0.0440769	0.0465849	0.0487735	0.106383
Sel I (X) - Sel II (G+Y)	0.5	0.0519266	1.19768	0.0422727	0.217747	0.0523376	0.0443919	0.043753	0.04597	0.107774
Sel I (X) - Sel II (G+Y)	1	0.0624357	0.476487	0.0497288	0.259522	0.0645775	0.0507277	0.0530547	0.0579185	0.094163
Sel I (X) - Sel II (G+Y)	2	0.0870332	0.781857	0.069533	0.378762	0.100572	0.0710355	0.0741754	0.0901444	0.0726925
Sel I (X) - Sel II (G+X+Y)	0	0.0487678	0.617278	0.0406319	0.193735	0.0486213	0.0393915	0.0392977	0.0460717	0.114107
Sel I (X) - Sel II (G+X+Y)	-2	0.0853151	0.496732	0.0683804	0.296759	0.077799	0.0667471	0.071932	0.0859852	0.070873
Sel I (X) - Sel II (G+X+Y)	-1	0.0612904	0.62049	0.0498979	0.226717	0.0543332	0.0496528	0.0516554	0.0577142	0.0924242
Sel I (X) - Sel II (G+X+Y)	-0.5	0.0507026	0.197311	0.0423975	0.16842	0.0443716	0.0429219	0.0456737	0.0462968	0.106658
Sel I (X) - Sel II (G+X+Y)	0.5	0.047832	0.42349	0.0402743	0.173432	0.0426776	0.0407798	0.0419199	0.0438845	0.107799
Sel I (X) - Sel II (G+X+Y)	1	0.0571785	0.345074	0.0489043	0.212863	0.055854	0.0506334	0.0516387	0.0572944	0.0940209
Sel I (X) - Sel II (G+X+Y)	2	0.0815026	3.02467	0.0696623	0.299424	0.0780952	0.0678575	0.0693583	0.086697	0.0730009
Sel I (Y) - Sel II (X)	0	0.0487678	0.617278	0.0406319	0.193735	0.0486213	0.0393915	0.0392977	0.0460717	0.114107
Sel I (Y) - Sel II (X)	-2	0.0499173	0.207187	0.0377126	0.221198	0.0478883	0.0448065	0.0488695	0.0401597	0.116472
Sel I (Y) - Sel II (X)	-1	0.0508584	0.370379	0.0398667	0.21977	0.0494663	0.0471625	0.0516027	0.0418034	0.114903
Sel I (Y) - Sel II (X)	-0.5	0.0496178	0.221411	0.0402647	0.208581	0.0514014	0.0469884	0.0511228	0.0432994	0.11444
Sel I (Y) - Sel II (X)	0.5	0.0516577	0.277926	0.0409528	0.210577	0.0511664	0.0469813	0.051044	0.0436066	0.114483
Sel I (Y) - Sel II (X)	1	0.0491241	0.268449	0.0378767	0.218033	0.0493593	0.0449173	0.050066	0.0405795	0.115105
Sel I (Y) - Sel II (X)	2	0.0484663	0.250374	0.0391029	0.221909	0.0475338	0.0439765	0.0496293	0.0401758	0.115769
Sel I (Y) - Sel II (Y)	0	0.0487678	0.617278	0.0406319	0.193735	0.0486213	0.0393915	0.0392977	0.0460717	0.114107
Sel I (Y) - Sel II (Y)	-2	0.036799	0.226494	0.0299281	0.162749	0.0353903	0.0317332	0.0328935	0.0324917	0.120559
Sel I (Y) - Sel II (Y)	-1	0.0459697	0.468611	0.038093	0.208715	0.0481052	0.0399694	0.0407171	0.041625	0.117367
Sel I (Y) - Sel II (Y)	-0.5	0.0496605	0.452408	0.04119	0.240631	0.0587002	0.0428971	0.0431734	0.0470443	0.115129
Sel I (Y) - Sel II (Y)	0.5	0.0498059	0.576206	0.0401847	0.242918	0.0587704	0.0419838	0.042423	0.0467819	0.114837
Sel I (Y) - Sel II (Y)	1	0.0448693	0.722051	0.038423	0.214435	0.0489465	0.0393954	0.039665	0.042111	0.116185
Sel I (Y) - Sel II (Y)	2	0.0380355	1.33378	0.0306078	0.169564	0.0347501	0.0324131	0.0340015	0.033023	0.119382
Sel I (Y) - Sel II (G)	0	0.0487678	0.617278	0.0406319	0.193735	0.0486213	0.0393915	0.0392977	0.0460717	0.114107
Sel I (Y) - Sel II (G)	-2	0.0438626	0.223689	0.0309691	0.200233	0.0420541	0.0368378	0.0412035	0.0334877	0.116083
Sel I (Y) - Sel II (G)	-1	0.0452708	0.229378	0.0306474	0.182784	0.0441318	0.0365804	0.0404104	0.0344948	0.115131
Sel I (Y) - Sel II (G)	-0.5	0.0444182	0.230364	0.0311405	0.194706	0.044002	0.0363343	0.0400782	0.0338262	0.114232
Sel I (Y) - Sel II (G)	0.5	0.0429031	0.356737	0.0300438	0.191208	0.043487	0.0358862	0.0394024	0.0343913	0.114534
Sel I (Y) - Sel II (G)	1	0.0434278	0.25282	0.0293819	0.18501	0.0423728	0.0355552	0.0387805	0.0327062	0.114849
Sel I (Y) - Sel II (G)	2	0.0422556	0.210294	0.0281641	0.196807	0.0412138	0.0352628	0.0390881	0.0314049	0.115649
Sel I (Y) - Sel II (X+Y)	0	0.0487678	0.617278	0.0406319	0.193735	0.0486213	0.0393915	0.0392977	0.0460717	0.114107
Sel I (Y) - Sel II (X+Y)	-2	0.041304	0.254486	0.0341276	0.187314	0.0427628	0.0330771	0.0332732	0.0404108	0.11676
Sel I (Y) - Sel II (X+Y)	-1	0.0452152	0.27813	0.0368388	0.214538	0.0515767	0.0360048	0.036421	0.0469077	0.115185
Sel I (Y) - Sel II (X+Y)	-0.5	0.0467868	0.314931	0.0381074	0.242065	0.0586104	0.038166	0.0377786	0.0501652	0.114764
Sel I (Y) - Sel II (X+Y)	0.5	0.0461676	0.234067	0.0372549	0.24094	0.0568135	0.0367562	0.0363322	0.0484924	0.114645
Sel I (Y) - Sel II (X+Y)	1	0.0456315	0.233222	0.0364153	0.213744	0.0504873	0.0353578	0.0356212	0.045241	0.114897
Sel I (Y) - Sel II (X+Y)	2	0.0428688	0.242368	0.0365836	0.205674	0.0439568	0.0350116	0.0353209	0.0432372	0.11645
Sel I (Y) - Sel II (G+X)	0	0.0487678	0.617278	0.0406319	0.193735	0.0486213	0.0393915	0.0392977	0.0460717	0.114107
Sel I (Y) - Sel II (G+X)	-2	0.0453695	0.833324	0.0301988	0.222441	0.0465005	0.0354589	0.0368748	0.037277	0.11939
Sel I (Y) - Sel II (G+X)	-1	0.0450277	0.255002	0.0304737	0.216079	0.0464989	0.035506	0.0370037	0.0359446	0.116874
Sel I (Y) - Sel II (G+X)	-0.5	0.0451387	0.237979	0.032018	0.215625	0.0506435	0.0362177	0.0368953	0.0387636	0.114869
Sel I (Y) - Sel II (G+X)	0.5	0.0441442	0.280465	0.0303137	0.228405	0.0487487	0.0351087	0.03655	0.0361767	0.114923
Sel I (Y) - Sel II (G+X)	1	0.0425713	0.395057	0.0287878	0.216045	0.0458247	0.033735	0.0350814	0.0346249	0.115792
Sel I (Y) - Sel II (G+X)	2	0.0426335	0.274686	0.0288252	0.218125	0.0460837	0.0334409	0.0345431	0.0353881	0.117885
Sel I (Y) - Sel II (G+Y)	0	0.0487678	0.617278	0.0406319	0.193735	0.0486213	0.0393915	0.0392977	0.0460717	0.114107
Sel I (Y) - Sel II (G+Y)	-2	0.047791	0.709643	0.0349739	0.204298	0.0440314	0.0390882	0.0399282	0.0384249	0.114852
Sel I (Y) - Sel II (G+Y)	-1	0.048938	0.217443	0.0356914	0.201329	0.0455113	0.0404733	0.0410394	0.0396365	0.114091
Sel I (Y) - Sel II (G+Y)	-0.5	0.0455229	0.565474	0.034784	0.191122	0.0462621	0.036435	0.0388077	0.0392652	0.11444
Sel I (Y) - Sel II (G+Y)	0.5	0.0440956	0.378509	0.0332721	0.199497	0.0440764	0.0369519	0.0380703	0.0362644	0.114682
Sel I (Y) - Sel II (G+Y)	1	0.045625	0.438376	0.0328706	0.206148	0.0453008	0.0361068	0.0370184	0.037427	0.113999
Sel I (Y) - Sel II (G+Y)	2	0.046136	0.342348	0.0353533	0.200387	0.0449088	0.0386454	0.0406184	0.0393324	0.115125
Sel I (Y) - Sel II (G+X+Y)	0	0.0487678	0.617278	0.0406319	0.193735	0.0486213	0.0393915	0.0392977	0.0460717	0.114107
Sel I (Y) - Sel II (G+X+Y)	-2	0.0484443	0.507623	0.03841	0.217739	0.0475355	0.0437601	0.0452348	0.0409095	0.118126
Sel I (Y) - Sel II (G+X+Y)	-1	0.0498553	0.51967	0.0383948	0.239199	0.0486062	0.043301	0.046573	0.0414728	0.115321
Sel I (Y) - Sel II (G+X+Y)	-0.5	0.0472396	0.3741	0.0374717	0.228285	0.0483558	0.0395138	0.0420578	0.0408534	0.114728
Sel I (Y) - Sel II (G+X+Y)	0.5	0.0462363	0.383248	0.0372099	0.244499	0.0472387	0.0410355	0.0436377	0.0399704	0.1143
Sel I (Y) - Sel II (G+X+Y)	1	0.0467285	0.362053	0.0364168	0.2428	0.0458701	0.0399188	0.0421467	0.0385816	0.115561
Sel I (Y) - Sel II (G+X+Y)	2	0.0484291	0.347537	0.038525	0.224205	0.0474932	0.0424376	0.0444061	0.0418346	0.117545
Sel I (G) - Sel II (X)	0	0.0487678	0.617278	0.0406319	0.193735	0.0486213	0.0393915	0.0392977	0.0460717	0.114107
Sel I (G) - Sel II (X)	-2	0.0908209	1.65306	0.0804711	0.358658	0.12985	0.074469	0.0770583	0.132016	0.0617432
Sel I (G) - Sel II (X)	-1	0.0879325	2.07848	0.0790121	0.375465	0.129669	0.072806	0.0746876	0.129206	0.0646711
Sel I (G) - Sel II (X)	-0.5	0.0792122	0.612732	0.0739048	0.315155	0.109295	0.0671526	0.0662611	0.107382	0.0730882
Sel I (G) - Sel II (X)	0.5	0.079125	1.51648	0.0719644	0.328396	0.109739	0.0666045	0.066947	0.106761	0.0775447
Sel I (G) - Sel II (X)	1	0.0869369	1.08972	0.0778375	0.353539	0.125998	0.0711307	0.0712871	0.127821	0.0690795
Sel I (G) - Sel II (X)	2	0.0920323	1.50062	0.0802746	0.386804	0.132742	0.0757377	0.0769466	0.133582	0.0662027
Sel I (G) - Sel II (Y)	0	0.0487678	0.617278	0.0406319	0.193735	0.0486213	0.0393915	0.0392977	0.0460717	0.114107
Sel I (G) - Sel II (Y)	-2	0.0594839	0.488604	0.0495963	0.173983	0.0680484	0.0518309	0.0548098	0.0685734	0.0621795
Sel I (G) - Sel II (Y)	-1	0.0684061	0.372689	0.0546981	0.228104	0.0853658	0.0568027	0.0579232	0.0786265	0.0647073
Sel I (G) - Sel II (Y)	-0.5	0.066425	0.690858	0.0551305	0.233877	0.0866355	0.0576412	0.0588874	0.0765445	0.0730521
Sel I (G) - Sel II (Y)	0.5	0.0687043	2.40463	0.0574835	0.251156	0.0885464	0.0594045	0.0594317	0.0790392	0.0774709
Sel I (G) - Sel II (Y)	1	0.0702129	0.62591	0.055593	0.233028	0.089616	0.0571116	0.0589226	0.08106	0.0691409
Sel I (G) - Sel II (Y)	2	0.0595612	0.374677	0.0477585	0.172975	0.0663497	0.0515933	0.0543613	0.0652861	0.0661721
Sel I (G) - Sel II (G)	0	0.0487678	0.617278	0.0406319	0.193735	0.0486213	0.0393915	0.0392977	0.0460717	0.114107
Sel I (G) - Sel II (G)	-2	0.081619	0.641844	0.0683508	0.260287	0.0969554	0.0648924	0.0646523	0.106142	0.0616699
Sel I (G) - Sel II (G)	-1	0.0846437	0.817065	0.0674531	0.252144	0.0907505	0.0633041	0.0638871	0.101065	0.064474
Sel I (G) - Sel II (G)	-0.5	0.075817	0.390836	0.0607123	0.223088	0.0830825	0.0577159	0.0579322	0.0855199	0.073118
Sel I (G) - Sel II (G)	0.5	0.0700956	0.824122	0.0577588	0.231006	0.0760385	0.0552935	0.0556771	0.0779739	0.0776842
Sel I (G) - Sel II (G)	1	0.0764024	0.53712	0.0644978	0.24434	0.0915607	0.0615492	0.0623688	0.096754	0.0693709
Sel I (G) - Sel II (G)	2	0.0795319	0.466382	0.0630949	0.269607	0.095511	0.0603598	0.0612967	0.0979809	0.0664562
Sel I (G) - Sel II (X+Y)	0	0.0487678	0.617278	0.0406319	0.193735	0.0486213	0.0393915	0.0392977	0.0460717	0.114107
Sel I (G) - Sel II (X+Y)	-2	0.0743792	0.534717	0.0636997	0.247453	0.0934989	0.0644692	0.0654816	0.0939289	0.0619391
Sel I (G) - Sel II (X+Y)	-1	0.0720956	1.67214	0.0628241	0.259742	0.0998797	0.0624768	0.0635593	0.0943771	0.0647664
Sel I (G) - Sel II (X+Y)	-0.5	0.0698531	0.835202	0.0571535	0.27474	0.0929122	0.0574807	0.0586621	0.0808831	0.0732247
Sel I (G) - Sel II (X+Y)	0.5	0.0688258	0.619389	0.0588059	0.266676	0.0891214	0.0581773	0.0612824	0.0790266	0.0773924
Sel I (G) - Sel II (X+Y)	1	0.0747292	0.771516	0.0649796	0.253208	0.092131	0.0650588	0.0664619	0.0910132	0.0690529
Sel I (G) - Sel II (X+Y)	2	0.073517	0.771617	0.0639993	0.229903	0.0893608	0.0667016	0.0678142	0.0911888	0.0660972
Sel I (G) - Sel II (G+X)	0	0.0487678	0.617278	0.0406319	0.193735	0.0486213	0.0393915	0.0392977	0.0460717	0.114107
Sel I (G) - Sel II (G+X)	-2	0.0838971	0.616042	0.0691349	0.332945	0.128779	0.070757	0.0730245	0.105019	0.0618401
Sel I (G) - Sel II (G+X)	-1	0.0800898	0.77107	0.0642088	0.317691	0.117724	0.0656925	0.0681618	0.0958619	0.0646852
Sel I (G) - Sel II (G+X)	-0.5	0.0731308	1.59938	0.0566623	0.30056	0.097881	0.0600911	0.0624446	0.0770403	0.0730562
Sel I (G) - Sel II (G+X)	0.5	0.0693651	0.596638	0.0529592	0.305648	0.101342	0.0565829	0.0587057	0.0749648	0.0774503
Sel I (G) - Sel II (G+X)	1	0.0764595	0.434329	0.0621424	0.338063	0.12344	0.0646613	0.0663751	0.0935979	0.0691073
Sel I (G) - Sel II (G+X)	2	0.0811296	0.520779	0.0654714	0.348738	0.124921	0.0678015	0.0683951	0.0999899	0.0662524
Sel I (G) - Sel II (G+Y)	0	0.0487678	0.617278	0.0406319	0.193735	0.0486213	0.0393915	0.0392977	0.0460717	0.114107
Sel I (G) - Sel II (G+Y)	-2	0.0969965	0.591025	0.0790179	0.298687	0.113588	0.0774786	0.0744531	0.135278	0.0616815
Sel I (G) - Sel II (G+Y)	-1	0.0919119	0.87818	0.074097	0.300375	0.107329	0.0746559	0.0705775	0.12261	0.0647783
Sel I (G) - Sel II (G+Y)	-0.5	0.0844069	1.48812	0.0701665	0.261384	0.0941469	0.0672935	0.0657325	0.105147	0.0728768
Sel I (G) - Sel II (G+Y)	0.5	0.0815769	0.500957	0.0655154	0.255878	0.0918225	0.0626274	0.060738	0.0976163	0.0777142
Sel I (G) - Sel II (G+Y)	1	0.0925393	0.964835	0.0765445	0.291658	0.110534	0.0707074	0.0709203	0.125286	0.0690275
Sel I (G) - Sel II (G+Y)	2	0.0915106	0.646242	0.0740784	0.305883	0.114349	0.0754926	0.0708418	0.129964	0.0662231
Sel I (G) - Sel II (G+X+Y)	0	0.0487678	0.617278	0.0406319	0.193735	0.0486213	0.0393915	0.0392977	0.0460717	0.114107
Sel I (G) - Sel II (G+X+Y)	-2	0.0881497	0.524313	0.0815566	0.352908	0.1264	0.0733587	0.0715269	0.135124	0.061827
Sel I (G) - Sel II (G+X+Y)	-1	0.0828286	0.994085	0.0729733	0.330114	0.114941	0.0689401	0.0686555	0.119326	0.0645316
Sel I (G) - Sel II (G+X+Y)	-0.5	0.075048	0.583211	0.0659775	0.319346	0.102892	0.0609806	0.0593767	0.100417	0.0727806
Sel I (G) - Sel II (G+X+Y)	0.5	0.0719547	0.605389	0.0601055	0.337441	0.1004	0.0587306	0.0569786	0.0919239	0.0775196
Sel I (G) - Sel II (G+X+Y)	1	0.0850921	0.60903	0.0734806	0.341081	0.11816	0.0702136	0.0682884	0.117952	0.0688488
Sel I (G) - Sel II (G+X+Y)	2	0.0886541	0.602202	0.0764244	0.365136	0.125239	0.0731031	0.0715039	0.124791	0.0662905
Sel I (X+Y) - Sel II (X)	0	0.0487678	0.617278	0.0406319	0.193735	0.0486213	0.0393915	0.0392977	0.0460717	0.114107
Sel I (X+Y) - Sel II (X)	-2	0.074241	0.280075	0.0490379	0.205057	0.0609632	0.053825	0.0519889	0.0643782	0.106217
Sel I (X+Y) - Sel II (X)	-1	0.0577969	0.299879	0.0455292	0.263041	0.0606132	0.0478649	0.0475311	0.0541267	0.103666
Sel I (X+Y) - Sel II (X)	-0.5	0.0511583	0.342512	0.0402656	0.264264	0.0532553	0.0423345	0.0432596	0.0455012	0.107798
Sel I (X+Y) - Sel II (X)	0.5	0.0503554	0.392058	0.0386771	0.247704	0.054883	0.0409877	0.0409495	0.0454221	0.109295
Sel I (X+Y) - Sel II (X)	1	0.0600936	0.253128	0.0439804	0.235588	0.0607146	0.0460804	0.0465554	0.0540804	0.104945
Sel I (X+Y) - Sel II (X)	2	0.069201	0.473326	0.0489354	0.208892	0.0598582	0.0534607	0.0525448	0.0613107	0.106973
Sel I (X+Y) - Sel II (Y)	0	0.0487678	0.617278	0.0406319	0.193735	0.0486213	0.0393915	0.0392977	0.0460717	0.114107
Sel I (X+Y) - Sel II (Y)	-2	0.0585871	0.530852	0.0448249	0.125686	0.0433324	0.0471459	0.0475328	0.0464334	0.103039
Sel I (X+Y) - Sel II (Y)	-1	0.0534465	0.728513	0.0456695	0.227197	0.0512213	0.0458718	0.0461679	0.0484878	0.100555
Sel I (X+Y) - Sel II (Y)	-0.5	0.0510543	0.330981	0.0435156	0.245484	0.0537877	0.0424127	0.0424301	0.0463995	0.106063
Sel I (X+Y) - Sel II (Y)	0.5	0.0501726	0.300391	0.0443534	0.25043	0.0545788	0.0434217	0.0435176	0.046793	0.107141
Sel I (X+Y) - Sel II (Y)	1	0.0532817	1.41808	0.0457658	0.253809	0.0528179	0.0460407	0.0469033	0.0487109	0.102016
Sel I (X+Y) - Sel II (Y)	2	0.053952	0.269921	0.0416249	0.135016	0.0422351	0.0451203	0.0463481	0.0432171	0.103432
Sel I (X+Y) - Sel II (G)	0	0.0487678	0.617278	0.0406319	0.193735	0.0486213	0.0393915	0.0392977	0.0460717	0.114107
Sel I (X+Y) - Sel II (G)	-2	0.101494	0.401914	0.0529679	0.184784	0.0564383	0.0554371	0.0496222	0.0633323	0.120299
Sel I (X+Y) - Sel II (G)	-1	0.0604386	0.493139	0.042942	0.257465	0.0576577	0.0428704	0.0441448	0.0510329	0.111516
Sel I (X+Y) - Sel II (G)	-0.5	0.0511437	0.320489	0.0399608	0.251839	0.0533512	0.0409168	0.0430761	0.0445794	0.110319
Sel I (X+Y) - Sel II (G)	0.5	0.0486123	0.300534	0.0380678	0.245001	0.0554294	0.039169	0.0401325	0.0456331	0.111548
Sel I (X+Y) - Sel II (G)	1	0.0565441	0.394346	0.0411921	0.2372	0.0578249	0.0418743	0.0424766	0.0497337	0.111545
Sel I (X+Y) - Sel II (G)	2	0.0900439	0.383888	0.0492934	0.207252	0.0585005	0.0494546	0.0469907	0.0620084	0.118786
Sel I (X+Y) - Sel II (X+Y)	0	0.0487678	0.617278	0.0406319	0.193735	0.0486213	0.0393915	0.0392977	0.0460717	0.114107
Sel I (X+Y) - Sel II (X+Y)	-2	0.0825705	0.558456	0.0530059	0.108692	0.0437983	0.0600606	0.0601001	0.0562571	0.116807
Sel I (X+Y) - Sel II (X+Y)	-1	0.0594432	0.35051	0.0431417	0.158403	0.0440547	0.0497613	0.0481932	0.0464135	0.112061
Sel I (X+Y) - Sel II (X+Y)	-0.5	0.0502958	0.301603	0.0402829	0.176145	0.0434584	0.0436146	0.0439689	0.0421152	0.11168
Sel I (X+Y) - Sel II (X+Y)	0.5	0.0492074	0.194056	0.0398495	0.182433	0.0438712	0.0429579	0.0430964	0.0428321	0.112407
Sel I (X+Y) - Sel II (X+Y)	1	0.0561367	0.555499	0.043165	0.163198	0.0437861	0.0492513	0.0483705	0.0473464	0.11286
Sel I (X+Y) - Sel II (X+Y)	2	0.0753176	0.457991	0.0511464	0.108359	0.0417992	0.0573497	0.059069	0.0520879	0.116919
Sel I (X+Y) - Sel II (G+X)	0	0.0487678	0.617278	0.0406319	0.193735	0.0486213	0.0393915	0.0392977	0.0460717	0.114107
Sel I (X+Y) - Sel II (G+X)	-2	0.0885165	0.463463	0.0420079	0.176095	0.0578536	0.0488797	0.0476383	0.059931	0.11615
Sel I (X+Y) - Sel II (G+X)	-1	0.0587763	0.298477	0.0386212	0.184232	0.0547941	0.0435684	0.044724	0.0481018	0.109792
Sel I (X+Y) - Sel II (G+X)	-0.5	0.0519811	0.257011	0.0363188	0.217417	0.0546621	0.0397245	0.0408836	0.0430366	0.110221
Sel I (X+Y) - Sel II (G+X)	0.5	0.0493355	0.501331	0.0336484	0.208727	0.0529712	0.0378518	0.0395802	0.0407183	0.110677
Sel I (X+Y) - Sel II (G+X)	1	0.0604709	0.418815	0.0389587	0.180735	0.0532572	0.0447245	0.0442878	0.0476884	0.110072
Sel I (X+Y) - Sel II (G+X)	2	0.0901975	0.451471	0.0423286	0.170205	0.0558511	0.0495471	0.0460151	0.0581566	0.115736
Sel I (X+Y) - Sel II (G+Y)	0	0.0487678	0.617278	0.0406319	0.193735	0.0486213	0.0393915	0.0392977	0.0460717	0.114107
Sel I (X+Y) - Sel II (G+Y)	-2	0.104698	1.9728	0.0669254	0.186384	0.0585957	0.0707873	0.0669229	0.0702082	0.109664
Sel I (X+Y) - Sel II (G+Y)	-1	0.0714287	0.417335	0.0544956	0.221611	0.0584779	0.0562193	0.0577928	0.061891	0.106779
Sel I (X+Y) - Sel II (G+Y)	-0.5	0.0560474	0.482904	0.0468204	0.213235	0.0474606	0.0475711	0.0498079	0.0474113	0.108844
Sel I (X+Y) - Sel II (G+Y)	0.5	0.0529613	0.354249	0.0460618	0.207969	0.0516121	0.0447764	0.0466181	0.0500902	0.110174
Sel I (X+Y) - Sel II (G+Y)	1	0.0662942	0.422277	0.0506709	0.211668	0.0568604	0.052808	0.0522581	0.0571789	0.10752
Sel I (X+Y) - Sel II (G+Y)	2	0.111315	0.382018	0.0666484	0.180617	0.058694	0.0700644	0.0639935	0.0695875	0.111418
Sel I (X+Y) - Sel II (G+X+Y)	0	0.0487678	0.617278	0.0406319	0.193735	0.0486213	0.0393915	0.0392977	0.0460717	0.114107
Sel I (X+Y) - Sel II (G+X+Y)	-2	0.170851	0.496703	0.0611503	0.181436	0.0622685	0.0798689	0.0598488	0.0752102	0.131781
Sel I (X+Y) - Sel II (G+X+Y)	-1	0.0841556	0.519273	0.0482867	0.231311	0.0632021	0.0622468	0.0508112	0.0705334	0.118455
Sel I (X+Y) - Sel II (G+X+Y)	-0.5	0.0593482	0.343165	0.04237	0.262089	0.0615102	0.0466607	0.0427478	0.0563891	0.112728
Sel I (X+Y) - Sel II (G+X+Y)	0.5	0.0564835	0.415195	0.040338	0.286555	0.0628339	0.0444603	0.0406204	0.0564464	0.113382
Sel I (X+Y) - Sel II (G+X+Y)	1	0.0758884	0.346991	0.0442187	0.237538	0.060576	0.0555991	0.0470987	0.0657048	0.118372
Sel I (X+Y) - Sel II (G+X+Y)	2	0.174788	0.519434	0.0558875	0.18606	0.0593995	0.078031	0.0563603	0.072306	0.13286
Sel I (G+X) - Sel II (X)	0	0.0487678	0.617278	0.0406319	0.193735	0.0486213	0.0393915	0.0392977	0.0460717	0.114107
Sel I (G+X) - Sel II (X)	-2	0.111057	0.569587	0.0892232	0.38773	0.14762	0.0866323	0.0860605	0.169379	0.0296095
Sel I (G+X) - Sel II (X)	-1	0.103409	0.833288	0.0855267	0.387948	0.139738	0.0841001	0.0833484	0.159747	0.0310174
Sel I (G+X) - Sel II (X)	-0.5	0.105488	0.566926	0.085237	0.349494	0.133083	0.0819178	0.0798864	0.15755	0.036728
Sel I (G+X) - Sel II (X)	0.5	0.100629	1.01266	0.0788779	0.32783	0.123264	0.0787689	0.0769916	0.137634	0.0411613
Sel I (G+X) - Sel II (X)	1	0.104715	0.679106	0.0854437	0.37273	0.140557	0.083399	0.0833074	0.156465	0.0329363
Sel I (G+X) - Sel II (X)	2	0.104876	0.601411	0.0877619	0.385715	0.144013	0.0829565	0.0848491	0.159517	0.0320674
Sel I (G+X) - Sel II (Y)	0	0.0487678	0.617278	0.0406319	0.193735	0.0486213	0.0393915	0.0392977	0.0460717	0.114107
Sel I (G+X) - Sel II (Y)	-2	0.0834065	4.26916	0.0686523	0.301638	0.114549	0.0657446	0.0653196	0.139646	0.0294762
Sel I (G+X) - Sel II (Y)	-1	0.096012	0.554095	0.0779333	0.378382	0.147197	0.0779578	0.0801907	0.165232	0.0312344
Sel I (G+X) - Sel II (Y)	-0.5	0.0971973	0.814934	0.0798482	0.429932	0.15963	0.080681	0.0808614	0.168854	0.0369297
Sel I (G+X) - Sel II (Y)	0.5	0.0979007	1.02916	0.078152	0.433445	0.153051	0.0791234	0.0803557	0.158314	0.0411337
Sel I (G+X) - Sel II (Y)	1	0.100005	1.62215	0.0777228	0.390743	0.147694	0.0768159	0.0772205	0.165365	0.0327742
Sel I (G+X) - Sel II (Y)	2	0.0807171	0.670294	0.0666407	0.299262	0.109592	0.0647845	0.0647634	0.125767	0.0320203
Sel I (G+X) - Sel II (G)	0	0.0487678	0.617278	0.0406319	0.193735	0.0486213	0.0393915	0.0392977	0.0460717	0.114107
Sel I (G+X) - Sel II (G)	-2	0.123848	1.12695	0.0985832	0.507477	0.198917	0.0937	0.092018	0.232401	0.0296814
Sel I (G+X) - Sel II (G)	-1	0.118447	0.753276	0.0940798	0.493588	0.194311	0.0893701	0.0889608	0.227911	0.0312093
Sel I (G+X) - Sel II (G)	-0.5	0.111566	0.483748	0.0882855	0.432947	0.171159	0.0901535	0.08864	0.191412	0.0369827
Sel I (G+X) - Sel II (G)	0.5	0.105375	1.01165	0.0828851	0.439165	0.161535	0.0830397	0.082277	0.170792	0.0410643
Sel I (G+X) - Sel II (G)	1	0.122243	0.602887	0.0919839	0.519856	0.188409	0.0909358	0.0889033	0.210225	0.0328595
Sel I (G+X) - Sel II (G)	2	0.121094	0.879276	0.0913495	0.519922	0.185759	0.0901559	0.0878685	0.210137	0.0318927
Sel I (G+X) - Sel II (X+Y)	0	0.0487678	0.617278	0.0406319	0.193735	0.0486213	0.0393915	0.0392977	0.0460717	0.114107
Sel I (G+X) - Sel II (X+Y)	-2	0.113389	0.54797	0.084593	0.366055	0.141672	0.0881246	0.0880981	0.171819	0.0295309
Sel I (G+X) - Sel II (X+Y)	-1	0.106587	0.803588	0.0840773	0.410448	0.167596	0.0859622	0.0817608	0.182656	0.0312553
Sel I (G+X) - Sel II (X+Y)	-0.5	0.107719	0.520633	0.0845601	0.439245	0.166563	0.0824096	0.0813874	0.177576	0.0366598
Sel I (G+X) - Sel II (X+Y)	0.5	0.102481	2.1949	0.0835068	0.432054	0.163058	0.0817711	0.0823628	0.164335	0.0410847
Sel I (G+X) - Sel II (X+Y)	1	0.113245	0.402183	0.0895774	0.425291	0.160402	0.089068	0.0869507	0.17849	0.0327984
Sel I (G+X) - Sel II (X+Y)	2	0.124305	0.535956	0.0913215	0.397203	0.151357	0.101307	0.0992186	0.175076	0.0319274
Sel I (G+X) - Sel II (G+X)	0	0.0487678	0.617278	0.0406319	0.193735	0.0486213	0.0393915	0.0392977	0.0460717	0.114107
Sel I (G+X) - Sel II (G+X)	-2	0.123276	0.972012	0.1024	0.464345	0.173679	0.0932851	0.0955209	0.203408	0.0297095
Sel I (G+X) - Sel II (G+X)	-1	0.119499	0.701945	0.0997008	0.484323	0.177277	0.0920491	0.0925541	0.198248	0.0309248
Sel I (G+X) - Sel II (G+X)	-0.5	0.103919	0.6497	0.0862282	0.412648	0.152764	0.0819304	0.0815632	0.157402	0.0369871
Sel I (G+X) - Sel II (G+X)	0.5	0.101766	0.757226	0.0856072	0.402562	0.148972	0.0785711	0.0807966	0.148351	0.0411782
Sel I (G+X) - Sel II (G+X)	1	0.113553	0.643928	0.0967406	0.473592	0.168139	0.0891876	0.088736	0.182234	0.0328886
Sel I (G+X) - Sel II (G+X)	2	0.12483	1.10687	0.0979879	0.482688	0.172233	0.0937033	0.090209	0.19219	0.0319952
Sel I (G+X) - Sel II (G+Y)	0	0.0487678	0.617278	0.0406319	0.193735	0.0486213	0.0393915	0.0392977	0.0460717	0.114107
Sel I (G+X) - Sel II (G+Y)	-2	0.177774	0.658767	0.114086	0.411414	0.151569	0.143307	0.146626	0.173212	0.0297866
Sel I (G+X) - Sel II (G+Y)	-1	0.162851	0.764457	0.108927	0.405741	0.150989	0.133383	0.125705	0.170221	0.0310189
Sel I (G+X) - Sel II (G+Y)	-0.5	0.116015	0.625192	0.0952428	0.361426	0.136824	0.10091	0.0973159	0.142065	0.0369077
Sel I (G+X) - Sel II (G+Y)	0.5	0.106738	1.56188	0.0919174	0.3638	0.12703	0.0956892	0.0925132	0.128203	0.0411717
Sel I (G+X) - Sel II (G+Y)	1	0.160565	0.751202	0.108301	0.395315	0.152885	0.129355	0.127308	0.164532	0.032996
Sel I (G+X) - Sel II (G+Y)	2	0.172693	0.733098	0.108164	0.406401	0.151672	0.142663	0.131605	0.170106	0.0320399
Sel I (G+X) - Sel II (G+X+Y)	0	0.0487678	0.617278	0.0406319	0.193735	0.0486213	0.0393915	0.0392977	0.0460717	0.114107
Sel I (G+X) - Sel II (G+X+Y)	-2	0.191352	1.99848	0.130701	0.508774	0.187523	0.158843	0.155133	0.218621	0.0296213
Sel I (G+X) - Sel II (G+X+Y)	-1	0.178179	0.777248	0.130149	0.495768	0.18317	0.145078	0.142571	0.214388	0.0311328
Sel I (G+X) - Sel II (G+X+Y)	-0.5	0.131241	0.60694	0.117799	0.437694	0.163718	0.110722	0.114093	0.188534	0.0368608
Sel I (G+X) - Sel II (G+X+Y)	0.5	0.124315	0.676296	0.108446	0.453725	0.154784	0.101137	0.10295	0.172504	0.0411905
Sel I (G+X) - Sel II (G+X+Y)	1	0.174195	0.89924	0.124556	0.492588	0.176315	0.146991	0.135565	0.197817	0.0329699
Sel I (G+X) - Sel II (G+X+Y)	2	0.182344	12.651	0.123481	0.49711	0.178628	0.153957	0.146928	0.200782	0.0320308
Sel I (G+Y) - Sel II (X)	0	0.0487678	0.617278	0.0406319	0.193735	0.0486213	0.0393915	0.0392977	0.0460717	0.114107
Sel I (G+Y) - Sel II (X)	-2	0.0924538	0.873232	0.0743705	0.373473	0.139192	0.0781863	0.0800243	0.130108	0.0526425
Sel I (G+Y) - Sel II (X)	-1	0.0919918	0.558217	0.0734574	0.366216	0.136501	0.0764678	0.0780067	0.124533	0.0543113
Sel I (G+Y) - Sel II (X)	-0.5	0.0847185	0.481567	0.0672962	0.336017	0.118332	0.0726717	0.0746136	0.103203	0.0624816
Sel I (G+Y) - Sel II (X)	0.5	0.079548	0.436734	0.0626808	0.333495	0.107916	0.0683582	0.0706222	0.0923212	0.0695976
Sel I (G+Y) - Sel II (X)	1	0.0897097	0.732935	0.0686823	0.352656	0.13135	0.0740546	0.0783474	0.1128	0.0596004
Sel I (G+Y) - Sel II (X)	2	0.0942705	0.637694	0.0730953	0.370256	0.138001	0.0783806	0.0779714	0.126245	0.0567705
Sel I (G+Y) - Sel II (Y)	0	0.0487678	0.617278	0.0406319	0.193735	0.0486213	0.0393915	0.0392977	0.0460717	0.114107
Sel I (G+Y) - Sel II (Y)	-2	0.0616152	0.515326	0.0521462	0.183382	0.0692921	0.054111	0.0583183	0.0732792	0.0529391
Sel I (G+Y) - Sel II (Y)	-1	0.0740061	0.345538	0.0620666	0.252882	0.0930362	0.0625565	0.0643026	0.0931002	0.0545975
Sel I (G+Y) - Sel II (Y)	-0.5	0.0700298	1.11912	0.0625918	0.297055	0.0968032	0.0597905	0.0619624	0.0902822	0.0642939
Sel I (G+Y) - Sel II (Y)	0.5	0.0731449	0.820964	0.0632105	0.307474	0.0935935	0.0635951	0.0647557	0.0879519	0.0681328
Sel I (G+Y) - Sel II (Y)	1	0.0749187	0.660203	0.0663304	0.264517	0.0913643	0.0638515	0.0680012	0.091077	0.0606088
Sel I (G+Y) - Sel II (Y)	2	0.0643999	0.39339	0.05552	0.195462	0.0722899	0.0568213	0.0617764	0.0743271	0.0575891
Sel I (G+Y) - Sel II (G)	0	0.0487678	0.617278	0.0406319	0.193735	0.0486213	0.0393915	0.0392977	0.0460717	0.114107
Sel I (G+Y) - Sel II (G)	-2	0.0886282	0.625938	0.0713547	0.268123	0.0969654	0.0712145	0.0740011	0.104455	0.0524124
Sel I (G+Y) - Sel II (G)	-1	0.0828156	1.96713	0.0659402	0.259812	0.0960111	0.0678538	0.0691365	0.0977267	0.0556833
Sel I (G+Y) - Sel II (G)	-0.5	0.0742526	1.10513	0.0610365	0.24387	0.0823985	0.061407	0.0634976	0.0831115	0.0631234
Sel I (G+Y) - Sel II (G)	0.5	0.0712474	0.514642	0.0584724	0.240239	0.0807812	0.0574313	0.0599615	0.0782647	0.0693518
Sel I (G+Y) - Sel II (G)	1	0.0826101	0.812048	0.0718583	0.271562	0.0981903	0.0696101	0.0716932	0.100387	0.0596449
Sel I (G+Y) - Sel II (G)	2	0.0810197	0.45871	0.0670729	0.275173	0.0959834	0.0686152	0.0704325	0.0970889	0.0579407
Sel I (G+Y) - Sel II (X+Y)	0	0.0487678	0.617278	0.0406319	0.193735	0.0486213	0.0393915	0.0392977	0.0460717	0.114107
Sel I (G+Y) - Sel II (X+Y)	-2	0.0783307	0.610579	0.0647595	0.227168	0.0855799	0.0630062	0.0613383	0.104988	0.052739
Sel I (G+Y) - Sel II (X+Y)	-1	0.0760514	0.619206	0.0642942	0.234136	0.0956472	0.0610968	0.0616042	0.107858	0.0543701
Sel I (G+Y) - Sel II (X+Y)	-0.5	0.0721956	0.561392	0.0588878	0.264638	0.0869761	0.0579002	0.0588035	0.0897287	0.0619671
Sel I (G+Y) - Sel II (X+Y)	0.5	0.0711408	0.52904	0.0584458	0.257606	0.0877485	0.0565219	0.0555202	0.0894291	0.0692473
Sel I (G+Y) - Sel II (X+Y)	1	0.0734125	0.854261	0.0594512	0.2425	0.090836	0.0576091	0.0565207	0.0974805	0.0597443
Sel I (G+Y) - Sel II (X+Y)	2	0.0761145	0.738306	0.0676279	0.227049	0.088615	0.0644436	0.0644294	0.105697	0.0560947
Sel I (G+Y) - Sel II (G+X)	0	0.0487678	0.617278	0.0406319	0.193735	0.0486213	0.0393915	0.0392977	0.0460717	0.114107
Sel I (G+Y) - Sel II (G+X)	-2	0.091687	0.664668	0.0704862	0.308294	0.117101	0.0706538	0.07123	0.112541	0.0527521
Sel I (G+Y) - Sel II (G+X)	-1	0.0886191	0.780031	0.0677132	0.300628	0.111565	0.0664838	0.0673948	0.106639	0.0559503
Sel I (G+Y) - Sel II (G+X)	-0.5	0.0770685	0.513623	0.0602154	0.27234	0.0983453	0.0589091	0.0590877	0.089222	0.0633286
Sel I (G+Y) - Sel II (G+X)	0.5	0.075336	0.62102	0.0571354	0.277874	0.097466	0.0571629	0.0584598	0.0836533	0.0685522
Sel I (G+Y) - Sel II (G+X)	1	0.0868184	1.05797	0.0701917	0.310371	0.110778	0.0679879	0.0707246	0.102736	0.0581405
Sel I (G+Y) - Sel II (G+X)	2	0.0890957	0.729035	0.0710035	0.304711	0.113362	0.0703758	0.071764	0.10869	0.0564489
Sel I (G+Y) - Sel II (G+Y)	0	0.0487678	0.617278	0.0406319	0.193735	0.0486213	0.0393915	0.0392977	0.0460717	0.114107
Sel I (G+Y) - Sel II (G+Y)	-2	0.0961827	2.31649	0.0812186	0.327222	0.121128	0.0797489	0.0802075	0.139149	0.052785
Sel I (G+Y) - Sel II (G+Y)	-1	0.0921923	1.87119	0.0780631	0.311539	0.118765	0.0793257	0.0795048	0.131745	0.0544313
Sel I (G+Y) - Sel II (G+Y)	-0.5	0.0784804	1.53482	0.0646994	0.273582	0.102073	0.06607	0.065709	0.103218	0.062403
Sel I (G+Y) - Sel II (G+Y)	0.5	0.0742676	0.64924	0.0591484	0.27901	0.0944569	0.0606286	0.0606478	0.0908247	0.0706688
Sel I (G+Y) - Sel II (G+Y)	1	0.0843664	0.655409	0.069588	0.289345	0.113365	0.0763199	0.0707157	0.117652	0.061192
Sel I (G+Y) - Sel II (G+Y)	2	0.0897298	0.415427	0.0749304	0.308009	0.118547	0.0763991	0.0739318	0.126226	0.058279
Sel I (G+Y) - Sel II (G+X+Y)	0	0.0487678	0.617278	0.0406319	0.193735	0.0486213	0.0393915	0.0392977	0.0460717	0.114107
Sel I (G+Y) - Sel II (G+X+Y)	-2	0.0994076	0.43478	0.0790665	0.328122	0.126911	0.0836686	0.084397	0.132392	0.0523191
Sel I (G+Y) - Sel II (G+X+Y)	-1	0.0964676	1.75387	0.0816571	0.316977	0.126513	0.0816368	0.081475	0.137115	0.0542992
Sel I (G+Y) - Sel II (G+X+Y)	-0.5	0.0881776	0.397944	0.0713858	0.282452	0.10533	0.073611	0.0698729	0.107528	0.0622621
Sel I (G+Y) - Sel II (G+X+Y)	0.5	0.0771312	0.454311	0.0628824	0.276472	0.0984972	0.0653536	0.0626492	0.0919727	0.0703328
Sel I (G+Y) - Sel II (G+X+Y)	1	0.0899448	1.3559	0.0709059	0.333357	0.114963	0.0751845	0.0721309	0.113655	0.0605914
Sel I (G+Y) - Sel II (G+X+Y)	2	0.0937599	0.448468	0.0761787	0.328505	0.120423	0.0813998	0.0820393	0.119448	0.0575585
Sel I (G+X+Y) - Sel II (X)	0	0.0487678	0.617278	0.0406319	0.193735	0.0486213	0.0393915	0.0392977	0.0460717	0.114107
Sel I (G+X+Y) - Sel II (X)	-2	0.111512	0.835499	0.0974573	0.43611	0.16884	0.0896133	0.0928408	0.196548	0.029937
Sel I (G+X+Y) - Sel II (X)	-1	0.111004	1.18477	0.0979056	0.430227	0.161948	0.0907207	0.0910187	0.187541	0.0307089
Sel I (G+X+Y) - Sel II (X)	-0.5	0.102387	1.65998	0.0903515	0.416133	0.152234	0.0884589	0.0911733	0.166672	0.0355853
Sel I (G+X+Y) - Sel II (X)	0.5	0.103729	3.25506	0.0856417	0.392575	0.149433	0.084714	0.0888998	0.155198	0.0390488
Sel I (G+X+Y) - Sel II (X)	1	0.109593	0.557032	0.0955339	0.439069	0.165195	0.0905116	0.0909341	0.182946	0.0327857
Sel I (G+X+Y) - Sel II (X)	2	0.114511	0.716254	0.0996424	0.430053	0.166669	0.0911709	0.0901989	0.185411	0.0320796
Sel I (G+X+Y) - Sel II (Y)	0	0.0487678	0.617278	0.0406319	0.193735	0.0486213	0.0393915	0.0392977	0.0460717	0.114107
Sel I (G+X+Y) - Sel II (Y)	-2	0.0774032	0.380018	0.0662015	0.269052	0.103229	0.0647377	0.064403	0.117727	0.0298858
Sel I (G+X+Y) - Sel II (Y)	-1	0.0928316	5.02221	0.077136	0.364446	0.136719	0.076404	0.0765227	0.14801	0.0302817
Sel I (G+X+Y) - Sel II (Y)	-0.5	0.0977839	0.587852	0.0791419	0.377201	0.156769	0.0783836	0.0783762	0.149576	0.0345283
Sel I (G+X+Y) - Sel II (Y)	0.5	0.0921903	0.660618	0.0752609	0.389861	0.148213	0.0757967	0.0746141	0.13214	0.0400145
Sel I (G+X+Y) - Sel II (Y)	1	0.0965403	0.544222	0.078286	0.3673	0.132987	0.0788194	0.0784024	0.138611	0.0330589
Sel I (G+X+Y) - Sel II (Y)	2	0.0818145	1.03645	0.0676281	0.281081	0.106043	0.0668468	0.0684536	0.117171	0.0321902
Sel I (G+X+Y) - Sel II (G)	0	0.0487678	0.617278	0.0406319	0.193735	0.0486213	0.0393915	0.0392977	0.0460717	0.114107
Sel I (G+X+Y) - Sel II (G)	-2	0.103816	3.12111	0.0870938	0.37209	0.135403	0.0897538	0.0897459	0.151457	0.0297508
Sel I (G+X+Y) - Sel II (G)	-1	0.103922	0.454574	0.0846882	0.348724	0.134472	0.0846578	0.0870902	0.149373	0.0302454
Sel I (G+X+Y) - Sel II (G)	-0.5	0.0924657	0.827753	0.0765138	0.31526	0.127005	0.0751633	0.0757873	0.132106	0.0349536
Sel I (G+X+Y) - Sel II (G)	0.5	0.0894835	0.574549	0.0701841	0.329289	0.115979	0.0717659	0.073428	0.113462	0.0395179
Sel I (G+X+Y) - Sel II (G)	1	0.0994578	0.68981	0.079863	0.355107	0.125589	0.0800918	0.0802736	0.134055	0.0328189
Sel I (G+X+Y) - Sel II (G)	2	0.103034	0.488815	0.0836259	0.363011	0.131433	0.0840844	0.0860028	0.137321	0.0322613
Sel I (G+X+Y) - Sel II (X+Y)	0	0.0487678	0.617278	0.0406319	0.193735	0.0486213	0.0393915	0.0392977	0.0460717	0.114107
Sel I (G+X+Y) - Sel II (X+Y)	-2	0.126599	0.529241	0.094086	0.366773	0.141919	0.0987529	0.0971071	0.167995	0.0298883
Sel I (G+X+Y) - Sel II (X+Y)	-1	0.113303	0.8031	0.0942427	0.395749	0.153079	0.0833507	0.0815628	0.180487	0.0301853
Sel I (G+X+Y) - Sel II (X+Y)	-0.5	0.102552	3.563	0.0844542	0.451487	0.160264	0.0770136	0.0785931	0.166838	0.0339473
Sel I (G+X+Y) - Sel II (X+Y)	0.5	0.0951823	1.05032	0.0826725	0.428341	0.15342	0.0784985	0.0785522	0.14787	0.0403219
Sel I (G+X+Y) - Sel II (X+Y)	1	0.10901	0.537572	0.093749	0.418937	0.156941	0.0863479	0.0854286	0.170416	0.0336237
Sel I (G+X+Y) - Sel II (X+Y)	2	0.12179	1.80202	0.0957802	0.373456	0.142254	0.0985017	0.0951759	0.165181	0.0323392
Sel I (G+X+Y) - Sel II (G+X)	0	0.0487678	0.617278	0.0406319	0.193735	0.0486213	0.0393915	0.0392977	0.0460717	0.114107
Sel I (G+X+Y) - Sel II (G+X)	-2	0.119997	0.819108	0.0969035	0.4856	0.177836	0.0959066	0.0988883	0.206902	0.0307108
Sel I (G+X+Y) - Sel II (G+X)	-1	0.117081	2.89308	0.0939995	0.46066	0.179923	0.0961308	0.0984486	0.211522	0.0306847
Sel I (G+X+Y) - Sel II (G+X)	-0.5	0.109013	0.489949	0.0874214	0.425526	0.16309	0.0842416	0.0863768	0.180386	0.0367813
Sel I (G+X+Y) - Sel II (G+X)	0.5	0.100552	0.99789	0.082718	0.446623	0.165659	0.0797378	0.078925	0.177814	0.0389036
Sel I (G+X+Y) - Sel II (G+X)	1	0.114089	0.861893	0.0892233	0.473807	0.178298	0.0885739	0.0918668	0.194822	0.033746
Sel I (G+X+Y) - Sel II (G+X)	2	0.113966	0.551368	0.0868943	0.476767	0.173529	0.0885151	0.0905095	0.193048	0.0328226
Sel I (G+X+Y) - Sel II (G+Y)	0	0.0487678	0.617278	0.0406319	0.193735	0.0486213	0.0393915	0.0392977	0.0460717	0.114107
Sel I (G+X+Y) - Sel II (G+Y)	-2	0.148936	1.78385	0.0888119	0.559408	0.208128	0.106675	0.104482	0.214292	0.0311874
Sel I (G+X+Y) - Sel II (G+Y)	-1	0.137609	0.522838	0.089883	0.531501	0.206967	0.107342	0.102827	0.221418	0.0316652
Sel I (G+X+Y) - Sel II (G+Y)	-0.5	0.121641	0.976798	0.0813229	0.470752	0.184357	0.0922388	0.0878386	0.196451	0.0379642
Sel I (G+X+Y) - Sel II (G+Y)	0.5	0.122701	3.11796	0.0801521	0.484473	0.190649	0.0898735	0.0907396	0.19827	0.0386836
Sel I (G+X+Y) - Sel II (G+Y)	1	0.138611	0.726587	0.087374	0.554265	0.208295	0.106332	0.100105	0.213316	0.0336633
Sel I (G+X+Y) - Sel II (G+Y)	2	0.138375	0.621139	0.0895451	0.533832	0.198698	0.104038	0.103289	0.202208	0.0330676
Sel I (G+X+Y) - Sel II (G+X+Y)	0	0.0487678	0.617278	0.0406319	0.193735	0.0486213	0.0393915	0.0392977	0.0460717	0.114107
Sel I (G+X+Y) - Sel II (G+X+Y)	-2	0.158192	0.637936	0.114259	0.423483	0.162493	0.132349	0.120142	0.202994	0.0301339
Sel I (G+X+Y) - Sel II (G+X+Y)	-1	0.144605	1.17422	0.113649	0.417759	0.160922	0.119938	0.116367	0.195284	0.0311653
Sel I (G+X+Y) - Sel II (G+X+Y)	-0.5	0.118014	1.14739	0.0967063	0.370321	0.151493	0.0941173	0.0926226	0.173445	0.0356804
Sel I (G+X+Y) - Sel II (G+X+Y)	0.5	0.107697	0.694339	0.0910997	0.381447	0.141679	0.0893112	0.0882729	0.152408	0.0390469
Sel I (G+X+Y) - Sel II (G+X+Y)	1	0.140961	0.856861	0.10379	0.412448	0.155518	0.118241	0.110465	0.175204	0.0329763
Sel I (G+X+Y) - Sel II (G+X+Y)	2	0.151719	0.946536	0.10614	0.439652	0.157888	0.129036	0.117874	0.179668	0.032254

## Sheet: Fig I in S6 Text Type I error
Selection_mechanism	Selection_effect	Weighted.Median	MBE	MR-Robust	MR-Egger	MR-IVW	MR-Lasso	Contamination.Mixture	MR-RAPS	R2
Sel I (X) - Sel II (X)	0	0.085	0.001	0.032	0.286	0.26	0.066	0.077	0.036	0.114107
	-2	0.286	0.001	0.444	0.035	0.005	0.611	0.588	0.008	0.071016
	-1	0.142	0.001	0.184	0.019	0	0.314	0.297	0	0.0927988
	-0.5	0.077	0.002	0.081	0.027	0	0.174	0.181	0	0.106727
	0.5	0.065	0	0.075	0.014	0	0.167	0.173	0	0.10836
	1	0.158	0.004	0.192	0.032	0	0.331	0.317	0.001	0.0940945
	2	0.316	0.005	0.451	0.039	0.007	0.616	0.581	0.007	0.0729102
Sel I (X) - Sel II (Y)	0	0.085	0.001	0.032	0.286	0.26	0.066	0.077	0.036	0.114107
	-2	0.119	0.001	0.047	0.14	0.007	0.142	0.09	0.016	0.0708236
	-1	0.117	0.001	0.035	0.147	0.002	0.145	0.12	0.007	0.0924631
	-0.5	0.133	0	0.021	0.151	0	0.11	0.118	0.005	0.107079
	0.5	0.118	0.003	0.029	0.157	0	0.095	0.118	0.004	0.108122
	1	0.096	0.001	0.04	0.151	0.001	0.114	0.1	0.012	0.0944496
	2	0.097	0	0.049	0.117	0.001	0.14	0.126	0.013	0.0728607
Sel I (X) - Sel II (G)	0	0.085	0.001	0.032	0.286	0.26	0.066	0.077	0.036	0.114107
Sel I (X) - Sel II (G)	-2	0.19	0.01	0.13	0.013	0	0.665	0.705	0	0.0708331
Sel I (X) - Sel II (G)	-1	0.154	0.017	0.084	0.006	0	0.627	0.681	0	0.0925953
Sel I (X) - Sel II (G)	-0.5	0.07	0.008	0.045	0.01	0	0.42	0.534	0	0.106826
Sel I (X) - Sel II (G)	0.5	0.102	0.019	0.073	0.007	0	0.533	0.629	0	0.108353
Sel I (X) - Sel II (G)	1	0.172	0.014	0.155	0.007	0	0.697	0.742	0	0.0944172
Sel I (X) - Sel II (G)	2	0.223	0.005	0.17	0.02	0	0.748	0.802	0	0.0728329
Sel I (X) - Sel II (X+Y)	0	0.085	0.001	0.032	0.286	0.26	0.066	0.077	0.036	0.114107
Sel I (X) - Sel II (X+Y)	-2	0.993	0.126	0.996	0.035	0.116	1	1	0.747	0.0709396
Sel I (X) - Sel II (X+Y)	-1	0.716	0.07	0.887	0.032	0	0.997	0.999	0.012	0.0927541
Sel I (X) - Sel II (X+Y)	-0.5	0.044	0.006	0.178	0.091	0.001	0.328	0.411	0.001	0.10671
Sel I (X) - Sel II (X+Y)	0.5	0.032	0.002	0.189	0.087	0.002	0.346	0.433	0.001	0.107718
Sel I (X) - Sel II (X+Y)	1	0.673	0.064	0.884	0.048	0	0.99	0.995	0.008	0.0943267
Sel I (X) - Sel II (X+Y)	2	0.993	0.112	0.999	0.033	0.089	1	1	0.806	0.0723917
Sel I (X) - Sel II (G+X)	0	0.085	0.001	0.032	0.286	0.26	0.066	0.077	0.036	0.114107
Sel I (X) - Sel II (G+X)	-2	0.503	0.007	0.663	0.098	0.003	0.803	0.742	0.156	0.0710268
Sel I (X) - Sel II (G+X)	-1	0.535	0.01	0.63	0.099	0.001	0.784	0.731	0.114	0.0927173
Sel I (X) - Sel II (G+X)	-0.5	0.425	0.01	0.524	0.113	0	0.694	0.631	0.049	0.106554
Sel I (X) - Sel II (G+X)	0.5	0.433	0.014	0.531	0.098	0	0.712	0.643	0.037	0.108145
Sel I (X) - Sel II (G+X)	1	0.557	0.013	0.681	0.102	0.001	0.835	0.775	0.102	0.094184
Sel I (X) - Sel II (G+X)	2	0.543	0.01	0.664	0.098	0.004	0.837	0.778	0.133	0.0730025
Sel I (X) - Sel II (G+Y)	0	0.085	0.001	0.032	0.286	0.26	0.066	0.077	0.036	0.114107
Sel I (X) - Sel II (G+Y)	-2	0.998	0.055	1	0.021	0.953	1	1	1	0.0709195
Sel I (X) - Sel II (G+Y)	-1	0.994	0.09	1	0.006	0.96	1	1	0.999	0.092655
Sel I (X) - Sel II (G+Y)	-0.5	0.977	0.088	0.999	0.004	0.901	1	0.997	0.998	0.106383
Sel I (X) - Sel II (G+Y)	0.5	0.966	0.075	0.995	0.006	0.751	0.999	0.999	0.995	0.107774
Sel I (X) - Sel II (G+Y)	1	0.99	0.107	1	0.003	0.915	1	1	1	0.094163
Sel I (X) - Sel II (G+Y)	2	0.992	0.061	0.999	0.016	0.894	1	0.999	1	0.0726925
Sel I (X) - Sel II (G+X+Y)	0	0.085	0.001	0.032	0.286	0.26	0.066	0.077	0.036	0.114107
Sel I (X) - Sel II (G+X+Y)	-2	1	0.093	1	0.179	0.999	1	1	1	0.070873
Sel I (X) - Sel II (G+X+Y)	-1	0.997	0.169	1	0.173	1	1	1	1	0.0924242
Sel I (X) - Sel II (G+X+Y)	-0.5	0.998	0.147	1	0.112	0.999	1	1	1	0.106658
Sel I (X) - Sel II (G+X+Y)	0.5	0.996	0.139	0.999	0.108	0.997	1	1	0.999	0.107799
Sel I (X) - Sel II (G+X+Y)	1	1	0.134	1	0.133	1	1	1	1	0.0940209
Sel I (X) - Sel II (G+X+Y)	2	1	0.096	1	0.159	0.999	1	1	0.999	0.0730009
Sel I (Y) - Sel II (X)	0	0.085	0.001	0.032	0.286	0.26	0.066	0.077	0.036	0.114107
Sel I (Y) - Sel II (X)	-2	0.258	0.008	0.152	0.088	0.019	0.468	0.408	0.005	0.116472
Sel I (Y) - Sel II (X)	-1	0.05	0.006	0.023	0.007	0	0.166	0.169	0	0.114903
Sel I (Y) - Sel II (X)	-0.5	0.031	0.002	0.004	0.036	0	0.094	0.097	0	0.11444
Sel I (Y) - Sel II (X)	0.5	0.046	0	0.012	0.027	0	0.116	0.111	0	0.114483
Sel I (Y) - Sel II (X)	1	0.044	0.004	0.017	0.011	0	0.164	0.172	0	0.115105
Sel I (Y) - Sel II (X)	2	0.277	0.008	0.161	0.08	0.01	0.496	0.44	0.005	0.115769
Sel I (Y) - Sel II (Y)	0	0.085	0.001	0.032	0.286	0.26	0.066	0.077	0.036	0.114107
Sel I (Y) - Sel II (Y)	-2	0.185	0.001	0.036	0.585	0.77	0.123	0.094	0.085	0.120559
Sel I (Y) - Sel II (Y)	-1	0.133	0.001	0.031	0.394	0.335	0.114	0.097	0.015	0.117367
Sel I (Y) - Sel II (Y)	-0.5	0.089	0.002	0.036	0.156	0.046	0.102	0.093	0.003	0.115129
Sel I (Y) - Sel II (Y)	0.5	0.087	0.001	0.021	0.197	0.015	0.083	0.081	0.003	0.114837
Sel I (Y) - Sel II (Y)	1	0.106	0.001	0.04	0.431	0.092	0.106	0.084	0.021	0.116185
Sel I (Y) - Sel II (Y)	2	0.156	0	0.047	0.609	0.415	0.131	0.101	0.123	0.119382
Sel I (Y) - Sel II (G)	0	0.085	0.001	0.032	0.286	0.26	0.066	0.077	0.036	0.114107
Sel I (Y) - Sel II (G)	-2	0.019	0	0.004	0.013	0	0.053	0.07	0	0.116083
Sel I (Y) - Sel II (G)	-1	0.027	0.002	0.006	0.009	0	0.049	0.062	0	0.115131
Sel I (Y) - Sel II (G)	-0.5	0.026	0	0.011	0.047	0	0.048	0.061	0	0.114232
Sel I (Y) - Sel II (G)	0.5	0.024	0.002	0.006	0.036	0	0.05	0.061	0	0.114534
Sel I (Y) - Sel II (G)	1	0.026	0.001	0.007	0.011	0	0.059	0.074	0	0.114849
Sel I (Y) - Sel II (G)	2	0.018	0.002	0.003	0.015	0	0.044	0.055	0	0.115649
Sel I (Y) - Sel II (X+Y)	0	0.085	0.001	0.032	0.286	0.26	0.066	0.077	0.036	0.114107
Sel I (Y) - Sel II (X+Y)	-2	1	0.268	1	0.746	1	1	1	1	0.11676
Sel I (Y) - Sel II (X+Y)	-1	0.982	0.168	0.998	0.208	0.246	1	1	0.211	0.115185
Sel I (Y) - Sel II (X+Y)	-0.5	0.263	0.025	0.493	0.016	0	0.588	0.655	0	0.114764
Sel I (Y) - Sel II (X+Y)	0.5	0.229	0.022	0.531	0.012	0	0.616	0.675	0	0.114645
Sel I (Y) - Sel II (X+Y)	1	0.976	0.173	0.996	0.239	0.099	0.999	1	0.251	0.114897
Sel I (Y) - Sel II (X+Y)	2	1	0.232	1	0.704	0.994	1	1	0.998	0.11645
Sel I (Y) - Sel II (G+X)	0	0.085	0.001	0.032	0.286	0.26	0.066	0.077	0.036	0.114107
Sel I (Y) - Sel II (G+X)	-2	0.074	0.001	0.012	0.651	0.522	0.036	0.034	0.001	0.11939
Sel I (Y) - Sel II (G+X)	-1	0.05	0	0.011	0.371	0.095	0.037	0.044	0	0.116874
Sel I (Y) - Sel II (G+X)	-0.5	0.025	0	0.011	0.189	0.019	0.032	0.033	0	0.114869
Sel I (Y) - Sel II (G+X)	0.5	0.036	0.001	0.021	0.214	0.012	0.043	0.048	0	0.114923
Sel I (Y) - Sel II (G+X)	1	0.043	0	0.01	0.405	0.095	0.03	0.037	0	0.115792
Sel I (Y) - Sel II (G+X)	2	0.077	0.001	0.008	0.707	0.574	0.037	0.034	0.001	0.117885
Sel I (Y) - Sel II (G+Y)	0	0.085	0.001	0.032	0.286	0.26	0.066	0.077	0.036	0.114107
Sel I (Y) - Sel II (G+Y)	-2	1	0.233	1	0.046	0.986	1	1	1	0.114852
Sel I (Y) - Sel II (G+Y)	-1	0.999	0.246	1	0.004	0.679	1	1	1	0.114091
Sel I (Y) - Sel II (G+Y)	-0.5	0.983	0.199	1	0.031	0.038	1	1	0.867	0.11444
Sel I (Y) - Sel II (G+Y)	0.5	0.999	0.196	1	0.035	0.02	1	1	0.926	0.114682
Sel I (Y) - Sel II (G+Y)	1	1	0.229	1	0.01	0.536	1	1	0.999	0.113999
Sel I (Y) - Sel II (G+Y)	2	1	0.236	1	0.064	0.973	1	1	1	0.115125
Sel I (Y) - Sel II (G+X+Y)	0	0.085	0.001	0.032	0.286	0.26	0.066	0.077	0.036	0.114107
Sel I (Y) - Sel II (G+X+Y)	-2	1	0.24	1	0.157	1	1	1	1	0.118126
Sel I (Y) - Sel II (G+X+Y)	-1	1	0.195	1	0.069	1	1	1	1	0.115321
Sel I (Y) - Sel II (G+X+Y)	-0.5	1	0.168	1	0.021	0.896	1	1	1	0.114728
Sel I (Y) - Sel II (G+X+Y)	0.5	0.999	0.139	1	0.035	0.828	1	1	1	0.1143
Sel I (Y) - Sel II (G+X+Y)	1	1	0.194	1	0.07	0.995	1	1	1	0.115561
Sel I (Y) - Sel II (G+X+Y)	2	1	0.196	1	0.169	1	1	1	1	0.117545
Sel I (G) - Sel II (X)	0	0.085	0.001	0.032	0.286	0.26	0.066	0.077	0.036	0.114107
Sel I (G) - Sel II (X)	-2	0.171	0	0.181	0.026	0.001	0.386	0.374	0.013	0.0617432
Sel I (G) - Sel II (X)	-1	0.075	0	0.063	0.031	0.001	0.164	0.173	0.004	0.0646711
Sel I (G) - Sel II (X)	-0.5	0.037	0	0.03	0.012	0	0.093	0.088	0	0.0730882
Sel I (G) - Sel II (X)	0.5	0.033	0	0.019	0.015	0	0.094	0.081	0	0.0775447
Sel I (G) - Sel II (X)	1	0.082	0	0.065	0.02	0.001	0.184	0.19	0	0.0690795
Sel I (G) - Sel II (X)	2	0.208	0	0.188	0.039	0.003	0.404	0.386	0.017	0.0662027
Sel I (G) - Sel II (Y)	0	0.085	0.001	0.032	0.286	0.26	0.066	0.077	0.036	0.114107
Sel I (G) - Sel II (Y)	-2	0.035	0	0.049	0.023	0.001	0.091	0.099	0.003	0.0621795
Sel I (G) - Sel II (Y)	-1	0.036	0	0.034	0.022	0	0.07	0.073	0	0.0647073
Sel I (G) - Sel II (Y)	-0.5	0.027	0	0.039	0.01	0.003	0.087	0.092	0.001	0.0730521
Sel I (G) - Sel II (Y)	0.5	0.028	0	0.041	0.018	0.004	0.097	0.084	0	0.0774709
Sel I (G) - Sel II (Y)	1	0.035	0	0.034	0.018	0.001	0.07	0.077	0.001	0.0691409
Sel I (G) - Sel II (Y)	2	0.029	0	0.033	0.013	0	0.085	0.087	0.002	0.0661721
Sel I (G) - Sel II (G)	0	0.085	0.001	0.032	0.286	0.26	0.066	0.077	0.036	0.114107
Sel I (G) - Sel II (G)	-2	0.065	0	0.034	0.149	0.21	0.068	0.058	0.084	0.0616699
Sel I (G) - Sel II (G)	-1	0.08	0	0.018	0.137	0.186	0.058	0.048	0.065	0.064474
Sel I (G) - Sel II (G)	-0.5	0.079	0	0.028	0.116	0.148	0.067	0.064	0.04	0.073118
Sel I (G) - Sel II (G)	0.5	0.067	0	0.03	0.133	0.122	0.062	0.06	0.031	0.0776842
Sel I (G) - Sel II (G)	1	0.072	0	0.026	0.145	0.212	0.053	0.058	0.064	0.0693709
Sel I (G) - Sel II (G)	2	0.067	0	0.021	0.162	0.218	0.05	0.043	0.064	0.0664562
Sel I (G) - Sel II (X+Y)	0	0.085	0.001	0.032	0.286	0.26	0.066	0.077	0.036	0.114107
Sel I (G) - Sel II (X+Y)	-2	1	0.02	1	0.296	0.912	1	1	0.999	0.0619391
Sel I (G) - Sel II (X+Y)	-1	0.96	0.005	0.997	0.099	0.492	0.994	0.994	0.91	0.0647664
Sel I (G) - Sel II (X+Y)	-0.5	0.503	0.001	0.742	0.052	0.078	0.731	0.682	0.315	0.0732247
Sel I (G) - Sel II (X+Y)	0.5	0.509	0.002	0.755	0.043	0.045	0.727	0.681	0.304	0.0773924
Sel I (G) - Sel II (X+Y)	1	0.976	0.006	1	0.123	0.515	1	0.999	0.953	0.0690529
Sel I (G) - Sel II (X+Y)	2	1	0.016	1	0.247	0.935	1	1	0.999	0.0660972
Sel I (G) - Sel II (G+X)	0	0.085	0.001	0.032	0.286	0.26	0.066	0.077	0.036	0.114107
Sel I (G) - Sel II (G+X)	-2	0.036	0	0.064	0.021	0.003	0.116	0.125	0	0.0618401
Sel I (G) - Sel II (G+X)	-1	0.037	0	0.063	0.026	0	0.116	0.14	0.001	0.0646852
Sel I (G) - Sel II (G+X)	-0.5	0.023	0	0.035	0.035	0.001	0.088	0.095	0.001	0.0730562
Sel I (G) - Sel II (G+X)	0.5	0.017	0	0.028	0.024	0	0.091	0.107	0	0.0774503
Sel I (G) - Sel II (G+X)	1	0.032	0	0.053	0.02	0.002	0.123	0.144	0.003	0.0691073
Sel I (G) - Sel II (G+X)	2	0.041	0	0.069	0.027	0	0.141	0.145	0	0.0662524
Sel I (G) - Sel II (G+Y)	0	0.085	0.001	0.032	0.286	0.26	0.066	0.077	0.036	0.114107
Sel I (G) - Sel II (G+Y)	-2	0.966	0.003	0.969	0.326	0.95	0.993	0.979	0.985	0.0616815
Sel I (G) - Sel II (G+Y)	-1	0.969	0.008	0.978	0.328	0.955	0.994	0.982	0.988	0.0647783
Sel I (G) - Sel II (G+Y)	-0.5	0.96	0.003	0.979	0.278	0.954	0.994	0.988	0.988	0.0728768
Sel I (G) - Sel II (G+Y)	0.5	0.955	0.006	0.983	0.268	0.951	0.991	0.977	0.995	0.0777142
Sel I (G) - Sel II (G+Y)	1	0.956	0.007	0.965	0.28	0.921	0.993	0.979	0.975	0.0690275
Sel I (G) - Sel II (G+Y)	2	0.958	0.006	0.968	0.339	0.917	0.996	0.977	0.976	0.0662231
Sel I (G) - Sel II (G+X+Y)	0	0.085	0.001	0.032	0.286	0.26	0.066	0.077	0.036	0.114107
Sel I (G) - Sel II (G+X+Y)	-2	0.997	0.003	0.993	0.216	0.589	1	1	0.717	0.061827
Sel I (G) - Sel II (G+X+Y)	-1	0.995	0.008	0.995	0.186	0.612	1	1	0.732	0.0645316
Sel I (G) - Sel II (G+X+Y)	-0.5	0.992	0	0.995	0.172	0.597	1	1	0.738	0.0727806
Sel I (G) - Sel II (G+X+Y)	0.5	0.991	0.002	0.999	0.152	0.531	1	1	0.694	0.0775196
Sel I (G) - Sel II (G+X+Y)	1	0.997	0	0.994	0.197	0.601	1	1	0.73	0.0688488
Sel I (G) - Sel II (G+X+Y)	2	0.99	0.002	0.998	0.233	0.576	1	1	0.679	0.0662905
Sel I (X+Y) - Sel II (X)	0	0.085	0.001	0.032	0.286	0.26	0.066	0.077	0.036	0.114107
Sel I (X+Y) - Sel II (X)	-2	0.967	0.004	0.454	0.978	1	0.714	0.566	1	0.106217
Sel I (X+Y) - Sel II (X)	-1	0.55	0	0.109	0.616	0.877	0.246	0.191	0.323	0.103666
Sel I (X+Y) - Sel II (X)	-0.5	0.073	0.001	0.037	0.175	0	0.079	0.092	0	0.107798
Sel I (X+Y) - Sel II (X)	0.5	0.075	0.001	0.019	0.164	0	0.072	0.082	0	0.109295
Sel I (X+Y) - Sel II (X)	1	0.503	0	0.125	0.638	0.754	0.282	0.243	0.257	0.104945
Sel I (X+Y) - Sel II (X)	2	0.964	0.006	0.488	0.979	1	0.729	0.593	0.998	0.106973
Sel I (X+Y) - Sel II (Y)	0	0.085	0.001	0.032	0.286	0.26	0.066	0.077	0.036	0.114107
Sel I (X+Y) - Sel II (Y)	-2	0.582	0.001	0.033	0.971	1	0.165	0.109	0.777	0.103039
Sel I (X+Y) - Sel II (Y)	-1	0.107	0.001	0.028	0.438	0.311	0.096	0.108	0.013	0.100555
Sel I (X+Y) - Sel II (Y)	-0.5	0.05	0.001	0.056	0.043	0	0.116	0.12	0	0.106063
Sel I (X+Y) - Sel II (Y)	0.5	0.04	0	0.062	0.05	0	0.128	0.127	0	0.107141
Sel I (X+Y) - Sel II (Y)	1	0.075	0	0.04	0.4	0.062	0.102	0.109	0.007	0.102016
Sel I (X+Y) - Sel II (Y)	2	0.454	0.003	0.024	0.806	0.996	0.139	0.091	0.666	0.103432
Sel I (X+Y) - Sel II (G)	0	0.085	0.001	0.032	0.286	0.26	0.066	0.077	0.036	0.114107
Sel I (X+Y) - Sel II (G)	-2	0.847	0	0.075	1	1	0.069	0.176	0.999	0.120299
Sel I (X+Y) - Sel II (G)	-1	0.193	0	0.133	0.985	1	0.117	0.236	0.394	0.111516
Sel I (X+Y) - Sel II (G)	-0.5	0.019	0.002	0.2	0.254	0.024	0.194	0.212	0	0.110319
Sel I (X+Y) - Sel II (G)	0.5	0.021	0.001	0.199	0.286	0.037	0.168	0.228	0	0.111548
Sel I (X+Y) - Sel II (G)	1	0.131	0	0.175	0.979	1	0.129	0.247	0.24	0.111545
Sel I (X+Y) - Sel II (G)	2	0.748	0.002	0.125	1	1	0.084	0.208	0.997	0.118786
Sel I (X+Y) - Sel II (X+Y)	0	0.085	0.001	0.032	0.286	0.26	0.066	0.077	0.036	0.114107
Sel I (X+Y) - Sel II (X+Y)	-2	1	0.296	1	1	1	1	1	1	0.116807
Sel I (X+Y) - Sel II (X+Y)	-1	1	0.064	0.998	0.995	1	1	0.994	1	0.112061
Sel I (X+Y) - Sel II (X+Y)	-0.5	0.68	0.003	0.283	0.812	0.998	0.47	0.276	0.891	0.11168
Sel I (X+Y) - Sel II (X+Y)	0.5	0.656	0.005	0.282	0.799	0.995	0.459	0.255	0.874	0.112407
Sel I (X+Y) - Sel II (X+Y)	1	1	0.045	0.996	0.99	1	0.999	0.986	1	0.11286
Sel I (X+Y) - Sel II (X+Y)	2	1	0.27	1	1	1	1	1	1	0.116919
Sel I (X+Y) - Sel II (G+X)	0	0.085	0.001	0.032	0.286	0.26	0.066	0.077	0.036	0.114107
Sel I (X+Y) - Sel II (G+X)	-2	0.997	0.001	0.312	1	1	0.669	0.412	1	0.11615
Sel I (X+Y) - Sel II (G+X)	-1	0.818	0.001	0.184	1	1	0.411	0.343	0.656	0.109792
Sel I (X+Y) - Sel II (G+X)	-0.5	0.263	0	0.079	0.847	0.328	0.219	0.243	0.009	0.110221
Sel I (X+Y) - Sel II (G+X)	0.5	0.276	0.002	0.076	0.856	0.338	0.2	0.21	0.004	0.110677
Sel I (X+Y) - Sel II (G+X)	1	0.862	0.003	0.188	1	1	0.435	0.355	0.752	0.110072
Sel I (X+Y) - Sel II (G+X)	2	0.997	0.001	0.297	1	1	0.638	0.419	1	0.115736
Sel I (X+Y) - Sel II (G+Y)	0	0.085	0.001	0.032	0.286	0.26	0.066	0.077	0.036	0.114107
Sel I (X+Y) - Sel II (G+Y)	-2	1	0.158	1	1	1	1	1	1	0.109664
Sel I (X+Y) - Sel II (G+Y)	-1	1	0.136	1	0.946	1	1	1	1	0.106779
Sel I (X+Y) - Sel II (G+Y)	-0.5	0.99	0.139	0.982	0.073	0.991	1	1	0.988	0.108844
Sel I (X+Y) - Sel II (G+Y)	0.5	0.987	0.106	0.956	0.07	0.976	0.999	1	0.963	0.110174
Sel I (X+Y) - Sel II (G+Y)	1	1	0.129	1	0.97	1	1	1	1	0.10752
Sel I (X+Y) - Sel II (G+Y)	2	1	0.183	1	1	1	1	1	1	0.111418
Sel I (X+Y) - Sel II (G+X+Y)	0	0.085	0.001	0.032	0.286	0.26	0.066	0.077	0.036	0.114107
Sel I (X+Y) - Sel II (G+X+Y)	-2	1	0.104	1	1	1	1	1	1	0.131781
Sel I (X+Y) - Sel II (G+X+Y)	-1	1	0.145	1	1	1	1	1	1	0.118455
Sel I (X+Y) - Sel II (G+X+Y)	-0.5	1	0.108	1	0.717	1	1	1	1	0.112728
Sel I (X+Y) - Sel II (G+X+Y)	0.5	1	0.106	1	0.678	1	1	1	1	0.113382
Sel I (X+Y) - Sel II (G+X+Y)	1	1	0.118	1	1	1	1	1	1	0.118372
Sel I (X+Y) - Sel II (G+X+Y)	2	1	0.113	1	1	1	1	1	1	0.13286
Sel I (G+X) - Sel II (X)	0	0.085	0.001	0.032	0.286	0.26	0.066	0.077	0.036	0.114107
Sel I (G+X) - Sel II (X)	-2	0.048	0	0.054	0.057	0.036	0.166	0.2	0.033	0.0296095
Sel I (G+X) - Sel II (X)	-1	0.033	0	0.037	0.099	0.108	0.105	0.143	0.089	0.0310174
Sel I (G+X) - Sel II (X)	-0.5	0.088	0	0.024	0.199	0.367	0.088	0.084	0.275	0.036728
Sel I (G+X) - Sel II (X)	0.5	0.069	0	0.021	0.211	0.424	0.069	0.082	0.265	0.0411613
Sel I (G+X) - Sel II (X)	1	0.032	0	0.037	0.07	0.099	0.11	0.141	0.051	0.0329363
Sel I (G+X) - Sel II (X)	2	0.035	0.001	0.059	0.057	0.043	0.16	0.213	0.035	0.0320674
Sel I (G+X) - Sel II (Y)	0	0.085	0.001	0.032	0.286	0.26	0.066	0.077	0.036	0.114107
Sel I (G+X) - Sel II (Y)	-2	0.059	0	0.039	0.112	0.201	0.077	0.087	0.091	0.0294762
Sel I (G+X) - Sel II (Y)	-1	0.053	0	0.048	0.103	0.169	0.082	0.094	0.065	0.0312344
Sel I (G+X) - Sel II (Y)	-0.5	0.039	0	0.057	0.087	0.074	0.087	0.089	0.019	0.0369297
Sel I (G+X) - Sel II (Y)	0.5	0.047	0	0.055	0.065	0.042	0.09	0.088	0.009	0.0411337
Sel I (G+X) - Sel II (Y)	1	0.063	0	0.041	0.101	0.158	0.062	0.073	0.061	0.0327742
Sel I (G+X) - Sel II (Y)	2	0.063	0	0.03	0.114	0.178	0.079	0.071	0.08	0.0320203
Sel I (G+X) - Sel II (G)	0	0.085	0.001	0.032	0.286	0.26	0.066	0.077	0.036	0.114107
Sel I (G+X) - Sel II (G)	-2	0.103	0	0.029	0.075	0.202	0.093	0.062	0.071	0.0296814
Sel I (G+X) - Sel II (G)	-1	0.068	0	0.02	0.082	0.2	0.067	0.052	0.074	0.0312093
Sel I (G+X) - Sel II (G)	-0.5	0.062	0.001	0.034	0.125	0.237	0.099	0.107	0.104	0.0369827
Sel I (G+X) - Sel II (G)	0.5	0.055	0	0.03	0.13	0.232	0.076	0.106	0.088	0.0410643
Sel I (G+X) - Sel II (G)	1	0.087	0	0.024	0.085	0.199	0.082	0.065	0.069	0.0328595
Sel I (G+X) - Sel II (G)	2	0.081	0	0.027	0.072	0.188	0.086	0.059	0.053	0.0318927
Sel I (G+X) - Sel II (X+Y)	0	0.085	0.001	0.032	0.286	0.26	0.066	0.077	0.036	0.114107
Sel I (G+X) - Sel II (X+Y)	-2	0.767	0	0.616	0.169	0.465	0.9	0.683	0.496	0.0295309
Sel I (G+X) - Sel II (X+Y)	-1	0.631	0	0.581	0.172	0.289	0.721	0.621	0.376	0.0312553
Sel I (G+X) - Sel II (X+Y)	-0.5	0.402	0	0.343	0.177	0.133	0.429	0.35	0.251	0.0366598
Sel I (G+X) - Sel II (X+Y)	0.5	0.414	0	0.364	0.174	0.074	0.442	0.357	0.287	0.0410847
Sel I (G+X) - Sel II (X+Y)	1	0.668	0	0.619	0.166	0.226	0.739	0.625	0.403	0.0327984
Sel I (G+X) - Sel II (X+Y)	2	0.818	0	0.723	0.195	0.417	0.914	0.76	0.595	0.0319274
Sel I (G+X) - Sel II (G+X)	0	0.085	0.001	0.032	0.286	0.26	0.066	0.077	0.036	0.114107
Sel I (G+X) - Sel II (G+X)	-2	0.122	0	0.028	0.09	0.017	0.178	0.156	0.033	0.0297095
Sel I (G+X) - Sel II (G+X)	-1	0.144	0	0.049	0.101	0.02	0.26	0.219	0.036	0.0309248
Sel I (G+X) - Sel II (G+X)	-0.5	0.232	0	0.115	0.045	0.006	0.364	0.351	0.026	0.0369871
Sel I (G+X) - Sel II (G+X)	0.5	0.256	0	0.202	0.044	0.009	0.432	0.434	0.02	0.0411782
Sel I (G+X) - Sel II (G+X)	1	0.155	0	0.061	0.098	0.014	0.251	0.213	0.034	0.0328886
Sel I (G+X) - Sel II (G+X)	2	0.18	0	0.035	0.096	0.016	0.233	0.186	0.031	0.0319952
Sel I (G+X) - Sel II (G+Y)	0	0.085	0.001	0.032	0.286	0.26	0.066	0.077	0.036	0.114107
Sel I (G+X) - Sel II (G+Y)	-2	0.172	0.001	0.014	0.13	0.168	0.223	0.157	0.128	0.0297866
Sel I (G+X) - Sel II (G+Y)	-1	0.132	0	0.005	0.074	0.102	0.224	0.291	0.063	0.0310189
Sel I (G+X) - Sel II (G+Y)	-0.5	0.244	0.002	0.061	0.031	0.018	0.543	0.663	0.006	0.0369077
Sel I (G+X) - Sel II (G+Y)	0.5	0.318	0	0.075	0.027	0.015	0.649	0.745	0.004	0.0411717
Sel I (G+X) - Sel II (G+Y)	1	0.134	0	0.004	0.08	0.12	0.191	0.26	0.066	0.032996
Sel I (G+X) - Sel II (G+Y)	2	0.143	0.001	0.005	0.111	0.152	0.21	0.169	0.107	0.0320399
Sel I (G+X) - Sel II (G+X+Y)	0	0.085	0.001	0.032	0.286	0.26	0.066	0.077	0.036	0.114107
Sel I (G+X) - Sel II (G+X+Y)	-2	0.169	0	0.001	0.046	0.011	0.231	0.063	0.003	0.0296213
Sel I (G+X) - Sel II (G+X+Y)	-1	0.204	0	0.019	0.042	0.003	0.312	0.156	0.002	0.0311328
Sel I (G+X) - Sel II (G+X+Y)	-0.5	0.505	0.002	0.323	0.031	0.002	0.796	0.688	0.024	0.0368608
Sel I (G+X) - Sel II (G+X+Y)	0.5	0.543	0.001	0.421	0.05	0	0.845	0.747	0.016	0.0411905
Sel I (G+X) - Sel II (G+X+Y)	1	0.186	0	0.017	0.042	0.003	0.282	0.126	0.001	0.0329699
Sel I (G+X) - Sel II (G+X+Y)	2	0.143	0	0.004	0.042	0.005	0.203	0.07	0.002	0.0320308
Sel I (G+Y) - Sel II (X)	0	0.085	0.001	0.032	0.286	0.26	0.066	0.077	0.036	0.114107
Sel I (G+Y) - Sel II (X)	-2	0.354	0	0.303	0.076	0.12	0.449	0.356	0.399	0.0526425
Sel I (G+Y) - Sel II (X)	-1	0.204	0	0.147	0.05	0.065	0.254	0.194	0.238	0.0543113
Sel I (G+Y) - Sel II (X)	-0.5	0.134	0	0.101	0.027	0.012	0.192	0.138	0.086	0.0624816
Sel I (G+Y) - Sel II (X)	0.5	0.127	0	0.102	0.027	0.009	0.187	0.125	0.087	0.0695976
Sel I (G+Y) - Sel II (X)	1	0.213	0	0.143	0.045	0.05	0.241	0.197	0.195	0.0596004
Sel I (G+Y) - Sel II (X)	2	0.369	0	0.317	0.073	0.117	0.439	0.355	0.353	0.0567705
Sel I (G+Y) - Sel II (Y)	0	0.085	0.001	0.032	0.286	0.26	0.066	0.077	0.036	0.114107
Sel I (G+Y) - Sel II (Y)	-2	0.043	0	0.046	0.018	0.025	0.114	0.108	0.025	0.0529391
Sel I (G+Y) - Sel II (Y)	-1	0.054	0	0.046	0.028	0.011	0.106	0.088	0.017	0.0545975
Sel I (G+Y) - Sel II (Y)	-0.5	0.038	0	0.034	0.031	0	0.077	0.076	0	0.0642939
Sel I (G+Y) - Sel II (Y)	0.5	0.029	0	0.036	0.044	0	0.072	0.069	0	0.0681328
Sel I (G+Y) - Sel II (Y)	1	0.049	0	0.053	0.03	0	0.101	0.094	0.011	0.0606088
Sel I (G+Y) - Sel II (Y)	2	0.054	0	0.056	0.017	0.015	0.142	0.121	0.022	0.0575891
Sel I (G+Y) - Sel II (G)	0	0.085	0.001	0.032	0.286	0.26	0.066	0.077	0.036	0.114107
Sel I (G+Y) - Sel II (G)	-2	0.048	0	0.014	0.114	0.536	0.079	0.079	0.181	0.0524124
Sel I (G+Y) - Sel II (G)	-1	0.048	0	0.007	0.132	0.516	0.064	0.078	0.158	0.0556833
Sel I (G+Y) - Sel II (G)	-0.5	0.035	0	0.018	0.108	0.447	0.067	0.083	0.088	0.0631234
Sel I (G+Y) - Sel II (G)	0.5	0.03	0	0.02	0.12	0.435	0.052	0.094	0.073	0.0693518
Sel I (G+Y) - Sel II (G)	1	0.037	0	0.018	0.127	0.511	0.081	0.096	0.149	0.0596449
Sel I (G+Y) - Sel II (G)	2	0.039	0	0.012	0.13	0.522	0.084	0.087	0.151	0.0579407
Sel I (G+Y) - Sel II (X+Y)	0	0.085	0.001	0.032	0.286	0.26	0.066	0.077	0.036	0.114107
Sel I (G+Y) - Sel II (X+Y)	-2	0.999	0.007	0.999	0.456	0.974	1	1	0.995	0.052739
Sel I (G+Y) - Sel II (X+Y)	-1	0.898	0.002	0.929	0.215	0.631	0.972	0.96	0.71	0.0543701
Sel I (G+Y) - Sel II (X+Y)	-0.5	0.261	0	0.253	0.059	0.082	0.331	0.344	0.065	0.0619671
Sel I (G+Y) - Sel II (X+Y)	0.5	0.244	0	0.262	0.05	0.062	0.342	0.353	0.068	0.0692473
Sel I (G+Y) - Sel II (X+Y)	1	0.855	0.002	0.915	0.178	0.507	0.959	0.964	0.629	0.0597443
Sel I (G+Y) - Sel II (X+Y)	2	0.998	0.022	0.999	0.377	0.933	1	0.999	0.984	0.0560947
Sel I (G+Y) - Sel II (G+X)	0	0.085	0.001	0.032	0.286	0.26	0.066	0.077	0.036	0.114107
Sel I (G+Y) - Sel II (G+X)	-2	0.057	0	0.017	0.222	0.151	0.071	0.084	0.087	0.0527521
Sel I (G+Y) - Sel II (G+X)	-1	0.053	0	0.025	0.237	0.144	0.078	0.108	0.073	0.0559503
Sel I (G+Y) - Sel II (G+X)	-0.5	0.04	0	0.013	0.175	0.14	0.063	0.077	0.05	0.0633286
Sel I (G+Y) - Sel II (G+X)	0.5	0.04	0	0.021	0.195	0.124	0.072	0.1	0.026	0.0685522
Sel I (G+Y) - Sel II (G+X)	1	0.04	0	0.027	0.246	0.141	0.094	0.145	0.057	0.0581405
Sel I (G+Y) - Sel II (G+X)	2	0.047	0	0.039	0.224	0.116	0.112	0.138	0.056	0.0564489
Sel I (G+Y) - Sel II (G+Y)	0	0.085	0.001	0.032	0.286	0.26	0.066	0.077	0.036	0.114107
Sel I (G+Y) - Sel II (G+Y)	-2	0.998	0.015	0.995	0.573	0.991	1	0.999	0.97	0.052785
Sel I (G+Y) - Sel II (G+Y)	-1	1	0.015	0.998	0.567	0.989	1	0.997	0.961	0.0544313
Sel I (G+Y) - Sel II (G+Y)	-0.5	0.991	0.005	1	0.451	0.975	0.999	1	0.956	0.062403
Sel I (G+Y) - Sel II (G+Y)	0.5	0.995	0.007	0.998	0.406	0.97	1	0.999	0.954	0.0706688
Sel I (G+Y) - Sel II (G+Y)	1	0.998	0.008	0.999	0.539	0.988	1	1	0.981	0.061192
Sel I (G+Y) - Sel II (G+Y)	2	0.999	0.008	0.997	0.552	0.987	1	0.997	0.964	0.058279
Sel I (G+Y) - Sel II (G+X+Y)	0	0.085	0.001	0.032	0.286	0.26	0.066	0.077	0.036	0.114107
Sel I (G+Y) - Sel II (G+X+Y)	-2	0.994	0.012	1	0.458	0.871	1	0.995	0.965	0.0523191
Sel I (G+Y) - Sel II (G+X+Y)	-1	0.995	0.01	0.998	0.436	0.871	1	0.998	0.958	0.0542992
Sel I (G+Y) - Sel II (G+X+Y)	-0.5	0.995	0.011	1	0.316	0.847	1	0.999	0.968	0.0622621
Sel I (G+Y) - Sel II (G+X+Y)	0.5	0.996	0.022	1	0.285	0.805	1	0.999	0.978	0.0703328
Sel I (G+Y) - Sel II (G+X+Y)	1	0.998	0.011	1	0.428	0.877	1	1	0.986	0.0605914
Sel I (G+Y) - Sel II (G+X+Y)	2	0.999	0.01	0.998	0.477	0.87	0.999	0.997	0.964	0.0575585
Sel I (G+X+Y) - Sel II (X)	0	0.085	0.001	0.032	0.286	0.26	0.066	0.077	0.036	0.114107
Sel I (G+X+Y) - Sel II (X)	-2	0.3	0	0.204	0.15	0.284	0.335	0.192	0.593	0.029937
Sel I (G+X+Y) - Sel II (X)	-1	0.219	0	0.14	0.108	0.21	0.247	0.148	0.447	0.0307089
Sel I (G+X+Y) - Sel II (X)	-0.5	0.13	0	0.089	0.059	0.092	0.191	0.128	0.233	0.0355853
Sel I (G+X+Y) - Sel II (X)	0.5	0.129	0	0.091	0.041	0.098	0.198	0.136	0.206	0.0390488
Sel I (G+X+Y) - Sel II (X)	1	0.23	0	0.147	0.116	0.187	0.255	0.152	0.436	0.0327857
Sel I (G+X+Y) - Sel II (X)	2	0.311	0	0.203	0.152	0.248	0.37	0.211	0.554	0.0320796
Sel I (G+X+Y) - Sel II (Y)	0	0.085	0.001	0.032	0.286	0.26	0.066	0.077	0.036	0.114107
Sel I (G+X+Y) - Sel II (Y)	-2	0.066	0	0.014	0.095	0.114	0.075	0.087	0.173	0.0298858
Sel I (G+X+Y) - Sel II (Y)	-1	0.063	0	0.024	0.08	0.105	0.081	0.078	0.162	0.0302817
Sel I (G+X+Y) - Sel II (Y)	-0.5	0.048	0	0.029	0.037	0.034	0.085	0.084	0.051	0.0345283
Sel I (G+X+Y) - Sel II (Y)	0.5	0.04	0	0.026	0.032	0.016	0.084	0.085	0.016	0.0400145
Sel I (G+X+Y) - Sel II (Y)	1	0.068	0	0.039	0.077	0.093	0.092	0.114	0.116	0.0330589
Sel I (G+X+Y) - Sel II (Y)	2	0.076	0	0.031	0.084	0.152	0.088	0.09	0.148	0.0321902
Sel I (G+X+Y) - Sel II (G)	0	0.085	0.001	0.032	0.286	0.26	0.066	0.077	0.036	0.114107
Sel I (G+X+Y) - Sel II (G)	-2	0.113	0	0.168	0.052	0.115	0.197	0.122	0.281	0.0297508
Sel I (G+X+Y) - Sel II (G)	-1	0.104	0	0.153	0.035	0.095	0.175	0.118	0.239	0.0302454
Sel I (G+X+Y) - Sel II (G)	-0.5	0.094	0	0.136	0.039	0.049	0.14	0.107	0.135	0.0349536
Sel I (G+X+Y) - Sel II (G)	0.5	0.106	0	0.137	0.043	0.032	0.15	0.118	0.092	0.0395179
Sel I (G+X+Y) - Sel II (G)	1	0.126	0	0.156	0.033	0.091	0.173	0.105	0.218	0.0328189
Sel I (G+X+Y) - Sel II (G)	2	0.101	0	0.165	0.028	0.091	0.171	0.132	0.233	0.0322613
Sel I (G+X+Y) - Sel II (X+Y)	0	0.085	0.001	0.032	0.286	0.26	0.066	0.077	0.036	0.114107
Sel I (G+X+Y) - Sel II (X+Y)	-2	0.763	0.001	0.323	0.353	0.741	0.846	0.499	0.829	0.0298883
Sel I (G+X+Y) - Sel II (X+Y)	-1	0.563	0	0.159	0.263	0.517	0.538	0.382	0.627	0.0301853
Sel I (G+X+Y) - Sel II (X+Y)	-0.5	0.185	0	0.058	0.14	0.089	0.173	0.168	0.137	0.0339473
Sel I (G+X+Y) - Sel II (X+Y)	0.5	0.18	0	0.084	0.125	0.031	0.223	0.203	0.076	0.0403219
Sel I (G+X+Y) - Sel II (X+Y)	1	0.585	0.002	0.223	0.227	0.424	0.637	0.514	0.562	0.0336237
Sel I (G+X+Y) - Sel II (X+Y)	2	0.843	0.001	0.399	0.303	0.705	0.891	0.643	0.817	0.0323392
Sel I (G+X+Y) - Sel II (G+X)	0	0.085	0.001	0.032	0.286	0.26	0.066	0.077	0.036	0.114107
Sel I (G+X+Y) - Sel II (G+X)	-2	0.146	0	0.032	0.283	0.663	0.121	0.095	0.304	0.0307108
Sel I (G+X+Y) - Sel II (G+X)	-1	0.131	0	0.02	0.268	0.632	0.119	0.085	0.275	0.0306847
Sel I (G+X+Y) - Sel II (G+X)	-0.5	0.088	0	0.035	0.27	0.552	0.082	0.076	0.172	0.0367813
Sel I (G+X+Y) - Sel II (G+X)	0.5	0.065	0	0.023	0.287	0.596	0.063	0.061	0.179	0.0389036
Sel I (G+X+Y) - Sel II (G+X)	1	0.12	0	0.023	0.291	0.658	0.089	0.076	0.243	0.033746
Sel I (G+X+Y) - Sel II (G+X)	2	0.128	0	0.019	0.299	0.651	0.104	0.074	0.258	0.0328226
Sel I (G+X+Y) - Sel II (G+Y)	0	0.085	0.001	0.032	0.286	0.26	0.066	0.077	0.036	0.114107
Sel I (G+X+Y) - Sel II (G+Y)	-2	0.251	0	0.019	0.658	0.835	0.141	0.063	0.326	0.0311874
Sel I (G+X+Y) - Sel II (G+Y)	-1	0.366	0	0.019	0.728	0.908	0.193	0.073	0.45	0.0316652
Sel I (G+X+Y) - Sel II (G+Y)	-0.5	0.633	0	0.106	0.776	0.965	0.442	0.256	0.7	0.0379642
Sel I (G+X+Y) - Sel II (G+Y)	0.5	0.577	0	0.062	0.823	0.95	0.363	0.2	0.654	0.0386836
Sel I (G+X+Y) - Sel II (G+Y)	1	0.355	0	0.022	0.727	0.872	0.183	0.072	0.384	0.0336633
Sel I (G+X+Y) - Sel II (G+Y)	2	0.264	0	0.028	0.689	0.864	0.144	0.072	0.332	0.0330676
Sel I (G+X+Y) - Sel II (G+X+Y)	0	0.085	0.001	0.032	0.286	0.26	0.066	0.077	0.036	0.114107
Sel I (G+X+Y) - Sel II (G+X+Y)	-2	0.426	0	0.038	0.198	0.393	0.455	0.065	0.355	0.0301339
Sel I (G+X+Y) - Sel II (G+X+Y)	-1	0.651	0	0.171	0.294	0.532	0.683	0.23	0.562	0.0311653
Sel I (G+X+Y) - Sel II (G+X+Y)	-0.5	0.883	0.004	0.639	0.408	0.691	0.927	0.675	0.831	0.0356804
Sel I (G+X+Y) - Sel II (G+X+Y)	0.5	0.909	0.002	0.742	0.445	0.706	0.916	0.754	0.891	0.0390469
Sel I (G+X+Y) - Sel II (G+X+Y)	1	0.599	0	0.096	0.241	0.476	0.641	0.157	0.466	0.0329763
Sel I (G+X+Y) - Sel II (G+X+Y)	2	0.476	0	0.036	0.222	0.438	0.525	0.091	0.394	0.032254

## Sheet: Fig J in S6 Text Estimation
Selection_mechanism	Selection_effect	Weighted.Median	MBE	MR-Robust	MR-Egger	MR-IVW	MR-Lasso	Contamination.Mixture	MR-RAPS	R2
Sel I (X) - Sel II (X)	0	0.0081829	-0.0134579	0.00837625	0.0450749	0.102836	0.00616818	-0.00235169	0.102478	0.114824
	-2	-0.170641	-0.173088	-0.237133	-0.189354	-0.0639513	-0.188718	-0.189166	-0.13969	0.07101
	-1	-0.088047	-0.123506	-0.134663	-0.148145	-0.00124599	-0.0956239	-0.0976667	-0.0498812	0.0924978
	-0.5	-0.0513036	-0.0606943	-0.0899395	-0.130404	0.0215611	-0.0563587	-0.0578295	-0.015452	0.107338
	0.5	-0.050132	-0.0710707	-0.0897311	-0.1106	0.0242338	-0.0552804	-0.0564658	-0.0135455	0.108018
	1	-0.0867134	-0.120272	-0.134385	-0.148456	-0.00173994	-0.0943173	-0.0970149	-0.0506348	0.0943533
	2	-0.176912	-0.205965	-0.241479	-0.184248	-0.0658168	-0.189946	-0.192063	-0.14359	0.072575
Sel I (X) - Sel II (Y)	0	0.0081829	-0.0134579	0.00837625	0.0450749	0.102836	0.00616818	-0.00235169	0.102478	0.114824
	-2	-0.0175562	-0.0556153	-0.00208381	-0.0737695	-0.0186756	-0.00325511	-0.00713183	0.0513005	0.0708853
	-1	-0.00329259	-0.0374961	0.0108168	-0.0529629	0.00243247	0.00777671	0.000531558	0.0604151	0.0925955
	-0.5	0.00371757	-0.0312061	0.0181317	-0.057959	0.0171259	0.0136039	0.00483536	0.0654118	0.106916
	0.5	0.00836322	-0.0299229	0.0185954	-0.0454137	0.0420395	0.0139074	0.00562312	0.0662147	0.108169
	1	0.00269308	-0.0251111	0.0135398	-0.0577934	0.0391798	0.0112408	0.00326042	0.0639957	0.0942311
	2	-0.00321642	-0.0468219	0.0051138	-0.0694413	0.0357704	0.00530619	-0.00161539	0.0622776	0.0727694
Sel I (X) - Sel II (G)	0	0.0081829	-0.0134579	0.00837625	0.0450749	0.102836	0.00616818	-0.00235169	0.102478	0.114824
Sel I (X) - Sel II (G)	-2	-0.146741	-0.183272	-0.213687	-0.0711369	-0.000473852	-0.206846	-0.21614	-0.0988321	0.0710005
Sel I (X) - Sel II (G)	-1	-0.142917	-0.146433	-0.196529	-0.0864013	-0.0326632	-0.192879	-0.197827	-0.108928	0.0923234
Sel I (X) - Sel II (G)	-0.5	-0.122989	-0.139583	-0.16236	-0.111203	-0.0256623	-0.158242	-0.16194	-0.0877427	0.106832
Sel I (X) - Sel II (G)	0.5	-0.124324	-0.143681	-0.166254	-0.121119	-0.0319762	-0.160543	-0.164075	-0.093485	0.108011
Sel I (X) - Sel II (G)	1	-0.148101	-0.155562	-0.201779	-0.113621	-0.0429624	-0.192865	-0.198121	-0.118869	0.0942682
Sel I (X) - Sel II (G)	2	-0.147222	-0.157943	-0.217837	-0.0617507	-0.00225363	-0.206649	-0.215515	-0.101141	0.0726293
Sel I (X) - Sel II (X+Y)	0	0.0081829	-0.0134579	0.00837625	0.0450749	0.102836	0.00616818	-0.00235169	0.102478	0.114824
Sel I (X) - Sel II (X+Y)	-2	-0.443587	-0.359557	-0.442036	-0.446264	-0.572452	-0.442172	-0.432624	-0.54646	0.070952
Sel I (X) - Sel II (X+Y)	-1	-0.262811	-0.224134	-0.252303	-0.304637	-0.363176	-0.251305	-0.2457	-0.310723	0.0925683
Sel I (X) - Sel II (X+Y)	-0.5	-0.130049	-0.125366	-0.116603	-0.172035	-0.220565	-0.114249	-0.108384	-0.156807	0.106765
Sel I (X) - Sel II (X+Y)	0.5	-0.126078	-0.116106	-0.116093	-0.170814	-0.210099	-0.11316	-0.108167	-0.156188	0.10792
Sel I (X) - Sel II (X+Y)	1	-0.257712	-0.260246	-0.254258	-0.289638	-0.343882	-0.251939	-0.246236	-0.308595	0.094432
Sel I (X) - Sel II (X+Y)	2	-0.416347	-0.345663	-0.416198	-0.421296	-0.525195	-0.41581	-0.407123	-0.513497	0.0727267
Sel I (X) - Sel II (G+X)	0	0.0081829	-0.0134579	0.00837625	0.0450749	0.102836	0.00616818	-0.00235169	0.102478	0.114824
Sel I (X) - Sel II (G+X)	-2	-0.374733	-0.30257	-0.424111	-0.577794	-0.298453	-0.413988	-0.415039	-0.42865	0.0709139
Sel I (X) - Sel II (G+X)	-1	-0.31362	-0.304966	-0.346773	-0.530834	-0.251142	-0.341667	-0.34043	-0.34034	0.0924985
Sel I (X) - Sel II (G+X)	-0.5	-0.263516	-0.237627	-0.289961	-0.50355	-0.20701	-0.284699	-0.284411	-0.279851	0.10642
Sel I (X) - Sel II (G+X)	0.5	-0.258948	-0.2437	-0.284408	-0.503579	-0.202695	-0.280478	-0.279504	-0.273995	0.108091
Sel I (X) - Sel II (G+X)	1	-0.31687	-0.285924	-0.351638	-0.535231	-0.260014	-0.343801	-0.343656	-0.348289	0.0944476
Sel I (X) - Sel II (G+X)	2	-0.372925	-0.314432	-0.421496	-0.552342	-0.297561	-0.411575	-0.414063	-0.426079	0.0728442
Sel I (X) - Sel II (G+Y)	0	0.0081829	-0.0134579	0.00837625	0.0450749	0.102836	0.00616818	-0.00235169	0.102478	0.114824
Sel I (X) - Sel II (G+Y)	-2	-0.606589	-0.546075	-0.734405	-0.0759092	-0.510712	-0.71452	-0.715341	-0.715225	0.0708751
Sel I (X) - Sel II (G+Y)	-1	-0.488175	-0.470808	-0.583704	-0.0335205	-0.415748	-0.566191	-0.56375	-0.552386	0.092126
Sel I (X) - Sel II (G+Y)	-0.5	-0.369184	-0.343491	-0.44183	0.00588936	-0.296811	-0.428985	-0.425516	-0.400292	0.106583
Sel I (X) - Sel II (G+Y)	0.5	-0.365073	-0.36152	-0.439397	0.00764421	-0.282284	-0.425901	-0.423304	-0.39639	0.107783
Sel I (X) - Sel II (G+Y)	1	-0.45386	-0.406876	-0.548624	-0.0194038	-0.366407	-0.527643	-0.526628	-0.511973	0.0945246
Sel I (X) - Sel II (G+Y)	2	-0.580293	-0.556063	-0.705431	-0.0598365	-0.461477	-0.684034	-0.683816	-0.679232	0.0727317
Sel I (X) - Sel II (G+X+Y)	0	0.0081829	-0.0134579	0.00837625	0.0450749	0.102836	0.00616818	-0.00235169	0.102478	0.114824
Sel I (X) - Sel II (G+X+Y)	-2	-0.547381	-0.431191	-0.579047	-0.295876	-0.830339	-0.579807	-0.550648	-0.786838	0.0708391
Sel I (X) - Sel II (G+X+Y)	-1	-0.438956	-0.355568	-0.460266	-0.229768	-0.653362	-0.460781	-0.438026	-0.597949	0.0925076
Sel I (X) - Sel II (G+X+Y)	-0.5	-0.36049	-0.291707	-0.37316	-0.200345	-0.539805	-0.37436	-0.357641	-0.480824	0.106674
Sel I (X) - Sel II (G+X+Y)	0.5	-0.34553	-0.300827	-0.352734	-0.193221	-0.516052	-0.354162	-0.340504	-0.459539	0.10798
Sel I (X) - Sel II (G+X+Y)	1	-0.42893	-0.358361	-0.449177	-0.237253	-0.638306	-0.45054	-0.43158	-0.586225	0.0943434
Sel I (X) - Sel II (G+X+Y)	2	-0.519002	-0.378876	-0.545613	-0.303985	-0.800284	-0.54687	-0.523276	-0.754291	0.072684
Sel I (Y) - Sel II (X)	0	0.0081829	-0.0134579	0.00837625	0.0450749	0.102836	0.00616818	-0.00235169	0.102478	0.114824
Sel I (Y) - Sel II (X)	-2	-0.201036	-0.125923	-0.175262	-0.632017	-0.185617	-0.183767	-0.184262	-0.173935	0.110407
Sel I (Y) - Sel II (X)	-1	-0.094559	-0.149468	-0.0855133	-0.434339	0.0177584	-0.0969721	-0.101396	-0.0130492	0.111096
Sel I (Y) - Sel II (X)	-0.5	-0.0187961	-0.0714304	-0.0249807	-0.1571	0.155344	-0.0370226	-0.0477226	0.0972366	0.11299
Sel I (Y) - Sel II (X)	0.5	-0.0202918	-0.048948	-0.0271302	-0.167208	0.150625	-0.0385545	-0.0475339	0.092782	0.113255
Sel I (Y) - Sel II (X)	1	-0.0955789	-0.118667	-0.0856944	-0.463387	0.0149321	-0.0966927	-0.102692	-0.0143995	0.111664
Sel I (Y) - Sel II (X)	2	-0.203834	-0.203513	-0.178004	-0.641215	-0.195509	-0.185139	-0.186148	-0.181012	0.110838
Sel I (Y) - Sel II (Y)	0	0.0081829	-0.0134579	0.00837625	0.0450749	0.102836	0.00616818	-0.00235169	0.102478	0.114824
Sel I (Y) - Sel II (Y)	-2	-0.124973	-0.12021	-0.08596	-0.375741	-0.137967	-0.0964814	-0.0963506	-0.104818	0.111589
Sel I (Y) - Sel II (Y)	-1	-0.0622139	-0.0684567	-0.0305112	-0.19529	-0.00684356	-0.0526492	-0.0578985	-0.00215179	0.111505
Sel I (Y) - Sel II (Y)	-0.5	-0.00736384	-0.0377495	0.00702071	0.0766075	0.120068	-0.019468	-0.0301129	0.0916524	0.112724
Sel I (Y) - Sel II (Y)	0.5	-0.00708022	-0.0461156	0.00381937	0.0777231	0.139221	-0.0219062	-0.0324482	0.0884761	0.113519
Sel I (Y) - Sel II (Y)	1	-0.0588686	-0.0881483	-0.0332109	-0.189947	0.0169657	-0.053822	-0.0604664	-0.00407714	0.111853
Sel I (Y) - Sel II (Y)	2	-0.122816	-0.109055	-0.0891435	-0.372709	-0.113594	-0.0972108	-0.09704	-0.104511	0.111537
Sel I (Y) - Sel II (G)	0	0.0081829	-0.0134579	0.00837625	0.0450749	0.102836	0.00616818	-0.00235169	0.102478	0.114824
Sel I (Y) - Sel II (G)	-2	-0.153392	-0.110734	-0.0751641	-0.636005	-0.350134	-0.0732526	-0.0609592	-0.21585	0.121172
Sel I (Y) - Sel II (G)	-1	-0.121907	-0.10054	-0.0667976	-0.470593	-0.269811	-0.0657231	-0.0581406	-0.164571	0.117115
Sel I (Y) - Sel II (G)	-0.5	-0.0951892	-0.0594597	-0.0519371	-0.351711	-0.208224	-0.0513868	-0.0476219	-0.122722	0.115178
Sel I (Y) - Sel II (G)	0.5	-0.0964896	-0.0721378	-0.0513764	-0.347864	-0.207059	-0.0532757	-0.0491214	-0.121743	0.11481
Sel I (Y) - Sel II (G)	1	-0.117951	-0.0929562	-0.0616933	-0.475878	-0.271679	-0.0641523	-0.0576797	-0.162881	0.116889
Sel I (Y) - Sel II (G)	2	-0.15246	-0.0991905	-0.0738649	-0.624621	-0.34786	-0.075582	-0.0646328	-0.21425	0.120673
Sel I (Y) - Sel II (X+Y)	0	0.0081829	-0.0134579	0.00837625	0.0450749	0.102836	0.00616818	-0.00235169	0.102478	0.114824
Sel I (Y) - Sel II (X+Y)	-2	-0.392447	-0.333104	-0.33611	-0.740484	-0.639133	-0.348991	-0.335516	-0.463039	0.124666
Sel I (Y) - Sel II (X+Y)	-1	-0.280819	-0.233166	-0.233792	-0.443732	-0.516238	-0.247447	-0.23674	-0.337082	0.119107
Sel I (Y) - Sel II (X+Y)	-0.5	-0.142528	-0.114932	-0.0993948	-0.135619	-0.35648	-0.111786	-0.103404	-0.179492	0.115472
Sel I (Y) - Sel II (X+Y)	0.5	-0.139864	-0.136132	-0.0975148	-0.144005	-0.343544	-0.110743	-0.101957	-0.177316	0.115714
Sel I (Y) - Sel II (X+Y)	1	-0.267593	-0.226763	-0.221861	-0.426435	-0.487807	-0.2358	-0.225567	-0.3251	0.118435
Sel I (Y) - Sel II (X+Y)	2	-0.390536	-0.313225	-0.332189	-0.758368	-0.62091	-0.347496	-0.333095	-0.463442	0.124127
Sel I (Y) - Sel II (G+X)	0	0.0081829	-0.0134579	0.00837625	0.0450749	0.102836	0.00616818	-0.00235169	0.102478	0.114824
Sel I (Y) - Sel II (G+X)	-2	-0.310996	-0.242572	-0.312744	-0.650315	-0.429799	-0.27961	-0.264226	-0.391158	0.116804
Sel I (Y) - Sel II (G+X)	-1	-0.259879	-0.220197	-0.283041	-0.409925	-0.300382	-0.253998	-0.247618	-0.30777	0.114271
Sel I (Y) - Sel II (G+X)	-0.5	-0.214251	-0.187349	-0.246617	-0.199295	-0.192999	-0.221211	-0.218973	-0.231691	0.114066
Sel I (Y) - Sel II (G+X)	0.5	-0.208679	-0.199852	-0.239093	-0.186703	-0.185119	-0.213098	-0.210408	-0.224426	0.114261
Sel I (Y) - Sel II (G+X)	1	-0.264574	-0.222304	-0.284485	-0.411472	-0.301237	-0.254944	-0.249201	-0.310497	0.11437
Sel I (Y) - Sel II (G+X)	2	-0.306066	-0.247473	-0.306845	-0.658059	-0.423244	-0.274277	-0.260272	-0.385822	0.116519
Sel I (Y) - Sel II (G+Y)	0	0.0081829	-0.0134579	0.00837625	0.0450749	0.102836	0.00616818	-0.00235169	0.102478	0.114824
Sel I (Y) - Sel II (G+Y)	-2	-0.542742	-0.462794	-0.566789	-0.862274	-0.606051	-0.57743	-0.573039	-0.610473	0.110503
Sel I (Y) - Sel II (G+Y)	-1	-0.477866	-0.431461	-0.514938	-0.511061	-0.442216	-0.529533	-0.534258	-0.502754	0.110863
Sel I (Y) - Sel II (G+Y)	-0.5	-0.388919	-0.381358	-0.436647	-0.145292	-0.273819	-0.452902	-0.461188	-0.373008	0.112355
Sel I (Y) - Sel II (G+Y)	0.5	-0.373474	-0.381122	-0.422148	-0.138863	-0.246918	-0.43467	-0.443059	-0.354398	0.113093
Sel I (Y) - Sel II (G+Y)	1	-0.471517	-0.433141	-0.50931	-0.492786	-0.422206	-0.522798	-0.525649	-0.493346	0.111579
Sel I (Y) - Sel II (G+Y)	2	-0.514852	-0.478755	-0.540108	-0.828158	-0.554523	-0.550027	-0.546648	-0.571857	0.110869
Sel I (Y) - Sel II (G+X+Y)	0	0.0081829	-0.0134579	0.00837625	0.0450749	0.102836	0.00616818	-0.00235169	0.102478	0.114824
Sel I (Y) - Sel II (G+X+Y)	-2	-0.669106	-0.581272	-0.730046	-0.756986	-0.726819	-0.712883	-0.704841	-0.789198	0.109339
Sel I (Y) - Sel II (G+X+Y)	-1	-0.609937	-0.539267	-0.674805	-0.461033	-0.541867	-0.672662	-0.678812	-0.658646	0.110136
Sel I (Y) - Sel II (G+X+Y)	-0.5	-0.487012	-0.475753	-0.557783	-0.0683314	-0.313084	-0.56061	-0.571301	-0.461033	0.11207
Sel I (Y) - Sel II (G+X+Y)	0.5	-0.482954	-0.470018	-0.557846	-0.0808653	-0.30125	-0.557048	-0.568364	-0.458981	0.112976
Sel I (Y) - Sel II (G+X+Y)	1	-0.573766	-0.533619	-0.637769	-0.4464	-0.489273	-0.633837	-0.637927	-0.612494	0.110534
Sel I (Y) - Sel II (G+X+Y)	2	-0.643509	-0.604656	-0.70261	-0.751536	-0.684113	-0.685196	-0.676648	-0.7541	0.109096
Sel I (G) - Sel II (X)	0	0.0081829	-0.0134579	0.00837625	0.0450749	0.102836	0.00616818	-0.00235169	0.102478	0.114824
Sel I (G) - Sel II (X)	-2	-0.210539	-0.169923	-0.207058	-0.316879	-0.344373	-0.185836	-0.173677	-0.346781	0.0619167
Sel I (G) - Sel II (X)	-1	-0.113542	-0.0972561	-0.111243	-0.220773	-0.250945	-0.0872485	-0.0747032	-0.218664	0.0649218
Sel I (G) - Sel II (X)	-0.5	-0.0632566	-0.0358705	-0.0513774	-0.17322	-0.206652	-0.0287552	-0.0170095	-0.150956	0.0729456
Sel I (G) - Sel II (X)	0.5	-0.0616284	-0.033702	-0.0492787	-0.152668	-0.204723	-0.0269669	-0.0151638	-0.150916	0.0773242
Sel I (G) - Sel II (X)	1	-0.115585	-0.0803339	-0.112866	-0.218274	-0.253758	-0.0899972	-0.0771887	-0.221138	0.0691795
Sel I (G) - Sel II (X)	2	-0.206563	-0.222733	-0.203289	-0.308416	-0.340643	-0.18482	-0.171254	-0.338008	0.0661662
Sel I (G) - Sel II (Y)	0	0.0081829	-0.0134579	0.00837625	0.0450749	0.102836	0.00616818	-0.00235169	0.102478	0.114824
Sel I (G) - Sel II (Y)	-2	-0.0872341	-0.00819408	-0.0718665	-0.144075	-0.122572	-0.0704065	-0.0678932	-0.0620416	0.0619996
Sel I (G) - Sel II (Y)	-1	-0.0377333	0.00314074	-0.0121295	-0.115639	-0.0895444	-0.0143294	-0.0116853	-0.00519682	0.0646116
Sel I (G) - Sel II (Y)	-0.5	-0.00569838	-0.0631291	0.0264862	-0.0795907	-0.0635573	0.0181238	0.0190719	0.0309869	0.0730779
Sel I (G) - Sel II (Y)	0.5	0.0079508	0.011999	0.032985	-0.0508466	-0.0333202	0.0293666	0.0304182	0.0377224	0.077511
Sel I (G) - Sel II (Y)	1	-0.0280115	-0.0907243	-0.0099202	-0.106106	-0.0597595	-0.00969181	-0.00860852	-0.00390524	0.0687237
Sel I (G) - Sel II (Y)	2	-0.0744234	-0.0965454	-0.0657155	-0.127322	-0.0908423	-0.0605511	-0.0593916	-0.0541161	0.0661194
Sel I (G) - Sel II (G)	0	0.0081829	-0.0134579	0.00837625	0.0450749	0.102836	0.00616818	-0.00235169	0.102478	0.114824
Sel I (G) - Sel II (G)	-2	-0.166491	-0.161808	-0.211151	-0.125983	0.0297135	-0.181942	-0.187515	-0.0963922	0.0619104
Sel I (G) - Sel II (G)	-1	-0.153691	-0.169101	-0.198788	-0.100273	0.0505303	-0.173184	-0.179945	-0.0765797	0.0648024
Sel I (G) - Sel II (G)	-0.5	-0.129493	-0.135955	-0.180015	-0.0679182	0.0827871	-0.156939	-0.162532	-0.0511757	0.0727894
Sel I (G) - Sel II (G)	0.5	-0.128992	-0.136019	-0.178428	-0.0913698	0.0843632	-0.153631	-0.157957	-0.0534956	0.0774658
Sel I (G) - Sel II (G)	1	-0.156659	-0.197166	-0.201151	-0.120949	0.0496178	-0.170786	-0.176955	-0.0848485	0.0692266
Sel I (G) - Sel II (G)	2	-0.16523	-0.182705	-0.21248	-0.122109	0.0256943	-0.181932	-0.185453	-0.104661	0.0661143
Sel I (G) - Sel II (X+Y)	0	0.0081829	-0.0134579	0.00837625	0.0450749	0.102836	0.00616818	-0.00235169	0.102478	0.114824
Sel I (G) - Sel II (X+Y)	-2	-0.462573	-0.406585	-0.445365	-0.657233	-0.635958	-0.419094	-0.404924	-0.674835	0.0617904
Sel I (G) - Sel II (X+Y)	-1	-0.33116	-0.260962	-0.307452	-0.561855	-0.52822	-0.288341	-0.270968	-0.517305	0.0647765
Sel I (G) - Sel II (X+Y)	-0.5	-0.182749	-0.126527	-0.15599	-0.407778	-0.393853	-0.135574	-0.116233	-0.334194	0.0730981
Sel I (G) - Sel II (X+Y)	0.5	-0.183342	-0.16392	-0.162789	-0.399761	-0.381743	-0.138447	-0.121933	-0.336368	0.0775249
Sel I (G) - Sel II (X+Y)	1	-0.346671	-0.279886	-0.328338	-0.568293	-0.5357	-0.306765	-0.292501	-0.540498	0.069187
Sel I (G) - Sel II (X+Y)	2	-0.475589	-0.391118	-0.46547	-0.672497	-0.638751	-0.438134	-0.423522	-0.68779	0.0662557
Sel I (G) - Sel II (G+X)	0	0.0081829	-0.0134579	0.00837625	0.0450749	0.102836	0.00616818	-0.00235169	0.102478	0.114824
Sel I (G) - Sel II (G+X)	-2	-0.229871	-0.237177	-0.265265	0.0346482	0.0481088	-0.254781	-0.263922	-0.167885	0.0619458
Sel I (G) - Sel II (G+X)	-1	-0.217211	-0.316965	-0.252929	0.0470706	0.0545215	-0.243222	-0.253335	-0.150324	0.0645441
Sel I (G) - Sel II (G+X)	-0.5	-0.196551	-0.219481	-0.234972	0.0818287	0.0432669	-0.226028	-0.233652	-0.140811	0.072935
Sel I (G) - Sel II (G+X)	0.5	-0.190955	-0.272994	-0.228055	0.0862042	0.0568717	-0.218419	-0.224893	-0.134578	0.0772704
Sel I (G) - Sel II (G+X)	1	-0.222992	-0.231691	-0.25836	0.0488201	0.0508471	-0.249073	-0.257404	-0.162112	0.0689348
Sel I (G) - Sel II (G+X)	2	-0.225476	-0.248566	-0.257865	0.0449983	0.0489271	-0.249494	-0.258451	-0.163445	0.0661831
Sel I (G) - Sel II (G+Y)	0	0.0081829	-0.0134579	0.00837625	0.0450749	0.102836	0.00616818	-0.00235169	0.102478	0.114824
Sel I (G) - Sel II (G+Y)	-2	-0.476498	-0.411326	-0.481442	-0.547598	-0.408311	-0.502858	-0.499726	-0.504935	0.0618687
Sel I (G) - Sel II (G+Y)	-1	-0.462061	-0.533643	-0.477406	-0.526061	-0.402666	-0.490141	-0.489457	-0.495674	0.0646759
Sel I (G) - Sel II (G+Y)	-0.5	-0.380097	-0.358632	-0.407255	-0.433972	-0.346527	-0.400882	-0.405169	-0.411507	0.0730876
Sel I (G) - Sel II (G+Y)	0.5	-0.380982	-0.326277	-0.409643	-0.417239	-0.338077	-0.403483	-0.408047	-0.407323	0.0771418
Sel I (G) - Sel II (G+Y)	1	-0.437177	-0.396566	-0.451584	-0.509688	-0.371884	-0.460135	-0.461334	-0.458493	0.0692745
Sel I (G) - Sel II (G+Y)	2	-0.462728	-0.430843	-0.467348	-0.515429	-0.386183	-0.4888	-0.486557	-0.478474	0.0659264
Sel I (G) - Sel II (G+X+Y)	0	0.0081829	-0.0134579	0.00837625	0.0450749	0.102836	0.00616818	-0.00235169	0.102478	0.114824
Sel I (G) - Sel II (G+X+Y)	-2	-0.437882	-0.379115	-0.434363	-0.124556	-0.265972	-0.483847	-0.486343	-0.370856	0.0618919
Sel I (G) - Sel II (G+X+Y)	-1	-0.416062	-0.370575	-0.422131	-0.0872695	-0.281314	-0.462437	-0.46606	-0.373493	0.0647793
Sel I (G) - Sel II (G+X+Y)	-0.5	-0.372974	-0.40107	-0.395382	-0.0440047	-0.296819	-0.421335	-0.423452	-0.368201	0.0732328
Sel I (G) - Sel II (G+X+Y)	0.5	-0.349833	-0.364641	-0.375138	0.0180376	-0.25424	-0.399568	-0.402866	-0.335995	0.0777315
Sel I (G) - Sel II (G+X+Y)	1	-0.413473	-0.39581	-0.423057	-0.0801592	-0.253577	-0.460723	-0.465426	-0.359882	0.0690814
Sel I (G) - Sel II (G+X+Y)	2	-0.412033	-0.522727	-0.419578	-0.0737228	-0.230559	-0.45924	-0.466789	-0.341402	0.0665275
Sel I (X+Y) - Sel II (X)	0	0.0081829	-0.0134579	0.00837625	0.0450749	0.102836	0.00616818	-0.00235169	0.102478	0.114824
Sel I (X+Y) - Sel II (X)	-2	-0.406692	-0.178701	-0.209658	-1.78573	-1.146	-0.235023	-0.183338	-0.684155	0.102468
Sel I (X+Y) - Sel II (X)	-1	-0.159899	-0.092101	-0.0842001	-0.677746	-0.583685	-0.0896665	-0.0713762	-0.284909	0.0971319
Sel I (X+Y) - Sel II (X)	-0.5	-0.0290411	-0.0511144	-0.0156123	-0.377482	0.00934602	-0.0180076	-0.0201786	0.0252408	0.102358
Sel I (X+Y) - Sel II (X)	0.5	-0.0311831	-0.0429769	-0.017354	-0.390496	0.00979139	-0.0214309	-0.0222627	0.0243191	0.103897
Sel I (X+Y) - Sel II (X)	1	-0.150651	-0.160302	-0.0859681	-0.57311	-0.506766	-0.0905678	-0.0760142	-0.246815	0.0986382
Sel I (X+Y) - Sel II (X)	2	-0.373259	-0.189213	-0.209181	-1.58295	-1.06359	-0.228724	-0.18568	-0.620591	0.102721
Sel I (X+Y) - Sel II (Y)	0	0.0081829	-0.0134579	0.00837625	0.0450749	0.102836	0.00616818	-0.00235169	0.102478	0.114824
Sel I (X+Y) - Sel II (Y)	-2	-0.360397	-0.156139	-0.19893	-0.810958	-0.54696	-0.194619	-0.111646	-0.434417	0.112793
Sel I (X+Y) - Sel II (Y)	-1	-0.214257	-0.0768955	-0.124562	-0.687701	-0.492704	-0.10608	-0.0599715	-0.366358	0.107169
Sel I (X+Y) - Sel II (Y)	-0.5	-0.108493	-0.0431239	-0.083	-0.485894	-0.253496	-0.0563272	-0.038361	-0.208243	0.108538
Sel I (X+Y) - Sel II (Y)	0.5	-0.100843	-0.0991654	-0.0794318	-0.507927	-0.234849	-0.0515585	-0.0342499	-0.205953	0.108949
Sel I (X+Y) - Sel II (Y)	1	-0.200705	-0.0998635	-0.127865	-0.654017	-0.459743	-0.104817	-0.0645316	-0.356869	0.107762
Sel I (X+Y) - Sel II (Y)	2	-0.367707	-0.155767	-0.201123	-0.853166	-0.569237	-0.192253	-0.104706	-0.453542	0.114569
Sel I (X+Y) - Sel II (G)	0	0.0081829	-0.0134579	0.00837625	0.0450749	0.102836	0.00616818	-0.00235169	0.102478	0.114824
Sel I (X+Y) - Sel II (G)	-2	-0.475509	-0.145273	-0.186619	-1.1995	-0.869907	-0.202024	-0.117882	-0.696967	0.11213
Sel I (X+Y) - Sel II (G)	-1	-0.291952	-0.128846	-0.159872	-0.950117	-0.620226	-0.148031	-0.113179	-0.478639	0.1069
Sel I (X+Y) - Sel II (G)	-0.5	-0.180807	-0.123628	-0.135339	-0.699695	-0.340851	-0.117346	-0.104283	-0.276943	0.108723
Sel I (X+Y) - Sel II (G)	0.5	-0.180187	-0.103461	-0.133664	-0.694846	-0.340275	-0.11715	-0.104688	-0.276321	0.109848
Sel I (X+Y) - Sel II (G)	1	-0.279508	-0.134744	-0.156988	-0.913976	-0.595764	-0.146793	-0.116521	-0.458759	0.108052
Sel I (X+Y) - Sel II (G)	2	-0.443026	-0.164232	-0.178154	-1.16895	-0.846371	-0.18964	-0.117241	-0.669197	0.112241
Sel I (X+Y) - Sel II (X+Y)	0	0.0081829	-0.0134579	0.00837625	0.0450749	0.102836	0.00616818	-0.00235169	0.102478	0.114824
Sel I (X+Y) - Sel II (X+Y)	-2	-0.620511	-0.395513	-0.505475	-1.06349	-0.885689	-0.485574	-0.421727	-0.788459	0.105063
Sel I (X+Y) - Sel II (X+Y)	-1	-0.372572	-0.289215	-0.321244	-0.830566	-0.595395	-0.293677	-0.270523	-0.517027	0.102352
Sel I (X+Y) - Sel II (X+Y)	-0.5	-0.173741	-0.135054	-0.161612	-0.387525	-0.234807	-0.135447	-0.129285	-0.230983	0.106424
Sel I (X+Y) - Sel II (X+Y)	0.5	-0.169171	-0.159894	-0.162438	-0.385296	-0.217033	-0.136052	-0.128401	-0.230595	0.107453
Sel I (X+Y) - Sel II (X+Y)	1	-0.399334	-0.291143	-0.346148	-0.882969	-0.626425	-0.318172	-0.292563	-0.555978	0.103472
Sel I (X+Y) - Sel II (X+Y)	2	-0.651072	-0.454687	-0.538797	-1.06618	-0.910347	-0.518521	-0.450445	-0.818715	0.107828
Sel I (X+Y) - Sel II (G+X)	0	0.0081829	-0.0134579	0.00837625	0.0450749	0.102836	0.00616818	-0.00235169	0.102478	0.114824
Sel I (X+Y) - Sel II (G+X)	-2	-0.508543	-0.117767	-0.187066	-1.23323	-0.922098	-0.211897	-0.127443	-0.729172	0.116709
Sel I (X+Y) - Sel II (G+X)	-1	-0.307654	-0.160516	-0.167885	-1.18986	-0.693587	-0.16194	-0.128695	-0.513299	0.110893
Sel I (X+Y) - Sel II (G+X)	-0.5	-0.200687	-0.113009	-0.143084	-0.857181	-0.457487	-0.131815	-0.11549	-0.334169	0.110369
Sel I (X+Y) - Sel II (G+X)	0.5	-0.191312	-0.0936324	-0.133265	-0.862467	-0.451522	-0.123899	-0.108932	-0.326235	0.111245
Sel I (X+Y) - Sel II (G+X)	1	-0.306836	-0.146643	-0.155068	-1.19192	-0.70689	-0.154744	-0.119413	-0.520059	0.111769
Sel I (X+Y) - Sel II (G+X)	2	-0.497371	-0.121693	-0.170689	-1.23337	-0.91693	-0.194414	-0.118848	-0.721394	0.117285
Sel I (X+Y) - Sel II (G+Y)	0	0.0081829	-0.0134579	0.00837625	0.0450749	0.102836	0.00616818	-0.00235169	0.102478	0.114824
Sel I (X+Y) - Sel II (G+Y)	-2	-0.971773	-0.49162	-0.635464	-1.66158	-1.26852	-0.668685	-0.566318	-1.10563	0.108028
Sel I (X+Y) - Sel II (G+Y)	-1	-0.630046	-0.403878	-0.498797	-1.34607	-0.963238	-0.535662	-0.49229	-0.802647	0.103717
Sel I (X+Y) - Sel II (G+Y)	-0.5	-0.377802	-0.299597	-0.338109	-0.635324	-0.541646	-0.378583	-0.369695	-0.442585	0.106595
Sel I (X+Y) - Sel II (G+Y)	0.5	-0.382988	-0.310239	-0.347779	-0.640375	-0.539092	-0.38746	-0.378399	-0.450806	0.108058
Sel I (X+Y) - Sel II (G+Y)	1	-0.586895	-0.412607	-0.472538	-1.2806	-0.911612	-0.511934	-0.476068	-0.759942	0.104562
Sel I (X+Y) - Sel II (G+Y)	2	-0.902836	-0.472934	-0.587657	-1.63232	-1.23285	-0.628725	-0.53604	-1.06597	0.108386
Sel I (X+Y) - Sel II (G+X+Y)	0	0.0081829	-0.0134579	0.00837625	0.0450749	0.102836	0.00616818	-0.00235169	0.102478	0.114824
Sel I (X+Y) - Sel II (G+X+Y)	-2	-0.996887	-0.631172	-0.965809	-1.20659	-1.26228	-0.894262	-0.762727	-1.22988	0.102261
Sel I (X+Y) - Sel II (G+X+Y)	-1	-0.712136	-0.560922	-0.755248	-0.876762	-0.947539	-0.694659	-0.645065	-0.936103	0.100735
Sel I (X+Y) - Sel II (G+X+Y)	-0.5	-0.497019	-0.415624	-0.54292	-0.670273	-0.580648	-0.510335	-0.495965	-0.616689	0.105877
Sel I (X+Y) - Sel II (G+X+Y)	0.5	-0.510539	-0.43028	-0.557982	-0.679539	-0.593249	-0.52723	-0.511235	-0.634866	0.106994
Sel I (X+Y) - Sel II (G+X+Y)	1	-0.724145	-0.532795	-0.759741	-0.863966	-0.959529	-0.701194	-0.646374	-0.948502	0.101909
Sel I (X+Y) - Sel II (G+X+Y)	2	-0.933257	-0.620093	-0.910759	-1.16081	-1.22557	-0.841511	-0.71815	-1.18201	0.103457
Sel I (G+X) - Sel II (X)	0	0.0081829	-0.0134579	0.00837625	0.0450749	0.102836	0.00616818	-0.00235169	0.102478	0.114824
Sel I (G+X) - Sel II (X)	-2	-0.172153	-0.153918	-0.167949	-0.21971	-0.15534	-0.165758	-0.168365	-0.163872	0.0295863
Sel I (G+X) - Sel II (X)	-1	-0.0900657	-0.168631	-0.0896964	-0.179952	-0.0836954	-0.0820806	-0.0818137	-0.0521841	0.0310343
Sel I (G+X) - Sel II (X)	-0.5	-0.00385488	-0.0916552	-0.0146554	-0.0868318	-0.0182532	0.00317664	0.00599848	0.0402388	0.0369008
Sel I (G+X) - Sel II (X)	0.5	-0.00775342	-0.0612048	-0.0153878	-0.110877	-0.0226694	0.000455637	0.00160512	0.0302719	0.041002
Sel I (G+X) - Sel II (X)	1	-0.0935188	-0.137864	-0.0906513	-0.166357	-0.0872433	-0.0860847	-0.0861424	-0.0603177	0.0330405
Sel I (G+X) - Sel II (X)	2	-0.177943	-0.192016	-0.169995	-0.249204	-0.159733	-0.168869	-0.167114	-0.169714	0.0321917
Sel I (G+X) - Sel II (Y)	0	0.0081829	-0.0134579	0.00837625	0.0450749	0.102836	0.00616818	-0.00235169	0.102478	0.114824
Sel I (G+X) - Sel II (Y)	-2	-0.11843	-0.193185	-0.151554	-0.0702514	-0.0715679	-0.132722	-0.140495	-0.0703189	0.0294407
Sel I (G+X) - Sel II (Y)	-1	-0.057378	-0.107823	-0.11321	0.0225908	-0.00762831	-0.0682419	-0.0716743	-0.00605963	0.0311754
Sel I (G+X) - Sel II (Y)	-0.5	0.0150337	-0.0671333	-0.0418801	0.198735	0.052376	0.00937222	0.0105685	0.0652199	0.0369665
Sel I (G+X) - Sel II (Y)	0.5	0.0330156	-0.0217639	-0.0321631	0.217789	0.0647468	0.0191817	0.022028	0.0616319	0.0411271
Sel I (G+X) - Sel II (Y)	1	-0.0561728	-0.129315	-0.113831	0.0391042	0.0077051	-0.0682702	-0.0765086	-0.00645833	0.0329005
Sel I (G+X) - Sel II (Y)	2	-0.102789	-0.143834	-0.143333	-0.0524285	-0.0533323	-0.116952	-0.125197	-0.0608346	0.0320889
Sel I (G+X) - Sel II (G)	0	0.0081829	-0.0134579	0.00837625	0.0450749	0.102836	0.00616818	-0.00235169	0.102478	0.114824
Sel I (G+X) - Sel II (G)	-2	-0.0284485	-0.00550436	-0.0683481	0.490404	0.252472	-0.092487	-0.104998	0.21619	0.0295975
Sel I (G+X) - Sel II (G)	-1	-0.0251425	-0.0920586	-0.0673394	0.545035	0.255515	-0.0928299	-0.104369	0.215623	0.0311171
Sel I (G+X) - Sel II (G)	-0.5	0.00157434	-0.127758	-0.0495184	0.671186	0.286311	-0.0732956	-0.0848825	0.226683	0.036877
Sel I (G+X) - Sel II (G)	0.5	0.00091739	-0.111375	-0.0567893	0.659294	0.286636	-0.0788744	-0.090364	0.206442	0.0410551
Sel I (G+X) - Sel II (G)	1	-0.0211185	-0.0836819	-0.0698356	0.590119	0.279325	-0.0940824	-0.106471	0.218176	0.0327507
Sel I (G+X) - Sel II (G)	2	-0.0376054	-0.103558	-0.0788723	0.509487	0.250171	-0.101551	-0.110401	0.190506	0.0319391
Sel I (G+X) - Sel II (X+Y)	0	0.0081829	-0.0134579	0.00837625	0.0450749	0.102836	0.00616818	-0.00235169	0.102478	0.114824
Sel I (G+X) - Sel II (X+Y)	-2	-0.335219	-0.287893	-0.325783	-0.45405	-0.320294	-0.324846	-0.324062	-0.399399	0.0297055
Sel I (G+X) - Sel II (X+Y)	-1	-0.257837	-0.217043	-0.257802	-0.341417	-0.223361	-0.25346	-0.25545	-0.269971	0.0311031
Sel I (G+X) - Sel II (X+Y)	-0.5	-0.0869288	-0.115843	-0.10994	-0.00970552	-0.00270362	-0.104731	-0.107515	0.0188614	0.0368829
Sel I (G+X) - Sel II (X+Y)	0.5	-0.0793516	-0.119608	-0.111926	0.0657982	0.042873	-0.104927	-0.108851	0.0277639	0.041258
Sel I (G+X) - Sel II (X+Y)	1	-0.255535	-0.268225	-0.255249	-0.360409	-0.205316	-0.250223	-0.251462	-0.265328	0.0330042
Sel I (G+X) - Sel II (X+Y)	2	-0.354309	-0.299283	-0.344443	-0.466276	-0.327063	-0.341417	-0.340528	-0.422218	0.0318043
Sel I (G+X) - Sel II (G+X)	0	0.0081829	-0.0134579	0.00837625	0.0450749	0.102836	0.00616818	-0.00235169	0.102478	0.114824
Sel I (G+X) - Sel II (G+X)	-2	-0.0688781	-0.134712	-0.0521246	-0.0324093	-0.0210598	-0.0784513	-0.0861119	0.081883	0.0296801
Sel I (G+X) - Sel II (G+X)	-1	-0.0669067	-0.12351	-0.048213	-0.0394639	-0.0180319	-0.0788204	-0.0839843	0.0838116	0.0309336
Sel I (G+X) - Sel II (G+X)	-0.5	-0.0789505	-0.130834	-0.0538783	-0.0215328	-0.0234528	-0.0865833	-0.0917806	0.064634	0.0371853
Sel I (G+X) - Sel II (G+X)	0.5	-0.0786796	-0.119542	-0.0563784	-0.0217915	-0.021471	-0.0855166	-0.0917118	0.0583986	0.0411823
Sel I (G+X) - Sel II (G+X)	1	-0.0669556	-0.153321	-0.0486382	-0.0363548	-0.0101584	-0.0722376	-0.0807192	0.0851785	0.0328826
Sel I (G+X) - Sel II (G+X)	2	-0.0605537	-0.0891226	-0.041841	-0.00589906	-9.20783e-05	-0.0666815	-0.0747966	0.097011	0.0320413
Sel I (G+X) - Sel II (G+Y)	0	0.0081829	-0.0134579	0.00837625	0.0450749	0.102836	0.00616818	-0.00235169	0.102478	0.114824
Sel I (G+X) - Sel II (G+Y)	-2	-0.176828	-0.187703	-0.195978	-0.102359	-0.180369	-0.168354	-0.13788	-0.18684	0.0296409
Sel I (G+X) - Sel II (G+Y)	-1	-0.237548	-0.160394	-0.237992	-0.169707	-0.230388	-0.218461	-0.197098	-0.250082	0.03092
Sel I (G+X) - Sel II (G+Y)	-0.5	-0.296231	-0.281955	-0.288656	-0.335334	-0.306027	-0.268453	-0.265349	-0.329996	0.0370365
Sel I (G+X) - Sel II (G+Y)	0.5	-0.298504	-0.25769	-0.297871	-0.329502	-0.309219	-0.282369	-0.278703	-0.332427	0.0411285
Sel I (G+X) - Sel II (G+Y)	1	-0.211051	-0.196863	-0.223527	-0.157618	-0.207531	-0.193575	-0.172718	-0.226323	0.0328765
Sel I (G+X) - Sel II (G+Y)	2	-0.177318	-0.237238	-0.196954	-0.132787	-0.175	-0.166605	-0.143533	-0.184432	0.0319424
Sel I (G+X) - Sel II (G+X+Y)	0	0.0081829	-0.0134579	0.00837625	0.0450749	0.102836	0.00616818	-0.00235169	0.102478	0.114824
Sel I (G+X) - Sel II (G+X+Y)	-2	-0.342467	-0.323115	-0.309987	-0.155824	-0.163533	-0.34715	-0.331647	-0.30679	0.0296199
Sel I (G+X) - Sel II (G+X+Y)	-1	-0.414265	-0.3581	-0.367279	-0.310347	-0.23002	-0.411787	-0.394771	-0.392344	0.0311369
Sel I (G+X) - Sel II (G+X+Y)	-0.5	-0.450992	-0.511848	-0.430642	-0.491367	-0.335156	-0.4361	-0.432124	-0.492154	0.0369532
Sel I (G+X) - Sel II (G+X+Y)	0.5	-0.413953	-0.363123	-0.408355	-0.524512	-0.323566	-0.399871	-0.401478	-0.45415	0.0411628
Sel I (G+X) - Sel II (G+X+Y)	1	-0.377663	-0.40948	-0.343233	-0.261269	-0.230748	-0.36736	-0.345723	-0.366945	0.032958
Sel I (G+X) - Sel II (G+X+Y)	2	-0.360067	-0.320446	-0.315887	-0.228719	-0.195456	-0.343263	-0.317779	-0.324225	0.0320481
Sel I (G+Y) - Sel II (X)	0	0.0081829	-0.0134579	0.00837625	0.0450749	0.102836	0.00616818	-0.00235169	0.102478	0.114824
Sel I (G+Y) - Sel II (X)	-2	-0.160497	-0.140485	-0.168391	-0.159134	-0.197259	-0.161681	-0.161102	-0.159764	0.044262
Sel I (G+Y) - Sel II (X)	-1	-0.058411	-0.0406966	-0.0637864	-0.0754161	-0.0863529	-0.0597899	-0.0590566	-0.0161098	0.0470228
Sel I (G+Y) - Sel II (X)	-0.5	0.0206158	-0.00682844	0.0211679	0.0373552	0.0295666	0.0193754	0.0168851	0.0988589	0.0556448
Sel I (G+Y) - Sel II (X)	0.5	0.0281347	0.0100176	0.0285101	0.0601396	0.0391694	0.0255045	0.0218988	0.104006	0.0602463
Sel I (G+Y) - Sel II (X)	1	-0.0575947	-0.0419932	-0.0653803	-0.0632206	-0.0907782	-0.0595248	-0.0586551	-0.0243108	0.0502271
Sel I (G+Y) - Sel II (X)	2	-0.161592	-0.135036	-0.175012	-0.174009	-0.205711	-0.168366	-0.167409	-0.171005	0.0478992
Sel I (G+Y) - Sel II (Y)	0	0.0081829	-0.0134579	0.00837625	0.0450749	0.102836	0.00616818	-0.00235169	0.102478	0.114824
Sel I (G+Y) - Sel II (Y)	-2	-0.129604	-0.179572	-0.129009	-0.162157	-0.156316	-0.12486	-0.122158	-0.111822	0.0440804
Sel I (G+Y) - Sel II (Y)	-1	-0.0906428	-0.128604	-0.096788	-0.144821	-0.128033	-0.0844731	-0.0826104	-0.0690882	0.0457676
Sel I (G+Y) - Sel II (Y)	-0.5	-0.0400029	0.0179118	-0.0431307	-0.0652312	-0.039226	-0.0283333	-0.0320283	0.00853023	0.0560025
Sel I (G+Y) - Sel II (Y)	0.5	-0.0351003	-0.089956	-0.0431478	-0.0603341	-0.035271	-0.0292914	-0.0308891	0.000739479	0.0599192
Sel I (G+Y) - Sel II (Y)	1	-0.0785368	-0.0690406	-0.0854963	-0.0989586	-0.0928989	-0.0747929	-0.0755265	-0.0549769	0.0517183
Sel I (G+Y) - Sel II (Y)	2	-0.116573	-0.17358	-0.121845	-0.126024	-0.130633	-0.11734	-0.118542	-0.103812	0.0485018
Sel I (G+Y) - Sel II (G)	0	0.0081829	-0.0134579	0.00837625	0.0450749	0.102836	0.00616818	-0.00235169	0.102478	0.114824
Sel I (G+Y) - Sel II (G)	-2	-0.150281	-0.0771072	-0.0700299	-0.760849	-0.692365	-0.0521137	-0.0109598	-0.45647	0.044286
Sel I (G+Y) - Sel II (G)	-1	-0.130789	-0.129094	-0.0543424	-0.697885	-0.639693	-0.0390805	-0.00123594	-0.404669	0.0477629
Sel I (G+Y) - Sel II (G)	-0.5	-0.097202	-0.0349953	-0.0343779	-0.529324	-0.507344	-0.0166765	0.0101807	-0.302738	0.0578853
Sel I (G+Y) - Sel II (G)	0.5	-0.0980201	-0.0374714	-0.0292232	-0.564851	-0.538631	-0.0127703	0.0166	-0.319474	0.0603713
Sel I (G+Y) - Sel II (G)	1	-0.130582	-0.0478238	-0.0490423	-0.716128	-0.645786	-0.031852	0.00358429	-0.404319	0.0519215
Sel I (G+Y) - Sel II (G)	2	-0.140732	-0.0474154	-0.0522041	-0.748707	-0.680765	-0.0378998	0.00144036	-0.433809	0.0499068
Sel I (G+Y) - Sel II (X+Y)	0	0.0081829	-0.0134579	0.00837625	0.0450749	0.102836	0.00616818	-0.00235169	0.102478	0.114824
Sel I (G+Y) - Sel II (X+Y)	-2	-0.466306	-0.360524	-0.401865	-0.835055	-0.668709	-0.382521	-0.361632	-0.75999	0.0442674
Sel I (G+Y) - Sel II (X+Y)	-1	-0.335342	-0.255341	-0.266886	-0.720331	-0.560974	-0.249821	-0.231454	-0.595029	0.0460231
Sel I (G+Y) - Sel II (X+Y)	-0.5	-0.156438	-0.112748	-0.0931104	-0.538177	-0.32993	-0.0772805	-0.0646156	-0.292495	0.0563877
Sel I (G+Y) - Sel II (X+Y)	0.5	-0.149062	-0.0464462	-0.0899525	-0.524092	-0.297577	-0.0733673	-0.0606056	-0.284594	0.0605255
Sel I (G+Y) - Sel II (X+Y)	1	-0.338621	-0.270075	-0.283482	-0.701832	-0.518645	-0.264411	-0.248004	-0.571473	0.0529266
Sel I (G+Y) - Sel II (X+Y)	2	-0.469187	-0.336072	-0.418409	-0.809176	-0.644616	-0.396127	-0.378264	-0.745356	0.0495053
Sel I (G+Y) - Sel II (G+X)	0	0.0081829	-0.0134579	0.00837625	0.0450749	0.102836	0.00616818	-0.00235169	0.102478	0.114824
Sel I (G+Y) - Sel II (G+X)	-2	-0.286793	-0.271733	-0.235989	-0.408472	-0.40725	-0.259694	-0.246849	-0.326345	0.0449913
Sel I (G+Y) - Sel II (G+X)	-1	-0.270277	-0.171093	-0.226714	-0.399779	-0.381208	-0.249954	-0.239843	-0.303702	0.0465809
Sel I (G+Y) - Sel II (G+X)	-0.5	-0.239752	-0.216795	-0.208786	-0.358617	-0.272741	-0.231222	-0.229297	-0.22656	0.0542454
Sel I (G+Y) - Sel II (G+X)	0.5	-0.234748	-0.217725	-0.207991	-0.354442	-0.243275	-0.23163	-0.231574	-0.207719	0.0618225
Sel I (G+Y) - Sel II (G+X)	1	-0.286575	-0.248804	-0.239913	-0.414988	-0.378739	-0.266134	-0.257174	-0.307769	0.0517713
Sel I (G+Y) - Sel II (G+X)	2	-0.286212	-0.259209	-0.232346	-0.425578	-0.41201	-0.261491	-0.248149	-0.321108	0.0484678
Sel I (G+Y) - Sel II (G+Y)	0	0.0081829	-0.0134579	0.00837625	0.0450749	0.102836	0.00616818	-0.00235169	0.102478	0.114824
Sel I (G+Y) - Sel II (G+Y)	-2	-0.494779	-0.423482	-0.36459	-0.583115	-0.57144	-0.496846	-0.474517	-0.531861	0.0447453
Sel I (G+Y) - Sel II (G+Y)	-1	-0.480523	-0.446606	-0.377117	-0.551137	-0.544158	-0.482202	-0.468818	-0.519518	0.0479145
Sel I (G+Y) - Sel II (G+Y)	-0.5	-0.414402	-0.344116	-0.373528	-0.414802	-0.465864	-0.422826	-0.422522	-0.462361	0.0554736
Sel I (G+Y) - Sel II (G+Y)	0.5	-0.411732	-0.381096	-0.374577	-0.399084	-0.441861	-0.422619	-0.42276	-0.449236	0.0602607
Sel I (G+Y) - Sel II (G+Y)	1	-0.495328	-0.407288	-0.372805	-0.584117	-0.553586	-0.490566	-0.476173	-0.52015	0.0499102
Sel I (G+Y) - Sel II (G+Y)	2	-0.491414	-0.412747	-0.35819	-0.585986	-0.557644	-0.494844	-0.477104	-0.515035	0.0476954
Sel I (G+Y) - Sel II (G+X+Y)	0	0.0081829	-0.0134579	0.00837625	0.0450749	0.102836	0.00616818	-0.00235169	0.102478	0.114824
Sel I (G+Y) - Sel II (G+X+Y)	-2	-0.554017	-0.519809	-0.494044	-0.646529	-0.613135	-0.552591	-0.492509	-0.669405	0.0436288
Sel I (G+Y) - Sel II (G+X+Y)	-1	-0.523055	-0.386215	-0.473482	-0.632303	-0.600646	-0.521384	-0.464702	-0.64397	0.0453941
Sel I (G+Y) - Sel II (G+X+Y)	-0.5	-0.442127	-0.375542	-0.417576	-0.531286	-0.509197	-0.445911	-0.420659	-0.53519	0.0558947
Sel I (G+Y) - Sel II (G+X+Y)	0.5	-0.472081	-0.379632	-0.442986	-0.574228	-0.531458	-0.48057	-0.449396	-0.561881	0.0601831
Sel I (G+Y) - Sel II (G+X+Y)	1	-0.535148	-0.450725	-0.489886	-0.650558	-0.603221	-0.544023	-0.49559	-0.641552	0.0522666
Sel I (G+Y) - Sel II (G+X+Y)	2	-0.543406	-0.418463	-0.490811	-0.637546	-0.612934	-0.548572	-0.494613	-0.65205	0.0489249
Sel I (G+X+Y) - Sel II (X)	0	0.0081829	-0.0134579	0.00837625	0.0450749	0.102836	0.00616818	-0.00235169	0.102478	0.114824
Sel I (G+X+Y) - Sel II (X)	-2	-0.29234	-0.198829	-0.175342	-0.937138	-0.733565	-0.207956	-0.182633	-0.584058	0.030526
Sel I (G+X+Y) - Sel II (X)	-1	-0.23856	-0.145772	-0.10667	-0.859667	-0.660755	-0.143903	-0.120195	-0.480599	0.0302216
Sel I (G+X+Y) - Sel II (X)	-0.5	-0.130948	-0.0552723	-0.0176205	-0.654968	-0.475834	-0.044648	-0.0243036	-0.279043	0.0324493
Sel I (G+X+Y) - Sel II (X)	0.5	-0.100885	-0.052751	-0.00366594	-0.594625	-0.41802	-0.0222309	-0.00369724	-0.228805	0.0375361
Sel I (G+X+Y) - Sel II (X)	1	-0.216235	-0.189219	-0.0965574	-0.852779	-0.620017	-0.12889	-0.104286	-0.433528	0.0325527
Sel I (G+X+Y) - Sel II (X)	2	-0.283979	-0.18338	-0.169776	-0.932745	-0.713603	-0.199804	-0.175643	-0.550356	0.0320699
Sel I (G+X+Y) - Sel II (Y)	0	0.0081829	-0.0134579	0.00837625	0.0450749	0.102836	0.00616818	-0.00235169	0.102478	0.114824
Sel I (G+X+Y) - Sel II (Y)	-2	-0.195457	-0.148809	-0.175233	-0.346008	-0.332529	-0.140074	-0.122962	-0.295706	0.0299069
Sel I (G+X+Y) - Sel II (Y)	-1	-0.172397	-0.16975	-0.122093	-0.418492	-0.384317	-0.106372	-0.0830055	-0.317299	0.0297088
Sel I (G+X+Y) - Sel II (Y)	-0.5	-0.090221	-0.0645085	-0.0155136	-0.414687	-0.331265	-0.0272984	-0.00831852	-0.19712	0.0321979
Sel I (G+X+Y) - Sel II (Y)	0.5	-0.0584588	-0.0208883	0.0105929	-0.392012	-0.280369	-0.00229101	0.0131619	-0.144485	0.0368649
Sel I (G+X+Y) - Sel II (Y)	1	-0.156156	-0.174651	-0.105309	-0.394993	-0.362407	-0.0878924	-0.0667369	-0.285332	0.0319898
Sel I (G+X+Y) - Sel II (Y)	2	-0.19163	-0.114378	-0.172421	-0.359075	-0.343543	-0.135951	-0.116128	-0.301917	0.0320503
Sel I (G+X+Y) - Sel II (G)	0	0.0081829	-0.0134579	0.00837625	0.0450749	0.102836	0.00616818	-0.00235169	0.102478	0.114824
Sel I (G+X+Y) - Sel II (G)	-2	-0.242754	-0.0835478	-0.0450753	-1.24138	-0.886856	-0.0734524	-0.0504107	-0.716211	0.0311191
Sel I (G+X+Y) - Sel II (G)	-1	-0.236658	-0.27689	-0.0394792	-1.21907	-0.862878	-0.0687645	-0.0444849	-0.701348	0.0307279
Sel I (G+X+Y) - Sel II (G)	-0.5	-0.180697	-0.0832682	-0.0167771	-1.02541	-0.743598	-0.0371417	-0.0143588	-0.561616	0.0329201
Sel I (G+X+Y) - Sel II (G)	0.5	-0.153052	-0.0833341	-0.00747596	-0.987353	-0.69908	-0.0240069	-0.00800902	-0.490129	0.0379939
Sel I (G+X+Y) - Sel II (G)	1	-0.211747	-0.110495	-0.0221987	-1.20215	-0.841055	-0.0525905	-0.0272904	-0.640479	0.0331419
Sel I (G+X+Y) - Sel II (G)	2	-0.227377	-0.0853501	-0.0266821	-1.26007	-0.879965	-0.0570208	-0.0346594	-0.680931	0.0329497
Sel I (G+X+Y) - Sel II (X+Y)	0	0.0081829	-0.0134579	0.00837625	0.0450749	0.102836	0.00616818	-0.00235169	0.102478	0.114824
Sel I (G+X+Y) - Sel II (X+Y)	-2	-0.295199	-0.290331	-0.27603	-0.415402	-0.287011	-0.288184	-0.288107	-0.336555	0.0289208
Sel I (G+X+Y) - Sel II (X+Y)	-1	-0.237202	-0.17048	-0.206055	-0.391367	-0.235677	-0.225453	-0.224267	-0.244159	0.0287107
Sel I (G+X+Y) - Sel II (X+Y)	-0.5	-0.100384	-0.10505	-0.0605778	-0.260751	-0.101143	-0.0798894	-0.0798521	-0.0346277	0.0311935
Sel I (G+X+Y) - Sel II (X+Y)	0.5	-0.08566	-0.177017	-0.0547326	-0.219339	-0.0810946	-0.073338	-0.0729352	-0.0311589	0.0359665
Sel I (G+X+Y) - Sel II (X+Y)	1	-0.235351	-0.211219	-0.201793	-0.403343	-0.22784	-0.220571	-0.220648	-0.234431	0.0308918
Sel I (G+X+Y) - Sel II (X+Y)	2	-0.313935	-0.301792	-0.29597	-0.450776	-0.306336	-0.30664	-0.305411	-0.358717	0.0307019
Sel I (G+X+Y) - Sel II (G+X)	0	0.0081829	-0.0134579	0.00837625	0.0450749	0.102836	0.00616818	-0.00235169	0.102478	0.114824
Sel I (G+X+Y) - Sel II (G+X)	-2	-0.15647	-0.1442	-0.108781	-0.544101	-0.314971	-0.0767652	-0.0542869	-0.291824	0.0292855
Sel I (G+X+Y) - Sel II (G+X)	-1	-0.161448	-0.00277688	-0.117948	-0.489953	-0.289589	-0.0887882	-0.0709313	-0.274686	0.0290649
Sel I (G+X+Y) - Sel II (G+X)	-0.5	-0.175663	-0.135467	-0.152608	-0.241799	-0.180832	-0.136426	-0.12759	-0.190146	0.0331438
Sel I (G+X+Y) - Sel II (G+X)	0.5	-0.162367	-0.122191	-0.13427	-0.281744	-0.191778	-0.122263	-0.112334	-0.193861	0.0346656
Sel I (G+X+Y) - Sel II (G+X)	1	-0.176133	-0.121856	-0.12966	-0.464919	-0.285624	-0.11059	-0.0873445	-0.275858	0.0312712
Sel I (G+X+Y) - Sel II (G+X)	2	-0.158877	-0.119309	-0.112711	-0.523014	-0.286737	-0.0910083	-0.067947	-0.270616	0.031113
Sel I (G+X+Y) - Sel II (G+Y)	0	0.0081829	-0.0134579	0.00837625	0.0450749	0.102836	0.00616818	-0.00235169	0.102478	0.114824
Sel I (G+X+Y) - Sel II (G+Y)	-2	-0.286829	-0.262328	-0.238927	-0.960338	-0.722111	-0.156364	-0.0730657	-0.668386	0.0307808
Sel I (G+X+Y) - Sel II (G+Y)	-1	-0.352642	-0.235317	-0.299128	-1.03811	-0.768543	-0.214971	-0.131613	-0.762256	0.0303788
Sel I (G+X+Y) - Sel II (G+Y)	-0.5	-0.393824	-0.187954	-0.363288	-1.0872	-0.805276	-0.267336	-0.2109	-0.844201	0.0333425
Sel I (G+X+Y) - Sel II (G+Y)	0.5	-0.417887	-0.216158	-0.394271	-1.10913	-0.822253	-0.292807	-0.230581	-0.862577	0.0371991
Sel I (G+X+Y) - Sel II (G+Y)	1	-0.343014	-0.265453	-0.296862	-1.10044	-0.769161	-0.205313	-0.12048	-0.747178	0.0326387
Sel I (G+X+Y) - Sel II (G+Y)	2	-0.320661	-0.144708	-0.267467	-1.03878	-0.755813	-0.18609	-0.0939	-0.711838	0.032532
Sel I (G+X+Y) - Sel II (G+X+Y)	0	0.0081829	-0.0134579	0.00837625	0.0450749	0.102836	0.00616818	-0.00235169	0.102478	0.114824
Sel I (G+X+Y) - Sel II (G+X+Y)	-2	-0.42017	-0.189515	-0.336092	-0.671211	-0.62899	-0.393431	-0.149454	-0.566711	0.0307993
Sel I (G+X+Y) - Sel II (G+X+Y)	-1	-0.491626	-0.277525	-0.389306	-0.758526	-0.679787	-0.463404	-0.28796	-0.65612	0.0302166
Sel I (G+X+Y) - Sel II (G+X+Y)	-0.5	-0.501501	-0.382245	-0.450768	-0.733695	-0.689959	-0.480565	-0.407108	-0.699559	0.0343149
Sel I (G+X+Y) - Sel II (G+X+Y)	0.5	-0.514814	-0.38578	-0.451239	-0.780769	-0.703982	-0.491289	-0.411505	-0.697	0.0357445
Sel I (G+X+Y) - Sel II (G+X+Y)	1	-0.516392	-0.338686	-0.406016	-0.78222	-0.70079	-0.490294	-0.32274	-0.664516	0.0322888
Sel I (G+X+Y) - Sel II (G+X+Y)	2	-0.49792	-0.242241	-0.384436	-0.770633	-0.689726	-0.468238	-0.278428	-0.638404	0.0324524

[truncated: 14 more sheets: Fig K in S6 Text SE, Fig L in S6 Text Power, Fig M in S6 Text Estimation, Fig N in S6 Text SE, Fig O in S6 Text Type I error, Fig P in S6 Text Estimation, Fig Q in S6 Text SE, Fig R in S6 Text Power, Fig S in S6 Text Estimation, Fig T in S6 Text SE, Fig U in S6 Text Type I error , Fig V in S6 Text Estimation, Fig W in S6 Text SE, Fig X in S6 Text Power]
