# Supplementary material for: Impact of nonrandom selection mechanisms on the causal effect estimation for two-sample Mendelian randomization methods
Source: PLoS Genet. 2022 Mar 17;18(3):e1010107. doi: 10.1371/journal.pgen.1010107 (PMC8963545; doi:10.1371/journal.pgen.1010107)
Supplement: S3 Table — (XLSX) [file pgen.1010107.s012.xlsx]

## Sheet: Fig A in S7 Text Estimation
Selection_mechanism	Selection_effect	Weighted.Median	MBE	MR-Robust	MR-Egger	MR-IVW	MR-Lasso	Contamination.Mixture	MR-RAPS	R2
Sel I (X) - Sel II (X)	0	0.03851	-0.00804421	-0.00639945	-0.14726	0.414392	-0.00320866	-0.00800992	0.251391	0.117118
	-2	-0.08914	-0.0970453	-0.115695	0.0523176	0.0378039	-0.131418	-0.133267	5.62509e-05	0.0688063
	-1	-0.013937	-0.0564235	-0.0343317	0.0290466	0.0806698	-0.0463966	-0.0462122	0.0536412	0.0930019
	-0.5	0.0179352	-0.0184933	0.000544671	0.0403926	0.0995534	-0.00823727	-0.00865836	0.0771157	0.108359
	0.5	0.0173295	-0.00984924	0.000530572	0.0555975	0.0990139	-0.00823869	-0.00853854	0.0774461	0.111544
	1	-0.0157486	-0.036218	-0.036195	0.0536141	0.0797461	-0.0466674	-0.0462281	0.0530213	0.0960166
	2	-0.0813825	-0.102828	-0.112079	0.0357233	0.0457102	-0.124486	-0.125244	0.0043029	0.0742069
Sel I (X) - Sel II (Y)	0	0.03851	-0.00804421	-0.00639945	-0.14726	0.414392	-0.00320866	-0.00800992	0.251391	0.117118
	-2	0.0459279	0.0238725	0.0356439	0.117997	0.169965	0.0312551	0.0275676	0.0957394	0.0689446
	-1	0.0431664	0.0206538	0.0286422	0.126891	0.182769	0.028688	0.0249117	0.0918929	0.0931499
	-0.5	0.0426038	0.0216246	0.0268612	0.134876	0.190205	0.0281821	0.022741	0.0903642	0.108965
	0.5	0.0458879	0.0263452	0.027308	0.152073	0.207144	0.0289154	0.0246018	0.0912062	0.111628
	1	0.0457443	0.0200517	0.0263388	0.154065	0.20896	0.0263545	0.0224714	0.0905915	0.0962769
	2	0.0510442	0.0176032	0.0331724	0.155924	0.215159	0.0297336	0.0256909	0.0981247	0.0742782
Sel I (X) - Sel II (G)	0	0.03851	-0.00804421	-0.00639945	-0.14726	0.414392	-0.00320866	-0.00800992	0.251391	0.117118
Sel I (X) - Sel II (G)	-2	-0.30662	-0.353038	-0.396419	0.414462	0.418123	-0.426802	-0.434507	-0.0362522	0.0686356
Sel I (X) - Sel II (G)	-1	-0.194282	-0.241408	-0.258923	0.317316	0.332861	-0.277663	-0.283348	0.00662065	0.093143
Sel I (X) - Sel II (G)	-0.5	-0.107257	-0.149705	-0.157423	0.303262	0.352117	-0.168439	-0.174658	0.0776513	0.10859
Sel I (X) - Sel II (G)	0.5	-0.11584	-0.143907	-0.164935	0.276936	0.345324	-0.174256	-0.179598	0.0693454	0.111263
Sel I (X) - Sel II (G)	1	-0.206385	-0.252958	-0.270657	0.321877	0.32802	-0.287905	-0.293015	-0.00162015	0.096071
Sel I (X) - Sel II (G)	2	-0.310352	-0.34787	-0.398168	0.413715	0.3971	-0.424933	-0.43132	-0.047118	0.0744018
Sel I (X) - Sel II (X+Y)	0	0.03851	-0.00804421	-0.00639945	-0.14726	0.414392	-0.00320866	-0.00800992	0.251391	0.117118
Sel I (X) - Sel II (X+Y)	-2	-0.337893	-0.38692	-0.376875	-0.182952	0.101123	-0.404884	-0.437953	-0.0722628	0.0687748
Sel I (X) - Sel II (X+Y)	-1	-0.146532	-0.202474	-0.174557	-0.0533353	0.228302	-0.18932	-0.217122	0.0922302	0.093144
Sel I (X) - Sel II (X+Y)	-0.5	-0.0123245	-0.0794445	-0.0389696	0.0483588	0.356491	-0.0508008	-0.0768273	0.226294	0.108903
Sel I (X) - Sel II (X+Y)	0.5	-0.00778411	-0.0714499	-0.0399192	0.0740354	0.376342	-0.0496898	-0.0768834	0.227481	0.111266
Sel I (X) - Sel II (X+Y)	1	-0.13739	-0.194917	-0.17508	-0.0252207	0.264912	-0.187044	-0.216023	0.0997007	0.0962896
Sel I (X) - Sel II (X+Y)	2	-0.333637	-0.392991	-0.384461	-0.162929	0.126056	-0.408344	-0.440546	-0.0822246	0.0744709
Sel I (X) - Sel II (G+X)	0	0.03851	-0.00804421	-0.00639945	-0.14726	0.414392	-0.00320866	-0.00800992	0.251391	0.117118
Sel I (X) - Sel II (G+X)	-2	-0.389257	-0.492806	-0.470802	0.520221	0.326387	-0.584082	-0.624839	0.0391128	0.0688206
Sel I (X) - Sel II (G+X)	-1	-0.253771	-0.343584	-0.317072	0.420485	0.277647	-0.388414	-0.415884	0.0693961	0.093437
Sel I (X) - Sel II (G+X)	-0.5	-0.135585	-0.218313	-0.19404	0.390452	0.319251	-0.237875	-0.26452	0.151589	0.108919
Sel I (X) - Sel II (G+X)	0.5	-0.162473	-0.232667	-0.219951	0.370505	0.298271	-0.264228	-0.286201	0.126328	0.111654
Sel I (X) - Sel II (G+X)	1	-0.26835	-0.360514	-0.331768	0.420169	0.268933	-0.401974	-0.427402	0.0563951	0.0962149
Sel I (X) - Sel II (G+X)	2	-0.382562	-0.4966	-0.462419	0.500713	0.325754	-0.566833	-0.603249	0.0442934	0.0741605
Sel I (X) - Sel II (G+Y)	0	0.03851	-0.00804421	-0.00639945	-0.14726	0.414392	-0.00320866	-0.00800992	0.251391	0.117118
Sel I (X) - Sel II (G+Y)	-2	-0.72344	-0.671372	-0.820838	-0.304301	-0.565975	-0.827183	-0.826789	-0.791436	0.0686788
Sel I (X) - Sel II (G+Y)	-1	-0.494421	-0.447612	-0.559713	-0.190585	-0.370251	-0.562196	-0.561584	-0.523096	0.0932199
Sel I (X) - Sel II (G+Y)	-0.5	-0.30243	-0.289476	-0.342291	-0.133868	-0.177934	-0.351508	-0.35135	-0.300065	0.108371
Sel I (X) - Sel II (G+Y)	0.5	-0.305481	-0.289433	-0.344623	-0.123399	-0.169712	-0.353455	-0.351696	-0.301007	0.11149
Sel I (X) - Sel II (G+Y)	1	-0.467671	-0.443765	-0.530664	-0.166129	-0.326386	-0.535224	-0.534918	-0.491466	0.0959853
Sel I (X) - Sel II (G+Y)	2	-0.68084	-0.626531	-0.775934	-0.271591	-0.507606	-0.778929	-0.781376	-0.740087	0.0744628
Sel I (X) - Sel II (G+X+Y)	0	0.03851	-0.00804421	-0.00639945	-0.14726	0.414392	-0.00320866	-0.00800992	0.251391	0.117118
Sel I (X) - Sel II (G+X+Y)	-2	-0.833631	-0.782536	-0.970912	-0.257237	-0.563078	-0.977519	-0.988092	-0.881665	0.0689484
Sel I (X) - Sel II (G+X+Y)	-1	-0.561019	-0.534336	-0.656872	-0.169658	-0.358154	-0.656193	-0.660554	-0.575895	0.093231
Sel I (X) - Sel II (G+X+Y)	-0.5	-0.380461	-0.363151	-0.453343	-0.108253	-0.192469	-0.452624	-0.455276	-0.374378	0.108345
Sel I (X) - Sel II (G+X+Y)	0.5	-0.367434	-0.357462	-0.438608	-0.124028	-0.16533	-0.436955	-0.439126	-0.358234	0.111626
Sel I (X) - Sel II (G+X+Y)	1	-0.566069	-0.535648	-0.664524	-0.15881	-0.344761	-0.663681	-0.667165	-0.582375	0.0963563
Sel I (X) - Sel II (G+X+Y)	2	-0.791857	-0.768286	-0.927714	-0.264504	-0.509444	-0.931412	-0.936172	-0.836828	0.0744556
Sel I (Y) - Sel II (X)	0	0.03851	-0.00804421	-0.00639945	-0.14726	0.414392	-0.00320866	-0.00800992	0.251391	0.117118
Sel I (Y) - Sel II (X)	-2	-0.0267776	-0.0940804	-0.0619513	0.0608811	0.287823	-0.071376	-0.0964271	0.194512	0.110212
Sel I (Y) - Sel II (X)	-1	0.0384025	-0.0302639	-0.0126433	0.192728	0.383274	-0.0186846	-0.0505428	0.284269	0.113031
Sel I (Y) - Sel II (X)	-0.5	0.0859157	-0.0163165	0.0255644	0.329275	0.445382	0.0224822	-0.0153823	0.345407	0.115137
Sel I (Y) - Sel II (X)	0.5	0.0873488	-0.00780582	0.0258636	0.325825	0.447227	0.0231594	-0.0134363	0.346045	0.116437
Sel I (Y) - Sel II (X)	1	0.0347248	-0.0314504	-0.0142268	0.194595	0.382082	-0.0198888	-0.0487855	0.28191	0.114809
Sel I (Y) - Sel II (X)	2	-0.0297861	-0.0811169	-0.0647399	0.0367984	0.290752	-0.0720579	-0.095032	0.193038	0.111883
Sel I (Y) - Sel II (Y)	0	0.03851	-0.00804421	-0.00639945	-0.14726	0.414392	-0.00320866	-0.00800992	0.251391	0.117118
Sel I (Y) - Sel II (Y)	-2	-0.00290667	0.00492273	-0.0129811	-0.182383	0.0093966	0.00473894	0.00843226	-0.00677073	0.118112
Sel I (Y) - Sel II (Y)	-1	0.00262548	0.00856977	-0.00751882	-0.19763	0.0373168	0.01128	0.0120297	0.00300264	0.117699
Sel I (Y) - Sel II (Y)	-0.5	0.0103278	0.02352	0.000514626	-0.180972	0.0623061	0.0175227	0.0174715	0.0144851	0.117552
Sel I (Y) - Sel II (Y)	0.5	0.00901542	0.0158587	-0.00255557	-0.188529	0.0709949	0.0155524	0.014498	0.0132652	0.117276
Sel I (Y) - Sel II (Y)	1	0.00663559	0.00896241	-0.00630071	-0.209128	0.0514181	0.0137586	0.0143908	0.0058892	0.117668
Sel I (Y) - Sel II (Y)	2	0.000592844	0.00986634	-0.0135547	-0.191501	0.0242636	0.00460483	0.00821865	-0.0046982	0.11808
Sel I (Y) - Sel II (G)	0	0.03851	-0.00804421	-0.00639945	-0.14726	0.414392	-0.00320866	-0.00800992	0.251391	0.117118
Sel I (Y) - Sel II (G)	-2	-0.210184	-0.215366	-0.244401	-0.268284	-0.0367304	-0.263957	-0.266174	-0.113973	0.112662
Sel I (Y) - Sel II (G)	-1	-0.180462	-0.198749	-0.217676	-0.342638	0.053532	-0.235166	-0.238422	-0.0476232	0.114737
Sel I (Y) - Sel II (G)	-0.5	-0.111882	-0.127559	-0.151847	-0.383076	0.16363	-0.164255	-0.169584	0.0506949	0.116285
Sel I (Y) - Sel II (G)	0.5	-0.117692	-0.147455	-0.159206	-0.392427	0.157575	-0.169698	-0.174704	0.0438232	0.116616
Sel I (Y) - Sel II (G)	1	-0.1868	-0.229883	-0.226506	-0.365912	0.0456959	-0.242226	-0.246415	-0.0552301	0.115504
Sel I (Y) - Sel II (G)	2	-0.217587	-0.221138	-0.25261	-0.28706	-0.0338502	-0.27024	-0.273212	-0.115475	0.113825
Sel I (Y) - Sel II (X+Y)	0	0.03851	-0.00804421	-0.00639945	-0.14726	0.414392	-0.00320866	-0.00800992	0.251391	0.117118
Sel I (Y) - Sel II (X+Y)	-2	-0.235587	-0.225185	-0.240103	-0.0648297	-0.239943	-0.254447	-0.253504	-0.236362	0.117541
Sel I (Y) - Sel II (X+Y)	-1	-0.153003	-0.146162	-0.159535	-0.035943	-0.125277	-0.172447	-0.172204	-0.130605	0.117309
Sel I (Y) - Sel II (X+Y)	-0.5	-0.0451336	-0.0659246	-0.057737	0.0172119	0.0080849	-0.0682719	-0.0679542	-0.00397299	0.116915
Sel I (Y) - Sel II (X+Y)	0.5	-0.0472007	-0.0650599	-0.0611951	-0.00552534	0.0155755	-0.0701119	-0.0699595	-0.00497023	0.117417
Sel I (Y) - Sel II (X+Y)	1	-0.144722	-0.145343	-0.154949	-0.0455888	-0.109435	-0.165354	-0.164726	-0.122647	0.117569
Sel I (Y) - Sel II (X+Y)	2	-0.238119	-0.228876	-0.245239	-0.0568044	-0.233338	-0.258189	-0.257236	-0.23811	0.117885
Sel I (Y) - Sel II (G+X)	0	0.03851	-0.00804421	-0.00639945	-0.14726	0.414392	-0.00320866	-0.00800992	0.251391	0.117118
Sel I (Y) - Sel II (G+X)	-2	-0.170097	-0.180762	-0.204961	-0.190809	-0.016597	-0.211192	-0.213897	-0.10707	0.113807
Sel I (Y) - Sel II (G+X)	-1	-0.139907	-0.167679	-0.181638	0.0404523	0.0568729	-0.190389	-0.194056	-0.0497208	0.114894
Sel I (Y) - Sel II (G+X)	-0.5	-0.0905816	-0.127677	-0.134261	0.218858	0.142162	-0.141234	-0.147249	0.0250795	0.116335
Sel I (Y) - Sel II (G+X)	0.5	-0.0983394	-0.127868	-0.142876	0.230641	0.137564	-0.149478	-0.155012	0.0189779	0.117227
Sel I (Y) - Sel II (G+X)	1	-0.143614	-0.16017	-0.184361	0.0540027	0.0584756	-0.191943	-0.194183	-0.0497574	0.115785
Sel I (Y) - Sel II (G+X)	2	-0.164667	-0.165507	-0.196995	-0.220294	-0.014643	-0.204062	-0.205387	-0.10348	0.114836
Sel I (Y) - Sel II (G+Y)	0	0.03851	-0.00804421	-0.00639945	-0.14726	0.414392	-0.00320866	-0.00800992	0.251391	0.117118
Sel I (Y) - Sel II (G+Y)	-2	-0.521084	-0.537335	-0.532972	-0.141902	-0.286459	-0.631135	-0.644116	-0.422846	0.108151
Sel I (Y) - Sel II (G+Y)	-1	-0.455995	-0.475828	-0.473885	0.0291349	-0.15369	-0.57116	-0.5852	-0.302146	0.112702
Sel I (Y) - Sel II (G+Y)	-0.5	-0.330618	-0.383371	-0.382661	0.184568	0.0307851	-0.445335	-0.456887	-0.123667	0.115366
Sel I (Y) - Sel II (G+Y)	0.5	-0.318748	-0.376569	-0.379203	0.189896	0.0627665	-0.430241	-0.440918	-0.104408	0.116574
Sel I (Y) - Sel II (G+Y)	1	-0.450099	-0.477245	-0.4791	0.0295565	-0.133898	-0.564755	-0.580699	-0.295453	0.11378
Sel I (Y) - Sel II (G+Y)	2	-0.495721	-0.463181	-0.513058	-0.116554	-0.22736	-0.599833	-0.61519	-0.377792	0.110545
Sel I (Y) - Sel II (G+X+Y)	0	0.03851	-0.00804421	-0.00639945	-0.14726	0.414392	-0.00320866	-0.00800992	0.251391	0.117118
Sel I (Y) - Sel II (G+X+Y)	-2	-0.601834	-0.600852	-0.628381	-0.668428	-0.392727	-0.682549	-0.68897	-0.525825	0.109135
Sel I (Y) - Sel II (G+X+Y)	-1	-0.557279	-0.555115	-0.589175	-0.477103	-0.260694	-0.644132	-0.649312	-0.427065	0.112398
Sel I (Y) - Sel II (G+X+Y)	-0.5	-0.424022	-0.445261	-0.480246	-0.209644	-0.0421389	-0.514283	-0.519098	-0.235948	0.115113
Sel I (Y) - Sel II (G+X+Y)	0.5	-0.395192	-0.421575	-0.459927	-0.217364	0.00422938	-0.484391	-0.487136	-0.205111	0.116642
Sel I (Y) - Sel II (G+X+Y)	1	-0.523115	-0.526223	-0.564768	-0.473071	-0.199391	-0.608246	-0.614838	-0.383237	0.113696
Sel I (Y) - Sel II (G+X+Y)	2	-0.570685	-0.556338	-0.604652	-0.702555	-0.349028	-0.651291	-0.657976	-0.491076	0.110523
Sel I (G) - Sel II (X)	0	0.03851	-0.00804421	-0.00639945	-0.14726	0.414392	-0.00320866	-0.00800992	0.251391	0.117118
Sel I (G) - Sel II (X)	-2	-0.0677207	-0.0763692	-0.0726487	0.31079	0.305268	-0.103037	-0.11873	0.0714877	0.0611233
Sel I (G) - Sel II (X)	-1	0.000238968	-0.0426844	-0.00531109	0.369338	0.37204	-0.0329931	-0.050599	0.152039	0.0663331
Sel I (G) - Sel II (X)	-0.5	0.045667	0.00304266	0.0430691	0.346022	0.396595	0.0167073	-0.00329981	0.195081	0.0796703
Sel I (G) - Sel II (X)	0.5	0.0465952	0.0100319	0.0436007	0.359341	0.405166	0.0174013	-0.00275698	0.198688	0.0863384
Sel I (G) - Sel II (X)	1	0.0010902	-0.0289896	-0.00381631	0.37812	0.377409	-0.0315612	-0.0474332	0.152274	0.0731032
Sel I (G) - Sel II (X)	2	-0.0623044	-0.0937997	-0.0699004	0.311945	0.312292	-0.101011	-0.115819	0.0759969	0.0679937
Sel I (G) - Sel II (Y)	0	0.03851	-0.00804421	-0.00639945	-0.14726	0.414392	-0.00320866	-0.00800992	0.251391	0.117118
Sel I (G) - Sel II (Y)	-2	0.00151909	0.0101028	-0.0013242	-0.00811787	0.00890086	-0.00137797	-0.000745926	0.000612087	0.0612663
Sel I (G) - Sel II (Y)	-1	0.00155141	-0.00890241	-0.000847176	-0.0621585	0.0416975	-0.000388349	-0.000637131	0.0168968	0.0666997
Sel I (G) - Sel II (Y)	-0.5	0.00408307	0.00327072	-0.00253831	-0.200711	0.115742	-0.00120009	-0.00281783	0.0513382	0.0796521
Sel I (G) - Sel II (Y)	0.5	0.00630997	0.00850597	-0.00128177	-0.23119	0.126589	-0.000577183	-0.00131143	0.0495656	0.0863578
Sel I (G) - Sel II (Y)	1	0.00214128	-0.0220024	-0.00200521	-0.077748	0.0537723	-0.00292321	-0.00232468	0.0138153	0.0738699
Sel I (G) - Sel II (Y)	2	0.000301011	0.00298589	-0.00170962	-0.0124476	0.0126804	-0.00197776	-0.00197826	-0.00471078	0.0681369
Sel I (G) - Sel II (G)	0	0.03851	-0.00804421	-0.00639945	-0.14726	0.414392	-0.00320866	-0.00800992	0.251391	0.117118
Sel I (G) - Sel II (G)	-2	-0.136308	-0.124223	-0.159154	-0.0157684	-0.120756	-0.148909	-0.146285	-0.162189	0.0615399
Sel I (G) - Sel II (G)	-1	-0.1228	-0.129569	-0.14407	-0.0233871	-0.0865899	-0.135612	-0.134848	-0.132117	0.0666109
Sel I (G) - Sel II (G)	-0.5	-0.0807664	-0.122477	-0.0981665	-0.130736	-0.00971199	-0.0961744	-0.0961393	-0.0603986	0.0794335
Sel I (G) - Sel II (G)	0.5	-0.0889878	-0.0833596	-0.106484	-0.12272	-0.0213476	-0.101792	-0.101946	-0.0717229	0.0866215
Sel I (G) - Sel II (G)	1	-0.126043	-0.143351	-0.150206	-0.0223995	-0.0970715	-0.141183	-0.140039	-0.140069	0.0733208
Sel I (G) - Sel II (G)	2	-0.143683	-0.129912	-0.170999	0.0134887	-0.129743	-0.157769	-0.156795	-0.171869	0.0678952
Sel I (G) - Sel II (X+Y)	0	0.03851	-0.00804421	-0.00639945	-0.14726	0.414392	-0.00320866	-0.00800992	0.251391	0.117118
Sel I (G) - Sel II (X+Y)	-2	-0.320254	-0.328491	-0.293729	-0.178722	-0.0705274	-0.365841	-0.388795	-0.188071	0.0614392
Sel I (G) - Sel II (X+Y)	-1	-0.174739	-0.188289	-0.183883	0.044767	0.119127	-0.222946	-0.243382	-0.00205639	0.0667849
Sel I (G) - Sel II (X+Y)	-0.5	-0.0241974	-0.0631362	-0.0472723	0.287708	0.323948	-0.0643072	-0.0875567	0.18316	0.0799411
Sel I (G) - Sel II (X+Y)	0.5	-0.0228292	-0.0828723	-0.0510805	0.32364	0.347059	-0.0668796	-0.0916327	0.184018	0.0866579
Sel I (G) - Sel II (X+Y)	1	-0.181433	-0.205332	-0.190547	0.0635684	0.142164	-0.23019	-0.25158	-0.0049126	0.0733428
Sel I (G) - Sel II (X+Y)	2	-0.321081	-0.331276	-0.298771	-0.182987	-0.040675	-0.366398	-0.389314	-0.181656	0.0678788
Sel I (G) - Sel II (G+X)	0	0.03851	-0.00804421	-0.00639945	-0.14726	0.414392	-0.00320866	-0.00800992	0.251391	0.117118
Sel I (G) - Sel II (G+X)	-2	-0.227415	-0.240563	-0.216858	0.139537	0.139788	-0.314831	-0.353248	-0.0425822	0.0610245
Sel I (G) - Sel II (G+X)	-1	-0.191654	-0.234163	-0.208165	0.185819	0.166297	-0.28746	-0.313767	-0.0141184	0.0664008
Sel I (G) - Sel II (G+X)	-0.5	-0.111195	-0.161868	-0.1612	0.248659	0.228045	-0.205966	-0.217421	0.0640226	0.079898
Sel I (G) - Sel II (G+X)	0.5	-0.132729	-0.15435	-0.186252	0.251802	0.216726	-0.225872	-0.240321	0.0463653	0.0864114
Sel I (G) - Sel II (G+X)	1	-0.203041	-0.232191	-0.216167	0.166609	0.1662	-0.292056	-0.319208	-0.0175636	0.0734166
Sel I (G) - Sel II (G+X)	2	-0.224629	-0.262339	-0.213759	0.162767	0.151617	-0.309649	-0.346626	-0.0322804	0.0679408
Sel I (G) - Sel II (G+Y)	0	0.03851	-0.00804421	-0.00639945	-0.14726	0.414392	-0.00320866	-0.00800992	0.251391	0.117118
Sel I (G) - Sel II (G+Y)	-2	-0.716281	-0.581467	-0.669186	-0.502108	-0.651077	-0.840609	-0.865407	-0.754174	0.0613723
Sel I (G) - Sel II (G+Y)	-1	-0.634818	-0.499196	-0.619977	-0.479081	-0.557315	-0.740757	-0.757393	-0.657794	0.0665649
Sel I (G) - Sel II (G+Y)	-0.5	-0.445599	-0.425875	-0.509618	-0.425933	-0.329774	-0.524095	-0.529699	-0.426862	0.0799805
Sel I (G) - Sel II (G+Y)	0.5	-0.44192	-0.394581	-0.510573	-0.426621	-0.30894	-0.521524	-0.528898	-0.421362	0.0865723
Sel I (G) - Sel II (G+Y)	1	-0.651111	-0.587895	-0.636271	-0.494514	-0.567802	-0.767759	-0.784918	-0.676149	0.0734647
Sel I (G) - Sel II (G+Y)	2	-0.717835	-0.619053	-0.670239	-0.442907	-0.64299	-0.850562	-0.872626	-0.746216	0.0680771
Sel I (G) - Sel II (G+X+Y)	0	0.03851	-0.00804421	-0.00639945	-0.14726	0.414392	-0.00320866	-0.00800992	0.251391	0.117118
Sel I (G) - Sel II (G+X+Y)	-2	-0.54621	-0.46611	-0.47585	-0.375966	-0.474462	-0.661623	-0.683303	-0.520762	0.0612924
Sel I (G) - Sel II (G+X+Y)	-1	-0.499095	-0.409927	-0.463124	-0.302711	-0.452046	-0.600899	-0.61463	-0.493467	0.0666817
Sel I (G) - Sel II (G+X+Y)	-0.5	-0.344325	-0.330854	-0.349593	-0.0808197	-0.314588	-0.417786	-0.422248	-0.336616	0.0796673
Sel I (G) - Sel II (G+X+Y)	0.5	-0.347089	-0.326919	-0.35434	-0.0673268	-0.310915	-0.420553	-0.424081	-0.333687	0.0867738
Sel I (G) - Sel II (G+X+Y)	1	-0.471605	-0.442218	-0.425943	-0.254615	-0.414357	-0.563872	-0.576676	-0.443015	0.0737344
Sel I (G) - Sel II (G+X+Y)	2	-0.53216	-0.450766	-0.452563	-0.356928	-0.454171	-0.638358	-0.656501	-0.486581	0.0680154
Sel I (X+Y) - Sel II (X)	0	0.03851	-0.00804421	-0.00639945	-0.14726	0.414392	-0.00320866	-0.00800992	0.251391	0.117118
Sel I (X+Y) - Sel II (X)	-2	-0.152535	-0.0619218	-0.128465	-0.29157	-0.378932	-0.132003	-0.121047	-0.227293	0.0884662
Sel I (X+Y) - Sel II (X)	-1	-0.0456512	-0.0415889	-0.0467181	-0.250409	-0.0142618	-0.0444778	-0.0503005	-0.0160767	0.0942862
Sel I (X+Y) - Sel II (X)	-0.5	0.0117262	-0.00723168	-0.00119326	-0.367728	0.22215	0.00332318	-0.0120416	0.115042	0.105635
Sel I (X+Y) - Sel II (X)	0.5	0.0180921	-0.00705436	0.000938351	-0.366705	0.220656	0.00620268	-0.00911523	0.116066	0.108098
Sel I (X+Y) - Sel II (X)	1	-0.0514166	-0.0436483	-0.0499832	-0.258528	-0.0183443	-0.0488249	-0.0523144	-0.0208125	0.0966133
Sel I (X+Y) - Sel II (X)	2	-0.135594	-0.109611	-0.120692	-0.235733	-0.31928	-0.124073	-0.115764	-0.197461	0.0919853
Sel I (X+Y) - Sel II (Y)	0	0.03851	-0.00804421	-0.00639945	-0.14726	0.414392	-0.00320866	-0.00800992	0.251391	0.117118
Sel I (X+Y) - Sel II (Y)	-2	-0.0287881	-0.00903206	0.0227725	-0.308996	-0.155336	0.0112737	0.0111465	-0.038075	0.0928156
Sel I (X+Y) - Sel II (Y)	-1	0.00440223	0.0169875	0.0295689	-0.0178575	-0.0306028	0.0218939	0.0162807	0.0341917	0.0976586
Sel I (X+Y) - Sel II (Y)	-0.5	0.0292125	0.0170229	0.0305203	-0.327316	0.129265	0.0276878	0.0181732	0.1046	0.107
Sel I (X+Y) - Sel II (Y)	0.5	0.0312721	0.010777	0.0292307	-0.371087	0.143447	0.026441	0.0163201	0.10438	0.109223
Sel I (X+Y) - Sel II (Y)	1	0.00652726	0.00699125	0.0294511	0.00793377	-0.0420797	0.0212316	0.016174	0.0295794	0.0995999
Sel I (X+Y) - Sel II (Y)	2	-0.0282467	0.00906719	0.0214309	-0.331256	-0.180917	0.00933673	0.0109608	-0.0404135	0.0959713
Sel I (X+Y) - Sel II (G)	0	0.03851	-0.00804421	-0.00639945	-0.14726	0.414392	-0.00320866	-0.00800992	0.251391	0.117118
Sel I (X+Y) - Sel II (G)	-2	-0.231281	-0.151536	-0.189561	-0.249737	-0.521744	-0.200076	-0.177823	-0.341377	0.0998881
Sel I (X+Y) - Sel II (G)	-1	-0.152886	-0.13087	-0.139893	0.049997	-0.295218	-0.140748	-0.132937	-0.212347	0.102623
Sel I (X+Y) - Sel II (G)	-0.5	-0.0844602	-0.0680643	-0.0811209	-0.438566	-0.090024	-0.079256	-0.0778814	-0.09336	0.109036
Sel I (X+Y) - Sel II (G)	0.5	-0.0898424	-0.0596272	-0.0849888	-0.48557	-0.0928576	-0.0806165	-0.0800462	-0.0974679	0.111128
Sel I (X+Y) - Sel II (G)	1	-0.162472	-0.106517	-0.148646	0.0639245	-0.325494	-0.150291	-0.141624	-0.228614	0.104466
Sel I (X+Y) - Sel II (G)	2	-0.247183	-0.168786	-0.198751	-0.332396	-0.558779	-0.210289	-0.186282	-0.362866	0.102559
Sel I (X+Y) - Sel II (X+Y)	0	0.03851	-0.00804421	-0.00639945	-0.14726	0.414392	-0.00320866	-0.00800992	0.251391	0.117118
Sel I (X+Y) - Sel II (X+Y)	-2	-0.374161	-0.325492	-0.336877	-0.632905	-0.388943	-0.343419	-0.344973	-0.395137	0.0813207
Sel I (X+Y) - Sel II (X+Y)	-1	-0.219426	-0.208422	-0.200228	-0.717353	-0.0603863	-0.208903	-0.217558	-0.125704	0.0885625
Sel I (X+Y) - Sel II (X+Y)	-0.5	-0.0494658	-0.0735361	-0.0665067	-0.193973	0.284071	-0.0702892	-0.085872	0.160226	0.103051
Sel I (X+Y) - Sel II (X+Y)	0.5	-0.0497499	-0.086809	-0.0682952	-0.190001	0.304963	-0.0715072	-0.0885744	0.156167	0.105534
Sel I (X+Y) - Sel II (X+Y)	1	-0.214845	-0.189063	-0.199404	-0.72599	-0.0213041	-0.206145	-0.216043	-0.113925	0.0916662
Sel I (X+Y) - Sel II (X+Y)	2	-0.397881	-0.352993	-0.363906	-0.629987	-0.418105	-0.36749	-0.370258	-0.43003	0.0830252
Sel I (X+Y) - Sel II (G+X)	0	0.03851	-0.00804421	-0.00639945	-0.14726	0.414392	-0.00320866	-0.00800992	0.251391	0.117118
Sel I (X+Y) - Sel II (G+X)	-2	-0.289538	-0.188082	-0.224338	-0.56923	-0.487565	-0.213844	-0.201155	-0.350224	0.102884
Sel I (X+Y) - Sel II (G+X)	-1	-0.219497	-0.141697	-0.181293	-0.27032	-0.326653	-0.173897	-0.167979	-0.265055	0.104899
Sel I (X+Y) - Sel II (G+X)	-0.5	-0.14772	-0.110593	-0.128002	-0.543201	-0.152703	-0.123374	-0.119253	-0.169394	0.110935
Sel I (X+Y) - Sel II (G+X)	0.5	-0.148281	-0.0958983	-0.129773	-0.564284	-0.154197	-0.125218	-0.122121	-0.171228	0.112563
Sel I (X+Y) - Sel II (G+X)	1	-0.213478	-0.13757	-0.175604	-0.261862	-0.32037	-0.17101	-0.163558	-0.259902	0.107371
Sel I (X+Y) - Sel II (G+X)	2	-0.29049	-0.180101	-0.216507	-0.643293	-0.510814	-0.209608	-0.194401	-0.356875	0.10596
Sel I (X+Y) - Sel II (G+Y)	0	0.03851	-0.00804421	-0.00639945	-0.14726	0.414392	-0.00320866	-0.00800992	0.251391	0.117118
Sel I (X+Y) - Sel II (G+Y)	-2	-0.732358	-0.627035	-0.770982	-1.01428	-0.956739	-0.786422	-0.759929	-0.874096	0.0879723
Sel I (X+Y) - Sel II (G+Y)	-1	-0.568502	-0.51295	-0.615229	-0.460491	-0.603305	-0.639312	-0.630703	-0.625706	0.0936406
Sel I (X+Y) - Sel II (G+Y)	-0.5	-0.347562	-0.351635	-0.399834	0.138778	-0.195746	-0.413973	-0.420155	-0.316512	0.105121
Sel I (X+Y) - Sel II (G+Y)	0.5	-0.345553	-0.34731	-0.398872	0.157839	-0.185214	-0.411623	-0.41811	-0.312266	0.107237
Sel I (X+Y) - Sel II (G+Y)	1	-0.531914	-0.478016	-0.577357	-0.510764	-0.570577	-0.597958	-0.590629	-0.582845	0.0962654
Sel I (X+Y) - Sel II (G+Y)	2	-0.686309	-0.591936	-0.725335	-1.07319	-0.910079	-0.73899	-0.717369	-0.815299	0.0917565
Sel I (X+Y) - Sel II (G+X+Y)	0	0.03851	-0.00804421	-0.00639945	-0.14726	0.414392	-0.00320866	-0.00800992	0.251391	0.117118
Sel I (X+Y) - Sel II (G+X+Y)	-2	-0.732708	-0.675492	-0.813144	-0.503625	-0.810456	-0.798082	-0.783024	-0.856411	0.0864933
Sel I (X+Y) - Sel II (G+X+Y)	-1	-0.58199	-0.532235	-0.648578	-0.544981	-0.532321	-0.643604	-0.643466	-0.631347	0.0945731
Sel I (X+Y) - Sel II (G+X+Y)	-0.5	-0.408295	-0.374124	-0.474305	-0.365995	-0.24687	-0.464398	-0.469502	-0.391908	0.106441
Sel I (X+Y) - Sel II (G+X+Y)	0.5	-0.38871	-0.379211	-0.455395	-0.369429	-0.220515	-0.445148	-0.447046	-0.370922	0.108313
Sel I (X+Y) - Sel II (G+X+Y)	1	-0.582556	-0.549947	-0.648297	-0.565616	-0.53133	-0.64086	-0.641221	-0.631042	0.0968084
Sel I (X+Y) - Sel II (G+X+Y)	2	-0.69956	-0.635292	-0.776921	-0.512886	-0.769857	-0.763151	-0.751726	-0.814851	0.0895803
Sel I (G+X) - Sel II (X)	0	0.03851	-0.00804421	-0.00639945	-0.14726	0.414392	-0.00320866	-0.00800992	0.251391	0.117118
Sel I (G+X) - Sel II (X)	-2	-0.0290638	-0.0443595	-0.0832169	-0.120639	-0.0813863	-0.0752078	-0.0714444	0.0611626	0.025053
Sel I (G+X) - Sel II (X)	-1	0.00391207	-0.0359747	-0.0556544	0.0820597	0.0238229	-0.0496304	-0.0474516	0.140662	0.0256581
Sel I (G+X) - Sel II (X)	-0.5	0.0373724	0.00163701	-0.0175848	0.299499	0.188603	-0.0122474	-0.0126719	0.200622	0.0381479
Sel I (G+X) - Sel II (X)	0.5	0.0467785	0.0468382	-0.0161631	0.327566	0.188155	-0.00863569	-0.00983071	0.210507	0.0399565
Sel I (G+X) - Sel II (X)	1	-0.00374566	-0.0454483	-0.0652774	0.0703541	0.0270367	-0.056562	-0.0545524	0.130293	0.0287814
Sel I (G+X) - Sel II (X)	2	-0.0284242	-0.0522139	-0.0948878	-0.02847	-0.0405842	-0.0858264	-0.08103	0.0773574	0.0280418
Sel I (G+X) - Sel II (Y)	0	0.03851	-0.00804421	-0.00639945	-0.14726	0.414392	-0.00320866	-0.00800992	0.251391	0.117118
Sel I (G+X) - Sel II (Y)	-2	-0.0324844	-0.0132726	-0.0294334	-0.0334851	-0.131648	-0.0350951	-0.0285233	-0.085286	0.0251783
Sel I (G+X) - Sel II (Y)	-1	-0.00399309	-0.0200085	-0.0289368	0.183252	-0.0370571	-0.0322709	-0.0256202	0.00609005	0.0255341
Sel I (G+X) - Sel II (Y)	-0.5	0.0620938	-0.0372145	0.00768646	0.49589	0.296021	0.0044937	-0.00126611	0.263313	0.0383344
Sel I (G+X) - Sel II (Y)	0.5	0.0610098	-0.00987133	-4.11238e-06	0.553709	0.266845	-0.00354147	-0.00719427	0.232843	0.0403639
Sel I (G+X) - Sel II (Y)	1	-0.00177517	-0.00716919	-0.0306405	0.208816	-0.0481268	-0.0309822	-0.0253858	0.00553106	0.0287033
Sel I (G+X) - Sel II (Y)	2	-0.0179256	-0.0173095	-0.0228834	0.0527004	-0.101171	-0.0296403	-0.0237194	-0.0451794	0.0280249
Sel I (G+X) - Sel II (G)	0	0.03851	-0.00804421	-0.00639945	-0.14726	0.414392	-0.00320866	-0.00800992	0.251391	0.117118
Sel I (G+X) - Sel II (G)	-2	0.0658991	0.0271588	0.128005	-0.0900533	-0.0855041	0.0343247	0.0132968	0.198589	0.025288
Sel I (G+X) - Sel II (G)	-1	0.0375578	-0.00655138	0.0866085	0.0208551	-0.0527383	0.00633384	-0.0148495	0.188192	0.0254675
Sel I (G+X) - Sel II (G)	-0.5	0.00675862	0.0681811	0.0106209	0.165017	0.0246831	-0.0338424	-0.0455182	0.135907	0.0382474
Sel I (G+X) - Sel II (G)	0.5	0.00184404	-0.0188785	0.00395481	0.147479	0.00988387	-0.034579	-0.0480233	0.138267	0.0401471
Sel I (G+X) - Sel II (G)	1	0.0292196	-0.0345312	0.064825	0.0274599	-0.0585536	-0.00730928	-0.0268674	0.181205	0.028817
Sel I (G+X) - Sel II (G)	2	0.0487014	0.0456437	0.0966308	-0.0510914	-0.0742278	0.0138193	-0.00657137	0.195806	0.0278989
Sel I (G+X) - Sel II (X+Y)	0	0.03851	-0.00804421	-0.00639945	-0.14726	0.414392	-0.00320866	-0.00800992	0.251391	0.117118
Sel I (G+X) - Sel II (X+Y)	-2	-0.249071	-0.110568	-0.231486	-0.327723	-0.532319	-0.284099	-0.251255	-0.462985	0.0254047
Sel I (G+X) - Sel II (X+Y)	-1	-0.243185	-0.175534	-0.204224	-0.145958	-0.484467	-0.234077	-0.234442	-0.381807	0.0254232
Sel I (G+X) - Sel II (X+Y)	-0.5	-0.104191	-0.0997272	-0.10447	0.162812	-0.140018	-0.11492	-0.117715	-0.124213	0.0380504
Sel I (G+X) - Sel II (X+Y)	0.5	-0.112036	-0.134998	-0.105452	0.192112	-0.179099	-0.119739	-0.122296	-0.136292	0.0401857
Sel I (G+X) - Sel II (X+Y)	1	-0.265542	-0.202768	-0.215955	-0.157275	-0.530159	-0.254879	-0.248291	-0.386401	0.0287954
Sel I (G+X) - Sel II (X+Y)	2	-0.354405	-0.19393	-0.287469	-0.327215	-0.599717	-0.358982	-0.339205	-0.49293	0.0280507
Sel I (G+X) - Sel II (G+X)	0	0.03851	-0.00804421	-0.00639945	-0.14726	0.414392	-0.00320866	-0.00800992	0.251391	0.117118
Sel I (G+X) - Sel II (G+X)	-2	0.165258	0.0692399	0.143438	-0.0984989	0.0884654	0.157414	0.165746	0.156018	0.0252985
Sel I (G+X) - Sel II (G+X)	-1	0.017814	-0.0341778	0.0764943	-0.0918037	0.123539	0.00986658	-0.0348654	0.147177	0.0254414
Sel I (G+X) - Sel II (G+X)	-0.5	-0.0998579	-0.16136	-0.0686402	0.142929	0.255431	-0.150681	-0.19614	0.188681	0.038284
Sel I (G+X) - Sel II (G+X)	0.5	-0.115616	-0.18868	-0.0660031	0.125901	0.242244	-0.160316	-0.212818	0.176866	0.0401935
Sel I (G+X) - Sel II (G+X)	1	0.00699196	-0.042037	0.0686497	-0.12277	0.126571	0.00502342	-0.0468275	0.141094	0.0287858
Sel I (G+X) - Sel II (G+X)	2	0.102638	0.0327026	0.114475	-0.123513	0.102052	0.0996294	0.0880249	0.144951	0.0279298
Sel I (G+X) - Sel II (G+Y)	0	0.03851	-0.00804421	-0.00639945	-0.14726	0.414392	-0.00320866	-0.00800992	0.251391	0.117118
Sel I (G+X) - Sel II (G+Y)	-2	0.796479	0.465189	0.522489	0.46518	0.508506	1.00079	1.0974	0.470451	0.0252104
Sel I (G+X) - Sel II (G+Y)	-1	0.560665	0.0740477	0.393352	0.38112	0.434283	0.788685	0.51528	0.168048	0.0255226
Sel I (G+X) - Sel II (G+Y)	-0.5	-0.312272	-0.394993	0.0660506	0.200913	0.345482	-0.365041	-0.621352	0.148708	0.0383305
Sel I (G+X) - Sel II (G+Y)	0.5	-0.234442	-0.37135	0.124703	0.293749	0.41503	-0.264015	-0.598144	0.188087	0.0401625
Sel I (G+X) - Sel II (G+Y)	1	0.558147	0.143236	0.39847	0.330184	0.444128	0.820868	0.44044	0.132241	0.0287227
Sel I (G+X) - Sel II (G+Y)	2	0.749893	0.310889	0.4804	0.436256	0.492399	0.974432	0.887652	0.305039	0.0280865
Sel I (G+X) - Sel II (G+X+Y)	0	0.03851	-0.00804421	-0.00639945	-0.14726	0.414392	-0.00320866	-0.00800992	0.251391	0.117118
Sel I (G+X) - Sel II (G+X+Y)	-2	-0.142819	-0.184702	0.00349385	0.310936	0.0963055	-0.27395	-0.85506	-0.214945	0.0252138
Sel I (G+X) - Sel II (G+X+Y)	-1	-0.570387	-0.412269	-0.174397	0.0294238	-0.0164605	-0.693781	-1.02831	-0.218734	0.0255651
Sel I (G+X) - Sel II (G+X+Y)	-0.5	-0.525489	-0.464513	-0.430093	-0.304418	-0.101147	-0.602212	-0.660409	-0.304992	0.0382667
Sel I (G+X) - Sel II (G+X+Y)	0.5	-0.523873	-0.518367	-0.432258	-0.292808	-0.0712488	-0.600719	-0.661023	-0.291666	0.0400386
Sel I (G+X) - Sel II (G+X+Y)	1	-0.610424	-0.436447	-0.201389	0.0162271	-0.0185506	-0.742402	-1.03121	-0.22725	0.028619
Sel I (G+X) - Sel II (G+X+Y)	2	-0.429798	-0.276873	-0.0884255	0.199913	0.0454753	-0.591163	-1.03619	-0.194567	0.0278373
Sel I (G+Y) - Sel II (X)	0	0.03851	-0.00804421	-0.00639945	-0.14726	0.414392	-0.00320866	-0.00800992	0.251391	0.117118
Sel I (G+Y) - Sel II (X)	-2	-0.0849749	-0.133388	-0.0992413	0.406913	0.075144	-0.119839	-0.136225	0.0511468	0.0498991
Sel I (G+Y) - Sel II (X)	-1	-0.00065326	-0.065132	-0.0322723	0.54419	0.20453	-0.0453036	-0.0646976	0.165513	0.0557418
Sel I (G+Y) - Sel II (X)	-0.5	0.0525219	-0.00491476	0.00875803	0.604882	0.341233	0.00223313	-0.0168086	0.257264	0.0678552
Sel I (G+Y) - Sel II (X)	0.5	0.0553183	-0.00396807	0.0117602	0.641934	0.346216	0.00296783	-0.0145432	0.257832	0.0755082
Sel I (G+Y) - Sel II (X)	1	-0.00478606	-0.0443564	-0.0324765	0.576892	0.199509	-0.0461181	-0.0636574	0.15929	0.0601569
Sel I (G+Y) - Sel II (X)	2	-0.0797384	-0.121235	-0.0987905	0.44609	0.0866739	-0.120689	-0.134484	0.0518842	0.055884
Sel I (G+Y) - Sel II (Y)	0	0.03851	-0.00804421	-0.00639945	-0.14726	0.414392	-0.00320866	-0.00800992	0.251391	0.117118
Sel I (G+Y) - Sel II (Y)	-2	0.0592599	0.0222768	0.0405938	0.163435	0.285516	0.0388904	0.0312217	0.201845	0.04849
Sel I (G+Y) - Sel II (Y)	-1	0.0825048	0.0486689	0.0488594	0.244187	0.438975	0.0510644	0.0417309	0.290311	0.0544993
Sel I (G+Y) - Sel II (Y)	-0.5	0.0920134	0.027119	0.0443893	0.27466	0.568382	0.0511517	0.037054	0.347826	0.0670482
Sel I (G+Y) - Sel II (Y)	0.5	0.0958352	0.0323716	0.0479247	0.261387	0.602033	0.0534912	0.0406095	0.347575	0.0751728
Sel I (G+Y) - Sel II (Y)	1	0.0886054	0.0253071	0.0504742	0.279615	0.475533	0.0528663	0.0417615	0.288159	0.0593482
Sel I (G+Y) - Sel II (Y)	2	0.0666619	0.0419566	0.0405801	0.195301	0.332074	0.0402751	0.0318459	0.20761	0.0551717
Sel I (G+Y) - Sel II (G)	0	0.03851	-0.00804421	-0.00639945	-0.14726	0.414392	-0.00320866	-0.00800992	0.251391	0.117118
Sel I (G+Y) - Sel II (G)	-2	-0.0955192	-0.0588936	-0.116657	-0.0547149	-0.138823	-0.0921147	-0.0853921	-0.157768	0.0496755
Sel I (G+Y) - Sel II (G)	-1	-0.0881636	-0.080762	-0.109981	-0.117085	-0.0927121	-0.0892503	-0.0838345	-0.134713	0.0555525
Sel I (G+Y) - Sel II (G)	-0.5	-0.0641471	-0.0507635	-0.0840666	-0.2049	-0.00524033	-0.0677617	-0.0643469	-0.082184	0.0705787
Sel I (G+Y) - Sel II (G)	0.5	-0.06755	-0.0412148	-0.0872677	-0.216251	-0.0250825	-0.0696188	-0.0664088	-0.0935043	0.0749597
Sel I (G+Y) - Sel II (G)	1	-0.0887972	-0.0546686	-0.105797	-0.0925362	-0.102465	-0.0795254	-0.0737576	-0.136654	0.0604194
Sel I (G+Y) - Sel II (G)	2	-0.100961	-0.060111	-0.117603	-0.0558295	-0.136318	-0.0878108	-0.0821045	-0.156881	0.0558747
Sel I (G+Y) - Sel II (X+Y)	0	0.03851	-0.00804421	-0.00639945	-0.14726	0.414392	-0.00320866	-0.00800992	0.251391	0.117118
Sel I (G+Y) - Sel II (X+Y)	-2	-0.34395	-0.35154	-0.350774	-0.000179304	0.046795	-0.404071	-0.427404	-0.130048	0.0477791
Sel I (G+Y) - Sel II (X+Y)	-1	-0.201018	-0.230846	-0.256306	0.236601	0.283543	-0.279688	-0.29143	0.0934004	0.0530232
Sel I (G+Y) - Sel II (X+Y)	-0.5	-0.0233227	-0.154009	-0.102548	0.417407	0.574727	-0.109203	-0.119698	0.36843	0.0659317
Sel I (G+Y) - Sel II (X+Y)	0.5	-0.0181384	-0.120018	-0.102732	0.427706	0.618813	-0.106905	-0.11645	0.371188	0.0752841
Sel I (G+Y) - Sel II (X+Y)	1	-0.181959	-0.260647	-0.245751	0.280127	0.351623	-0.266739	-0.279037	0.118045	0.0598371
Sel I (G+Y) - Sel II (X+Y)	2	-0.326432	-0.377799	-0.3532	0.0978221	0.131376	-0.396897	-0.418339	-0.0900761	0.0558313
Sel I (G+Y) - Sel II (G+X)	0	0.03851	-0.00804421	-0.00639945	-0.14726	0.414392	-0.00320866	-0.00800992	0.251391	0.117118
Sel I (G+Y) - Sel II (G+X)	-2	-0.359668	-0.349763	-0.287429	-0.346533	-0.0934689	-0.386969	-0.402671	-0.223685	0.0495706
Sel I (G+Y) - Sel II (G+X)	-1	-0.312967	-0.322492	-0.270784	-0.303739	-0.00477091	-0.351056	-0.363105	-0.145396	0.0551404
Sel I (G+Y) - Sel II (G+X)	-0.5	-0.208336	-0.250244	-0.225105	-0.204442	0.165186	-0.259319	-0.266264	0.00917819	0.0676536
Sel I (G+Y) - Sel II (G+X)	0.5	-0.230625	-0.266257	-0.248167	-0.268552	0.146755	-0.283252	-0.289292	-0.0131748	0.0753649
Sel I (G+Y) - Sel II (G+X)	1	-0.32473	-0.331937	-0.273853	-0.312043	-0.0212738	-0.357148	-0.369871	-0.157917	0.0600357
Sel I (G+Y) - Sel II (G+X)	2	-0.360609	-0.347617	-0.287919	-0.367092	-0.0795166	-0.386494	-0.400286	-0.209495	0.0557784
Sel I (G+Y) - Sel II (G+Y)	0	0.03851	-0.00804421	-0.00639945	-0.14726	0.414392	-0.00320866	-0.00800992	0.251391	0.117118
Sel I (G+Y) - Sel II (G+Y)	-2	-0.561732	-0.488749	-0.480279	-0.568688	-0.559146	-0.664068	-0.685416	-0.576311	0.0491289
Sel I (G+Y) - Sel II (G+Y)	-1	-0.482124	-0.421005	-0.430661	-0.379803	-0.504495	-0.570482	-0.581953	-0.507171	0.0549872
Sel I (G+Y) - Sel II (G+Y)	-0.5	-0.313627	-0.319614	-0.314872	-0.0399043	-0.327406	-0.378851	-0.380692	-0.324236	0.070329
Sel I (G+Y) - Sel II (G+Y)	0.5	-0.337241	-0.336693	-0.330103	-0.0859128	-0.355165	-0.401176	-0.404888	-0.343883	0.0745712
Sel I (G+Y) - Sel II (G+Y)	1	-0.478125	-0.41366	-0.420665	-0.41351	-0.507575	-0.561007	-0.573995	-0.492069	0.0607245
Sel I (G+Y) - Sel II (G+Y)	2	-0.526339	-0.433721	-0.43839	-0.524154	-0.530033	-0.618907	-0.63672	-0.520433	0.0565568
Sel I (G+Y) - Sel II (G+X+Y)	0	0.03851	-0.00804421	-0.00639945	-0.14726	0.414392	-0.00320866	-0.00800992	0.251391	0.117118
Sel I (G+Y) - Sel II (G+X+Y)	-2	-0.653463	-0.510173	-0.540392	-0.789456	-0.38514	-0.754641	-0.857717	-0.560003	0.0483003
Sel I (G+Y) - Sel II (G+X+Y)	-1	-0.589762	-0.473576	-0.509087	-0.73124	-0.329273	-0.674285	-0.756792	-0.506812	0.0522712
Sel I (G+Y) - Sel II (G+X+Y)	-0.5	-0.427752	-0.36404	-0.411075	-0.430515	-0.173844	-0.497761	-0.543821	-0.358598	0.0683638
Sel I (G+Y) - Sel II (G+X+Y)	0.5	-0.414386	-0.38022	-0.396695	-0.447322	-0.144101	-0.483212	-0.5245	-0.33799	0.0751014
Sel I (G+Y) - Sel II (G+X+Y)	1	-0.588078	-0.500644	-0.520776	-0.71441	-0.313659	-0.676267	-0.746602	-0.500328	0.0621175
Sel I (G+Y) - Sel II (G+X+Y)	2	-0.633029	-0.524097	-0.531448	-0.817209	-0.350299	-0.730276	-0.823331	-0.529559	0.0562428
Sel I (G+X+Y) - Sel II (X)	0	0.03851	-0.00804421	-0.00639945	-0.14726	0.414392	-0.00320866	-0.00800992	0.251391	0.117118
Sel I (G+X+Y) - Sel II (X)	-2	-0.121753	-0.0687009	-0.0545719	-0.495048	-0.233526	-0.0606413	-0.0574829	-0.236607	0.0249171
Sel I (G+X+Y) - Sel II (X)	-1	-0.0591039	-0.0439169	-0.0166335	-0.364561	-0.0602378	-0.0169786	-0.0218149	-0.0976657	0.0248563
Sel I (G+X+Y) - Sel II (X)	-0.5	0.0238549	-0.0089089	0.00364444	0.285106	0.395664	0.00276536	-0.00972442	0.211129	0.0320406
Sel I (G+X+Y) - Sel II (X)	0.5	0.0351567	-0.0697908	0.0021126	0.428612	0.484975	-0.000209883	-0.013734	0.254358	0.0399163
Sel I (G+X+Y) - Sel II (X)	1	-0.0617619	-0.0542091	-0.0301195	-0.28092	0.0489887	-0.0296486	-0.0357053	-0.0420052	0.0282221
Sel I (G+X+Y) - Sel II (X)	2	-0.119985	-0.0556224	-0.0591501	-0.505777	-0.188502	-0.0608394	-0.062068	-0.209522	0.0279571
Sel I (G+X+Y) - Sel II (Y)	0	0.03851	-0.00804421	-0.00639945	-0.14726	0.414392	-0.00320866	-0.00800992	0.251391	0.117118
Sel I (G+X+Y) - Sel II (Y)	-2	-0.123966	-0.0690198	-0.0947308	-0.404662	-0.283126	-0.0819607	-0.0613268	-0.238098	0.0268707
Sel I (G+X+Y) - Sel II (Y)	-1	-0.111753	-0.063351	-0.0965182	-0.338279	-0.261743	-0.0873801	-0.0698433	-0.225012	0.0265647
Sel I (G+X+Y) - Sel II (Y)	-0.5	-0.0246808	-0.058321	-0.0633511	0.0712085	0.0115188	-0.0494468	-0.0441502	-0.0355772	0.0341414
Sel I (G+X+Y) - Sel II (Y)	0.5	-0.0155024	-0.041031	-0.0577031	0.144712	0.067891	-0.0439242	-0.0405206	-0.00294568	0.0406215
Sel I (G+X+Y) - Sel II (Y)	1	-0.11487	-0.0512206	-0.0972741	-0.344447	-0.266694	-0.0866804	-0.069868	-0.2153	0.0297058
Sel I (G+X+Y) - Sel II (Y)	2	-0.113842	-0.0588261	-0.0892274	-0.342595	-0.243974	-0.0778392	-0.0644314	-0.194211	0.0296412
Sel I (G+X+Y) - Sel II (G)	0	0.03851	-0.00804421	-0.00639945	-0.14726	0.414392	-0.00320866	-0.00800992	0.251391	0.117118
Sel I (G+X+Y) - Sel II (G)	-2	-0.0695381	0.015484	-0.103235	-0.43805	0.0376788	-0.0412873	-0.0287546	-0.0774819	0.0250738
Sel I (G+X+Y) - Sel II (G)	-1	-0.101414	-0.0649335	-0.134763	-0.307096	0.0843413	-0.0825107	-0.0719552	-0.0742847	0.0243646
Sel I (G+X+Y) - Sel II (G)	-0.5	-0.0871334	-0.118341	-0.153541	0.319703	0.265647	-0.130987	-0.135393	0.0238453	0.0337095
Sel I (G+X+Y) - Sel II (G)	0.5	-0.0947976	-0.125729	-0.161102	0.337311	0.275626	-0.137114	-0.139176	0.0237699	0.0381905
Sel I (G+X+Y) - Sel II (G)	1	-0.124089	-0.104392	-0.169256	-0.0841841	0.155447	-0.115212	-0.111424	-0.0536024	0.0286378
Sel I (G+X+Y) - Sel II (G)	2	-0.100933	-0.0731969	-0.140375	-0.297264	0.0992979	-0.0737342	-0.0691196	-0.0657102	0.0274255
Sel I (G+X+Y) - Sel II (X+Y)	0	0.03851	-0.00804421	-0.00639945	-0.14726	0.414392	-0.00320866	-0.00800992	0.251391	0.117118
Sel I (G+X+Y) - Sel II (X+Y)	-2	-0.445727	-0.179277	-0.34692	-0.775544	-0.544795	-0.35023	-0.282315	-0.551914	0.0262668
Sel I (G+X+Y) - Sel II (X+Y)	-1	-0.312269	-0.192477	-0.221347	-0.713755	-0.454419	-0.225072	-0.214945	-0.447292	0.0262533
Sel I (G+X+Y) - Sel II (X+Y)	-0.5	-0.0968875	-0.104306	-0.0669807	-0.0852691	-0.00943615	-0.0880988	-0.101438	-0.077146	0.0333331
Sel I (G+X+Y) - Sel II (X+Y)	0.5	-0.0957538	-0.100142	-0.0754143	0.0477788	0.0828815	-0.0957527	-0.108131	-0.0361847	0.0406215
Sel I (G+X+Y) - Sel II (X+Y)	1	-0.311969	-0.206585	-0.228773	-0.722905	-0.409274	-0.23452	-0.237276	-0.411237	0.029462
Sel I (G+X+Y) - Sel II (X+Y)	2	-0.508125	-0.232788	-0.394389	-0.800431	-0.550374	-0.42192	-0.39134	-0.546762	0.0292006
Sel I (G+X+Y) - Sel II (G+X)	0	0.03851	-0.00804421	-0.00639945	-0.14726	0.414392	-0.00320866	-0.00800992	0.251391	0.117118
Sel I (G+X+Y) - Sel II (G+X)	-2	-0.0326924	-0.0119817	-0.0296792	-0.282315	-0.0230106	-0.0325021	-0.0220927	-0.0502846	0.0256436
Sel I (G+X+Y) - Sel II (G+X)	-1	-0.0592967	-0.0548595	-0.0543688	-0.246606	-0.0162326	-0.0647802	-0.0596015	-0.0632696	0.0250588
Sel I (G+X+Y) - Sel II (G+X)	-0.5	-0.0836569	-0.0901511	-0.0811672	-0.00664039	0.0156479	-0.0994968	-0.101301	-0.0527287	0.0352857
Sel I (G+X+Y) - Sel II (G+X)	0.5	-0.0872159	-0.113366	-0.08948	-0.0233207	0.0130706	-0.102664	-0.103404	-0.0587069	0.0381115
Sel I (G+X+Y) - Sel II (G+X)	1	-0.0691206	-0.0374024	-0.061595	-0.197637	-0.0090065	-0.0707336	-0.0673271	-0.0613989	0.0285389
Sel I (G+X+Y) - Sel II (G+X)	2	-0.047101	-0.0193424	-0.0441542	-0.294479	-0.0116858	-0.048187	-0.0409989	-0.0509005	0.0280714
Sel I (G+X+Y) - Sel II (G+Y)	0	0.03851	-0.00804421	-0.00639945	-0.14726	0.414392	-0.00320866	-0.00800992	0.251391	0.117118
Sel I (G+X+Y) - Sel II (G+Y)	-2	-0.328569	-0.0229023	-0.207096	-0.595643	-0.362934	-0.324935	0.0975156	-0.357762	0.0267367
Sel I (G+X+Y) - Sel II (G+Y)	-1	-0.440939	-0.159686	-0.244532	-0.666837	-0.408573	-0.460615	-0.286308	-0.383498	0.0263164
Sel I (G+X+Y) - Sel II (G+Y)	-0.5	-0.408517	-0.278319	-0.204461	-0.409219	-0.304504	-0.446854	-0.564837	-0.279727	0.0334401
Sel I (G+X+Y) - Sel II (G+Y)	0.5	-0.410469	-0.274778	-0.20524	-0.36156	-0.276651	-0.466443	-0.554546	-0.267566	0.0408764
Sel I (G+X+Y) - Sel II (G+Y)	1	-0.517328	-0.215787	-0.265509	-0.723196	-0.424625	-0.565664	-0.484173	-0.367567	0.0299135
Sel I (G+X+Y) - Sel II (G+Y)	2	-0.400732	-0.0826587	-0.221897	-0.647384	-0.399164	-0.423773	-0.0304653	-0.386457	0.0295556
Sel I (G+X+Y) - Sel II (G+X+Y)	0	0.03851	-0.00804421	-0.00639945	-0.14726	0.414392	-0.00320866	-0.00800992	0.251391	0.117118
Sel I (G+X+Y) - Sel II (G+X+Y)	-2	-0.261569	0.152786	-0.228289	-0.648625	-0.486745	-0.254816	0.625436	-0.446343	0.0266496
Sel I (G+X+Y) - Sel II (G+X+Y)	-1	-0.591001	-0.159371	-0.361431	-0.712342	-0.556916	-0.646847	-0.342735	-0.538444	0.0268069
Sel I (G+X+Y) - Sel II (G+X+Y)	-0.5	-0.556841	-0.387024	-0.41335	-0.649695	-0.498474	-0.57754	-0.634246	-0.528448	0.0347583
Sel I (G+X+Y) - Sel II (G+X+Y)	0.5	-0.533816	-0.37247	-0.401313	-0.60248	-0.46096	-0.569039	-0.61309	-0.496072	0.0400022
Sel I (G+X+Y) - Sel II (G+X+Y)	1	-0.563538	-0.0138657	-0.32895	-0.666802	-0.532248	-0.614462	-0.0362055	-0.519181	0.0296337
Sel I (G+X+Y) - Sel II (G+X+Y)	2	-0.310656	0.125815	-0.243266	-0.616275	-0.485978	-0.322989	0.546359	-0.460782	0.0297758

## Sheet: Fig B in S7 Text SE
Selection_mechanism	Selection_effect	Weighted.Median	MBE	MR-Robust	MR-Egger	MR-IVW	MR-Lasso	Contamination.Mixture	MR-RAPS	R2
Sel I (X) - Sel II (X)	0	0.0447408	0.137067	0.0355811	0.198411	0.0474682	0.0365666	0.0369409	0.0410646	0.117118
	-2	0.0750677	0.51264	0.0647987	0.53174	0.0818618	0.0602436	0.0598787	0.0702565	0.0688063
	-1	0.0514801	0.286362	0.0470948	0.368133	0.0537867	0.0439172	0.0431076	0.0474209	0.0930019
	-0.5	0.0453229	0.256927	0.0409625	0.304431	0.0460932	0.0386167	0.037564	0.0414555	0.108359
	0.5	0.0465859	0.296163	0.0406315	0.310165	0.0432328	0.0377859	0.0375929	0.0403988	0.111544
	1	0.0504803	0.386078	0.0433475	0.382865	0.0551589	0.0410621	0.0404813	0.0468378	0.0960166
	2	0.0688732	0.439968	0.0602083	0.501753	0.0786345	0.0570333	0.0556896	0.0658764	0.0742069
Sel I (X) - Sel II (Y)	0	0.0447408	0.137067	0.0355811	0.198411	0.0474682	0.0365666	0.0369409	0.0410646	0.117118
	-2	0.0528088	0.0932593	0.0442185	0.156656	0.05043	0.0447071	0.0464881	0.0473664	0.0689446
	-1	0.0487647	0.205342	0.0382054	0.14643	0.0428619	0.0387557	0.0423785	0.0397751	0.0931499
	-0.5	0.0427772	0.0846706	0.03426	0.144905	0.0402601	0.0357837	0.0377909	0.036388	0.108965
	0.5	0.0449614	0.102977	0.0339585	0.15446	0.0420055	0.0347774	0.0389723	0.0362369	0.111628
	1	0.0479337	0.119805	0.0387937	0.153902	0.0451544	0.0390101	0.042237	0.0411035	0.0962769
	2	0.0548604	0.165718	0.0449535	0.175177	0.0512221	0.0462033	0.0491541	0.0467406	0.0742782
Sel I (X) - Sel II (G)	0	0.0447408	0.137067	0.0355811	0.198411	0.0474682	0.0365666	0.0369409	0.0410646	0.117118
Sel I (X) - Sel II (G)	-2	0.0802313	0.248401	0.0681401	0.491284	0.103928	0.0647887	0.0644234	0.0774413	0.0686356
Sel I (X) - Sel II (G)	-1	0.0570829	0.220126	0.0458224	0.346446	0.0657498	0.0439616	0.0446444	0.0500084	0.093143
Sel I (X) - Sel II (G)	-0.5	0.0478033	0.158389	0.039535	0.297511	0.0520217	0.0383899	0.0388501	0.0409399	0.10859
Sel I (X) - Sel II (G)	0.5	0.045956	0.174929	0.0379913	0.281947	0.0520735	0.036636	0.0365202	0.0394344	0.111263
Sel I (X) - Sel II (G)	1	0.0526601	0.372391	0.0427107	0.350756	0.0658158	0.0405873	0.0420821	0.0483819	0.096071
Sel I (X) - Sel II (G)	2	0.0723224	0.255107	0.0602992	0.507766	0.097969	0.0576049	0.056201	0.0711675	0.0744018
Sel I (X) - Sel II (X+Y)	0	0.0447408	0.137067	0.0355811	0.198411	0.0474682	0.0365666	0.0369409	0.0410646	0.117118
Sel I (X) - Sel II (X+Y)	-2	0.0737193	0.156977	0.0668457	0.273664	0.0666921	0.0621977	0.0635096	0.0724516	0.0687748
Sel I (X) - Sel II (X+Y)	-1	0.0539571	0.153752	0.0455457	0.194726	0.0481638	0.0455712	0.0463884	0.0498358	0.093144
Sel I (X) - Sel II (X+Y)	-0.5	0.0502935	0.114077	0.0423205	0.174085	0.0443264	0.04218	0.0429832	0.0471746	0.108903
Sel I (X) - Sel II (X+Y)	0.5	0.0480397	0.188092	0.0399994	0.176431	0.0444786	0.0410413	0.0404703	0.0464791	0.111266
Sel I (X) - Sel II (X+Y)	1	0.0542163	0.117799	0.0467288	0.200068	0.0478418	0.0457816	0.0459055	0.0511884	0.0962896
Sel I (X) - Sel II (X+Y)	2	0.0674946	0.172518	0.0633748	0.257845	0.0619957	0.0612124	0.0626703	0.0658988	0.0744709
Sel I (X) - Sel II (G+X)	0	0.0447408	0.137067	0.0355811	0.198411	0.0474682	0.0365666	0.0369409	0.0410646	0.117118
Sel I (X) - Sel II (G+X)	-2	0.0956013	0.292637	0.0878308	0.41414	0.0924512	0.080231	0.0801591	0.0922314	0.0688206
Sel I (X) - Sel II (G+X)	-1	0.0679979	0.384848	0.0602981	0.293621	0.0585875	0.0572486	0.0589045	0.0586976	0.093437
Sel I (X) - Sel II (G+X)	-0.5	0.0556011	0.162175	0.0498004	0.239055	0.0484944	0.0459356	0.04756	0.0488951	0.108919
Sel I (X) - Sel II (G+X)	0.5	0.0525727	0.162689	0.0473074	0.225968	0.0459425	0.0442117	0.0418119	0.0468345	0.111654
Sel I (X) - Sel II (G+X)	1	0.0633902	0.253268	0.0588114	0.277611	0.0570465	0.0555603	0.0538746	0.0571497	0.0962149
Sel I (X) - Sel II (G+X)	2	0.0839895	0.253659	0.0808208	0.407003	0.0821099	0.074769	0.074676	0.0825808	0.0741605
Sel I (X) - Sel II (G+Y)	0	0.0447408	0.137067	0.0355811	0.198411	0.0474682	0.0365666	0.0369409	0.0410646	0.117118
Sel I (X) - Sel II (G+Y)	-2	0.0858331	0.274574	0.070163	0.300498	0.0709322	0.0793358	0.0919665	0.0702377	0.0686788
Sel I (X) - Sel II (G+Y)	-1	0.058935	0.30071	0.0482455	0.198294	0.047307	0.0544201	0.0604102	0.0474011	0.0932199
Sel I (X) - Sel II (G+Y)	-0.5	0.048159	0.103988	0.0387422	0.160462	0.038931	0.0436947	0.0478176	0.0382623	0.108371
Sel I (X) - Sel II (G+Y)	0.5	0.0424115	0.173429	0.0335683	0.165461	0.0365569	0.0376006	0.0409532	0.0334713	0.11149
Sel I (X) - Sel II (G+Y)	1	0.0562758	0.165838	0.0452046	0.200363	0.0464434	0.0504014	0.0572932	0.0443542	0.0959853
Sel I (X) - Sel II (G+Y)	2	0.0784261	0.344846	0.0653954	0.287339	0.0673273	0.0771737	0.0889644	0.0656742	0.0744628
Sel I (X) - Sel II (G+X+Y)	0	0.0447408	0.137067	0.0355811	0.198411	0.0474682	0.0365666	0.0369409	0.0410646	0.117118
Sel I (X) - Sel II (G+X+Y)	-2	0.0930538	0.354293	0.0751002	0.441023	0.0927528	0.0902122	0.102406	0.0780733	0.0689484
Sel I (X) - Sel II (G+X+Y)	-1	0.0619399	0.196245	0.0488774	0.290375	0.0586812	0.058534	0.0640397	0.0493655	0.093231
Sel I (X) - Sel II (G+X+Y)	-0.5	0.0500088	0.171529	0.0384928	0.233778	0.0454129	0.0454495	0.0487933	0.0375698	0.108345
Sel I (X) - Sel II (G+X+Y)	0.5	0.0491197	0.213868	0.0383255	0.224157	0.0467516	0.0447996	0.048451	0.0383757	0.111626
Sel I (X) - Sel II (G+X+Y)	1	0.0597744	0.257653	0.0471685	0.306212	0.0605458	0.0574384	0.0643123	0.0477065	0.0963563
Sel I (X) - Sel II (G+X+Y)	2	0.0820248	0.96201	0.0661325	0.422872	0.0884822	0.0801716	0.0931528	0.0707102	0.0744556
Sel I (Y) - Sel II (X)	0	0.0447408	0.137067	0.0355811	0.198411	0.0474682	0.0365666	0.0369409	0.0410646	0.117118
Sel I (Y) - Sel II (X)	-2	0.049056	0.229277	0.0463203	0.249923	0.0444112	0.04432	0.0416622	0.0446427	0.110212
Sel I (Y) - Sel II (X)	-1	0.0501728	0.197168	0.0464646	0.218605	0.044738	0.043793	0.0398913	0.044846	0.113031
Sel I (Y) - Sel II (X)	-0.5	0.0531357	0.259579	0.0476325	0.203866	0.0450872	0.0459876	0.0428633	0.0465245	0.115137
Sel I (Y) - Sel II (X)	0.5	0.0538549	0.239035	0.0463751	0.186098	0.0439584	0.0453711	0.0415512	0.0460479	0.116437
Sel I (Y) - Sel II (X)	1	0.0523419	0.274494	0.0457793	0.223432	0.0430813	0.0450338	0.0413116	0.0455448	0.114809
Sel I (Y) - Sel II (X)	2	0.0475608	0.214434	0.0424778	0.247483	0.0436233	0.044015	0.0402678	0.0430918	0.111883
Sel I (Y) - Sel II (Y)	0	0.0447408	0.137067	0.0355811	0.198411	0.0474682	0.0365666	0.0369409	0.0410646	0.117118
Sel I (Y) - Sel II (Y)	-2	0.0315081	0.121838	0.0295067	0.0909018	0.0256361	0.0297697	0.0296916	0.0268103	0.118112
Sel I (Y) - Sel II (Y)	-1	0.036435	0.0769572	0.0326079	0.111407	0.0309064	0.0302886	0.0309233	0.0303389	0.117699
Sel I (Y) - Sel II (Y)	-0.5	0.0394499	0.117793	0.0351154	0.121395	0.0344145	0.0319494	0.0337941	0.0332995	0.117552
Sel I (Y) - Sel II (Y)	0.5	0.0404531	0.11246	0.0364092	0.123991	0.0338477	0.0339387	0.036138	0.0332507	0.117276
Sel I (Y) - Sel II (Y)	1	0.0378287	0.138369	0.033855	0.111556	0.0321074	0.0314564	0.032281	0.0318207	0.117668
Sel I (Y) - Sel II (Y)	2	0.0324004	0.070788	0.0290716	0.0960818	0.0262757	0.0291094	0.0290221	0.0267602	0.11808
Sel I (Y) - Sel II (G)	0	0.0447408	0.137067	0.0355811	0.198411	0.0474682	0.0365666	0.0369409	0.0410646	0.117118
Sel I (Y) - Sel II (G)	-2	0.0420741	0.32942	0.0330051	0.283034	0.0429556	0.0325143	0.03259	0.0349971	0.112662
Sel I (Y) - Sel II (G)	-1	0.0410859	0.342356	0.0345006	0.321004	0.0399697	0.0325413	0.0328199	0.0333255	0.114737
Sel I (Y) - Sel II (G)	-0.5	0.0412602	0.608364	0.0346924	0.297146	0.0415558	0.0338736	0.0353371	0.0355729	0.116285
Sel I (Y) - Sel II (G)	0.5	0.039659	0.367929	0.0325614	0.304219	0.0412309	0.0306173	0.0327359	0.03495	0.116616
Sel I (Y) - Sel II (G)	1	0.0392773	0.447684	0.0326652	0.332637	0.0390639	0.031027	0.0316616	0.0331256	0.115504
Sel I (Y) - Sel II (G)	2	0.0387691	0.35554	0.0322774	0.27974	0.0388753	0.0305561	0.0314756	0.0320461	0.113825
Sel I (Y) - Sel II (X+Y)	0	0.0447408	0.137067	0.0355811	0.198411	0.0474682	0.0365666	0.0369409	0.0410646	0.117118
Sel I (Y) - Sel II (X+Y)	-2	0.0333729	0.160584	0.030961	0.202029	0.032396	0.0292295	0.0297259	0.0305771	0.117541
Sel I (Y) - Sel II (X+Y)	-1	0.0376819	0.186485	0.0342617	0.252752	0.0350339	0.0313529	0.0315162	0.0326413	0.117309
Sel I (Y) - Sel II (X+Y)	-0.5	0.0392248	0.201157	0.0354564	0.276823	0.0383177	0.0332107	0.0324917	0.0345535	0.116915
Sel I (Y) - Sel II (X+Y)	0.5	0.0393624	0.341645	0.0353976	0.295409	0.037364	0.0326434	0.0317456	0.0347492	0.117417
Sel I (Y) - Sel II (X+Y)	1	0.0363975	0.38258	0.0330042	0.284624	0.0341468	0.0312597	0.0309182	0.0316156	0.117569
Sel I (Y) - Sel II (X+Y)	2	0.0361151	0.150949	0.0327377	0.215422	0.0310095	0.0304374	0.0307335	0.0304497	0.117885
Sel I (Y) - Sel II (G+X)	0	0.0447408	0.137067	0.0355811	0.198411	0.0474682	0.0365666	0.0369409	0.0410646	0.117118
Sel I (Y) - Sel II (G+X)	-2	0.0437537	0.08902	0.0391633	0.185233	0.042401	0.0342077	0.036424	0.0385437	0.113807
Sel I (Y) - Sel II (G+X)	-1	0.0464171	0.122487	0.0397622	0.178543	0.0417165	0.0348581	0.0370534	0.0378997	0.114894
Sel I (Y) - Sel II (G+X)	-0.5	0.046385	0.124969	0.0399875	0.17792	0.0419975	0.035952	0.0381732	0.0394757	0.116335
Sel I (Y) - Sel II (G+X)	0.5	0.0431298	0.147087	0.035155	0.182764	0.0412092	0.0327956	0.0340069	0.0378141	0.117227
Sel I (Y) - Sel II (G+X)	1	0.0454269	0.192138	0.0369283	0.171079	0.0394206	0.0328377	0.0357645	0.0362015	0.115785
Sel I (Y) - Sel II (G+X)	2	0.0403118	0.286301	0.0339639	0.168087	0.039956	0.0305815	0.0329318	0.035011	0.114836
Sel I (Y) - Sel II (G+Y)	0	0.0447408	0.137067	0.0355811	0.198411	0.0474682	0.0365666	0.0369409	0.0410646	0.117118
Sel I (Y) - Sel II (G+Y)	-2	0.053962	0.422769	0.0566916	0.224505	0.0412805	0.0525377	0.0636652	0.0425398	0.108151
Sel I (Y) - Sel II (G+Y)	-1	0.050532	0.294417	0.0578357	0.213875	0.0405094	0.0484459	0.0539704	0.0482576	0.112702
Sel I (Y) - Sel II (G+Y)	-0.5	0.0496606	0.148199	0.0584523	0.211247	0.0402758	0.0462093	0.048625	0.0406624	0.115366
Sel I (Y) - Sel II (G+Y)	0.5	0.0474945	0.166673	0.0556483	0.210656	0.0387705	0.0443658	0.0473358	0.0389537	0.116574
Sel I (Y) - Sel II (G+Y)	1	0.0487161	0.367463	0.0556906	0.224562	0.0385383	0.0490234	0.0569443	0.0466396	0.11378
Sel I (Y) - Sel II (G+Y)	2	0.0494209	1.42596	0.0541545	0.230473	0.0405126	0.0502882	0.0603342	0.047998	0.110545
Sel I (Y) - Sel II (G+X+Y)	0	0.0447408	0.137067	0.0355811	0.198411	0.0474682	0.0365666	0.0369409	0.0410646	0.117118
Sel I (Y) - Sel II (G+X+Y)	-2	0.0529323	0.333058	0.0505959	0.258691	0.0541482	0.0507222	0.0540769	0.0473782	0.109135
Sel I (Y) - Sel II (G+X+Y)	-1	0.0533461	0.216676	0.055635	0.229285	0.0510353	0.0508263	0.0519766	0.0472899	0.112398
Sel I (Y) - Sel II (G+X+Y)	-0.5	0.0506901	0.181549	0.0537132	0.220648	0.0501545	0.0473852	0.0490044	0.0449132	0.115113
Sel I (Y) - Sel II (G+X+Y)	0.5	0.045766	0.133087	0.0460265	0.216255	0.0480866	0.0409234	0.0447975	0.0401732	0.116642
Sel I (Y) - Sel II (G+X+Y)	1	0.0491031	0.161684	0.0521042	0.225924	0.048922	0.0470684	0.0482798	0.0434249	0.113696
Sel I (Y) - Sel II (G+X+Y)	2	0.0493845	0.335464	0.0488672	0.248212	0.0486356	0.0489789	0.0501809	0.0430763	0.110523
Sel I (G) - Sel II (X)	0	0.0447408	0.137067	0.0355811	0.198411	0.0474682	0.0365666	0.0369409	0.0410646	0.117118
Sel I (G) - Sel II (X)	-2	0.0703017	0.618024	0.0629882	0.270491	0.0973458	0.0656391	0.0645887	0.0763459	0.0611233
Sel I (G) - Sel II (X)	-1	0.0695261	0.335723	0.0580879	0.258832	0.0862638	0.0605579	0.0604282	0.0682903	0.0663331
Sel I (G) - Sel II (X)	-0.5	0.0612063	0.260421	0.0529661	0.224397	0.0678356	0.054539	0.0539294	0.0569895	0.0796703
Sel I (G) - Sel II (X)	0.5	0.0590491	0.2151	0.0520067	0.224594	0.0687659	0.0535028	0.0519377	0.0559689	0.0863384
Sel I (G) - Sel II (X)	1	0.068682	0.368136	0.0577698	0.262527	0.081375	0.0609976	0.060301	0.065713	0.0731032
Sel I (G) - Sel II (X)	2	0.070836	0.255534	0.0601925	0.276336	0.0914472	0.0639809	0.0633778	0.0710382	0.0679937
Sel I (G) - Sel II (Y)	0	0.0447408	0.137067	0.0355811	0.198411	0.0474682	0.0365666	0.0369409	0.0410646	0.117118
Sel I (G) - Sel II (Y)	-2	0.0498046	0.306362	0.0401654	0.216961	0.0605298	0.0416859	0.0412209	0.0526014	0.0612663
Sel I (G) - Sel II (Y)	-1	0.0583074	0.298902	0.0453019	0.286392	0.077072	0.0480188	0.0484897	0.062101	0.0666997
Sel I (G) - Sel II (Y)	-0.5	0.0557779	0.475003	0.0436089	0.260101	0.0692495	0.0465025	0.0465781	0.056002	0.0796521
Sel I (G) - Sel II (Y)	0.5	0.0537803	0.314845	0.0430946	0.28305	0.0727738	0.0455382	0.0456032	0.0562407	0.0863578
Sel I (G) - Sel II (Y)	1	0.0562476	0.454268	0.0472821	0.29896	0.079633	0.0491761	0.0495341	0.0627885	0.0738699
Sel I (G) - Sel II (Y)	2	0.051301	0.273977	0.0409041	0.248266	0.0660076	0.0417124	0.0419788	0.0538243	0.0681369
Sel I (G) - Sel II (G)	0	0.0447408	0.137067	0.0355811	0.198411	0.0474682	0.0365666	0.0369409	0.0410646	0.117118
Sel I (G) - Sel II (G)	-2	0.0710105	0.420765	0.0613409	0.291744	0.0817989	0.0546364	0.0549401	0.0742796	0.0615399
Sel I (G) - Sel II (G)	-1	0.0704566	0.489546	0.0597662	0.273289	0.0776314	0.0537316	0.0536184	0.0714173	0.0666109
Sel I (G) - Sel II (G)	-0.5	0.0557579	0.57996	0.0463416	0.245002	0.0575632	0.0431994	0.043866	0.0515874	0.0794335
Sel I (G) - Sel II (G)	0.5	0.055953	0.249457	0.0455322	0.24254	0.0597399	0.0424875	0.0431919	0.0529397	0.0866215
Sel I (G) - Sel II (G)	1	0.0653033	0.469086	0.0548077	0.273206	0.0707394	0.050255	0.0509221	0.063236	0.0733208
Sel I (G) - Sel II (G)	2	0.0699676	0.328115	0.0587478	0.294818	0.0808131	0.0527451	0.0540999	0.0716513	0.0678952
Sel I (G) - Sel II (X+Y)	0	0.0447408	0.137067	0.0355811	0.198411	0.0474682	0.0365666	0.0369409	0.0410646	0.117118
Sel I (G) - Sel II (X+Y)	-2	0.0701204	0.520826	0.065778	0.222961	0.0828566	0.0662077	0.0669154	0.073437	0.0614392
Sel I (G) - Sel II (X+Y)	-1	0.0664981	0.383283	0.061567	0.242187	0.0831252	0.0598306	0.0601426	0.069545	0.0667849
Sel I (G) - Sel II (X+Y)	-0.5	0.0617812	0.240101	0.0527371	0.261308	0.07527	0.0517592	0.0500011	0.0610437	0.0799411
Sel I (G) - Sel II (X+Y)	0.5	0.0657868	0.403399	0.0557098	0.268714	0.0754598	0.0557438	0.0538491	0.0594429	0.0866579
Sel I (G) - Sel II (X+Y)	1	0.0664186	0.210507	0.0585248	0.253721	0.0864297	0.0580409	0.05776	0.0669848	0.0733428
Sel I (G) - Sel II (X+Y)	2	0.070107	0.29361	0.0646704	0.236717	0.0868563	0.0639303	0.0675834	0.0717533	0.0678788
Sel I (G) - Sel II (G+X)	0	0.0447408	0.137067	0.0355811	0.198411	0.0474682	0.0365666	0.0369409	0.0410646	0.117118
Sel I (G) - Sel II (G+X)	-2	0.085845	0.298051	0.0850307	0.254332	0.0841951	0.0757121	0.0751642	0.0880008	0.0610245
Sel I (G) - Sel II (G+X)	-1	0.0783018	0.245739	0.0761453	0.225135	0.0742635	0.0661979	0.0655944	0.076763	0.0664008
Sel I (G) - Sel II (G+X)	-0.5	0.0638391	0.356949	0.0628354	0.181813	0.0588642	0.0537645	0.0519862	0.059239	0.079898
Sel I (G) - Sel II (G+X)	0.5	0.0638421	1.02684	0.0624826	0.188155	0.0577852	0.0523214	0.0514801	0.0574734	0.0864114
Sel I (G) - Sel II (G+X)	1	0.0752364	0.444736	0.0752819	0.218165	0.0684473	0.0634346	0.0652313	0.0712724	0.0734166
Sel I (G) - Sel II (G+X)	2	0.0829101	0.375023	0.0799533	0.249265	0.079678	0.0711029	0.0755709	0.0804244	0.0679408
Sel I (G) - Sel II (G+Y)	0	0.0447408	0.137067	0.0355811	0.198411	0.0474682	0.0365666	0.0369409	0.0410646	0.117118
Sel I (G) - Sel II (G+Y)	-2	0.0962081	0.711006	0.105658	0.435011	0.122433	0.0970373	0.118048	0.132374	0.0613723
Sel I (G) - Sel II (G+Y)	-1	0.0854904	0.687348	0.092817	0.415884	0.109048	0.0878086	0.0963533	0.105442	0.0665649
Sel I (G) - Sel II (G+Y)	-0.5	0.0673793	0.432266	0.0625141	0.359412	0.0851621	0.0626732	0.0643871	0.0750789	0.0799805
Sel I (G) - Sel II (G+Y)	0.5	0.0673837	0.491161	0.0615592	0.338096	0.0845821	0.0652771	0.0673003	0.0723207	0.0865723
Sel I (G) - Sel II (G+Y)	1	0.085217	0.694823	0.0922281	0.416537	0.105954	0.0863331	0.0948936	0.105716	0.0734647
Sel I (G) - Sel II (G+Y)	2	0.0955557	0.356176	0.104117	0.458723	0.12372	0.0951117	0.111647	0.122278	0.0680771
Sel I (G) - Sel II (G+X+Y)	0	0.0447408	0.137067	0.0355811	0.198411	0.0474682	0.0365666	0.0369409	0.0410646	0.117118
Sel I (G) - Sel II (G+X+Y)	-2	0.0839562	0.528168	0.0797858	0.302907	0.0957279	0.0810896	0.0842259	0.0961521	0.0612924
Sel I (G) - Sel II (G+X+Y)	-1	0.0757905	0.525094	0.0695697	0.296066	0.0863095	0.0664694	0.0656315	0.0824113	0.0666817
Sel I (G) - Sel II (G+X+Y)	-0.5	0.0648723	0.321426	0.0614597	0.297894	0.0678501	0.054172	0.0525533	0.0623974	0.0796673
Sel I (G) - Sel II (G+X+Y)	0.5	0.0601406	0.596739	0.060307	0.289689	0.0631749	0.0523889	0.0501383	0.0582377	0.0867738
Sel I (G) - Sel II (G+X+Y)	1	0.0688331	0.348651	0.068098	0.301858	0.0807686	0.0635074	0.0643836	0.0757891	0.0737344
Sel I (G) - Sel II (G+X+Y)	2	0.0798882	0.334605	0.0753654	0.316025	0.0928725	0.0729974	0.0752608	0.090359	0.0680154
Sel I (X+Y) - Sel II (X)	0	0.0447408	0.137067	0.0355811	0.198411	0.0474682	0.0365666	0.0369409	0.0410646	0.117118
Sel I (X+Y) - Sel II (X)	-2	0.0626755	1.46959	0.0551385	0.330288	0.0696229	0.0607669	0.0593657	0.054869	0.0884662
Sel I (X+Y) - Sel II (X)	-1	0.051818	0.417336	0.0458768	0.318305	0.0614779	0.0513606	0.0499845	0.0459369	0.0942862
Sel I (X+Y) - Sel II (X)	-0.5	0.0492314	0.31711	0.0442681	0.327366	0.0499263	0.0468693	0.0459601	0.041931	0.105635
Sel I (X+Y) - Sel II (X)	0.5	0.0465907	0.215972	0.0420451	0.337212	0.0510253	0.0441397	0.0434376	0.0418517	0.108098
Sel I (X+Y) - Sel II (X)	1	0.0559668	0.227906	0.0490899	0.346152	0.0583568	0.0538766	0.0513679	0.046973	0.0966133
Sel I (X+Y) - Sel II (X)	2	0.0584218	0.299348	0.0515961	0.351364	0.0616815	0.0577626	0.0544511	0.0499437	0.0919853
Sel I (X+Y) - Sel II (Y)	0	0.0447408	0.137067	0.0355811	0.198411	0.0474682	0.0365666	0.0369409	0.0410646	0.117118
Sel I (X+Y) - Sel II (Y)	-2	0.0478131	0.246287	0.0383127	0.157673	0.0399799	0.0405176	0.0412758	0.0388203	0.0928156
Sel I (X+Y) - Sel II (Y)	-1	0.048211	0.283771	0.0413526	0.200252	0.0456963	0.0441629	0.0444456	0.0412508	0.0976586
Sel I (X+Y) - Sel II (Y)	-0.5	0.0492439	0.219615	0.0416621	0.280284	0.0493036	0.0437616	0.0439595	0.04144	0.107
Sel I (X+Y) - Sel II (Y)	0.5	0.0496403	0.206605	0.0409105	0.27509	0.0458972	0.0430476	0.0436933	0.039482	0.109223
Sel I (X+Y) - Sel II (Y)	1	0.0508123	0.161544	0.0414675	0.217292	0.0492883	0.0437995	0.0440063	0.0418092	0.0995999
Sel I (X+Y) - Sel II (Y)	2	0.044945	0.327725	0.0388339	0.172249	0.042792	0.0417283	0.0419943	0.0392155	0.0959713
Sel I (X+Y) - Sel II (G)	0	0.0447408	0.137067	0.0355811	0.198411	0.0474682	0.0365666	0.0369409	0.0410646	0.117118
Sel I (X+Y) - Sel II (G)	-2	0.0599346	0.174468	0.0395051	0.226828	0.0534632	0.053917	0.0613131	0.0433284	0.0998881
Sel I (X+Y) - Sel II (G)	-1	0.0542945	0.397244	0.0369788	0.340935	0.0502613	0.0494715	0.0545243	0.0386857	0.102623
Sel I (X+Y) - Sel II (G)	-0.5	0.0491744	0.336754	0.0342632	0.363824	0.0423374	0.0456706	0.0490654	0.033663	0.109036
Sel I (X+Y) - Sel II (G)	0.5	0.0466001	0.294176	0.0326033	0.353343	0.0428017	0.0439836	0.0468318	0.0324687	0.111128
Sel I (X+Y) - Sel II (G)	1	0.0501755	0.293387	0.0346964	0.317915	0.0479617	0.0475824	0.0520082	0.0364878	0.104466
Sel I (X+Y) - Sel II (G)	2	0.0617725	0.232143	0.0391491	0.228626	0.0523149	0.0547471	0.0618642	0.0416857	0.102559
Sel I (X+Y) - Sel II (X+Y)	0	0.0447408	0.137067	0.0355811	0.198411	0.0474682	0.0365666	0.0369409	0.0410646	0.117118
Sel I (X+Y) - Sel II (X+Y)	-2	0.0538291	0.322268	0.0432392	0.247943	0.0541126	0.0433602	0.0436939	0.0516478	0.0813207
Sel I (X+Y) - Sel II (X+Y)	-1	0.0513651	0.217173	0.039076	0.219061	0.0517465	0.0409963	0.0405682	0.0461704	0.0885625
Sel I (X+Y) - Sel II (X+Y)	-0.5	0.0488813	0.193317	0.0407005	0.209674	0.0492746	0.0409746	0.0411835	0.0482933	0.103051
Sel I (X+Y) - Sel II (X+Y)	0.5	0.0488842	0.095121	0.0394485	0.209365	0.0494347	0.0396833	0.0385214	0.0457365	0.105534
Sel I (X+Y) - Sel II (X+Y)	1	0.0511441	0.393212	0.0410454	0.223925	0.0544801	0.0419255	0.0422033	0.0484972	0.0916662
Sel I (X+Y) - Sel II (X+Y)	2	0.0559405	0.269487	0.044861	0.251521	0.0535026	0.0432571	0.0427782	0.0511182	0.0830252
Sel I (X+Y) - Sel II (G+X)	0	0.0447408	0.137067	0.0355811	0.198411	0.0474682	0.0365666	0.0369409	0.0410646	0.117118
Sel I (X+Y) - Sel II (G+X)	-2	0.0592859	0.473102	0.0432579	0.1897	0.0508822	0.0436339	0.0478515	0.0432925	0.102884
Sel I (X+Y) - Sel II (G+X)	-1	0.0522926	0.315014	0.0381489	0.27699	0.0447738	0.0381276	0.0403872	0.0374911	0.104899
Sel I (X+Y) - Sel II (G+X)	-0.5	0.0482094	0.444498	0.03461	0.191501	0.0420294	0.0363737	0.0403943	0.033919	0.110935
Sel I (X+Y) - Sel II (G+X)	0.5	0.0449613	0.246642	0.0325703	0.177157	0.0381052	0.0342292	0.0372339	0.0322736	0.112563
Sel I (X+Y) - Sel II (G+X)	1	0.0497819	0.424748	0.0352982	0.293622	0.0415138	0.0367298	0.0388785	0.0352544	0.107371
Sel I (X+Y) - Sel II (G+X)	2	0.0615798	0.160856	0.0425573	0.176734	0.0471395	0.0419694	0.0483641	0.0415285	0.10596
Sel I (X+Y) - Sel II (G+Y)	0	0.0447408	0.137067	0.0355811	0.198411	0.0474682	0.0365666	0.0369409	0.0410646	0.117118
Sel I (X+Y) - Sel II (G+Y)	-2	0.0752322	0.336154	0.051337	0.303575	0.0644896	0.0705106	0.0715149	0.0585362	0.0879723
Sel I (X+Y) - Sel II (G+Y)	-1	0.0627513	0.211261	0.0467451	0.220272	0.0566155	0.0591714	0.0681031	0.0485914	0.0936406
Sel I (X+Y) - Sel II (G+Y)	-0.5	0.0524627	0.313869	0.04074	0.388113	0.0484584	0.0484058	0.050801	0.0421257	0.105121
Sel I (X+Y) - Sel II (G+Y)	0.5	0.0496529	0.292665	0.0380406	0.404732	0.0474437	0.0451343	0.0484699	0.037408	0.107237
Sel I (X+Y) - Sel II (G+Y)	1	0.0577623	0.129146	0.0430629	0.223171	0.0549318	0.0551543	0.0655889	0.0448009	0.0962654
Sel I (X+Y) - Sel II (G+Y)	2	0.0691384	0.377974	0.047565	0.312534	0.060957	0.0667314	0.06917	0.0537971	0.0917565
Sel I (X+Y) - Sel II (G+X+Y)	0	0.0447408	0.137067	0.0355811	0.198411	0.0474682	0.0365666	0.0369409	0.0410646	0.117118
Sel I (X+Y) - Sel II (G+X+Y)	-2	0.0640032	0.373484	0.0472751	0.242548	0.0539445	0.0623299	0.0629507	0.0526199	0.0864933
Sel I (X+Y) - Sel II (G+X+Y)	-1	0.0605826	0.262119	0.0436094	0.222054	0.0506101	0.0533854	0.0563106	0.0463144	0.0945731
Sel I (X+Y) - Sel II (G+X+Y)	-0.5	0.0476626	0.184116	0.0360223	0.211249	0.0389655	0.0437402	0.0458661	0.0358975	0.106441
Sel I (X+Y) - Sel II (G+X+Y)	0.5	0.0456414	0.192294	0.0341573	0.212804	0.0378835	0.0424894	0.0436648	0.0346639	0.108313
Sel I (X+Y) - Sel II (G+X+Y)	1	0.0541967	0.387795	0.0403044	0.221994	0.0479718	0.0508541	0.0543452	0.0432415	0.0968084
Sel I (X+Y) - Sel II (G+X+Y)	2	0.0638342	0.260788	0.0445468	0.245732	0.0513192	0.0603372	0.0619591	0.0486747	0.0895803
Sel I (G+X) - Sel II (X)	0	0.0447408	0.137067	0.0355811	0.198411	0.0474682	0.0365666	0.0369409	0.0410646	0.117118
Sel I (G+X) - Sel II (X)	-2	0.107171	0.374647	0.0918777	0.494686	0.155774	0.0867692	0.0878717	0.144439	0.025053
Sel I (G+X) - Sel II (X)	-1	0.10377	0.316255	0.0833119	0.501721	0.149475	0.0818515	0.0792425	0.139234	0.0256581
Sel I (G+X) - Sel II (X)	-0.5	0.0872117	0.560647	0.0701908	0.376305	0.120766	0.0697859	0.0674776	0.106609	0.0381479
Sel I (G+X) - Sel II (X)	0.5	0.0906437	1.09757	0.073888	0.405698	0.122607	0.073367	0.0724576	0.10736	0.0399565
Sel I (G+X) - Sel II (X)	1	0.102493	0.367685	0.0854401	0.499883	0.149014	0.0830685	0.0805944	0.132029	0.0287814
Sel I (G+X) - Sel II (X)	2	0.106245	0.312318	0.0884106	0.491347	0.155464	0.0839353	0.0850882	0.137318	0.0280418
Sel I (G+X) - Sel II (Y)	0	0.0447408	0.137067	0.0355811	0.198411	0.0474682	0.0365666	0.0369409	0.0410646	0.117118
Sel I (G+X) - Sel II (Y)	-2	0.0807306	0.17563	0.0649535	0.273783	0.093303	0.0630533	0.0652304	0.0943303	0.0251783
Sel I (G+X) - Sel II (Y)	-1	0.0889699	0.310045	0.0714236	0.400737	0.123319	0.0713664	0.0744283	0.117169	0.0255341
Sel I (G+X) - Sel II (Y)	-0.5	0.0870801	1.05748	0.0676052	0.390254	0.11588	0.0662457	0.06672	0.111198	0.0383344
Sel I (G+X) - Sel II (Y)	0.5	0.0879149	0.375597	0.0681066	0.409184	0.121618	0.0687179	0.0686527	0.108668	0.0403639
Sel I (G+X) - Sel II (Y)	1	0.0897549	0.306954	0.0719932	0.407643	0.121339	0.0732463	0.0758031	0.107383	0.0287033
Sel I (G+X) - Sel II (Y)	2	0.0760326	0.244514	0.0621337	0.299882	0.0885174	0.060498	0.061988	0.0847269	0.0280249
Sel I (G+X) - Sel II (G)	0	0.0447408	0.137067	0.0355811	0.198411	0.0474682	0.0365666	0.0369409	0.0410646	0.117118
Sel I (G+X) - Sel II (G)	-2	0.12811	0.271227	0.118237	0.492006	0.157164	0.0976982	0.0977423	0.162281	0.025288
Sel I (G+X) - Sel II (G)	-1	0.119409	0.520831	0.116544	0.447708	0.145775	0.0928549	0.0950546	0.150099	0.0254675
Sel I (G+X) - Sel II (G)	-0.5	0.0862928	3.00766	0.0814453	0.366125	0.118367	0.0688185	0.0674454	0.103115	0.0382474
Sel I (G+X) - Sel II (G)	0.5	0.0896792	0.791801	0.0796424	0.382794	0.118153	0.0671207	0.0664059	0.102088	0.0401471
Sel I (G+X) - Sel II (G)	1	0.114024	0.56203	0.110533	0.483747	0.143999	0.0887256	0.0865381	0.141853	0.028817
Sel I (G+X) - Sel II (G)	2	0.128649	1.26888	0.116829	0.506576	0.154767	0.095027	0.0932892	0.158333	0.0278989
Sel I (G+X) - Sel II (X+Y)	0	0.0447408	0.137067	0.0355811	0.198411	0.0474682	0.0365666	0.0369409	0.0410646	0.117118
Sel I (G+X) - Sel II (X+Y)	-2	0.153783	0.505376	0.08829	0.442154	0.144058	0.125132	0.16596	0.141345	0.0254047
Sel I (G+X) - Sel II (X+Y)	-1	0.105527	0.556387	0.0785692	0.524647	0.167088	0.0901921	0.0921186	0.141207	0.0254232
Sel I (G+X) - Sel II (X+Y)	-0.5	0.0813556	0.489655	0.0686636	0.531742	0.142955	0.0706292	0.0702525	0.0999506	0.0380504
Sel I (G+X) - Sel II (X+Y)	0.5	0.0858192	0.405113	0.0712657	0.592671	0.150141	0.0733361	0.0715496	0.100999	0.0401857
Sel I (G+X) - Sel II (X+Y)	1	0.105442	0.450413	0.0769328	0.55906	0.153172	0.0859289	0.0882209	0.122996	0.0287954
Sel I (G+X) - Sel II (X+Y)	2	0.141101	0.370904	0.0867846	0.482417	0.141916	0.122143	0.15846	0.127052	0.0280507
Sel I (G+X) - Sel II (G+X)	0	0.0447408	0.137067	0.0355811	0.198411	0.0474682	0.0365666	0.0369409	0.0410646	0.117118
Sel I (G+X) - Sel II (G+X)	-2	0.165963	0.658046	0.117155	0.481217	0.151732	0.151978	0.199185	0.166556	0.0252985
Sel I (G+X) - Sel II (G+X)	-1	0.172925	0.632922	0.117997	0.497341	0.148336	0.141959	0.1802	0.150606	0.0254414
Sel I (G+X) - Sel II (G+X)	-0.5	0.108175	0.350475	0.102003	0.344874	0.117387	0.0947147	0.0920879	0.111799	0.038284
Sel I (G+X) - Sel II (G+X)	0.5	0.110122	0.480525	0.101429	0.356894	0.113962	0.0963058	0.0995583	0.107701	0.0401935
Sel I (G+X) - Sel II (G+X)	1	0.171161	0.313071	0.114925	0.476744	0.14403	0.141694	0.193694	0.144694	0.0287858
Sel I (G+X) - Sel II (G+X)	2	0.176965	0.528261	0.113112	0.515198	0.149009	0.151816	0.225851	0.154217	0.0279298
Sel I (G+X) - Sel II (G+Y)	0	0.0447408	0.137067	0.0355811	0.198411	0.0474682	0.0365666	0.0369409	0.0410646	0.117118
Sel I (G+X) - Sel II (G+Y)	-2	0.191267	0.894769	0.137904	0.481699	0.1437	0.176203	0.755693	0.608284	0.0252104
Sel I (G+X) - Sel II (G+Y)	-1	0.358762	0.449353	0.147905	0.481702	0.148333	0.346867	1.19146	0.639018	0.0255226
Sel I (G+X) - Sel II (G+Y)	-0.5	0.209979	0.270897	0.139615	0.351545	0.110997	0.215694	0.356522	0.20276	0.0383305
Sel I (G+X) - Sel II (G+Y)	0.5	0.275351	0.432826	0.149976	0.353224	0.117406	0.28985	0.409783	0.214847	0.0401625
Sel I (G+X) - Sel II (G+Y)	1	0.355816	1.68192	0.14183	0.470719	0.143289	0.333329	1.24561	0.686075	0.0287227
Sel I (G+X) - Sel II (G+Y)	2	0.223127	0.572063	0.136389	0.473038	0.141934	0.199023	0.998038	0.668571	0.0280865
Sel I (G+X) - Sel II (G+X+Y)	0	0.0447408	0.137067	0.0355811	0.198411	0.0474682	0.0365666	0.0369409	0.0410646	0.117118
Sel I (G+X) - Sel II (G+X+Y)	-2	0.464325	0.576485	0.163344	0.628251	0.18078	0.506381	0.945671	0.462619	0.0252138
Sel I (G+X) - Sel II (G+X+Y)	-1	0.228383	0.732771	0.160458	0.614102	0.169703	0.238953	0.290544	0.215865	0.0255651
Sel I (G+X) - Sel II (G+X+Y)	-0.5	0.100487	0.864034	0.113647	0.411034	0.140012	0.0970978	0.104501	0.132685	0.0382667
Sel I (G+X) - Sel II (G+X+Y)	0.5	0.0983373	0.360284	0.110166	0.430518	0.132745	0.0995917	0.108127	0.123589	0.0400386
Sel I (G+X) - Sel II (G+X+Y)	1	0.198637	0.469539	0.156268	0.609101	0.166366	0.218534	0.314408	0.207974	0.028619
Sel I (G+X) - Sel II (G+X+Y)	2	0.358008	0.534265	0.154614	0.612061	0.169059	0.362567	0.625343	0.321871	0.0278373
Sel I (G+Y) - Sel II (X)	0	0.0447408	0.137067	0.0355811	0.198411	0.0474682	0.0365666	0.0369409	0.0410646	0.117118
Sel I (G+Y) - Sel II (X)	-2	0.0820279	0.218465	0.067632	0.332522	0.104492	0.0647653	0.062125	0.0953107	0.0498991
Sel I (G+Y) - Sel II (X)	-1	0.0749113	0.296771	0.0604344	0.315939	0.0963711	0.0622964	0.0581921	0.0851396	0.0557418
Sel I (G+Y) - Sel II (X)	-0.5	0.068811	0.44407	0.0590766	0.309827	0.0833111	0.059826	0.0559109	0.0738237	0.0678552
Sel I (G+Y) - Sel II (X)	0.5	0.0644158	1.1326	0.0553968	0.316452	0.0767673	0.0568838	0.053854	0.068802	0.0755082
Sel I (G+Y) - Sel II (X)	1	0.0793511	0.257633	0.0652051	0.309154	0.090906	0.0675478	0.0633341	0.0849439	0.0601569
Sel I (G+Y) - Sel II (X)	2	0.0822043	0.21659	0.0683157	0.332433	0.101296	0.0688419	0.0673783	0.0921144	0.055884
Sel I (G+Y) - Sel II (Y)	0	0.0447408	0.137067	0.0355811	0.198411	0.0474682	0.0365666	0.0369409	0.0410646	0.117118
Sel I (G+Y) - Sel II (Y)	-2	0.0596759	0.213875	0.0480165	0.223699	0.0757326	0.0486451	0.0492861	0.0667043	0.04849
Sel I (G+Y) - Sel II (Y)	-1	0.0670343	0.356559	0.0506499	0.292653	0.0981305	0.0524876	0.0536816	0.081954	0.0544993
Sel I (G+Y) - Sel II (Y)	-0.5	0.0709619	0.208084	0.0518161	0.300678	0.0927151	0.0560365	0.0565418	0.0771561	0.0670482
Sel I (G+Y) - Sel II (Y)	0.5	0.0722871	0.452629	0.053618	0.312461	0.0894456	0.0581909	0.057072	0.0725016	0.0751728
Sel I (G+Y) - Sel II (Y)	1	0.0725502	0.298946	0.0542643	0.319368	0.101475	0.0586026	0.0585463	0.0797701	0.0593482
Sel I (G+Y) - Sel II (Y)	2	0.0619253	0.337433	0.0484983	0.25169	0.0834316	0.0498549	0.051187	0.0677429	0.0551717
Sel I (G+Y) - Sel II (G)	0	0.0447408	0.137067	0.0355811	0.198411	0.0474682	0.0365666	0.0369409	0.0410646	0.117118
Sel I (G+Y) - Sel II (G)	-2	0.086093	0.368611	0.0662175	0.375333	0.107073	0.0808316	0.0865077	0.0787429	0.0496755
Sel I (G+Y) - Sel II (G)	-1	0.0796571	0.344896	0.0618786	0.3745	0.098237	0.0759525	0.0814363	0.0709115	0.0555525
Sel I (G+Y) - Sel II (G)	-0.5	0.0684138	0.376746	0.0504104	0.275211	0.0772515	0.0632024	0.0676591	0.0581569	0.0705787
Sel I (G+Y) - Sel II (G)	0.5	0.0677508	0.805142	0.0521954	0.298092	0.0774277	0.0661026	0.0695225	0.0562598	0.0749597
Sel I (G+Y) - Sel II (G)	1	0.0759142	0.794076	0.0565439	0.37157	0.0944534	0.070285	0.0755766	0.0667609	0.0604194
Sel I (G+Y) - Sel II (G)	2	0.0810441	0.424251	0.0624418	0.388513	0.105328	0.0770254	0.0826225	0.0744936	0.0558747
Sel I (G+Y) - Sel II (X+Y)	0	0.0447408	0.137067	0.0355811	0.198411	0.0474682	0.0365666	0.0369409	0.0410646	0.117118
Sel I (G+Y) - Sel II (X+Y)	-2	0.076218	0.348392	0.072956	0.31159	0.096589	0.070156	0.070742	0.0919774	0.0477791
Sel I (G+Y) - Sel II (X+Y)	-1	0.0767982	0.464078	0.0669675	0.337619	0.0987932	0.0655337	0.0623404	0.0949943	0.0530232
Sel I (G+Y) - Sel II (X+Y)	-0.5	0.072921	1.60848	0.0593895	0.30302	0.091232	0.0606345	0.0552611	0.0875522	0.0659317
Sel I (G+Y) - Sel II (X+Y)	0.5	0.0698691	0.431611	0.0584709	0.310552	0.0936175	0.0598703	0.0547035	0.0862029	0.0752841
Sel I (G+Y) - Sel II (X+Y)	1	0.0728371	0.369047	0.0627403	0.370986	0.101035	0.0628741	0.0604407	0.0892254	0.0598371
Sel I (G+Y) - Sel II (X+Y)	2	0.0722387	0.365246	0.0670679	0.330332	0.091335	0.0655079	0.064004	0.0821417	0.0558313
Sel I (G+Y) - Sel II (G+X)	0	0.0447408	0.137067	0.0355811	0.198411	0.0474682	0.0365666	0.0369409	0.0410646	0.117118
Sel I (G+Y) - Sel II (G+X)	-2	0.0834919	0.721019	0.0819096	0.440082	0.1331	0.0742241	0.0735954	0.11316	0.0495706
Sel I (G+Y) - Sel II (G+X)	-1	0.0778265	0.802178	0.0803408	0.4161	0.121419	0.0685298	0.0665109	0.105588	0.0551404
Sel I (G+Y) - Sel II (G+X)	-0.5	0.0708171	0.48735	0.0634691	0.351738	0.101234	0.0546971	0.0539121	0.0867083	0.0676536
Sel I (G+Y) - Sel II (G+X)	0.5	0.0630409	0.43981	0.0598387	0.351028	0.094646	0.0512148	0.0500054	0.0785489	0.0753649
Sel I (G+Y) - Sel II (G+X)	1	0.0771702	0.490191	0.0767396	0.436779	0.121298	0.0674147	0.0660625	0.103437	0.0600357
Sel I (G+Y) - Sel II (G+X)	2	0.0809131	0.46415	0.0778036	0.441292	0.127934	0.0713793	0.0699926	0.107638	0.0557784
Sel I (G+Y) - Sel II (G+Y)	0	0.0447408	0.137067	0.0355811	0.198411	0.0474682	0.0365666	0.0369409	0.0410646	0.117118
Sel I (G+Y) - Sel II (G+Y)	-2	0.0945933	0.405705	0.0875124	0.332706	0.105526	0.0878461	0.0900963	0.111612	0.0491289
Sel I (G+Y) - Sel II (G+Y)	-1	0.0826666	0.324264	0.0767897	0.317728	0.0961437	0.0759089	0.077543	0.0957	0.0549872
Sel I (G+Y) - Sel II (G+Y)	-0.5	0.0635145	0.404961	0.0622589	0.279511	0.072561	0.0541823	0.0550225	0.0673732	0.070329
Sel I (G+Y) - Sel II (G+Y)	0.5	0.0613502	0.378902	0.0609969	0.279548	0.07161	0.0536808	0.0518576	0.0647395	0.0745712
Sel I (G+Y) - Sel II (G+Y)	1	0.0803729	0.352447	0.0747494	0.304478	0.0905102	0.0711167	0.0682415	0.0889053	0.0607245
Sel I (G+Y) - Sel II (G+Y)	2	0.0840553	0.536861	0.0817952	0.331889	0.0983614	0.0791599	0.0800463	0.098814	0.0565568
Sel I (G+Y) - Sel II (G+X+Y)	0	0.0447408	0.137067	0.0355811	0.198411	0.0474682	0.0365666	0.0369409	0.0410646	0.117118
Sel I (G+Y) - Sel II (G+X+Y)	-2	0.104295	0.506016	0.0856259	0.326561	0.104943	0.111584	0.150871	0.11692	0.0483003
Sel I (G+Y) - Sel II (G+X+Y)	-1	0.094294	0.526384	0.0814944	0.31507	0.10446	0.101661	0.132127	0.101566	0.0522712
Sel I (G+Y) - Sel II (G+X+Y)	-0.5	0.0731771	0.444729	0.0578202	0.231528	0.0762539	0.0757286	0.0930773	0.0691865	0.0683638
Sel I (G+Y) - Sel II (G+X+Y)	0.5	0.0714583	0.461103	0.0559769	0.236618	0.0721983	0.072771	0.0888402	0.063086	0.0751014
Sel I (G+Y) - Sel II (G+X+Y)	1	0.0852155	0.327934	0.0706231	0.290483	0.092216	0.0904148	0.111606	0.0826011	0.0621175
Sel I (G+Y) - Sel II (G+X+Y)	2	0.0916944	0.702695	0.0804619	0.324997	0.10235	0.0995454	0.138591	0.104212	0.0562428
Sel I (G+X+Y) - Sel II (X)	0	0.0447408	0.137067	0.0355811	0.198411	0.0474682	0.0365666	0.0369409	0.0410646	0.117118
Sel I (G+X+Y) - Sel II (X)	-2	0.120619	0.568413	0.0872831	0.62023	0.187048	0.0953508	0.0972409	0.154993	0.0249171
Sel I (G+X+Y) - Sel II (X)	-1	0.111783	0.424173	0.0874489	0.65826	0.196611	0.0927596	0.0935629	0.157309	0.0248563
Sel I (G+X+Y) - Sel II (X)	-0.5	0.0964521	0.32606	0.0762801	0.479203	0.164389	0.0766562	0.0789354	0.129278	0.0320406
Sel I (G+X+Y) - Sel II (X)	0.5	0.0941761	1.36019	0.0741905	0.450448	0.149843	0.0767654	0.0772276	0.117243	0.0399163
Sel I (G+X+Y) - Sel II (X)	1	0.104419	0.629335	0.0816003	0.663945	0.175529	0.0864983	0.0878207	0.132472	0.0282221
Sel I (G+X+Y) - Sel II (X)	2	0.111803	0.526691	0.0843872	0.663219	0.174105	0.0931914	0.0958734	0.136699	0.0279571
Sel I (G+X+Y) - Sel II (Y)	0	0.0447408	0.137067	0.0355811	0.198411	0.0474682	0.0365666	0.0369409	0.0410646	0.117118
Sel I (G+X+Y) - Sel II (Y)	-2	0.0904832	0.520224	0.0674875	0.256564	0.0877533	0.0689688	0.0778367	0.0893391	0.0268707
Sel I (G+X+Y) - Sel II (Y)	-1	0.101278	0.340254	0.0748111	0.374402	0.113456	0.0798669	0.0893446	0.104426	0.0265647
Sel I (G+X+Y) - Sel II (Y)	-0.5	0.0968737	0.808355	0.0731103	0.384623	0.114572	0.0845762	0.0913285	0.0972984	0.0341414
Sel I (G+X+Y) - Sel II (Y)	0.5	0.0909359	0.571393	0.0704118	0.372506	0.110005	0.0815822	0.087244	0.0878352	0.0406215
Sel I (G+X+Y) - Sel II (Y)	1	0.10262	0.241085	0.0771473	0.399996	0.108595	0.0847801	0.0926282	0.0964618	0.0297058
Sel I (G+X+Y) - Sel II (Y)	2	0.0845046	0.27268	0.066189	0.277697	0.0817017	0.065522	0.0706892	0.0797162	0.0296412
Sel I (G+X+Y) - Sel II (G)	0	0.0447408	0.137067	0.0355811	0.198411	0.0474682	0.0365666	0.0369409	0.0410646	0.117118
Sel I (G+X+Y) - Sel II (G)	-2	0.135379	0.711858	0.106497	0.461947	0.155825	0.106469	0.116848	0.144856	0.0250738
Sel I (G+X+Y) - Sel II (G)	-1	0.131644	0.291795	0.107286	0.473487	0.15406	0.112363	0.115395	0.146978	0.0243646
Sel I (G+X+Y) - Sel II (G)	-0.5	0.0989548	0.369601	0.0799424	0.405634	0.128378	0.0811873	0.0815157	0.116027	0.0337095
Sel I (G+X+Y) - Sel II (G)	0.5	0.0921523	0.302136	0.072812	0.406308	0.121577	0.0750655	0.0762503	0.105116	0.0381905
Sel I (G+X+Y) - Sel II (G)	1	0.112776	0.367274	0.0912419	0.450387	0.143309	0.0930558	0.0993478	0.123979	0.0286378
Sel I (G+X+Y) - Sel II (G)	2	0.129396	0.311224	0.0982355	0.466664	0.147943	0.0992276	0.109993	0.131661	0.0274255
Sel I (G+X+Y) - Sel II (X+Y)	0	0.0447408	0.137067	0.0355811	0.198411	0.0474682	0.0365666	0.0369409	0.0410646	0.117118
Sel I (G+X+Y) - Sel II (X+Y)	-2	0.154914	0.442821	0.102229	0.406361	0.123407	0.146219	0.229975	0.142318	0.0262668
Sel I (G+X+Y) - Sel II (X+Y)	-1	0.11921	0.31216	0.087515	0.451701	0.140579	0.102522	0.10847	0.131681	0.0262533
Sel I (G+X+Y) - Sel II (X+Y)	-0.5	0.0889033	0.37625	0.0768438	0.440644	0.145956	0.076649	0.0772906	0.11477	0.0333331
Sel I (G+X+Y) - Sel II (X+Y)	0.5	0.0836077	0.468327	0.0738322	0.424923	0.130067	0.0749661	0.0740904	0.099737	0.0406215
Sel I (G+X+Y) - Sel II (X+Y)	1	0.11312	0.570805	0.0865446	0.472403	0.138453	0.102537	0.108038	0.121659	0.029462
Sel I (G+X+Y) - Sel II (X+Y)	2	0.140824	0.517426	0.100362	0.443577	0.131681	0.14662	0.229268	0.14645	0.0292006
Sel I (G+X+Y) - Sel II (G+X)	0	0.0447408	0.137067	0.0355811	0.198411	0.0474682	0.0365666	0.0369409	0.0410646	0.117118
Sel I (G+X+Y) - Sel II (G+X)	-2	0.11755	0.379386	0.0921626	0.352907	0.124355	0.0895928	0.0925974	0.125767	0.0256436
Sel I (G+X+Y) - Sel II (G+X)	-1	0.110962	0.350584	0.0894238	0.390694	0.12446	0.0889652	0.0922401	0.122793	0.0250588
Sel I (G+X+Y) - Sel II (G+X)	-0.5	0.0853188	0.270353	0.0719691	0.291286	0.0947887	0.0671406	0.066684	0.090887	0.0352857
Sel I (G+X+Y) - Sel II (G+X)	0.5	0.0846676	0.340576	0.0726836	0.308192	0.100166	0.067767	0.0691027	0.095206	0.0381115
Sel I (G+X+Y) - Sel II (G+X)	1	0.102937	0.365137	0.0797191	0.384157	0.11335	0.0789663	0.082773	0.109928	0.0285389
Sel I (G+X+Y) - Sel II (G+X)	2	0.107789	0.455215	0.0845353	0.382276	0.118754	0.0841075	0.0892977	0.117223	0.0280714
Sel I (G+X+Y) - Sel II (G+Y)	0	0.0447408	0.137067	0.0355811	0.198411	0.0474682	0.0365666	0.0369409	0.0410646	0.117118
Sel I (G+X+Y) - Sel II (G+Y)	-2	0.370169	0.559838	0.153088	0.447208	0.14205	0.444292	1.18524	0.393183	0.0267367
Sel I (G+X+Y) - Sel II (G+Y)	-1	0.278017	1.39328	0.142432	0.445849	0.144685	0.311918	1.01469	0.320952	0.0263164
Sel I (G+X+Y) - Sel II (G+Y)	-0.5	0.136099	0.568522	0.0991391	0.377386	0.12626	0.144224	0.175771	0.133145	0.0334401
Sel I (G+X+Y) - Sel II (G+Y)	0.5	0.113889	0.569497	0.0874726	0.350469	0.111848	0.125944	0.162434	0.109723	0.0408764
Sel I (G+X+Y) - Sel II (G+Y)	1	0.236516	0.449138	0.126936	0.473199	0.131104	0.253239	0.944352	0.300436	0.0299135
Sel I (G+X+Y) - Sel II (G+Y)	2	0.338245	0.580884	0.145211	0.475631	0.139005	0.40339	1.18133	0.405386	0.0295556
Sel I (G+X+Y) - Sel II (G+X+Y)	0	0.0447408	0.137067	0.0355811	0.198411	0.0474682	0.0365666	0.0369409	0.0410646	0.117118
Sel I (G+X+Y) - Sel II (G+X+Y)	-2	0.462278	0.378366	0.163262	0.539171	0.15698	0.523046	0.93339	0.392582	0.0266496
Sel I (G+X+Y) - Sel II (G+X+Y)	-1	0.263922	0.822204	0.157168	0.498589	0.161179	0.28944	1.01056	0.313211	0.0268069
Sel I (G+X+Y) - Sel II (G+X+Y)	-0.5	0.127477	0.349058	0.107183	0.430917	0.130013	0.134876	0.169042	0.15548	0.0347583
Sel I (G+X+Y) - Sel II (G+X+Y)	0.5	0.117205	0.392291	0.0965826	0.421145	0.122478	0.122925	0.157185	0.140326	0.0400022
Sel I (G+X+Y) - Sel II (G+X+Y)	1	0.282631	0.542991	0.151247	0.516497	0.147344	0.335467	1.12235	0.325118	0.0296337
Sel I (G+X+Y) - Sel II (G+X+Y)	2	0.437249	0.365973	0.155937	0.509491	0.147818	0.511092	1.00145	0.410266	0.0297758

## Sheet: Fig C in S7 Text Type I error
Selection_mechanism	Selection_effect	Weighted.Median	MBE	MR-Robust	MR-Egger	MR-IVW	MR-Lasso	Contamination.Mixture	MR-RAPS	R2
Sel I (X) - Sel II (X)	0	0.084	0.008	0.042	0	0.935	0.035	0.063	0.262	0.117118
	-2	0.163	0.051	0.375	0.062	0	0.555	0.619	0	0.0688063
	-1	0.029	0.011	0.112	0.06	0	0.164	0.205	0	0.0930019
	-0.5	0.033	0.003	0.042	0.053	0	0.061	0.071	0	0.108359
	0.5	0.049	0.012	0.047	0.077	0	0.061	0.081	0	0.111544
	1	0.029	0.012	0.12	0.059	0	0.159	0.201	0	0.0960166
	2	0.143	0.053	0.396	0.053	0	0.558	0.597	0	0.0742069
Sel I (X) - Sel II (Y)	0	0.084	0.008	0.042	0	0.935	0.035	0.063	0.262	0.117118
	-2	0.072	0.013	0.091	0.009	0.079	0.097	0.098	0.023	0.0689446
	-1	0.095	0.021	0.108	0.001	0.063	0.117	0.122	0.02	0.0931499
	-0.5	0.096	0.014	0.092	0.001	0.075	0.11	0.113	0.009	0.108965
	0.5	0.131	0.034	0.089	0.005	0.143	0.103	0.126	0.019	0.111628
	1	0.117	0.023	0.093	0.006	0.171	0.11	0.123	0.014	0.0962769
	2	0.096	0.018	0.084	0.016	0.184	0.102	0.097	0.021	0.0742782
Sel I (X) - Sel II (G)	0	0.084	0.008	0.042	0	0.935	0.035	0.063	0.262	0.117118
Sel I (X) - Sel II (G)	-2	0.928	0.481	0.994	0.025	0.011	1	1	0	0.0686356
Sel I (X) - Sel II (G)	-1	0.858	0.494	0.987	0.033	0.014	1	1	0	0.093143
Sel I (X) - Sel II (G)	-0.5	0.468	0.4	0.889	0.037	0.16	0.986	0.993	0	0.10859
Sel I (X) - Sel II (G)	0.5	0.6	0.437	0.944	0.026	0.137	0.994	0.999	0	0.111263
Sel I (X) - Sel II (G)	1	0.926	0.518	0.997	0.022	0.011	1	1	0	0.096071
Sel I (X) - Sel II (G)	2	0.975	0.503	0.997	0.027	0.004	1	1	0	0.0744018
Sel I (X) - Sel II (X+Y)	0	0.084	0.008	0.042	0	0.935	0.035	0.063	0.262	0.117118
Sel I (X) - Sel II (X+Y)	-2	0.989	0.619	0.951	0.012	0.001	1	1	0	0.0687748
Sel I (X) - Sel II (X+Y)	-1	0.705	0.577	0.815	0.001	0.075	0.991	0.998	0	0.093144
Sel I (X) - Sel II (X+Y)	-0.5	0.038	0.134	0.087	0.001	0.93	0.243	0.532	0.22	0.108903
Sel I (X) - Sel II (X+Y)	0.5	0.032	0.116	0.091	0.001	0.97	0.233	0.539	0.232	0.111266
Sel I (X) - Sel II (X+Y)	1	0.644	0.576	0.828	0.001	0.184	0.977	0.996	0	0.0962896
Sel I (X) - Sel II (X+Y)	2	0.995	0.678	0.975	0.006	0	1	1	0	0.0744709
Sel I (X) - Sel II (G+X)	0	0.084	0.008	0.042	0	0.935	0.035	0.063	0.262	0.117118
Sel I (X) - Sel II (G+X)	-2	0.953	0.603	0.906	0.049	0.005	1	1	0	0.0688206
Sel I (X) - Sel II (G+X)	-1	0.928	0.656	0.913	0.058	0.011	1	1	0	0.093437
Sel I (X) - Sel II (G+X)	-0.5	0.599	0.627	0.696	0.075	0.237	0.996	1	0	0.108919
Sel I (X) - Sel II (G+X)	0.5	0.795	0.669	0.836	0.05	0.111	1	1	0	0.111654
Sel I (X) - Sel II (G+X)	1	0.968	0.663	0.941	0.055	0.007	1	1	0	0.0962149
Sel I (X) - Sel II (G+X)	2	0.984	0.61	0.938	0.044	0	1	1	0	0.0741605
Sel I (X) - Sel II (G+Y)	0	0.084	0.008	0.042	0	0.935	0.035	0.063	0.262	0.117118
Sel I (X) - Sel II (G+Y)	-2	1	0.659	1	0.028	0.987	1	1	1	0.0686788
Sel I (X) - Sel II (G+Y)	-1	1	0.71	1	0.015	0.928	1	1	1	0.0932199
Sel I (X) - Sel II (G+Y)	-0.5	1	0.722	1	0.001	0.037	1	1	0.997	0.108371
Sel I (X) - Sel II (G+Y)	0.5	1	0.712	1	0.006	0.008	1	1	0.999	0.11149
Sel I (X) - Sel II (G+Y)	1	1	0.691	1	0.008	0.68	1	1	1	0.0959853
Sel I (X) - Sel II (G+Y)	2	1	0.648	1	0.022	0.93	1	1	1	0.0744628
Sel I (X) - Sel II (G+X+Y)	0	0.084	0.008	0.042	0	0.935	0.035	0.063	0.262	0.117118
Sel I (X) - Sel II (G+X+Y)	-2	1	0.592	1	0.015	0.435	1	1	1	0.0689484
Sel I (X) - Sel II (G+X+Y)	-1	1	0.688	1	0.008	0.169	1	1	1	0.093231
Sel I (X) - Sel II (G+X+Y)	-0.5	1	0.687	1	0.003	0	1	1	0.999	0.108345
Sel I (X) - Sel II (G+X+Y)	0.5	1	0.714	1	0.002	0	1	1	0.996	0.111626
Sel I (X) - Sel II (G+X+Y)	1	1	0.68	1	0.005	0.1	1	1	1	0.0963563
Sel I (X) - Sel II (G+X+Y)	2	1	0.655	1	0.02	0.243	1	1	1	0.0744556
Sel I (Y) - Sel II (X)	0	0.084	0.008	0.042	0	0.935	0.035	0.063	0.262	0.117118
Sel I (Y) - Sel II (X)	-2	0.052	0.131	0.18	0.013	0.387	0.398	0.686	0.041	0.110212
Sel I (Y) - Sel II (X)	-1	0.065	0.041	0.033	0.036	0.98	0.087	0.279	0.64	0.113031
Sel I (Y) - Sel II (X)	-0.5	0.273	0.012	0.01	0.092	1	0.103	0.093	0.96	0.115137
Sel I (Y) - Sel II (X)	0.5	0.284	0.016	0.013	0.08	1	0.108	0.091	0.971	0.116437
Sel I (Y) - Sel II (X)	1	0.063	0.04	0.043	0.044	0.982	0.099	0.276	0.619	0.114809
Sel I (Y) - Sel II (X)	2	0.06	0.14	0.189	0.008	0.389	0.459	0.72	0.037	0.111883
Sel I (Y) - Sel II (Y)	0	0.084	0.008	0.042	0	0.935	0.035	0.063	0.262	0.117118
Sel I (Y) - Sel II (Y)	-2	0.023	0.009	0.029	0.198	0	0.08	0.116	0	0.118112
Sel I (Y) - Sel II (Y)	-1	0.024	0.009	0.027	0.051	0	0.054	0.094	0	0.117699
Sel I (Y) - Sel II (Y)	-0.5	0.024	0.012	0.031	0.019	0	0.07	0.111	0	0.117552
Sel I (Y) - Sel II (Y)	0.5	0.032	0.013	0.034	0.016	0	0.076	0.103	0	0.117276
Sel I (Y) - Sel II (Y)	1	0.03	0.015	0.031	0.059	0	0.071	0.109	0	0.117668
Sel I (Y) - Sel II (Y)	2	0.03	0.012	0.028	0.189	0	0.069	0.104	0	0.11808
Sel I (Y) - Sel II (G)	0	0.084	0.008	0.042	0	0.935	0.035	0.063	0.262	0.117118
Sel I (Y) - Sel II (G)	-2	0.994	0.366	0.997	0.103	0	1	1	0	0.112662
Sel I (Y) - Sel II (G)	-1	0.979	0.367	0.993	0.248	0	1	1	0	0.114737
Sel I (Y) - Sel II (G)	-0.5	0.641	0.305	0.895	0.228	0	0.991	1	0	0.116285
Sel I (Y) - Sel II (G)	0.5	0.742	0.356	0.949	0.241	0	0.998	0.999	0	0.116616
Sel I (Y) - Sel II (G)	1	0.989	0.422	0.996	0.291	0	1	1	0	0.115504
Sel I (Y) - Sel II (G)	2	1	0.408	1	0.114	0	1	1	0	0.113825
Sel I (Y) - Sel II (X+Y)	0	0.084	0.008	0.042	0	0.935	0.035	0.063	0.262	0.117118
Sel I (Y) - Sel II (X+Y)	-2	1	0.624	1	0.072	0.924	1	1	0.993	0.117541
Sel I (Y) - Sel II (X+Y)	-1	0.97	0.454	0.959	0.031	0.002	0.999	1	0.087	0.117309
Sel I (Y) - Sel II (X+Y)	-0.5	0.138	0.063	0.33	0.039	0	0.525	0.578	0	0.116915
Sel I (Y) - Sel II (X+Y)	0.5	0.158	0.073	0.371	0.051	0	0.554	0.627	0	0.117417
Sel I (Y) - Sel II (X+Y)	1	0.961	0.405	0.96	0.06	0.001	0.999	0.999	0.046	0.117569
Sel I (Y) - Sel II (X+Y)	2	1	0.615	1	0.098	0.854	1	1	0.995	0.117885
Sel I (Y) - Sel II (G+X)	0	0.084	0.008	0.042	0	0.935	0.035	0.063	0.262	0.117118
Sel I (Y) - Sel II (G+X)	-2	0.93	0.627	0.981	0.004	0	0.999	1	0	0.113807
Sel I (Y) - Sel II (G+X)	-1	0.779	0.602	0.929	0	0	0.998	0.995	0	0.114894
Sel I (Y) - Sel II (G+X)	-0.5	0.394	0.443	0.774	0.004	0	0.939	0.968	0	0.116335
Sel I (Y) - Sel II (G+X)	0.5	0.503	0.529	0.845	0.004	0	0.983	0.993	0	0.117227
Sel I (Y) - Sel II (G+X)	1	0.849	0.626	0.971	0	0	1	1	0	0.115785
Sel I (Y) - Sel II (G+X)	2	0.937	0.653	0.997	0	0	1	1	0	0.114836
Sel I (Y) - Sel II (G+Y)	0	0.084	0.008	0.042	0	0.935	0.035	0.063	0.262	0.117118
Sel I (Y) - Sel II (G+Y)	-2	1	0.686	1	0.012	0.295	1	1	0.995	0.108151
Sel I (Y) - Sel II (G+Y)	-1	1	0.691	0.998	0.003	0	1	1	0.562	0.112702
Sel I (Y) - Sel II (G+Y)	-0.5	1	0.745	0.965	0.023	0	1	1	0	0.115366
Sel I (Y) - Sel II (G+Y)	0.5	1	0.722	0.981	0.024	0	1	1	0	0.116574
Sel I (Y) - Sel II (G+Y)	1	1	0.733	0.999	0.003	0	1	1	0.506	0.11378
Sel I (Y) - Sel II (G+Y)	2	1	0.674	1	0.012	0.019	1	1	0.972	0.110545
Sel I (Y) - Sel II (G+X+Y)	0	0.084	0.008	0.042	0	0.935	0.035	0.063	0.262	0.117118
Sel I (Y) - Sel II (G+X+Y)	-2	1	0.632	1	0.373	0.625	1	1	0.999	0.109135
Sel I (Y) - Sel II (G+X+Y)	-1	1	0.73	1	0.09	0.009	1	1	0.978	0.112398
Sel I (Y) - Sel II (G+X+Y)	-0.5	1	0.75	1	0.004	0	1	1	0.026	0.115113
Sel I (Y) - Sel II (G+X+Y)	0.5	1	0.756	1	0.003	0	1	1	0.006	0.116642
Sel I (Y) - Sel II (G+X+Y)	1	1	0.727	1	0.065	0	1	1	0.89	0.113696
Sel I (Y) - Sel II (G+X+Y)	2	1	0.644	1	0.415	0.239	1	1	1	0.110523
Sel I (G) - Sel II (X)	0	0.084	0.008	0.042	0	0.935	0.035	0.063	0.262	0.117118
Sel I (G) - Sel II (X)	-2	0.103	0.027	0.141	0.047	0.071	0.399	0.527	0.001	0.0611233
Sel I (G) - Sel II (X)	-1	0.024	0.007	0.023	0.072	0.274	0.094	0.17	0.003	0.0663331
Sel I (G) - Sel II (X)	-0.5	0.071	0	0.039	0.089	0.652	0.074	0.085	0.047	0.0796703
Sel I (G) - Sel II (X)	0.5	0.074	0.002	0.044	0.103	0.689	0.078	0.071	0.044	0.0863384
Sel I (G) - Sel II (X)	1	0.028	0.003	0.019	0.08	0.266	0.104	0.176	0.001	0.0731032
Sel I (G) - Sel II (X)	2	0.096	0.031	0.134	0.048	0.072	0.399	0.532	0	0.0679937
Sel I (G) - Sel II (Y)	0	0.084	0.008	0.042	0	0.935	0.035	0.063	0.262	0.117118
Sel I (G) - Sel II (Y)	-2	0.018	0	0.056	0.02	0	0.036	0.055	0	0.0612663
Sel I (G) - Sel II (Y)	-1	0.035	0.002	0.051	0.026	0	0.052	0.076	0	0.0666997
Sel I (G) - Sel II (Y)	-0.5	0.031	0	0.051	0.03	0	0.057	0.071	0	0.0796521
Sel I (G) - Sel II (Y)	0.5	0.022	0	0.029	0.038	0	0.044	0.068	0	0.0863578
Sel I (G) - Sel II (Y)	1	0.024	0	0.052	0.02	0	0.05	0.067	0	0.0738699
Sel I (G) - Sel II (Y)	2	0.027	0	0.051	0.029	0	0.039	0.063	0	0.0681369
Sel I (G) - Sel II (G)	0	0.084	0.008	0.042	0	0.935	0.035	0.063	0.262	0.117118
Sel I (G) - Sel II (G)	-2	0.359	0.021	0.541	0.02	0.001	0.681	0.718	0.003	0.0615399
Sel I (G) - Sel II (G)	-1	0.321	0.018	0.529	0.017	0	0.643	0.688	0.002	0.0666109
Sel I (G) - Sel II (G)	-0.5	0.187	0.017	0.377	0.038	0	0.462	0.521	0	0.0794335
Sel I (G) - Sel II (G)	0.5	0.258	0.018	0.481	0.034	0	0.541	0.595	0	0.0866215
Sel I (G) - Sel II (G)	1	0.37	0.027	0.61	0.021	0	0.73	0.738	0	0.0733208
Sel I (G) - Sel II (G)	2	0.427	0.048	0.626	0.018	0	0.746	0.767	0.005	0.0678952
Sel I (G) - Sel II (X+Y)	0	0.084	0.008	0.042	0	0.935	0.035	0.063	0.262	0.117118
Sel I (G) - Sel II (X+Y)	-2	0.991	0.364	0.863	0.014	0	1	1	0.011	0.0614392
Sel I (G) - Sel II (X+Y)	-1	0.685	0.237	0.58	0.004	0	0.963	0.987	0	0.0667849
Sel I (G) - Sel II (X+Y)	-0.5	0.048	0.017	0.099	0.024	0.107	0.248	0.466	0.007	0.0799411
Sel I (G) - Sel II (X+Y)	0.5	0.052	0.019	0.11	0.032	0.118	0.287	0.491	0.001	0.0866579
Sel I (G) - Sel II (X+Y)	1	0.715	0.252	0.619	0.005	0	0.98	0.989	0	0.0733428
Sel I (G) - Sel II (X+Y)	2	0.99	0.354	0.889	0.007	0	1	1	0.011	0.0678788
Sel I (G) - Sel II (G+X)	0	0.084	0.008	0.042	0	0.935	0.035	0.063	0.262	0.117118
Sel I (G) - Sel II (G+X)	-2	0.735	0.173	0.318	0.023	0.004	0.974	0.995	0	0.0610245
Sel I (G) - Sel II (G+X)	-1	0.634	0.214	0.378	0.031	0.004	0.984	0.996	0	0.0664008
Sel I (G) - Sel II (G+X)	-0.5	0.339	0.16	0.411	0.043	0.073	0.957	0.981	0	0.079898
Sel I (G) - Sel II (G+X)	0.5	0.476	0.191	0.524	0.058	0.04	0.986	0.996	0	0.0864114
Sel I (G) - Sel II (G+X)	1	0.718	0.241	0.405	0.014	0.004	0.986	0.998	0	0.0734166
Sel I (G) - Sel II (G+X)	2	0.756	0.213	0.307	0.015	0.002	0.982	0.996	0	0.0679408
Sel I (G) - Sel II (G+Y)	0	0.084	0.008	0.042	0	0.935	0.035	0.063	0.262	0.117118
Sel I (G) - Sel II (G+Y)	-2	1	0.189	0.987	0.083	0.593	1	1	0.765	0.0613723
Sel I (G) - Sel II (G+Y)	-1	1	0.214	0.989	0.086	0.364	1	1	0.695	0.0665649
Sel I (G) - Sel II (G+Y)	-0.5	1	0.228	0.998	0.066	0.011	1	1	0.202	0.0799805
Sel I (G) - Sel II (G+Y)	0.5	1	0.237	0.999	0.061	0.006	1	1	0.154	0.0865723
Sel I (G) - Sel II (G+Y)	1	1	0.228	0.991	0.086	0.368	1	1	0.737	0.0734647
Sel I (G) - Sel II (G+Y)	2	1	0.252	0.985	0.073	0.488	1	1	0.75	0.0680771
Sel I (G) - Sel II (G+X+Y)	0	0.084	0.008	0.042	0	0.935	0.035	0.063	0.262	0.117118
Sel I (G) - Sel II (G+X+Y)	-2	1	0.235	0.976	0.076	0.533	1	1	0.71	0.0612924
Sel I (G) - Sel II (G+X+Y)	-1	1	0.231	0.992	0.058	0.555	1	1	0.807	0.0666817
Sel I (G) - Sel II (G+X+Y)	-0.5	1	0.193	0.989	0.043	0.211	1	1	0.502	0.0796673
Sel I (G) - Sel II (G+X+Y)	0.5	1	0.205	0.997	0.027	0.141	1	1	0.454	0.0867738
Sel I (G) - Sel II (G+X+Y)	1	1	0.213	0.982	0.048	0.386	1	1	0.607	0.0737344
Sel I (G) - Sel II (G+X+Y)	2	1	0.228	0.964	0.073	0.426	1	1	0.599	0.0680154
Sel I (X+Y) - Sel II (X)	0	0.084	0.008	0.042	0	0.935	0.035	0.063	0.262	0.117118
Sel I (X+Y) - Sel II (X)	-2	0.608	0.053	0.41	0.053	0.196	0.691	0.63	0.014	0.0884662
Sel I (X+Y) - Sel II (X)	-1	0.065	0.008	0.067	0.038	0	0.185	0.225	0	0.0942862
Sel I (X+Y) - Sel II (X)	-0.5	0.039	0.006	0.03	0.109	0.005	0.08	0.088	0	0.105635
Sel I (X+Y) - Sel II (X)	0.5	0.028	0.006	0.017	0.122	0.004	0.077	0.084	0.002	0.108098
Sel I (X+Y) - Sel II (X)	1	0.136	0.015	0.093	0.047	0	0.243	0.257	0	0.0966133
Sel I (X+Y) - Sel II (X)	2	0.524	0.037	0.414	0.053	0.023	0.671	0.642	0.002	0.0919853
Sel I (X+Y) - Sel II (Y)	0	0.084	0.008	0.042	0	0.935	0.035	0.063	0.262	0.117118
Sel I (X+Y) - Sel II (Y)	-2	0.062	0.006	0.052	0.186	0.041	0.078	0.094	0	0.0928156
Sel I (X+Y) - Sel II (Y)	-1	0.024	0.002	0.051	0.013	0	0.117	0.105	0	0.0976586
Sel I (X+Y) - Sel II (Y)	-0.5	0.077	0.009	0.066	0.139	0.001	0.154	0.126	0	0.107
Sel I (X+Y) - Sel II (Y)	0.5	0.067	0.014	0.049	0.158	0	0.128	0.107	0.002	0.109223
Sel I (X+Y) - Sel II (Y)	1	0.033	0.006	0.049	0.012	0	0.096	0.101	0	0.0995999
Sel I (X+Y) - Sel II (Y)	2	0.06	0.005	0.039	0.154	0.046	0.079	0.085	0	0.0959713
Sel I (X+Y) - Sel II (G)	0	0.084	0.008	0.042	0	0.935	0.035	0.063	0.262	0.117118
Sel I (X+Y) - Sel II (G)	-2	0.931	0.23	0.881	0.011	1	0.968	0.871	0.956	0.0998881
Sel I (X+Y) - Sel II (G)	-1	0.754	0.064	0.674	0.038	0.204	0.829	0.725	0.16	0.102623
Sel I (X+Y) - Sel II (G)	-0.5	0.308	0.018	0.232	0.29	0	0.473	0.398	0	0.109036
Sel I (X+Y) - Sel II (G)	0.5	0.398	0.021	0.255	0.328	0	0.496	0.458	0.001	0.111128
Sel I (X+Y) - Sel II (G)	1	0.818	0.095	0.744	0.026	0.39	0.897	0.802	0.258	0.104466
Sel I (X+Y) - Sel II (G)	2	0.975	0.279	0.922	0.03	1	0.984	0.913	0.992	0.102559
Sel I (X+Y) - Sel II (X+Y)	0	0.084	0.008	0.042	0	0.935	0.035	0.063	0.262	0.117118
Sel I (X+Y) - Sel II (X+Y)	-2	1	0.314	1	0.616	0.905	1	1	0.99	0.0813207
Sel I (X+Y) - Sel II (X+Y)	-1	0.985	0.382	0.994	0.679	0	0.998	0.999	0.001	0.0885625
Sel I (X+Y) - Sel II (X+Y)	-0.5	0.12	0.152	0.318	0.006	0.157	0.391	0.606	0.003	0.103051
Sel I (X+Y) - Sel II (X+Y)	0.5	0.14	0.175	0.346	0.005	0.27	0.423	0.652	0.002	0.105534
Sel I (X+Y) - Sel II (X+Y)	1	0.979	0.41	0.989	0.666	0	0.996	0.998	0	0.0916662
Sel I (X+Y) - Sel II (X+Y)	2	1	0.341	1	0.585	0.961	1	1	0.999	0.0830252
Sel I (X+Y) - Sel II (G+X)	0	0.084	0.008	0.042	0	0.935	0.035	0.063	0.262	0.117118
Sel I (X+Y) - Sel II (G+X)	-2	0.994	0.257	0.978	0.387	1	0.999	0.974	1	0.102884
Sel I (X+Y) - Sel II (G+X)	-1	0.971	0.184	0.948	0.136	0.732	0.983	0.963	0.973	0.104899
Sel I (X+Y) - Sel II (G+X)	-0.5	0.817	0.185	0.822	0.478	0.001	0.889	0.848	0.376	0.110935
Sel I (X+Y) - Sel II (G+X)	0.5	0.86	0.201	0.866	0.494	0	0.928	0.892	0.427	0.112563
Sel I (X+Y) - Sel II (G+X)	1	0.977	0.162	0.968	0.147	0.703	0.985	0.967	0.967	0.107371
Sel I (X+Y) - Sel II (G+X)	2	0.994	0.274	0.97	0.535	1	0.994	0.972	1	0.10596
Sel I (X+Y) - Sel II (G+Y)	0	0.084	0.008	0.042	0	0.935	0.035	0.063	0.262	0.117118
Sel I (X+Y) - Sel II (G+Y)	-2	1	0.502	1	0.858	1	1	1	1	0.0879723
Sel I (X+Y) - Sel II (G+Y)	-1	1	0.76	1	0.084	1	1	1	1	0.0936406
Sel I (X+Y) - Sel II (G+Y)	-0.5	1	0.598	1	0.026	0.001	1	1	0.898	0.105121
Sel I (X+Y) - Sel II (G+Y)	0.5	1	0.585	1	0.025	0	1	1	0.895	0.107237
Sel I (X+Y) - Sel II (G+Y)	1	1	0.752	1	0.098	1	1	1	1	0.0962654
Sel I (X+Y) - Sel II (G+Y)	2	1	0.524	1	0.852	1	1	1	1	0.0917565
Sel I (X+Y) - Sel II (G+X+Y)	0	0.084	0.008	0.042	0	0.935	0.035	0.063	0.262	0.117118
Sel I (X+Y) - Sel II (G+X+Y)	-2	1	0.534	1	0.414	1	1	1	1	0.0864933
Sel I (X+Y) - Sel II (G+X+Y)	-1	1	0.608	1	0.479	1	1	1	1	0.0945731
Sel I (X+Y) - Sel II (G+X+Y)	-0.5	1	0.666	1	0.206	0.312	1	1	1	0.106441
Sel I (X+Y) - Sel II (G+X+Y)	0.5	1	0.694	1	0.203	0.113	1	1	1	0.108313
Sel I (X+Y) - Sel II (G+X+Y)	1	1	0.577	1	0.503	1	1	1	1	0.0968084
Sel I (X+Y) - Sel II (G+X+Y)	2	1	0.538	1	0.417	1	1	1	1	0.0895803
Sel I (G+X) - Sel II (X)	0	0.084	0.008	0.042	0	0.935	0.035	0.063	0.262	0.117118
Sel I (G+X) - Sel II (X)	-2	0.038	0.005	0.134	0.021	0	0.151	0.158	0.001	0.025053
Sel I (G+X) - Sel II (X)	-1	0.03	0.001	0.088	0.033	0	0.085	0.088	0	0.0256581
Sel I (G+X) - Sel II (X)	-0.5	0.041	0.001	0.061	0.044	0.002	0.061	0.065	0.006	0.0381479
Sel I (G+X) - Sel II (X)	0.5	0.047	0	0.059	0.048	0.003	0.05	0.066	0.01	0.0399565
Sel I (G+X) - Sel II (X)	1	0.026	0.006	0.121	0.019	0	0.107	0.108	0	0.0287814
Sel I (G+X) - Sel II (X)	2	0.039	0.002	0.154	0.02	0	0.188	0.19	0	0.0280418
Sel I (G+X) - Sel II (Y)	0	0.084	0.008	0.042	0	0.935	0.035	0.063	0.262	0.117118
Sel I (G+X) - Sel II (Y)	-2	0.057	0.005	0.072	0.017	0.006	0.094	0.11	0.003	0.0251783
Sel I (G+X) - Sel II (Y)	-1	0.032	0.002	0.072	0.035	0	0.063	0.077	0	0.0255341
Sel I (G+X) - Sel II (Y)	-0.5	0.071	0.004	0.059	0.155	0.031	0.039	0.056	0.029	0.0383344
Sel I (G+X) - Sel II (Y)	0.5	0.069	0.001	0.058	0.159	0.008	0.042	0.064	0.014	0.0403639
Sel I (G+X) - Sel II (Y)	1	0.021	0.001	0.077	0.033	0	0.07	0.085	0	0.0287033
Sel I (G+X) - Sel II (Y)	2	0.027	0.002	0.059	0.016	0.001	0.06	0.081	0	0.0280249
Sel I (G+X) - Sel II (G)	0	0.084	0.008	0.042	0	0.935	0.035	0.063	0.262	0.117118
Sel I (G+X) - Sel II (G)	-2	0.073	0.001	0.032	0.025	0	0.069	0.047	0.008	0.025288
Sel I (G+X) - Sel II (G)	-1	0.049	0.003	0.027	0.006	0	0.048	0.062	0.004	0.0254675
Sel I (G+X) - Sel II (G)	-0.5	0.027	0.007	0.036	0.019	0	0.057	0.094	0	0.0382474
Sel I (G+X) - Sel II (G)	0.5	0.031	0.004	0.026	0.027	0	0.056	0.102	0.001	0.0401471
Sel I (G+X) - Sel II (G)	1	0.042	0.002	0.021	0.016	0	0.058	0.073	0.001	0.028817
Sel I (G+X) - Sel II (G)	2	0.061	0.004	0.02	0.018	0	0.071	0.068	0.003	0.0278989
Sel I (G+X) - Sel II (X+Y)	0	0.084	0.008	0.042	0	0.935	0.035	0.063	0.262	0.117118
Sel I (G+X) - Sel II (X+Y)	-2	0.562	0.016	0.279	0.046	0.369	0.759	0.485	0.151	0.0254047
Sel I (G+X) - Sel II (X+Y)	-1	0.634	0.053	0.499	0.033	0.147	0.779	0.756	0.037	0.0254232
Sel I (G+X) - Sel II (X+Y)	-0.5	0.178	0.009	0.278	0.039	0.001	0.41	0.454	0	0.0380504
Sel I (G+X) - Sel II (X+Y)	0.5	0.194	0.009	0.282	0.06	0	0.433	0.467	0	0.0401857
Sel I (G+X) - Sel II (X+Y)	1	0.71	0.054	0.538	0.029	0.164	0.856	0.797	0.034	0.0287954
Sel I (G+X) - Sel II (X+Y)	2	0.834	0.052	0.553	0.061	0.449	0.921	0.736	0.214	0.0280507
Sel I (G+X) - Sel II (G+X)	0	0.084	0.008	0.042	0	0.935	0.035	0.063	0.262	0.117118
Sel I (G+X) - Sel II (G+X)	-2	0.278	0.015	0.018	0.021	0	0.318	0.233	0	0.0252985
Sel I (G+X) - Sel II (G+X)	-1	0.123	0.004	0.002	0.028	0	0.11	0.096	0.001	0.0254414
Sel I (G+X) - Sel II (G+X)	-0.5	0.174	0.041	0.054	0.014	0.01	0.465	0.609	0.004	0.038284
Sel I (G+X) - Sel II (G+X)	0.5	0.209	0.064	0.04	0.011	0.002	0.458	0.62	0	0.0401935
Sel I (G+X) - Sel II (G+X)	1	0.112	0.005	0.001	0.014	0	0.124	0.122	0.001	0.0287858
Sel I (G+X) - Sel II (G+X)	2	0.208	0.004	0.005	0.033	0	0.212	0.135	0.001	0.0279298
Sel I (G+X) - Sel II (G+Y)	0	0.084	0.008	0.042	0	0.935	0.035	0.063	0.262	0.117118
Sel I (G+X) - Sel II (G+Y)	-2	0.987	0.141	0.452	0.112	0.317	0.997	0.871	0.235	0.0252104
Sel I (G+X) - Sel II (G+Y)	-1	0.811	0.039	0.074	0.071	0.169	0.9	0.751	0.062	0.0255226
Sel I (G+X) - Sel II (G+Y)	-0.5	0.727	0.19	0	0.026	0.099	0.731	0.944	0.002	0.0383305
Sel I (G+X) - Sel II (G+Y)	0.5	0.636	0.191	0	0.04	0.19	0.611	0.918	0.012	0.0401625
Sel I (G+X) - Sel II (G+Y)	1	0.802	0.023	0.08	0.053	0.162	0.923	0.714	0.064	0.0287227
Sel I (G+X) - Sel II (G+Y)	2	0.948	0.088	0.284	0.085	0.266	0.982	0.804	0.129	0.0280865
Sel I (G+X) - Sel II (G+X+Y)	0	0.084	0.008	0.042	0	0.935	0.035	0.063	0.262	0.117118
Sel I (G+X) - Sel II (G+X+Y)	-2	0.526	0.017	0	0.057	0.001	0.59	0.776	0	0.0252138
Sel I (G+X) - Sel II (G+X+Y)	-1	0.881	0.131	0.009	0.03	0	0.922	0.956	0	0.0255651
Sel I (G+X) - Sel II (G+X+Y)	-0.5	0.999	0.285	0.682	0.035	0	1	1	0.012	0.0382667
Sel I (G+X) - Sel II (G+X+Y)	0.5	1	0.257	0.698	0.023	0	1	1	0.006	0.0400386
Sel I (G+X) - Sel II (G+X+Y)	1	0.924	0.156	0.012	0.035	0	0.949	0.968	0	0.028619
Sel I (G+X) - Sel II (G+X+Y)	2	0.715	0.069	0.001	0.036	0	0.784	0.89	0	0.0278373
Sel I (G+Y) - Sel II (X)	0	0.084	0.008	0.042	0	0.935	0.035	0.063	0.262	0.117118
Sel I (G+Y) - Sel II (X)	-2	0.137	0.048	0.28	0.073	0	0.437	0.58	0	0.0498991
Sel I (G+Y) - Sel II (X)	-1	0.024	0.008	0.073	0.182	0	0.104	0.177	0.001	0.0557418
Sel I (G+Y) - Sel II (X)	-0.5	0.066	0.004	0.048	0.328	0.144	0.066	0.078	0.045	0.0678552
Sel I (G+Y) - Sel II (X)	0.5	0.066	0.001	0.041	0.352	0.135	0.052	0.066	0.057	0.0755082
Sel I (G+Y) - Sel II (X)	1	0.03	0.015	0.092	0.174	0	0.121	0.203	0	0.0601569
Sel I (G+Y) - Sel II (X)	2	0.121	0.062	0.279	0.081	0	0.45	0.575	0	0.055884
Sel I (G+Y) - Sel II (Y)	0	0.084	0.008	0.042	0	0.935	0.035	0.063	0.262	0.117118
Sel I (G+Y) - Sel II (Y)	-2	0.105	0.004	0.107	0.028	0.225	0.118	0.12	0.051	0.04849
Sel I (G+Y) - Sel II (Y)	-1	0.159	0.004	0.113	0.038	0.421	0.14	0.12	0.104	0.0544993
Sel I (G+Y) - Sel II (Y)	-0.5	0.222	0.004	0.104	0.034	0.844	0.173	0.139	0.264	0.0670482
Sel I (G+Y) - Sel II (Y)	0.5	0.233	0.004	0.126	0.033	0.89	0.179	0.148	0.237	0.0751728
Sel I (G+Y) - Sel II (Y)	1	0.176	0.006	0.124	0.04	0.451	0.148	0.134	0.085	0.0593482
Sel I (G+Y) - Sel II (Y)	2	0.142	0.006	0.117	0.033	0.298	0.117	0.132	0.052	0.0551717
Sel I (G+Y) - Sel II (G)	0	0.084	0.008	0.042	0	0.935	0.035	0.063	0.262	0.117118
Sel I (G+Y) - Sel II (G)	-2	0.169	0.007	0.192	0.019	0	0.312	0.253	0.001	0.0496755
Sel I (G+Y) - Sel II (G)	-1	0.145	0.004	0.21	0.02	0	0.318	0.266	0.002	0.0555525
Sel I (G+Y) - Sel II (G)	-0.5	0.109	0.01	0.12	0.008	0	0.266	0.214	0	0.0705787
Sel I (G+Y) - Sel II (G)	0.5	0.119	0.012	0.15	0.008	0	0.277	0.229	0	0.0749597
Sel I (G+Y) - Sel II (G)	1	0.147	0.012	0.167	0.013	0	0.269	0.226	0	0.0604194
Sel I (G+Y) - Sel II (G)	2	0.176	0.014	0.195	0.017	0	0.293	0.253	0.001	0.0558747
Sel I (G+Y) - Sel II (X+Y)	0	0.084	0.008	0.042	0	0.935	0.035	0.063	0.262	0.117118
Sel I (G+Y) - Sel II (X+Y)	-2	0.984	0.257	0.928	0.009	0	0.999	1	0	0.0477791
Sel I (G+Y) - Sel II (X+Y)	-1	0.706	0.139	0.865	0.035	0.024	0.986	0.996	0	0.0530232
Sel I (G+Y) - Sel II (X+Y)	-0.5	0.045	0.03	0.337	0.078	0.808	0.478	0.593	0.149	0.0659317
Sel I (G+Y) - Sel II (X+Y)	0.5	0.04	0.024	0.38	0.089	0.887	0.462	0.583	0.175	0.0752841
Sel I (G+Y) - Sel II (X+Y)	1	0.6	0.152	0.852	0.04	0.061	0.984	0.995	0	0.0598371
Sel I (G+Y) - Sel II (X+Y)	2	0.987	0.305	0.941	0.016	0	1	1	0	0.0558313
Sel I (G+Y) - Sel II (G+X)	0	0.084	0.008	0.042	0	0.935	0.035	0.063	0.262	0.117118
Sel I (G+Y) - Sel II (G+X)	-2	0.98	0.144	0.643	0.041	0	0.997	0.998	0	0.0495706
Sel I (G+Y) - Sel II (G+X)	-1	0.959	0.114	0.67	0.041	0	0.999	1	0	0.0551404
Sel I (G+Y) - Sel II (G+X)	-0.5	0.805	0.086	0.786	0.018	0	0.993	0.998	0	0.0676536
Sel I (G+Y) - Sel II (G+X)	0.5	0.911	0.11	0.841	0.029	0	1	1	0	0.0753649
Sel I (G+Y) - Sel II (G+X)	1	0.979	0.137	0.684	0.04	0	0.996	0.998	0	0.0600357
Sel I (G+Y) - Sel II (G+X)	2	0.986	0.14	0.675	0.042	0	1	1	0	0.0557784
Sel I (G+Y) - Sel II (G+Y)	0	0.084	0.008	0.042	0	0.935	0.035	0.063	0.262	0.117118
Sel I (G+Y) - Sel II (G+Y)	-2	1	0.212	0.955	0.218	0.77	1	1	0.754	0.0491289
Sel I (G+Y) - Sel II (G+Y)	-1	1	0.206	0.964	0.099	0.689	1	1	0.715	0.0549872
Sel I (G+Y) - Sel II (G+Y)	-0.5	0.996	0.183	0.963	0.017	0.212	1	1	0.343	0.070329
Sel I (G+Y) - Sel II (G+Y)	0.5	0.999	0.19	0.965	0.017	0.264	1	1	0.358	0.0745712
Sel I (G+Y) - Sel II (G+Y)	1	1	0.211	0.954	0.094	0.695	1	1	0.682	0.0607245
Sel I (G+Y) - Sel II (G+Y)	2	1	0.238	0.919	0.165	0.679	1	1	0.652	0.0565568
Sel I (G+Y) - Sel II (G+X+Y)	0	0.084	0.008	0.042	0	0.935	0.035	0.063	0.262	0.117118
Sel I (G+Y) - Sel II (G+X+Y)	-2	1	0.249	0.994	0.429	0.136	1	1	0.645	0.0483003
Sel I (G+Y) - Sel II (G+X+Y)	-1	1	0.242	0.991	0.4	0.079	1	1	0.638	0.0522712
Sel I (G+Y) - Sel II (G+X+Y)	-0.5	1	0.299	0.999	0.113	0.001	1	1	0.495	0.0683638
Sel I (G+Y) - Sel II (G+X+Y)	0.5	1	0.284	0.999	0.122	0	1	1	0.343	0.0751014
Sel I (G+Y) - Sel II (G+X+Y)	1	1	0.261	0.998	0.388	0.042	1	1	0.749	0.0621175
Sel I (G+Y) - Sel II (G+X+Y)	2	1	0.26	0.993	0.459	0.069	1	1	0.657	0.0562428
Sel I (G+X+Y) - Sel II (X)	0	0.084	0.008	0.042	0	0.935	0.035	0.063	0.262	0.117118
Sel I (G+X+Y) - Sel II (X)	-2	0.164	0.002	0.047	0.103	0.003	0.112	0.106	0.003	0.0249171
Sel I (G+X+Y) - Sel II (X)	-1	0.054	0.002	0.054	0.066	0	0.063	0.075	0	0.0248563
Sel I (G+X+Y) - Sel II (X)	-0.5	0.036	0.003	0.052	0.024	0.024	0.049	0.076	0	0.0320406
Sel I (G+X+Y) - Sel II (X)	0.5	0.046	0.002	0.048	0.042	0.089	0.047	0.072	0.003	0.0399163
Sel I (G+X+Y) - Sel II (X)	1	0.052	0.004	0.046	0.04	0	0.056	0.081	0	0.0282221
Sel I (G+X+Y) - Sel II (X)	2	0.141	0.004	0.059	0.107	0.001	0.116	0.109	0	0.0279571
Sel I (G+X+Y) - Sel II (Y)	0	0.084	0.008	0.042	0	0.935	0.035	0.063	0.262	0.117118
Sel I (G+X+Y) - Sel II (Y)	-2	0.271	0.006	0.149	0.202	0.239	0.287	0.198	0.157	0.0268707
Sel I (G+X+Y) - Sel II (Y)	-1	0.187	0.01	0.113	0.085	0.041	0.254	0.189	0.022	0.0265647
Sel I (G+X+Y) - Sel II (Y)	-0.5	0.051	0.006	0.068	0.015	0	0.153	0.136	0	0.0341414
Sel I (G+X+Y) - Sel II (Y)	0.5	0.039	0.003	0.062	0.028	0	0.132	0.129	0	0.0406215
Sel I (G+X+Y) - Sel II (Y)	1	0.195	0.011	0.109	0.088	0.026	0.253	0.195	0.017	0.0297058
Sel I (G+X+Y) - Sel II (Y)	2	0.226	0.011	0.12	0.143	0.091	0.245	0.181	0.063	0.0296412
Sel I (G+X+Y) - Sel II (G)	0	0.084	0.008	0.042	0	0.935	0.035	0.063	0.262	0.117118
Sel I (G+X+Y) - Sel II (G)	-2	0.094	0.006	0.03	0.076	0	0.09	0.075	0.001	0.0250738
Sel I (G+X+Y) - Sel II (G)	-1	0.133	0.006	0.097	0.033	0.001	0.169	0.131	0	0.0243646
Sel I (G+X+Y) - Sel II (G)	-0.5	0.119	0.013	0.389	0.051	0.014	0.354	0.399	0	0.0337095
Sel I (G+X+Y) - Sel II (G)	0.5	0.151	0.017	0.493	0.054	0.016	0.443	0.49	0	0.0381905
Sel I (G+X+Y) - Sel II (G)	1	0.171	0.015	0.222	0.011	0.001	0.251	0.238	0	0.0286378
Sel I (G+X+Y) - Sel II (G)	2	0.146	0.011	0.086	0.039	0.001	0.136	0.117	0	0.0274255
Sel I (G+X+Y) - Sel II (X+Y)	0	0.084	0.008	0.042	0	0.935	0.035	0.063	0.262	0.117118
Sel I (G+X+Y) - Sel II (X+Y)	-2	0.913	0.055	0.427	0.35	0.601	0.84	0.516	0.594	0.0262668
Sel I (G+X+Y) - Sel II (X+Y)	-1	0.776	0.067	0.305	0.224	0.18	0.668	0.573	0.197	0.0262533
Sel I (G+X+Y) - Sel II (X+Y)	-0.5	0.133	0.012	0.094	0.014	0	0.235	0.309	0	0.0333331
Sel I (G+X+Y) - Sel II (X+Y)	0.5	0.139	0.018	0.122	0.01	0	0.279	0.363	0	0.0406215
Sel I (G+X+Y) - Sel II (X+Y)	1	0.809	0.091	0.365	0.2	0.073	0.726	0.68	0.119	0.029462
Sel I (G+X+Y) - Sel II (X+Y)	2	0.973	0.102	0.675	0.357	0.562	0.928	0.7	0.67	0.0292006
Sel I (G+X+Y) - Sel II (G+X)	0	0.084	0.008	0.042	0	0.935	0.035	0.063	0.262	0.117118
Sel I (G+X+Y) - Sel II (G+X)	-2	0.06	0.001	0.031	0.056	0.001	0.069	0.068	0	0.0256436
Sel I (G+X+Y) - Sel II (G+X)	-1	0.072	0.003	0.056	0.06	0	0.115	0.112	0.001	0.0250588
Sel I (G+X+Y) - Sel II (G+X)	-0.5	0.116	0.01	0.161	0.013	0	0.241	0.288	0	0.0352857
Sel I (G+X+Y) - Sel II (G+X)	0.5	0.122	0.017	0.22	0.014	0.001	0.288	0.326	0	0.0381115
Sel I (G+X+Y) - Sel II (G+X)	1	0.075	0.005	0.06	0.041	0	0.125	0.126	0	0.0285389
Sel I (G+X+Y) - Sel II (G+X)	2	0.062	0.003	0.035	0.071	0	0.075	0.092	0.001	0.0280714
Sel I (G+X+Y) - Sel II (G+Y)	0	0.084	0.008	0.042	0	0.935	0.035	0.063	0.262	0.117118
Sel I (G+X+Y) - Sel II (G+Y)	-2	0.554	0.018	0.001	0.154	0.075	0.615	0.696	0.003	0.0267367
Sel I (G+X+Y) - Sel II (G+Y)	-1	0.684	0.025	0.017	0.2	0.137	0.7	0.68	0.013	0.0263164
Sel I (G+X+Y) - Sel II (G+Y)	-0.5	0.896	0.093	0.13	0.091	0.048	0.899	0.912	0.012	0.0334401
Sel I (G+X+Y) - Sel II (G+Y)	0.5	0.941	0.142	0.154	0.059	0.014	0.968	0.966	0.007	0.0408764
Sel I (G+X+Y) - Sel II (G+Y)	1	0.825	0.036	0.018	0.255	0.122	0.828	0.757	0.012	0.0299135
Sel I (G+X+Y) - Sel II (G+Y)	2	0.608	0.024	0.004	0.184	0.093	0.676	0.693	0.004	0.0295556
Sel I (G+X+Y) - Sel II (G+X+Y)	0	0.084	0.008	0.042	0	0.935	0.035	0.063	0.262	0.117118
Sel I (G+X+Y) - Sel II (G+X+Y)	-2	0.613	0.047	0.003	0.143	0.141	0.598	0.791	0.014	0.0266496
Sel I (G+X+Y) - Sel II (G+X+Y)	-1	0.866	0.036	0.041	0.173	0.293	0.852	0.738	0.093	0.0268069
Sel I (G+X+Y) - Sel II (G+X+Y)	-0.5	0.994	0.16	0.602	0.189	0.277	0.985	0.968	0.327	0.0347583
Sel I (G+X+Y) - Sel II (G+X+Y)	0.5	0.993	0.186	0.644	0.167	0.175	0.988	0.98	0.282	0.0400022
Sel I (G+X+Y) - Sel II (G+X+Y)	1	0.834	0.021	0.02	0.144	0.204	0.803	0.703	0.037	0.0296337
Sel I (G+X+Y) - Sel II (G+X+Y)	2	0.648	0.051	0.001	0.108	0.117	0.627	0.748	0.013	0.0297758

## Sheet: Fig D in S7 Text Estimation
Selection_mechanism	Selection_effect	Weighted.Median	MBE	MR-Robust	MR-Egger	MR-IVW	MR-Lasso	Contamination.Mixture	MR-RAPS	R2
Sel I (X) - Sel II (X)	0	0.0235822	-0.0348618	-0.0197282	0.0292478	0.368353	-0.00853076	-0.0217606	0.194883	0.117564
	-2	-0.102763	-0.142884	-0.123312	-0.0436017	0.0271067	-0.141593	-0.144751	0.00399795	0.0688965
	-1	-0.0289583	-0.0749693	-0.0416529	0.00411532	0.0680419	-0.0577968	-0.0586643	0.0523503	0.0930964
	-0.5	0.00974911	-0.0122367	-0.000354099	0.0241161	0.0911047	-0.014844	-0.0160362	0.0796895	0.1087
	0.5	0.00687046	-0.0426247	-0.00385335	0.0233246	0.0893636	-0.0175604	-0.0181611	0.0762011	0.111105
	1	-0.023091	-0.0748409	-0.038715	0.0448199	0.0721293	-0.0532718	-0.0546322	0.0569151	0.0961077
	2	-0.0981285	-0.145012	-0.12179	-0.0371935	0.0316365	-0.138799	-0.138855	0.00504647	0.0742881
Sel I (X) - Sel II (Y)	0	0.0235822	-0.0348618	-0.0197282	0.0292478	0.368353	-0.00853076	-0.0217606	0.194883	0.117564
	-2	0.0818068	-0.0112696	0.0628324	0.292221	0.335909	0.0484558	0.00879645	0.256319	0.0689962
	-1	0.0808037	-0.0237815	0.0548079	0.349877	0.374519	0.0423147	0.00377507	0.263741	0.0932191
	-0.5	0.0844654	-0.00980317	0.054551	0.372701	0.398011	0.0403631	0.00617333	0.270955	0.108573
	0.5	0.0866431	-0.0103845	0.0539861	0.372529	0.415839	0.0418092	0.00566426	0.268278	0.111545
	1	0.0923827	-0.0184549	0.0563819	0.353486	0.408807	0.0465009	0.00666814	0.264677	0.0963261
	2	0.0972376	-0.019942	0.0635582	0.333611	0.403804	0.052481	0.0103309	0.27101	0.0743323
Sel I (X) - Sel II (G)	0	0.0235822	-0.0348618	-0.0197282	0.0292478	0.368353	-0.00853076	-0.0217606	0.194883	0.117564
Sel I (X) - Sel II (G)	-2	-0.141555	-0.224003	-0.208037	0.413709	0.23388	-0.24602	-0.25629	0.0309467	0.0687688
Sel I (X) - Sel II (G)	-1	-0.13163	-0.193511	-0.180063	0.306361	0.144978	-0.20573	-0.21297	-0.0048586	0.0933988
Sel I (X) - Sel II (G)	-0.5	-0.0836301	-0.141805	-0.122879	0.253805	0.158242	-0.140278	-0.147995	0.0317135	0.108508
Sel I (X) - Sel II (G)	0.5	-0.0926027	-0.13941	-0.134608	0.258324	0.150227	-0.149352	-0.156562	0.0215064	0.111755
Sel I (X) - Sel II (G)	1	-0.138948	-0.194473	-0.189294	0.30044	0.141552	-0.210783	-0.217723	-0.0112443	0.0960333
Sel I (X) - Sel II (G)	2	-0.151596	-0.238419	-0.218493	0.433053	0.219174	-0.251311	-0.259546	0.0185543	0.0744894
Sel I (X) - Sel II (X+Y)	0	0.0235822	-0.0348618	-0.0197282	0.0292478	0.368353	-0.00853076	-0.0217606	0.194883	0.117564
Sel I (X) - Sel II (X+Y)	-2	-0.360413	-0.384903	-0.389309	-0.412854	-0.111933	-0.394077	-0.403298	-0.26855	0.0690766
Sel I (X) - Sel II (X+Y)	-1	-0.193091	-0.227624	-0.214965	-0.286148	0.0156165	-0.217584	-0.225032	-0.105761	0.0930931
Sel I (X) - Sel II (X+Y)	-0.5	-0.0490952	-0.095346	-0.0678406	-0.151107	0.157477	-0.0701339	-0.0794908	0.0440962	0.108572
Sel I (X) - Sel II (X+Y)	0.5	-0.0484298	-0.094143	-0.0684244	-0.158011	0.165242	-0.0702352	-0.0784052	0.0438068	0.111437
Sel I (X) - Sel II (X+Y)	1	-0.180967	-0.217212	-0.202927	-0.263979	0.0417454	-0.204867	-0.213817	-0.0912709	0.0962238
Sel I (X) - Sel II (X+Y)	2	-0.351807	-0.383301	-0.384559	-0.398356	-0.0932754	-0.389759	-0.398543	-0.262766	0.0743529
Sel I (X) - Sel II (G+X)	0	0.0235822	-0.0348618	-0.0197282	0.0292478	0.368353	-0.00853076	-0.0217606	0.194883	0.117564
Sel I (X) - Sel II (G+X)	-2	-0.451752	-0.488888	-0.56582	-0.104394	-0.142538	-0.596121	-0.604096	-0.314513	0.0690122
Sel I (X) - Sel II (G+X)	-1	-0.342199	-0.37824	-0.428832	-0.154051	-0.113967	-0.447015	-0.451761	-0.236674	0.0932403
Sel I (X) - Sel II (G+X)	-0.5	-0.232	-0.272569	-0.301824	-0.160868	-0.0274956	-0.312308	-0.315602	-0.126443	0.108322
Sel I (X) - Sel II (G+X)	0.5	-0.252641	-0.270748	-0.322347	-0.163194	-0.0459616	-0.32719	-0.32953	-0.146757	0.111424
Sel I (X) - Sel II (G+X)	1	-0.354118	-0.418964	-0.43931	-0.161889	-0.11915	-0.451271	-0.454457	-0.243734	0.0962967
Sel I (X) - Sel II (G+X)	2	-0.43231	-0.432306	-0.547213	-0.118512	-0.125126	-0.567634	-0.573431	-0.294454	0.0744552
Sel I (X) - Sel II (G+Y)	0	0.0235822	-0.0348618	-0.0197282	0.0292478	0.368353	-0.00853076	-0.0217606	0.194883	0.117564
Sel I (X) - Sel II (G+Y)	-2	-0.814171	-0.739011	-0.913398	-0.271753	-0.751714	-0.948445	-0.958431	-0.896912	0.0689415
Sel I (X) - Sel II (G+Y)	-1	-0.601046	-0.569287	-0.678762	-0.21355	-0.551735	-0.694064	-0.695573	-0.644302	0.0930888
Sel I (X) - Sel II (G+Y)	-0.5	-0.392704	-0.384421	-0.45524	-0.163397	-0.329658	-0.452828	-0.451272	-0.400449	0.10902
Sel I (X) - Sel II (G+Y)	0.5	-0.383125	-0.364174	-0.451172	-0.165478	-0.312173	-0.443382	-0.44356	-0.392313	0.111334
Sel I (X) - Sel II (G+Y)	1	-0.546432	-0.494853	-0.628564	-0.209116	-0.476787	-0.630769	-0.634092	-0.580867	0.0961085
Sel I (X) - Sel II (G+Y)	2	-0.736833	-0.675834	-0.842005	-0.237134	-0.656226	-0.860863	-0.861135	-0.808509	0.0741489
Sel I (X) - Sel II (G+X+Y)	0	0.0235822	-0.0348618	-0.0197282	0.0292478	0.368353	-0.00853076	-0.0217606	0.194883	0.117564
Sel I (X) - Sel II (G+X+Y)	-2	-0.919352	-0.898903	-1.02945	-0.182883	-0.706699	-1.07323	-1.08246	-0.905648	0.0689323
Sel I (X) - Sel II (G+X+Y)	-1	-0.686375	-0.68526	-0.771921	-0.132062	-0.525208	-0.792043	-0.793113	-0.658682	0.0934898
Sel I (X) - Sel II (G+X+Y)	-0.5	-0.491387	-0.516923	-0.55566	-0.101469	-0.330788	-0.571874	-0.575528	-0.433182	0.10912
Sel I (X) - Sel II (G+X+Y)	0.5	-0.456638	-0.471701	-0.521347	-0.0584069	-0.276414	-0.533323	-0.535783	-0.39203	0.111397
Sel I (X) - Sel II (G+X+Y)	1	-0.657286	-0.660525	-0.745421	-0.110985	-0.471807	-0.762048	-0.764575	-0.620974	0.0962032
Sel I (X) - Sel II (G+X+Y)	2	-0.878386	-0.896014	-1.00101	-0.12355	-0.641778	-1.02814	-1.03675	-0.85804	0.0740283
Sel I (Y) - Sel II (X)	0	0.0235822	-0.0348618	-0.0197282	0.0292478	0.368353	-0.00853076	-0.0217606	0.194883	0.117564
Sel I (Y) - Sel II (X)	-2	-0.154933	-0.17902	-0.172169	-0.44248	0.097392	-0.171179	-0.177208	-0.0511502	0.104551
Sel I (Y) - Sel II (X)	-1	-0.0448294	-0.099204	-0.0761749	-0.0230636	0.294017	-0.0732919	-0.0858282	0.0965938	0.109017
Sel I (Y) - Sel II (X)	-0.5	0.0312448	-0.0418441	-0.0152945	0.363146	0.416827	-0.0110043	-0.0248367	0.194964	0.113587
Sel I (Y) - Sel II (X)	0.5	0.0320933	-0.0369132	-0.0125758	0.360476	0.420788	-0.00837179	-0.0223816	0.19579	0.115208
Sel I (Y) - Sel II (X)	1	-0.0471	-0.0966001	-0.0769564	-0.0303212	0.297059	-0.0746006	-0.0857172	0.0951614	0.110534
Sel I (Y) - Sel II (X)	2	-0.152809	-0.176098	-0.165638	-0.499678	0.092045	-0.165797	-0.171196	-0.0516378	0.10538
Sel I (Y) - Sel II (Y)	0	0.0235822	-0.0348618	-0.0197282	0.0292478	0.368353	-0.00853076	-0.0217606	0.194883	0.117564
Sel I (Y) - Sel II (Y)	-2	-0.0711548	-0.122393	-0.0587512	-0.334291	-0.0193222	-0.0735345	-0.0908573	0.0495523	0.104784
Sel I (Y) - Sel II (Y)	-1	0.00137086	-0.080267	-0.0169384	0.00192973	0.187281	-0.0220443	-0.0544275	0.201386	0.108484
Sel I (Y) - Sel II (Y)	-0.5	0.0712563	-0.0470852	0.0180169	0.500661	0.400435	0.0255923	-0.0228381	0.349294	0.113579
Sel I (Y) - Sel II (Y)	0.5	0.0787119	-0.0425915	0.0171571	0.470915	0.427676	0.0243286	-0.0244149	0.348477	0.115133
Sel I (Y) - Sel II (Y)	1	0.0106896	-0.061656	-0.0176111	-0.020793	0.235843	-0.0216963	-0.0559865	0.201143	0.110587
Sel I (Y) - Sel II (Y)	2	-0.0733876	-0.114812	-0.0671174	-0.312327	0.0110505	-0.0790736	-0.0962874	0.027456	0.105813
Sel I (Y) - Sel II (G)	0	0.0235822	-0.0348618	-0.0197282	0.0292478	0.368353	-0.00853076	-0.0217606	0.194883	0.117564
Sel I (Y) - Sel II (G)	-2	-0.189913	-0.186924	-0.223296	-0.234596	-0.096979	-0.213891	-0.212678	-0.189828	0.110662
Sel I (Y) - Sel II (G)	-1	-0.160836	-0.167579	-0.196807	-0.0879712	-0.0264963	-0.187696	-0.187805	-0.147035	0.113166
Sel I (Y) - Sel II (G)	-0.5	-0.104926	-0.126476	-0.137294	0.0185638	0.0564098	-0.129813	-0.130628	-0.075729	0.115057
Sel I (Y) - Sel II (G)	0.5	-0.111555	-0.120744	-0.144367	0.0150928	0.0492235	-0.134957	-0.13727	-0.0837434	0.116558
Sel I (Y) - Sel II (G)	1	-0.166748	-0.176895	-0.201141	-0.0983187	-0.0313831	-0.192073	-0.191827	-0.152315	0.114547
Sel I (Y) - Sel II (G)	2	-0.19576	-0.181725	-0.228779	-0.240195	-0.102262	-0.218048	-0.215408	-0.196243	0.11197
Sel I (Y) - Sel II (X+Y)	0	0.0235822	-0.0348618	-0.0197282	0.0292478	0.368353	-0.00853076	-0.0217606	0.194883	0.117564
Sel I (Y) - Sel II (X+Y)	-2	-0.333606	-0.32646	-0.330456	-0.189824	-0.377094	-0.341886	-0.339428	-0.345533	0.115365
Sel I (Y) - Sel II (X+Y)	-1	-0.218898	-0.225675	-0.220341	-0.0478296	-0.216412	-0.233156	-0.231707	-0.201833	0.115405
Sel I (Y) - Sel II (X+Y)	-0.5	-0.0913313	-0.119868	-0.0966395	-0.00781746	-0.0466855	-0.109523	-0.110168	-0.0457317	0.116239
Sel I (Y) - Sel II (X+Y)	0.5	-0.086848	-0.108802	-0.0960621	-0.0344504	-0.0372895	-0.108717	-0.108057	-0.043522	0.11719
Sel I (Y) - Sel II (X+Y)	1	-0.227991	-0.2317	-0.233904	-0.0489377	-0.220292	-0.245389	-0.244778	-0.213483	0.116104
Sel I (Y) - Sel II (X+Y)	2	-0.337499	-0.333198	-0.338397	-0.187522	-0.373243	-0.348048	-0.345984	-0.34944	0.117242
Sel I (Y) - Sel II (G+X)	0	0.0235822	-0.0348618	-0.0197282	0.0292478	0.368353	-0.00853076	-0.0217606	0.194883	0.117564
Sel I (Y) - Sel II (G+X)	-2	-0.382986	-0.368205	-0.408171	-0.596586	-0.320998	-0.415962	-0.413471	-0.372468	0.111014
Sel I (Y) - Sel II (G+X)	-1	-0.326102	-0.332326	-0.363406	-0.261828	-0.183311	-0.372815	-0.375102	-0.276076	0.112485
Sel I (Y) - Sel II (G+X)	-0.5	-0.224404	-0.256242	-0.269183	0.0130312	-0.0275626	-0.276987	-0.282013	-0.141188	0.11517
Sel I (Y) - Sel II (G+X)	0.5	-0.239253	-0.251055	-0.284129	-0.000305468	-0.0422615	-0.290559	-0.293403	-0.157159	0.11659
Sel I (Y) - Sel II (G+X)	1	-0.32662	-0.322243	-0.366603	-0.273754	-0.186526	-0.374444	-0.377275	-0.27918	0.113859
Sel I (Y) - Sel II (G+X)	2	-0.373424	-0.347067	-0.396803	-0.609413	-0.311298	-0.402754	-0.40036	-0.360856	0.111609
Sel I (Y) - Sel II (G+Y)	0	0.0235822	-0.0348618	-0.0197282	0.0292478	0.368353	-0.00853076	-0.0217606	0.194883	0.117564
Sel I (Y) - Sel II (G+Y)	-2	-0.532411	-0.503323	-0.595334	-0.274408	-0.628135	-0.570683	-0.555195	-0.622742	0.117183
Sel I (Y) - Sel II (G+Y)	-1	-0.483353	-0.447933	-0.53611	-0.303476	-0.549947	-0.5215	-0.511367	-0.554632	0.116519
Sel I (Y) - Sel II (G+Y)	-0.5	-0.352339	-0.330792	-0.387151	-0.310083	-0.380315	-0.383671	-0.37919	-0.392235	0.116883
Sel I (Y) - Sel II (G+Y)	0.5	-0.349772	-0.334193	-0.385008	-0.33366	-0.375471	-0.381606	-0.377086	-0.390199	0.117261
Sel I (Y) - Sel II (G+Y)	1	-0.448767	-0.398066	-0.498402	-0.319993	-0.509483	-0.484768	-0.47798	-0.516063	0.117285
Sel I (Y) - Sel II (G+Y)	2	-0.503314	-0.456817	-0.564344	-0.265144	-0.597044	-0.541202	-0.526524	-0.59195	0.118187
Sel I (Y) - Sel II (G+X+Y)	0	0.0235822	-0.0348618	-0.0197282	0.0292478	0.368353	-0.00853076	-0.0217606	0.194883	0.117564
Sel I (Y) - Sel II (G+X+Y)	-2	-0.654846	-0.622843	-0.685755	-0.316376	-0.676098	-0.718614	-0.717576	-0.700166	0.111122
Sel I (Y) - Sel II (G+X+Y)	-1	-0.59733	-0.599159	-0.616161	-0.351591	-0.561287	-0.670437	-0.67592	-0.604528	0.113266
Sel I (Y) - Sel II (G+X+Y)	-0.5	-0.464369	-0.478264	-0.476787	-0.335514	-0.371785	-0.536932	-0.544735	-0.426188	0.115461
Sel I (Y) - Sel II (G+X+Y)	0.5	-0.425883	-0.431521	-0.443786	-0.335099	-0.323634	-0.497558	-0.50322	-0.383803	0.116247
Sel I (Y) - Sel II (G+X+Y)	1	-0.568575	-0.558493	-0.585639	-0.365637	-0.521828	-0.63944	-0.646566	-0.568869	0.11448
Sel I (Y) - Sel II (G+X+Y)	2	-0.632901	-0.586122	-0.665351	-0.282296	-0.648013	-0.700329	-0.698931	-0.676389	0.112472
Sel I (G) - Sel II (X)	0	0.0235822	-0.0348618	-0.0197282	0.0292478	0.368353	-0.00853076	-0.0217606	0.194883	0.117564
Sel I (G) - Sel II (X)	-2	-0.0953095	-0.179691	-0.125673	0.63935	0.325486	-0.154968	-0.178678	0.189972	0.0615043
Sel I (G) - Sel II (X)	-1	0.0355115	-0.0501055	0.0150336	0.775264	0.476524	-0.0165097	-0.0432492	0.343676	0.0667888
Sel I (G) - Sel II (X)	-0.5	0.100192	0.00866407	0.0829035	0.730381	0.555254	0.0549845	0.024116	0.395685	0.0798345
Sel I (G) - Sel II (X)	0.5	0.111903	0.0264418	0.0901059	0.793001	0.572266	0.0618012	0.0308338	0.409093	0.0863576
Sel I (G) - Sel II (X)	1	0.0386584	-0.0575809	0.0138622	0.806247	0.486427	-0.017419	-0.0441644	0.342815	0.0733875
Sel I (G) - Sel II (X)	2	-0.0893459	-0.159669	-0.116409	0.656717	0.344025	-0.145571	-0.16865	0.196119	0.0677922
Sel I (G) - Sel II (Y)	0	0.0235822	-0.0348618	-0.0197282	0.0292478	0.368353	-0.00853076	-0.0217606	0.194883	0.117564
Sel I (G) - Sel II (Y)	-2	0.0120754	-0.047739	0.0185268	0.366674	0.207738	-0.0128487	-0.0315945	0.178247	0.0613184
Sel I (G) - Sel II (Y)	-1	0.082694	0.00691688	0.0814121	0.592802	0.39015	0.0450371	0.0222416	0.323156	0.066513
Sel I (G) - Sel II (Y)	-0.5	0.121728	0.023135	0.111323	0.674037	0.521152	0.0831571	0.052964	0.396061	0.0794898
Sel I (G) - Sel II (Y)	0.5	0.123778	0.0373835	0.110482	0.748599	0.543593	0.0786814	0.0482397	0.393564	0.0863312
Sel I (G) - Sel II (Y)	1	0.100046	0.0170905	0.0890674	0.687485	0.42764	0.0538216	0.0285981	0.329841	0.0734783
Sel I (G) - Sel II (Y)	2	0.0244938	-0.0245926	0.0221815	0.446797	0.251718	-0.00794995	-0.0289741	0.18919	0.0678305
Sel I (G) - Sel II (G)	0	0.0235822	-0.0348618	-0.0197282	0.0292478	0.368353	-0.00853076	-0.0217606	0.194883	0.117564
Sel I (G) - Sel II (G)	-2	-0.240908	-0.293191	-0.208926	0.467234	0.178348	-0.298965	-0.334727	-0.00577034	0.0615413
Sel I (G) - Sel II (G)	-1	-0.205617	-0.27105	-0.201727	0.518365	0.216124	-0.2786	-0.306901	0.0248879	0.0665027
Sel I (G) - Sel II (G)	-0.5	-0.114644	-0.194964	-0.143037	0.571215	0.310723	-0.189971	-0.213937	0.11535	0.0794737
Sel I (G) - Sel II (G)	0.5	-0.126963	-0.176883	-0.155562	0.599188	0.30384	-0.206807	-0.225436	0.102281	0.0867799
Sel I (G) - Sel II (G)	1	-0.214952	-0.276345	-0.205253	0.542506	0.215652	-0.288657	-0.317963	0.0212396	0.0735977
Sel I (G) - Sel II (G)	2	-0.256085	-0.349017	-0.21957	0.477878	0.174121	-0.323911	-0.356273	-0.0150279	0.0677436
Sel I (G) - Sel II (X+Y)	0	0.0235822	-0.0348618	-0.0197282	0.0292478	0.368353	-0.00853076	-0.0217606	0.194883	0.117564
Sel I (G) - Sel II (X+Y)	-2	-0.343999	-0.379494	-0.34918	0.122759	-0.0762713	-0.385137	-0.404244	-0.193771	0.0613729
Sel I (G) - Sel II (X+Y)	-1	-0.187351	-0.254759	-0.206369	0.374887	0.143842	-0.23283	-0.255013	0.0216735	0.0664726
Sel I (G) - Sel II (X+Y)	-0.5	-0.00559	-0.10633	-0.0236136	0.555973	0.391715	-0.048482	-0.0762192	0.249436	0.0794868
Sel I (G) - Sel II (X+Y)	0.5	-0.00521897	-0.105793	-0.027229	0.593185	0.410322	-0.0525816	-0.0812441	0.244751	0.0868867
Sel I (G) - Sel II (X+Y)	1	-0.200641	-0.265828	-0.222929	0.422932	0.148745	-0.250373	-0.273674	-0.0017966	0.0735755
Sel I (G) - Sel II (X+Y)	2	-0.350515	-0.404192	-0.362187	0.1811	-0.055828	-0.397833	-0.418202	-0.202062	0.067943
Sel I (G) - Sel II (G+X)	0	0.0235822	-0.0348618	-0.0197282	0.0292478	0.368353	-0.00853076	-0.0217606	0.194883	0.117564
Sel I (G) - Sel II (G+X)	-2	-0.419654	-0.449762	-0.351043	0.279506	-0.000196782	-0.493577	-0.545046	-0.205848	0.061292
Sel I (G) - Sel II (G+X)	-1	-0.367969	-0.403049	-0.332348	0.365459	0.0460376	-0.448793	-0.484095	-0.165174	0.0671466
Sel I (G) - Sel II (G+X)	-0.5	-0.240727	-0.339098	-0.258351	0.468471	0.172912	-0.327922	-0.349781	-0.0355494	0.0795622
Sel I (G) - Sel II (G+X)	0.5	-0.270842	-0.32472	-0.285417	0.474313	0.153013	-0.359802	-0.382357	-0.0643838	0.0864056
Sel I (G) - Sel II (G+X)	1	-0.38048	-0.403931	-0.339545	0.374585	0.0446488	-0.464417	-0.50245	-0.170123	0.0735996
Sel I (G) - Sel II (G+X)	2	-0.407482	-0.4405	-0.336397	0.308564	0.0197246	-0.489605	-0.538929	-0.186442	0.0680798
Sel I (G) - Sel II (G+Y)	0	0.0235822	-0.0348618	-0.0197282	0.0292478	0.368353	-0.00853076	-0.0217606	0.194883	0.117564
Sel I (G) - Sel II (G+Y)	-2	-0.704471	-0.663602	-0.624889	-0.104555	-0.336022	-0.829011	-0.893895	-0.551601	0.0610973
Sel I (G) - Sel II (G+Y)	-1	-0.644191	-0.625182	-0.598335	0.0184063	-0.291015	-0.768124	-0.822717	-0.505436	0.0665735
Sel I (G) - Sel II (G+Y)	-0.5	-0.450226	-0.49409	-0.448845	0.245111	-0.105032	-0.557749	-0.589886	-0.314293	0.0795848
Sel I (G) - Sel II (G+Y)	0.5	-0.41837	-0.44186	-0.411931	0.317486	-0.0421159	-0.519653	-0.548946	-0.264506	0.0864391
Sel I (G) - Sel II (G+Y)	1	-0.601901	-0.587289	-0.548827	0.0847616	-0.220462	-0.722325	-0.774956	-0.44502	0.0734584
Sel I (G) - Sel II (G+Y)	2	-0.68144	-0.643075	-0.594675	-0.0567828	-0.280307	-0.811603	-0.875689	-0.505962	0.0678372
Sel I (G) - Sel II (G+X+Y)	0	0.0235822	-0.0348618	-0.0197282	0.0292478	0.368353	-0.00853076	-0.0217606	0.194883	0.117564
Sel I (G) - Sel II (G+X+Y)	-2	-0.672692	-0.607775	-0.602795	-0.507758	-0.598098	-0.790756	-0.810902	-0.639136	0.0615147
Sel I (G) - Sel II (G+X+Y)	-1	-0.603964	-0.572818	-0.55961	-0.395875	-0.548545	-0.704602	-0.71882	-0.581183	0.0664361
Sel I (G) - Sel II (G+X+Y)	-0.5	-0.450063	-0.448103	-0.450865	-0.160089	-0.425073	-0.530017	-0.533975	-0.440284	0.0796524
Sel I (G) - Sel II (G+X+Y)	0.5	-0.430457	-0.419982	-0.432514	-0.15253	-0.401122	-0.507987	-0.512244	-0.413893	0.0866138
Sel I (G) - Sel II (G+X+Y)	1	-0.601246	-0.551746	-0.553	-0.395368	-0.544304	-0.705526	-0.720458	-0.570867	0.0734092
Sel I (G) - Sel II (G+X+Y)	2	-0.650614	-0.577436	-0.570688	-0.47863	-0.570791	-0.765116	-0.785627	-0.599149	0.0680323
Sel I (X+Y) - Sel II (X)	0	0.0235822	-0.0348618	-0.0197282	0.0292478	0.368353	-0.00853076	-0.0217606	0.194883	0.117564
Sel I (X+Y) - Sel II (X)	-2	-0.2922	-0.193334	-0.148893	-0.968437	-0.85033	-0.159723	-0.159178	-0.527864	0.0970775
Sel I (X+Y) - Sel II (X)	-1	-0.116965	-0.0958243	-0.0361178	-0.264338	-0.378809	-0.0439694	-0.0488815	-0.212615	0.0968697
Sel I (X+Y) - Sel II (X)	-0.5	-0.036388	-0.0558054	0.011698	-0.760184	0.0209757	0.00427428	-0.00110618	0.00442691	0.105485
Sel I (X+Y) - Sel II (X)	0.5	-0.0328508	-0.0326243	0.0133837	-0.823375	0.0198171	0.00475867	-0.000115965	0.00477978	0.107659
Sel I (X+Y) - Sel II (X)	1	-0.112616	-0.0996503	-0.038627	-0.214045	-0.317996	-0.0482949	-0.0510699	-0.183685	0.100142
Sel I (X+Y) - Sel II (X)	2	-0.259906	-0.156708	-0.139631	-0.764164	-0.741638	-0.150973	-0.152487	-0.463021	0.0996704
Sel I (X+Y) - Sel II (Y)	0	0.0235822	-0.0348618	-0.0197282	0.0292478	0.368353	-0.00853076	-0.0217606	0.194883	0.117564
Sel I (X+Y) - Sel II (Y)	-2	-0.136828	-0.0855582	-0.0530277	-0.51813	-0.370283	-0.0662625	-0.0467698	-0.242527	0.0938283
Sel I (X+Y) - Sel II (Y)	-1	-0.0645723	-0.0366653	-0.00799134	-0.645586	-0.203813	-0.0138862	-0.00794937	-0.106666	0.0953036
Sel I (X+Y) - Sel II (Y)	-0.5	-0.0155775	-0.022135	0.0042241	-0.590642	0.0672894	0.00737905	0.000971234	0.0628606	0.1045
Sel I (X+Y) - Sel II (Y)	0.5	-0.0111927	-0.0221629	0.00424533	-0.604583	0.0951568	0.0085695	0.00186508	0.0618458	0.106875
Sel I (X+Y) - Sel II (Y)	1	-0.0604299	-0.0329448	-0.00972292	-0.630886	-0.163873	-0.0161491	-0.00953696	-0.100751	0.097557
Sel I (X+Y) - Sel II (Y)	2	-0.135882	-0.0815899	-0.0530085	-0.478199	-0.38131	-0.065766	-0.0444156	-0.260162	0.0964904
Sel I (X+Y) - Sel II (G)	0	0.0235822	-0.0348618	-0.0197282	0.0292478	0.368353	-0.00853076	-0.0217606	0.194883	0.117564
Sel I (X+Y) - Sel II (G)	-2	-0.362617	-0.350255	-0.375002	-0.172992	-0.496419	-0.399062	-0.396234	-0.450971	0.0744624
Sel I (X+Y) - Sel II (G)	-1	-0.274472	-0.286046	-0.296119	-0.426418	-0.118208	-0.320882	-0.324861	-0.233731	0.0827925
Sel I (X+Y) - Sel II (G)	-0.5	-0.150372	-0.198848	-0.186309	0.0980849	0.195964	-0.205979	-0.216109	-0.0147952	0.100016
Sel I (X+Y) - Sel II (G)	0.5	-0.158334	-0.213668	-0.19634	0.0849501	0.188461	-0.215594	-0.224497	-0.0247174	0.103034
Sel I (X+Y) - Sel II (G)	1	-0.274202	-0.297725	-0.3023	-0.33184	-0.0797052	-0.326571	-0.330123	-0.220335	0.0875927
Sel I (X+Y) - Sel II (G)	2	-0.361152	-0.366965	-0.375834	-0.414591	-0.413929	-0.401375	-0.399392	-0.413183	0.0786159
Sel I (X+Y) - Sel II (X+Y)	0	0.0235822	-0.0348618	-0.0197282	0.0292478	0.368353	-0.00853076	-0.0217606	0.194883	0.117564
Sel I (X+Y) - Sel II (X+Y)	-2	-0.517358	-0.412589	-0.444403	-0.890436	-0.739999	-0.444316	-0.427925	-0.644875	0.0970263
Sel I (X+Y) - Sel II (X+Y)	-1	-0.314789	-0.2556	-0.279187	-0.882933	-0.443452	-0.278481	-0.269042	-0.381842	0.0989307
Sel I (X+Y) - Sel II (X+Y)	-0.5	-0.134399	-0.125385	-0.130359	-0.558716	-0.124658	-0.129019	-0.122288	-0.130345	0.106665
Sel I (X+Y) - Sel II (X+Y)	0.5	-0.134278	-0.103373	-0.134602	-0.554502	-0.107073	-0.132962	-0.12706	-0.134888	0.109066
Sel I (X+Y) - Sel II (X+Y)	1	-0.331744	-0.272125	-0.296654	-0.877636	-0.454283	-0.295065	-0.286995	-0.410474	0.100469
Sel I (X+Y) - Sel II (X+Y)	2	-0.522093	-0.413783	-0.459085	-0.869225	-0.738951	-0.456007	-0.44015	-0.659935	0.0989346
Sel I (X+Y) - Sel II (G+X)	0	0.0235822	-0.0348618	-0.0197282	0.0292478	0.368353	-0.00853076	-0.0217606	0.194883	0.117564
Sel I (X+Y) - Sel II (G+X)	-2	-0.545364	-0.522423	-0.555689	-0.377783	-0.579746	-0.618412	-0.618351	-0.570323	0.0732838
Sel I (X+Y) - Sel II (G+X)	-1	-0.415903	-0.429438	-0.432618	-0.0527954	-0.249483	-0.501694	-0.513068	-0.329975	0.0837318
Sel I (X+Y) - Sel II (G+X)	-0.5	-0.241609	-0.317871	-0.274242	0.0193949	0.0518044	-0.327194	-0.345607	-0.0737579	0.0998168
Sel I (X+Y) - Sel II (G+X)	0.5	-0.265994	-0.332259	-0.300687	0.0218103	0.0266809	-0.354151	-0.372772	-0.102611	0.103029
Sel I (X+Y) - Sel II (G+X)	1	-0.430724	-0.452109	-0.447831	-0.0805819	-0.279057	-0.515063	-0.523553	-0.35359	0.0853303
Sel I (X+Y) - Sel II (G+X)	2	-0.539549	-0.530432	-0.553015	-0.367819	-0.580903	-0.611187	-0.611646	-0.564401	0.0762585
Sel I (X+Y) - Sel II (G+Y)	0	0.0235822	-0.0348618	-0.0197282	0.0292478	0.368353	-0.00853076	-0.0217606	0.194883	0.117564
Sel I (X+Y) - Sel II (G+Y)	-2	-0.816486	-0.737348	-0.949829	-0.538633	-0.969738	-0.886014	-0.857512	-1.00529	0.0774101
Sel I (X+Y) - Sel II (G+Y)	-1	-0.652528	-0.603631	-0.742593	-0.643133	-0.627539	-0.708451	-0.695919	-0.734379	0.0856257
Sel I (X+Y) - Sel II (G+Y)	-0.5	-0.42092	-0.417448	-0.481255	-0.163317	-0.238035	-0.474935	-0.477036	-0.403964	0.101378
Sel I (X+Y) - Sel II (G+Y)	0.5	-0.398155	-0.40331	-0.455827	-0.157635	-0.200631	-0.449955	-0.45224	-0.376747	0.104011
Sel I (X+Y) - Sel II (G+Y)	1	-0.623733	-0.569748	-0.712508	-0.599183	-0.570345	-0.676712	-0.667478	-0.693634	0.0900997
Sel I (X+Y) - Sel II (G+Y)	2	-0.758603	-0.682033	-0.881039	-0.592107	-0.885295	-0.823487	-0.796231	-0.924371	0.0808906
Sel I (X+Y) - Sel II (G+X+Y)	0	0.0235822	-0.0348618	-0.0197282	0.0292478	0.368353	-0.00853076	-0.0217606	0.194883	0.117564
Sel I (X+Y) - Sel II (G+X+Y)	-2	-1.00347	-0.898459	-1.14425	-0.392995	-1.24351	-1.10705	-1.05299	-1.24056	0.084443
Sel I (X+Y) - Sel II (G+X+Y)	-1	-0.801129	-0.737708	-0.888938	-0.393065	-0.86298	-0.893434	-0.882124	-0.912386	0.0896732
Sel I (X+Y) - Sel II (G+X+Y)	-0.5	-0.544201	-0.539614	-0.615373	-0.453808	-0.401091	-0.621686	-0.626362	-0.520047	0.102375
Sel I (X+Y) - Sel II (G+X+Y)	0.5	-0.580409	-0.579725	-0.652799	-0.488836	-0.432428	-0.661143	-0.666151	-0.559666	0.104993
Sel I (X+Y) - Sel II (G+X+Y)	1	-0.828015	-0.762633	-0.918559	-0.372591	-0.907586	-0.921373	-0.907737	-0.949925	0.0919601
Sel I (X+Y) - Sel II (G+X+Y)	2	-0.993932	-0.866484	-1.13056	-0.37842	-1.24639	-1.0911	-1.04365	-1.23008	0.0879348
Sel I (G+X) - Sel II (X)	0	0.0235822	-0.0348618	-0.0197282	0.0292478	0.368353	-0.00853076	-0.0217606	0.194883	0.117564
Sel I (G+X) - Sel II (X)	-2	-0.266617	-0.186	-0.209567	-0.743102	-0.576343	-0.232081	-0.197828	-0.536705	0.0252773
Sel I (G+X) - Sel II (X)	-1	-0.10457	-0.0849262	-0.0824834	-0.207973	-0.194655	-0.0916212	-0.079984	-0.164677	0.0253573
Sel I (G+X) - Sel II (X)	-0.5	0.118786	0.0599206	0.101285	0.504679	0.466585	0.0751062	0.0635782	0.408303	0.0383821
Sel I (G+X) - Sel II (X)	0.5	0.12362	0.0563085	0.100221	0.521201	0.424354	0.0756287	0.0691505	0.369667	0.0402709
Sel I (G+X) - Sel II (X)	1	-0.0962383	-0.107777	-0.0777892	-0.232708	-0.189103	-0.0866684	-0.0759847	-0.171333	0.0289544
Sel I (G+X) - Sel II (X)	2	-0.244776	-0.217293	-0.206558	-0.567451	-0.460591	-0.223965	-0.192855	-0.448392	0.0280302
Sel I (G+X) - Sel II (Y)	0	0.0235822	-0.0348618	-0.0197282	0.0292478	0.368353	-0.00853076	-0.0217606	0.194883	0.117564
Sel I (G+X) - Sel II (Y)	-2	-0.146779	-0.169669	-0.200686	-0.0398084	-0.171783	-0.13665	-0.120189	-0.198733	0.0253005
Sel I (G+X) - Sel II (Y)	-1	0.00817155	-0.0402356	-0.0795211	0.360337	-0.0119994	-0.0243997	-0.012222	-0.0177327	0.0255225
Sel I (G+X) - Sel II (Y)	-0.5	0.175156	0.0697916	0.105637	0.758345	0.316133	0.105032	0.10069	0.31465	0.0382909
Sel I (G+X) - Sel II (Y)	0.5	0.187978	0.0598932	0.103722	0.848088	0.315453	0.10735	0.10516	0.297975	0.0400332
Sel I (G+X) - Sel II (Y)	1	0.0267512	-0.0406971	-0.0772183	0.448656	0.010691	-0.0152498	-0.00566752	-0.0130919	0.0286526
Sel I (G+X) - Sel II (Y)	2	-0.0971	-0.117288	-0.166807	0.106047	-0.119546	-0.108929	-0.0920305	-0.145426	0.0278239
Sel I (G+X) - Sel II (G)	0	0.0235822	-0.0348618	-0.0197282	0.0292478	0.368353	-0.00853076	-0.0217606	0.194883	0.117564
Sel I (G+X) - Sel II (G)	-2	0.0344355	-0.0738006	0.106832	-0.144178	-0.114013	0.0353103	0.00493355	0.224715	0.0253452
Sel I (G+X) - Sel II (G)	-1	0.0391796	-0.0370256	0.0986282	-0.0107925	-0.0656321	0.0310658	0.00373962	0.24289	0.0256112
Sel I (G+X) - Sel II (G)	-0.5	0.0489529	0.0459454	0.0673911	0.200084	0.0620338	0.0137983	0.000941589	0.220818	0.0382914
Sel I (G+X) - Sel II (G)	0.5	0.0515501	-0.0290018	0.0681331	0.209707	0.0526082	0.0207089	0.00542331	0.232495	0.0401037
Sel I (G+X) - Sel II (G)	1	0.0429085	-0.0548671	0.091273	0.0264333	-0.056813	0.0277694	-0.000994248	0.245631	0.0286339
Sel I (G+X) - Sel II (G)	2	0.0347409	-0.0448828	0.0887953	-0.0581361	-0.0969603	0.0241646	-0.00428876	0.225497	0.0280521
Sel I (G+X) - Sel II (X+Y)	0	0.0235822	-0.0348618	-0.0197282	0.0292478	0.368353	-0.00853076	-0.0217606	0.194883	0.117564
Sel I (G+X) - Sel II (X+Y)	-2	-0.390397	-0.324577	-0.361376	-0.775535	-0.559843	-0.358309	-0.344444	-0.524362	0.0250457
Sel I (G+X) - Sel II (X+Y)	-1	-0.265056	-0.276575	-0.286491	-0.331622	-0.338257	-0.281896	-0.275088	-0.281044	0.0257303
Sel I (G+X) - Sel II (X+Y)	-0.5	0.0390647	-0.0811737	-0.0316488	0.85105	0.30356	-0.0448839	-0.0624376	0.366018	0.0381729
Sel I (G+X) - Sel II (X+Y)	0.5	0.036203	-0.0663294	-0.0443771	0.828236	0.270504	-0.0556021	-0.0681553	0.32048	0.0403272
Sel I (G+X) - Sel II (X+Y)	1	-0.261389	-0.26387	-0.291544	-0.301567	-0.323605	-0.2866	-0.278644	-0.274446	0.0288441
Sel I (G+X) - Sel II (X+Y)	2	-0.421198	-0.350253	-0.390982	-0.669103	-0.520964	-0.401364	-0.39766	-0.489363	0.0278957
Sel I (G+X) - Sel II (G+X)	0	0.0235822	-0.0348618	-0.0197282	0.0292478	0.368353	-0.00853076	-0.0217606	0.194883	0.117564
Sel I (G+X) - Sel II (G+X)	-2	0.378347	0.0232171	0.443244	0.512918	0.705791	0.307532	0.186669	0.735218	0.0251455
Sel I (G+X) - Sel II (G+X)	-1	0.292786	-0.0997479	0.376809	0.58482	0.73482	0.181751	-0.0369929	0.736005	0.0254377
Sel I (G+X) - Sel II (G+X)	-0.5	0.0505913	-0.222257	0.049032	0.633087	0.707139	-0.0882884	-0.236283	0.636359	0.0382725
Sel I (G+X) - Sel II (G+X)	0.5	0.0536268	-0.249424	0.0832436	0.664445	0.727606	-0.0770312	-0.246862	0.64461	0.0403384
Sel I (G+X) - Sel II (G+X)	1	0.308504	-0.104407	0.392296	0.608909	0.75909	0.211863	-0.0388209	0.72364	0.0289239
Sel I (G+X) - Sel II (G+X)	2	0.370649	-0.0409657	0.441284	0.553813	0.743487	0.294707	0.131572	0.718645	0.0279721
Sel I (G+X) - Sel II (G+Y)	0	0.0235822	-0.0348618	-0.0197282	0.0292478	0.368353	-0.00853076	-0.0217606	0.194883	0.117564
Sel I (G+X) - Sel II (G+Y)	-2	-0.0178428	-0.185795	-0.0985103	0.197026	-0.0907868	-0.244309	-0.65675	-0.289866	0.0250252
Sel I (G+X) - Sel II (G+Y)	-1	-0.393193	-0.368625	-0.246502	0.140338	-0.168058	-0.660029	-1.05894	-0.308794	0.0256078
Sel I (G+X) - Sel II (G+Y)	-0.5	-0.462432	-0.44832	-0.479423	0.0565499	-0.147701	-0.571061	-0.627749	-0.352207	0.0383936
Sel I (G+X) - Sel II (G+Y)	0.5	-0.410827	-0.419162	-0.455344	0.157218	-0.0958252	-0.508899	-0.566516	-0.304747	0.040137
Sel I (G+X) - Sel II (G+Y)	1	-0.374378	-0.351218	-0.249954	0.195607	-0.153151	-0.641155	-1.00563	-0.286498	0.0287728
Sel I (G+X) - Sel II (G+Y)	2	-0.191148	-0.240982	-0.153936	0.21454	-0.117625	-0.523863	-0.97588	-0.280214	0.0280207
Sel I (G+X) - Sel II (G+X+Y)	0	0.0235822	-0.0348618	-0.0197282	0.0292478	0.368353	-0.00853076	-0.0217606	0.194883	0.117564
Sel I (G+X) - Sel II (G+X+Y)	-2	0.34249	0.00959666	0.0504531	0.169462	0.262705	0.435286	0.392495	-0.0947832	0.025208
Sel I (G+X) - Sel II (G+X+Y)	-1	-0.19307	-0.20505	-0.171629	-0.0822429	0.102912	-0.248804	-0.551565	-0.185861	0.025475
Sel I (G+X) - Sel II (G+X+Y)	-0.5	-0.500877	-0.498635	-0.471477	-0.00792772	-0.0926512	-0.562862	-0.604497	-0.317338	0.038264
Sel I (G+X) - Sel II (G+X+Y)	0.5	-0.460761	-0.429928	-0.416357	0.0355397	-0.0184507	-0.514024	-0.558509	-0.254616	0.0401674
Sel I (G+X) - Sel II (G+X+Y)	1	-0.221289	-0.29975	-0.184201	-0.0489272	0.119017	-0.274562	-0.595682	-0.196799	0.0288431
Sel I (G+X) - Sel II (G+X+Y)	2	0.143776	-0.133506	-0.057137	0.0391998	0.189309	0.158093	-0.0602415	-0.20995	0.0279747
Sel I (G+Y) - Sel II (X)	0	0.0235822	-0.0348618	-0.0197282	0.0292478	0.368353	-0.00853076	-0.0217606	0.194883	0.117564
Sel I (G+Y) - Sel II (X)	-2	-0.131376	-0.172486	-0.145606	0.323008	0.234982	-0.145153	-0.15622	-0.0161803	0.0373579
Sel I (G+Y) - Sel II (X)	-1	0.0159352	-0.0714083	-0.00153471	0.496659	0.416834	-2.1917e-05	-0.00947965	0.170915	0.0434836
Sel I (G+Y) - Sel II (X)	-0.5	0.0971002	0.0133585	0.0712632	0.632608	0.5485	0.0693183	0.0590466	0.283262	0.0576683
Sel I (G+Y) - Sel II (X)	0.5	0.106329	0.0186785	0.075748	0.658949	0.566124	0.0759191	0.064674	0.285013	0.0656088
Sel I (G+Y) - Sel II (X)	1	0.0234701	-0.0498649	0.00499572	0.556405	0.442181	0.00623546	-0.00436916	0.173679	0.0480417
Sel I (G+Y) - Sel II (X)	2	-0.114159	-0.149337	-0.129032	0.359564	0.273285	-0.127148	-0.141466	0.00079137	0.0439281
Sel I (G+Y) - Sel II (Y)	0	0.0235822	-0.0348618	-0.0197282	0.0292478	0.368353	-0.00853076	-0.0217606	0.194883	0.117564
Sel I (G+Y) - Sel II (Y)	-2	-0.02046	-0.0351399	0.0112484	0.0136471	-0.0246937	-0.0276143	-0.0360331	0.0447154	0.0383747
Sel I (G+Y) - Sel II (Y)	-1	0.0580543	0.018572	0.0923401	0.135004	0.116981	0.0397497	0.0297994	0.192854	0.0443409
Sel I (G+Y) - Sel II (Y)	-0.5	0.113367	0.0680068	0.132093	0.16852	0.292427	0.0896465	0.0740193	0.322603	0.058059
Sel I (G+Y) - Sel II (Y)	0.5	0.112391	0.0365318	0.126504	0.172302	0.307925	0.0880342	0.0718121	0.314607	0.0666306
Sel I (G+Y) - Sel II (Y)	1	0.0725946	0.0284583	0.0959023	0.151901	0.132894	0.0419701	0.0344618	0.193843	0.0496149
Sel I (G+Y) - Sel II (Y)	2	-0.00565206	-0.0395528	0.0220084	0.0514414	0.0101873	-0.0203535	-0.0284713	0.0650372	0.0458476
Sel I (G+Y) - Sel II (G)	0	0.0235822	-0.0348618	-0.0197282	0.0292478	0.368353	-0.00853076	-0.0217606	0.194883	0.117564
Sel I (G+Y) - Sel II (G)	-2	-0.117614	-0.138297	-0.0925953	-0.0436786	-0.152241	-0.113621	-0.108328	-0.111196	0.0387091
Sel I (G+Y) - Sel II (G)	-1	-0.104674	-0.116413	-0.0830089	-0.0322831	-0.114801	-0.10332	-0.106029	-0.0825191	0.0428718
Sel I (G+Y) - Sel II (G)	-0.5	-0.0581614	-0.0961013	-0.0440677	-0.101007	-0.00186679	-0.0637157	-0.0729762	-0.0029678	0.0602788
Sel I (G+Y) - Sel II (G)	0.5	-0.0566434	-0.105654	-0.0452536	-0.0872287	-0.00517836	-0.0657723	-0.0715126	-0.0060517	0.0658006
Sel I (G+Y) - Sel II (G)	1	-0.0990927	-0.124495	-0.0802201	-0.0498297	-0.0942967	-0.10115	-0.102856	-0.072728	0.0509832
Sel I (G+Y) - Sel II (G)	2	-0.115874	-0.128809	-0.0879207	-0.01531	-0.142535	-0.107705	-0.105241	-0.105065	0.0449134
Sel I (G+Y) - Sel II (X+Y)	0	0.0235822	-0.0348618	-0.0197282	0.0292478	0.368353	-0.00853076	-0.0217606	0.194883	0.117564
Sel I (G+Y) - Sel II (X+Y)	-2	-0.387048	-0.421313	-0.424342	-0.271509	-0.209507	-0.399689	-0.400867	-0.360026	0.0383133
Sel I (G+Y) - Sel II (X+Y)	-1	-0.245737	-0.241372	-0.281514	-0.0253401	-0.0107316	-0.267432	-0.270566	-0.151597	0.044136
Sel I (G+Y) - Sel II (X+Y)	-0.5	-0.0426731	-0.125018	-0.0872851	0.308801	0.266824	-0.0756727	-0.0827934	0.13468	0.0578153
Sel I (G+Y) - Sel II (X+Y)	0.5	-0.0317443	-0.0938196	-0.0823208	0.363746	0.303512	-0.0709282	-0.0781082	0.137198	0.06533
Sel I (G+Y) - Sel II (X+Y)	1	-0.240892	-0.273738	-0.281336	-0.0169003	0.012135	-0.266406	-0.269472	-0.161037	0.0474887
Sel I (G+Y) - Sel II (X+Y)	2	-0.412787	-0.399709	-0.456837	-0.245452	-0.197832	-0.42975	-0.433746	-0.37673	0.0433883
Sel I (G+Y) - Sel II (G+X)	0	0.0235822	-0.0348618	-0.0197282	0.0292478	0.368353	-0.00853076	-0.0217606	0.194883	0.117564
Sel I (G+Y) - Sel II (G+X)	-2	-0.32679	-0.316886	-0.310864	-0.204244	-0.147214	-0.342998	-0.355151	-0.240691	0.038912
Sel I (G+Y) - Sel II (G+X)	-1	-0.289177	-0.293593	-0.298747	-0.18418	-0.0878169	-0.317596	-0.327223	-0.202413	0.044715
Sel I (G+Y) - Sel II (G+X)	-0.5	-0.196501	-0.217645	-0.229947	-0.0945433	0.0333977	-0.237475	-0.24063	-0.102081	0.0585131
Sel I (G+Y) - Sel II (G+X)	0.5	-0.211679	-0.235844	-0.245696	-0.125923	0.021779	-0.254393	-0.257367	-0.116652	0.0657453
Sel I (G+Y) - Sel II (G+X)	1	-0.292792	-0.293939	-0.292373	-0.18888	-0.0914649	-0.315296	-0.323605	-0.199816	0.0481868
Sel I (G+Y) - Sel II (G+X)	2	-0.309022	-0.312532	-0.292413	-0.198259	-0.116402	-0.32672	-0.339875	-0.211637	0.043997
Sel I (G+Y) - Sel II (G+Y)	0	0.0235822	-0.0348618	-0.0197282	0.0292478	0.368353	-0.00853076	-0.0217606	0.194883	0.117564
Sel I (G+Y) - Sel II (G+Y)	-2	-0.633397	-0.528893	-0.488208	-0.741939	-0.58826	-0.73651	-0.776295	-0.570684	0.0387983
Sel I (G+Y) - Sel II (G+Y)	-1	-0.570522	-0.540244	-0.46792	-0.633016	-0.566798	-0.657009	-0.67979	-0.544738	0.0425866
Sel I (G+Y) - Sel II (G+Y)	-0.5	-0.37227	-0.377961	-0.355609	-0.164409	-0.397697	-0.431397	-0.435006	-0.367396	0.0602729
Sel I (G+Y) - Sel II (G+Y)	0.5	-0.37088	-0.378756	-0.351435	-0.171256	-0.398465	-0.430993	-0.434607	-0.360093	0.065782
Sel I (G+Y) - Sel II (G+Y)	1	-0.526171	-0.474294	-0.434875	-0.544179	-0.542989	-0.59722	-0.611749	-0.497705	0.0513506
Sel I (G+Y) - Sel II (G+Y)	2	-0.59907	-0.504446	-0.456974	-0.729785	-0.579964	-0.68747	-0.717967	-0.535364	0.0451444
Sel I (G+Y) - Sel II (G+X+Y)	0	0.0235822	-0.0348618	-0.0197282	0.0292478	0.368353	-0.00853076	-0.0217606	0.194883	0.117564
Sel I (G+Y) - Sel II (G+X+Y)	-2	-0.925527	-0.795567	-0.802383	-0.804039	-0.648246	-1.07143	-1.1503	-0.850367	0.0378902
Sel I (G+Y) - Sel II (G+X+Y)	-1	-0.839709	-0.732649	-0.787542	-0.548797	-0.609539	-0.978627	-1.02732	-0.791155	0.0439021
Sel I (G+Y) - Sel II (G+X+Y)	-0.5	-0.610019	-0.607519	-0.618739	-0.0945948	-0.390539	-0.710552	-0.731337	-0.549102	0.0577129
Sel I (G+Y) - Sel II (G+X+Y)	0.5	-0.553356	-0.558923	-0.5603	0.0246201	-0.301505	-0.643078	-0.662225	-0.467511	0.0668254
Sel I (G+Y) - Sel II (G+X+Y)	1	-0.789682	-0.721155	-0.746997	-0.489619	-0.545796	-0.917709	-0.960871	-0.727902	0.0500608
Sel I (G+Y) - Sel II (G+X+Y)	2	-0.86934	-0.786227	-0.789717	-0.672432	-0.605506	-1.01782	-1.07086	-0.790279	0.0463161
Sel I (G+X+Y) - Sel II (X)	0	0.0235822	-0.0348618	-0.0197282	0.0292478	0.368353	-0.00853076	-0.0217606	0.194883	0.117564
Sel I (G+X+Y) - Sel II (X)	-2	-0.204711	-0.222327	-0.200485	-0.250007	-0.325179	-0.206875	-0.195566	-0.230737	0.0278456
Sel I (G+X+Y) - Sel II (X)	-1	-0.148946	-0.158338	-0.125489	-0.221812	-0.244999	-0.133858	-0.130713	-0.135992	0.025346
Sel I (G+X+Y) - Sel II (X)	-0.5	0.0816217	0.0252308	0.0972938	-0.0669756	0.0547116	0.0739691	0.0650672	0.175326	0.0307831
Sel I (G+X+Y) - Sel II (X)	0.5	0.0898062	0.0340952	0.105024	-0.0734234	0.0639168	0.0808521	0.0714462	0.177699	0.0349702
Sel I (G+X+Y) - Sel II (X)	1	-0.0868788	-0.10405	-0.0670553	-0.185087	-0.159179	-0.0849653	-0.0849931	-0.0506606	0.0279764
Sel I (G+X+Y) - Sel II (X)	2	-0.181568	-0.166583	-0.170629	-0.267696	-0.284338	-0.180755	-0.175253	-0.183214	0.0287808
Sel I (G+X+Y) - Sel II (Y)	0	0.0235822	-0.0348618	-0.0197282	0.0292478	0.368353	-0.00853076	-0.0217606	0.194883	0.117564
Sel I (G+X+Y) - Sel II (Y)	-2	-0.278135	-0.170571	-0.144864	-1.0595	-0.65608	-0.145475	-0.125094	-0.506171	0.028843
Sel I (G+X+Y) - Sel II (Y)	-1	-0.156542	-0.0609189	-0.0409771	-1.0505	-0.675746	-0.0506394	-0.0254906	-0.40683	0.0270077
Sel I (G+X+Y) - Sel II (Y)	-0.5	0.126223	0.0929292	0.1019	0.269413	-0.0882513	0.114463	0.118614	0.161943	0.0338011
Sel I (G+X+Y) - Sel II (Y)	0.5	0.106339	0.0611917	0.0907106	0.0585199	-0.226275	0.102245	0.111292	0.0815441	0.0355197
Sel I (G+X+Y) - Sel II (Y)	1	-0.166582	-0.0617299	-0.0332463	-1.20616	-0.75736	-0.0460762	-0.0158574	-0.392375	0.0301983
Sel I (G+X+Y) - Sel II (Y)	2	-0.256232	-0.101824	-0.111422	-1.15831	-0.712457	-0.121451	-0.0949241	-0.444429	0.0310188
Sel I (G+X+Y) - Sel II (G)	0	0.0235822	-0.0348618	-0.0197282	0.0292478	0.368353	-0.00853076	-0.0217606	0.194883	0.117564
Sel I (G+X+Y) - Sel II (G)	-2	-0.457595	-0.163386	-0.121689	-1.72147	-1.1268	-0.166642	-0.0741953	-0.941908	0.0295414
Sel I (G+X+Y) - Sel II (G)	-1	-0.383712	-0.184524	-0.159776	-1.59069	-1.02888	-0.187802	-0.142481	-0.826634	0.027689
Sel I (G+X+Y) - Sel II (G)	-0.5	-0.196829	-0.190443	-0.169673	-0.401744	-0.494289	-0.178654	-0.172334	-0.325613	0.0344607
Sel I (G+X+Y) - Sel II (G)	0.5	-0.21213	-0.159238	-0.161854	-0.658737	-0.596552	-0.166848	-0.159544	-0.393294	0.0359124
Sel I (G+X+Y) - Sel II (G)	1	-0.373501	-0.134585	-0.140679	-1.6608	-1.04211	-0.171078	-0.120666	-0.806226	0.0314765
Sel I (G+X+Y) - Sel II (G)	2	-0.433112	-0.139578	-0.124842	-1.74955	-1.10135	-0.18149	-0.0897852	-0.877965	0.032615
Sel I (G+X+Y) - Sel II (X+Y)	0	0.0235822	-0.0348618	-0.0197282	0.0292478	0.368353	-0.00853076	-0.0217606	0.194883	0.117564
Sel I (G+X+Y) - Sel II (X+Y)	-2	-0.414251	-0.264545	-0.344353	-1.0705	-0.765295	-0.293135	-0.263928	-0.757338	0.0276391
Sel I (G+X+Y) - Sel II (X+Y)	-1	-0.310817	-0.246557	-0.209378	-0.851661	-0.604949	-0.228445	-0.237957	-0.586802	0.025479
Sel I (G+X+Y) - Sel II (X+Y)	-0.5	-0.0197233	-0.0780178	-0.00669361	0.659927	0.111272	-0.0488965	-0.0748206	0.140528	0.0321006
Sel I (G+X+Y) - Sel II (X+Y)	0.5	-0.0302393	-0.0540181	-0.0122322	0.615635	0.0695974	-0.0528615	-0.0793708	0.0805548	0.03427
Sel I (G+X+Y) - Sel II (X+Y)	1	-0.314218	-0.259152	-0.216423	-0.808202	-0.57046	-0.239214	-0.249576	-0.54414	0.0285974
Sel I (G+X+Y) - Sel II (X+Y)	2	-0.420204	-0.280971	-0.335098	-1.02464	-0.710894	-0.310645	-0.301391	-0.691068	0.0290442
Sel I (G+X+Y) - Sel II (G+X)	0	0.0235822	-0.0348618	-0.0197282	0.0292478	0.368353	-0.00853076	-0.0217606	0.194883	0.117564
Sel I (G+X+Y) - Sel II (G+X)	-2	-0.671482	-0.106397	-0.469993	-1.46592	-0.893131	-0.326733	0.204624	-0.805312	0.0287048
Sel I (G+X+Y) - Sel II (G+X)	-1	-0.581071	-0.182126	-0.462388	-1.45173	-0.802165	-0.353324	-0.116738	-0.777166	0.0267031
Sel I (G+X+Y) - Sel II (G+X)	-0.5	-0.333322	-0.294515	-0.333095	-0.440027	-0.332064	-0.310253	-0.309977	-0.411824	0.0332856
Sel I (G+X+Y) - Sel II (G+X)	0.5	-0.382699	-0.297698	-0.370894	-0.611359	-0.406493	-0.341585	-0.339617	-0.484721	0.0352444
Sel I (G+X+Y) - Sel II (G+X)	1	-0.590209	-0.245042	-0.473475	-1.48088	-0.786311	-0.394602	-0.147476	-0.735313	0.0299163
Sel I (G+X+Y) - Sel II (G+X)	2	-0.664504	-0.201495	-0.492965	-1.55778	-0.853191	-0.396726	0.0698582	-0.774569	0.0307101
Sel I (G+X+Y) - Sel II (G+Y)	0	0.0235822	-0.0348618	-0.0197282	0.0292478	0.368353	-0.00853076	-0.0217606	0.194883	0.117564
Sel I (G+X+Y) - Sel II (G+Y)	-2	0.305162	0.192006	0.443395	-1.13041	-0.218329	0.859313	1.25715	0.358838	0.0274085
Sel I (G+X+Y) - Sel II (G+Y)	-1	0.0971858	-0.0072313	0.343669	-1.20389	-0.271064	0.638405	1.06712	0.174134	0.0254193
Sel I (G+X+Y) - Sel II (G+Y)	-0.5	-0.252451	-0.300219	0.0996322	-0.462998	-0.217521	-0.29575	-0.527804	0.0040952	0.0290806
Sel I (G+X+Y) - Sel II (G+Y)	0.5	-0.289321	-0.347932	0.0330057	-0.104148	-0.172788	-0.415879	-0.646741	0.015665	0.0373302
Sel I (G+X+Y) - Sel II (G+Y)	1	-0.103291	-0.146576	0.250631	-1.13211	-0.305175	0.324825	0.782422	0.0102136	0.0282389
Sel I (G+X+Y) - Sel II (G+Y)	2	0.164732	0.0402709	0.376387	-1.22806	-0.272704	0.766559	1.27338	0.263537	0.0290268
Sel I (G+X+Y) - Sel II (G+X+Y)	0	0.0235822	-0.0348618	-0.0197282	0.0292478	0.368353	-0.00853076	-0.0217606	0.194883	0.117564
Sel I (G+X+Y) - Sel II (G+X+Y)	-2	0.324883	0.150453	0.0525857	-0.376164	-0.143855	0.526159	0.855609	-0.0260674	0.0282573
Sel I (G+X+Y) - Sel II (G+X+Y)	-1	-0.159409	-0.118701	-0.149739	-0.534208	-0.26724	0.00327089	0.537749	-0.223488	0.0254128
Sel I (G+X+Y) - Sel II (G+X+Y)	-0.5	-0.475064	-0.412791	-0.363239	-0.469902	-0.354397	-0.464939	-0.518568	-0.366245	0.0299388
Sel I (G+X+Y) - Sel II (G+X+Y)	0.5	-0.44763	-0.38704	-0.350357	-0.377155	-0.325418	-0.445515	-0.494795	-0.354283	0.0364546
Sel I (G+X+Y) - Sel II (G+X+Y)	1	-0.289283	-0.162034	-0.191932	-0.626582	-0.293973	-0.139243	0.402391	-0.279817	0.0281767
Sel I (G+X+Y) - Sel II (G+X+Y)	2	-0.0171105	-0.0054778	-0.0954845	-0.575915	-0.241315	0.182516	0.696169	-0.181795	0.0287872

## Sheet: Fig E in S7 Text SE
Selection_mechanism	Selection_effect	Weighted.Median	MBE	MR-Robust	MR-Egger	MR-IVW	MR-Lasso	Contamination.Mixture	MR-RAPS	R2
Sel I (X) - Sel II (X)	0	0.0496815	0.0705446	0.0425341	0.162491	0.0475685	0.0457265	0.0482289	0.044102	0.117564
	-2	0.0787968	0.333596	0.0695024	0.518117	0.0880745	0.0656984	0.0630742	0.0768227	0.0688965
	-1	0.0585483	0.217939	0.0509306	0.366172	0.0578691	0.0469597	0.0467426	0.052274	0.0930964
	-0.5	0.046975	0.343429	0.0419986	0.302225	0.0475397	0.0393809	0.0388977	0.0421594	0.1087
	0.5	0.0475737	0.353125	0.0437729	0.302133	0.0448687	0.0398788	0.0402024	0.0423809	0.111105
	1	0.0572514	0.219586	0.0502088	0.372819	0.0551009	0.0457657	0.0455587	0.0504768	0.0961077
	2	0.0717478	0.382272	0.0634017	0.4862	0.0788683	0.0583602	0.0574128	0.0689861	0.0742881
Sel I (X) - Sel II (Y)	0	0.0496815	0.0705446	0.0425341	0.162491	0.0475685	0.0457265	0.0482289	0.044102	0.117564
	-2	0.07084	0.387489	0.0581053	0.187616	0.0587784	0.0612761	0.0654093	0.0603068	0.0689962
	-1	0.0587184	0.0996368	0.048729	0.185297	0.053398	0.0543764	0.0518803	0.05019	0.0932191
	-0.5	0.0578449	0.111463	0.048034	0.171963	0.0517625	0.0527727	0.0485787	0.049072	0.108573
	0.5	0.0567323	0.187984	0.0464677	0.1702	0.0490487	0.0510768	0.0471727	0.0467404	0.111545
	1	0.0624949	0.103269	0.0498207	0.182047	0.054055	0.0543177	0.0541718	0.0504874	0.0963261
	2	0.0722755	0.0938594	0.0549655	0.215274	0.0626033	0.0603965	0.0606037	0.0614123	0.0743323
Sel I (X) - Sel II (G)	0	0.0496815	0.0705446	0.0425341	0.162491	0.0475685	0.0457265	0.0482289	0.044102	0.117564
Sel I (X) - Sel II (G)	-2	0.0796022	0.154885	0.0669517	0.318574	0.0692796	0.0619291	0.0651878	0.0684902	0.0687688
Sel I (X) - Sel II (G)	-1	0.0583646	0.309656	0.050415	0.211755	0.0475073	0.0452273	0.0474809	0.0468517	0.0933988
Sel I (X) - Sel II (G)	-0.5	0.0471599	0.123045	0.040597	0.163812	0.0394874	0.0379472	0.0401701	0.0391905	0.108508
Sel I (X) - Sel II (G)	0.5	0.045251	0.143392	0.0384625	0.159373	0.0405869	0.036567	0.0371725	0.0396604	0.111755
Sel I (X) - Sel II (G)	1	0.0541552	0.131548	0.0470485	0.203255	0.04512	0.0416313	0.0443974	0.0443044	0.0960333
Sel I (X) - Sel II (G)	2	0.07455	0.676199	0.0621256	0.297886	0.0663497	0.0560068	0.0588776	0.0635166	0.0744894
Sel I (X) - Sel II (X+Y)	0	0.0496815	0.0705446	0.0425341	0.162491	0.0475685	0.0457265	0.0482289	0.044102	0.117564
Sel I (X) - Sel II (X+Y)	-2	0.0610874	0.36249	0.0486425	0.242989	0.0578002	0.0499384	0.0533152	0.0530283	0.0690766
Sel I (X) - Sel II (X+Y)	-1	0.0484625	0.116627	0.0369175	0.189899	0.0434473	0.0384132	0.0408171	0.0395788	0.0930931
Sel I (X) - Sel II (X+Y)	-0.5	0.0448969	0.263701	0.0351242	0.183091	0.0414068	0.0360833	0.0401582	0.0379113	0.108572
Sel I (X) - Sel II (X+Y)	0.5	0.0454062	0.163566	0.0338873	0.177615	0.0401891	0.0364253	0.0402264	0.0363061	0.111437
Sel I (X) - Sel II (X+Y)	1	0.0498731	0.138348	0.03761	0.210808	0.0442432	0.0388529	0.0422784	0.0397048	0.0962238
Sel I (X) - Sel II (X+Y)	2	0.059103	0.385078	0.0471985	0.247318	0.0549052	0.0485089	0.051652	0.04994	0.0743529
Sel I (X) - Sel II (G+X)	0	0.0496815	0.0705446	0.0425341	0.162491	0.0475685	0.0457265	0.0482289	0.044102	0.117564
Sel I (X) - Sel II (G+X)	-2	0.0883303	0.290199	0.0752161	0.539959	0.0906091	0.0687369	0.0708687	0.0739957	0.0690122
Sel I (X) - Sel II (G+X)	-1	0.061218	0.292334	0.0526134	0.371007	0.0577402	0.0497156	0.0515783	0.0510864	0.0932403
Sel I (X) - Sel II (G+X)	-0.5	0.0537464	0.189509	0.0439679	0.301696	0.0486556	0.0423043	0.0433188	0.0426909	0.108322
Sel I (X) - Sel II (G+X)	0.5	0.0480864	0.272055	0.0401047	0.30105	0.0472979	0.038816	0.0397566	0.039187	0.111424
Sel I (X) - Sel II (G+X)	1	0.0590048	0.508532	0.0496876	0.383543	0.0583254	0.0470736	0.0476664	0.0473364	0.0962967
Sel I (X) - Sel II (G+X)	2	0.0779858	1.14083	0.0669346	0.521238	0.08653	0.0635525	0.064584	0.0701812	0.0744552
Sel I (X) - Sel II (G+Y)	0	0.0496815	0.0705446	0.0425341	0.162491	0.0475685	0.0457265	0.0482289	0.044102	0.117564
Sel I (X) - Sel II (G+Y)	-2	0.0998035	0.331107	0.0891577	0.392817	0.0815682	0.0992712	0.139545	0.0936693	0.0689415
Sel I (X) - Sel II (G+Y)	-1	0.0677148	0.251204	0.0612884	0.253665	0.0517622	0.0678477	0.087967	0.0560115	0.0930888
Sel I (X) - Sel II (G+Y)	-0.5	0.0536962	0.260937	0.0476838	0.21228	0.0403761	0.0495068	0.0588548	0.0414857	0.10902
Sel I (X) - Sel II (G+Y)	0.5	0.0510079	0.368821	0.0448919	0.21532	0.040875	0.0478107	0.0560616	0.03973	0.111334
Sel I (X) - Sel II (G+Y)	1	0.0647815	0.346975	0.0584401	0.249199	0.0503021	0.063614	0.0830925	0.0503055	0.0961085
Sel I (X) - Sel II (G+Y)	2	0.0900474	0.419861	0.0833623	0.36711	0.0781344	0.0874602	0.11679	0.0850395	0.0741489
Sel I (X) - Sel II (G+X+Y)	0	0.0496815	0.0705446	0.0425341	0.162491	0.0475685	0.0457265	0.0482289	0.044102	0.117564
Sel I (X) - Sel II (G+X+Y)	-2	0.0969334	0.272413	0.09928	0.383765	0.0880664	0.0913573	0.106094	0.0931492	0.0689323
Sel I (X) - Sel II (G+X+Y)	-1	0.0639477	0.127572	0.0603425	0.241574	0.0523755	0.0592326	0.0693778	0.0545267	0.0934898
Sel I (X) - Sel II (G+X+Y)	-0.5	0.0531685	0.774797	0.0445725	0.199279	0.0431812	0.0472493	0.051714	0.0438232	0.10912
Sel I (X) - Sel II (G+X+Y)	0.5	0.0502356	0.310788	0.0408665	0.19802	0.0423451	0.0457917	0.047918	0.0425255	0.111397
Sel I (X) - Sel II (G+X+Y)	1	0.0612659	0.179967	0.0550625	0.242693	0.0520547	0.058385	0.0651719	0.0558593	0.0962032
Sel I (X) - Sel II (G+X+Y)	2	0.0912005	0.56623	0.0851859	0.371907	0.0802004	0.0866941	0.103691	0.0817528	0.0740283
Sel I (Y) - Sel II (X)	0	0.0496815	0.0705446	0.0425341	0.162491	0.0475685	0.0457265	0.0482289	0.044102	0.117564
Sel I (Y) - Sel II (X)	-2	0.0492175	0.191969	0.0369915	0.266508	0.0541378	0.0400517	0.0420945	0.0411029	0.104551
Sel I (Y) - Sel II (X)	-1	0.0485304	0.167551	0.035986	0.206206	0.0529868	0.0390644	0.0416216	0.0425223	0.109017
Sel I (Y) - Sel II (X)	-0.5	0.0500347	0.0934373	0.0362295	0.17959	0.0497582	0.039367	0.0421268	0.0440189	0.113587
Sel I (Y) - Sel II (X)	0.5	0.0491341	0.063774	0.0372395	0.176396	0.0474862	0.0397859	0.0432634	0.043985	0.115208
Sel I (Y) - Sel II (X)	1	0.0471722	0.0986389	0.0360194	0.19207	0.0484963	0.0378515	0.0408643	0.0416428	0.110534
Sel I (Y) - Sel II (X)	2	0.0473191	0.290851	0.0355566	0.270802	0.0518563	0.0382046	0.0386767	0.0412228	0.10538
Sel I (Y) - Sel II (Y)	0	0.0496815	0.0705446	0.0425341	0.162491	0.0475685	0.0457265	0.0482289	0.044102	0.117564
Sel I (Y) - Sel II (Y)	-2	0.0422212	0.441405	0.0364757	0.205245	0.039361	0.0399902	0.0410756	0.035598	0.104784
Sel I (Y) - Sel II (Y)	-1	0.0520962	0.213291	0.0452678	0.235684	0.049361	0.0484008	0.0480467	0.0444866	0.108484
Sel I (Y) - Sel II (Y)	-0.5	0.0625536	0.142083	0.0485033	0.26825	0.0600771	0.0536053	0.0514176	0.053957	0.113579
Sel I (Y) - Sel II (Y)	0.5	0.0597393	0.182042	0.0489419	0.247551	0.0562874	0.0530332	0.0515845	0.0526222	0.115133
Sel I (Y) - Sel II (Y)	1	0.0521544	0.281326	0.0442188	0.242591	0.049535	0.0481157	0.0471087	0.0443246	0.110587
Sel I (Y) - Sel II (Y)	2	0.0405742	0.173998	0.0348591	0.199208	0.0377154	0.0381549	0.0397422	0.0343181	0.105813
Sel I (Y) - Sel II (G)	0	0.0496815	0.0705446	0.0425341	0.162491	0.0475685	0.0457265	0.0482289	0.044102	0.117564
Sel I (Y) - Sel II (G)	-2	0.0458372	0.238255	0.030956	0.179174	0.0364725	0.0382869	0.0419009	0.0310899	0.110662
Sel I (Y) - Sel II (G)	-1	0.0424534	0.107394	0.0312518	0.157717	0.0345711	0.0383284	0.0426931	0.0311832	0.113166
Sel I (Y) - Sel II (G)	-0.5	0.0445764	0.154313	0.0316338	0.151778	0.0358387	0.0360013	0.0412545	0.0320066	0.115057
Sel I (Y) - Sel II (G)	0.5	0.0412994	0.243972	0.0295644	0.155899	0.0346085	0.0354762	0.038876	0.0302777	0.116558
Sel I (Y) - Sel II (G)	1	0.040524	0.14821	0.0287143	0.156346	0.0327805	0.0347699	0.0404509	0.0284976	0.114547
Sel I (Y) - Sel II (G)	2	0.0420978	0.304607	0.028291	0.171931	0.0329783	0.0363682	0.0402058	0.0278085	0.11197
Sel I (Y) - Sel II (X+Y)	0	0.0496815	0.0705446	0.0425341	0.162491	0.0475685	0.0457265	0.0482289	0.044102	0.117564
Sel I (Y) - Sel II (X+Y)	-2	0.0374967	0.113437	0.0332506	0.185995	0.0345615	0.0319901	0.0326078	0.0330715	0.115365
Sel I (Y) - Sel II (X+Y)	-1	0.0381859	0.110287	0.0347206	0.229293	0.0355825	0.033003	0.0326104	0.0335009	0.115405
Sel I (Y) - Sel II (X+Y)	-0.5	0.0418133	0.154443	0.0369849	0.293258	0.0377929	0.0341439	0.0330031	0.0346076	0.116239
Sel I (Y) - Sel II (X+Y)	0.5	0.0409883	0.148846	0.0379586	0.313393	0.0384475	0.0347585	0.0346322	0.0368652	0.11719
Sel I (Y) - Sel II (X+Y)	1	0.0385019	0.13011	0.0335845	0.227391	0.0356619	0.0318604	0.0319288	0.0334343	0.116104
Sel I (Y) - Sel II (X+Y)	2	0.0352774	0.0716421	0.0301015	0.184148	0.0312386	0.0291131	0.0295494	0.0291124	0.117242
Sel I (Y) - Sel II (G+X)	0	0.0496815	0.0705446	0.0425341	0.162491	0.0475685	0.0457265	0.0482289	0.044102	0.117564
Sel I (Y) - Sel II (G+X)	-2	0.0500562	0.296484	0.0340928	0.202723	0.044063	0.0414154	0.0444775	0.0370481	0.111014
Sel I (Y) - Sel II (G+X)	-1	0.0473824	0.23379	0.0363666	0.213028	0.0431837	0.0409984	0.0443126	0.0380402	0.112485
Sel I (Y) - Sel II (G+X)	-0.5	0.0478062	0.212593	0.0374518	0.207582	0.0439985	0.0414709	0.0426649	0.0399558	0.11517
Sel I (Y) - Sel II (G+X)	0.5	0.0455114	0.221512	0.0351866	0.199937	0.0422471	0.0392268	0.0406436	0.037157	0.11659
Sel I (Y) - Sel II (G+X)	1	0.0464948	0.171983	0.0336354	0.204181	0.0413528	0.0381787	0.0411747	0.0348538	0.113859
Sel I (Y) - Sel II (G+X)	2	0.0461866	0.268435	0.0321437	0.196431	0.0407145	0.0387704	0.0417287	0.0336195	0.111609
Sel I (Y) - Sel II (G+Y)	0	0.0496815	0.0705446	0.0425341	0.162491	0.0475685	0.0457265	0.0482289	0.044102	0.117564
Sel I (Y) - Sel II (G+Y)	-2	0.045651	0.385177	0.0332995	0.158767	0.0321911	0.0435008	0.0472332	0.0337436	0.117183
Sel I (Y) - Sel II (G+Y)	-1	0.045402	0.198596	0.0335914	0.208472	0.0334902	0.0413682	0.0441503	0.034158	0.116519
Sel I (Y) - Sel II (G+Y)	-0.5	0.0410568	0.148568	0.032897	0.184855	0.032874	0.0391472	0.0406667	0.0323772	0.116883
Sel I (Y) - Sel II (G+Y)	0.5	0.0397117	0.186762	0.0323252	0.185961	0.0320506	0.0377814	0.0375572	0.0316796	0.117261
Sel I (Y) - Sel II (G+Y)	1	0.0408006	0.347007	0.03125	0.216294	0.0302579	0.0385116	0.0393194	0.0308866	0.117285
Sel I (Y) - Sel II (G+Y)	2	0.0429264	0.191688	0.0329534	0.165394	0.0313979	0.0422562	0.0461025	0.0326057	0.118187
Sel I (Y) - Sel II (G+X+Y)	0	0.0496815	0.0705446	0.0425341	0.162491	0.0475685	0.0457265	0.0482289	0.044102	0.117564
Sel I (Y) - Sel II (G+X+Y)	-2	0.0510465	0.277729	0.0403761	0.21731	0.0393451	0.0484165	0.0525693	0.0394991	0.111122
Sel I (Y) - Sel II (G+X+Y)	-1	0.0494477	0.388387	0.0435392	0.253278	0.0383172	0.0473782	0.0506651	0.0390795	0.113266
Sel I (Y) - Sel II (G+X+Y)	-0.5	0.0490031	0.852597	0.0466382	0.206399	0.0391892	0.0457084	0.0493871	0.0396729	0.115461
Sel I (Y) - Sel II (G+X+Y)	0.5	0.0462389	0.161751	0.0431365	0.192076	0.0370196	0.0421471	0.0441485	0.0365959	0.116247
Sel I (Y) - Sel II (G+X+Y)	1	0.0473434	0.349964	0.0419997	0.263958	0.0353228	0.0450127	0.0472183	0.0363286	0.11448
Sel I (Y) - Sel II (G+X+Y)	2	0.0485141	0.543616	0.0396375	0.219311	0.0373051	0.0465312	0.0507077	0.0377381	0.112472
Sel I (G) - Sel II (X)	0	0.0496815	0.0705446	0.0425341	0.162491	0.0475685	0.0457265	0.0482289	0.044102	0.117564
Sel I (G) - Sel II (X)	-2	0.0850837	0.337178	0.0679761	0.35397	0.11922	0.0699436	0.0665632	0.0965008	0.0615043
Sel I (G) - Sel II (X)	-1	0.0846407	0.332611	0.0698323	0.329616	0.113225	0.0739297	0.0684504	0.0921928	0.0667888
Sel I (G) - Sel II (X)	-0.5	0.0750038	0.222482	0.0649563	0.32203	0.087231	0.0658467	0.0620566	0.0745449	0.0798345
Sel I (G) - Sel II (X)	0.5	0.0742549	0.313583	0.0631205	0.324399	0.0873697	0.0637743	0.0600589	0.0730933	0.0863576
Sel I (G) - Sel II (X)	1	0.0826449	0.214803	0.0690621	0.313028	0.107205	0.0713914	0.0682561	0.0871498	0.0733875
Sel I (G) - Sel II (X)	2	0.0817577	0.753246	0.0698475	0.332582	0.116911	0.0689063	0.0653099	0.0959993	0.0677922
Sel I (G) - Sel II (Y)	0	0.0496815	0.0705446	0.0425341	0.162491	0.0475685	0.0457265	0.0482289	0.044102	0.117564
Sel I (G) - Sel II (Y)	-2	0.0677975	0.273237	0.0575418	0.188259	0.0695373	0.059145	0.0596074	0.0692191	0.0613184
Sel I (G) - Sel II (Y)	-1	0.0743591	0.836565	0.0647989	0.240828	0.0859458	0.0647435	0.061249	0.0789209	0.066513
Sel I (G) - Sel II (Y)	-0.5	0.0709549	0.401504	0.0623942	0.284844	0.082246	0.0642453	0.0598328	0.0723993	0.0794898
Sel I (G) - Sel II (Y)	0.5	0.0759497	0.439234	0.0629382	0.295786	0.0833177	0.0661911	0.0607149	0.0708343	0.0863312
Sel I (G) - Sel II (Y)	1	0.079054	0.344051	0.0657834	0.25604	0.0911914	0.0667412	0.0633377	0.0795535	0.0734783
Sel I (G) - Sel II (Y)	2	0.069269	0.672351	0.0595072	0.200767	0.0769108	0.0599165	0.0610105	0.0696432	0.0678305
Sel I (G) - Sel II (G)	0	0.0496815	0.0705446	0.0425341	0.162491	0.0475685	0.0457265	0.0482289	0.044102	0.117564
Sel I (G) - Sel II (G)	-2	0.0867293	0.349931	0.0773138	0.336421	0.118538	0.0797252	0.0799819	0.094279	0.0615413
Sel I (G) - Sel II (G)	-1	0.0863102	0.287222	0.0739265	0.317478	0.101876	0.0738173	0.0719103	0.0836786	0.0665027
Sel I (G) - Sel II (G)	-0.5	0.069033	0.39362	0.0599277	0.318731	0.0814229	0.0597601	0.0586749	0.0653493	0.0794737
Sel I (G) - Sel II (G)	0.5	0.0671069	0.353163	0.0583012	0.287909	0.0806299	0.0585774	0.0583	0.0645184	0.0867799
Sel I (G) - Sel II (G)	1	0.0802319	0.237075	0.0705947	0.318452	0.0992354	0.0710456	0.0662105	0.0805405	0.0735977
Sel I (G) - Sel II (G)	2	0.0875462	0.710073	0.0755131	0.331485	0.110083	0.0782652	0.0779203	0.0877135	0.0677436
Sel I (G) - Sel II (X+Y)	0	0.0496815	0.0705446	0.0425341	0.162491	0.0475685	0.0457265	0.0482289	0.044102	0.117564
Sel I (G) - Sel II (X+Y)	-2	0.0668308	0.208047	0.0568612	0.228449	0.0802108	0.0591624	0.0594774	0.0679516	0.0613729
Sel I (G) - Sel II (X+Y)	-1	0.0708808	0.359602	0.0601872	0.259585	0.0882841	0.0608261	0.0596158	0.0758265	0.0664726
Sel I (G) - Sel II (X+Y)	-0.5	0.0715353	0.333898	0.0605508	0.280035	0.0822118	0.0620952	0.0587338	0.0696715	0.0794868
Sel I (G) - Sel II (X+Y)	0.5	0.0679066	0.365573	0.0591384	0.299862	0.0799415	0.0615493	0.0571569	0.0672463	0.0868867
Sel I (G) - Sel II (X+Y)	1	0.0690815	0.202335	0.0597179	0.252273	0.0866653	0.0614937	0.0598891	0.0717638	0.0735755
Sel I (G) - Sel II (X+Y)	2	0.0671981	0.151943	0.0556429	0.239644	0.0853426	0.0593029	0.0583021	0.0692242	0.067943
Sel I (G) - Sel II (G+X)	0	0.0496815	0.0705446	0.0425341	0.162491	0.0475685	0.0457265	0.0482289	0.044102	0.117564
Sel I (G) - Sel II (G+X)	-2	0.088573	0.507788	0.0772625	0.328934	0.112844	0.0862493	0.0894477	0.0936842	0.061292
Sel I (G) - Sel II (G+X)	-1	0.0837408	0.285799	0.073508	0.299022	0.0992891	0.0741355	0.0765873	0.0820128	0.0671466
Sel I (G) - Sel II (G+X)	-0.5	0.0704465	0.546736	0.0637211	0.315298	0.0798319	0.062389	0.0601402	0.0648612	0.0795622
Sel I (G) - Sel II (G+X)	0.5	0.0671165	0.720765	0.0588807	0.29302	0.0775976	0.0596008	0.0576239	0.0601889	0.0864056
Sel I (G) - Sel II (G+X)	1	0.0783431	0.3244	0.0713456	0.297553	0.0966428	0.0733805	0.0725303	0.0788763	0.0735996
Sel I (G) - Sel II (G+X)	2	0.0850912	0.248728	0.075629	0.321621	0.108032	0.0796528	0.0811129	0.0876508	0.0680798
Sel I (G) - Sel II (G+Y)	0	0.0496815	0.0705446	0.0425341	0.162491	0.0475685	0.0457265	0.0482289	0.044102	0.117564
Sel I (G) - Sel II (G+Y)	-2	0.100446	0.490084	0.0994213	0.323099	0.103782	0.0996578	0.113724	0.116497	0.0610973
Sel I (G) - Sel II (G+Y)	-1	0.0832474	0.440027	0.0792617	0.290246	0.0901795	0.0866924	0.0992702	0.0931906	0.0665735
Sel I (G) - Sel II (G+Y)	-0.5	0.0719006	0.420148	0.0611361	0.291055	0.0714929	0.0687814	0.071854	0.0658352	0.0795848
Sel I (G) - Sel II (G+Y)	0.5	0.0701548	0.43723	0.0614194	0.286287	0.0736332	0.0655317	0.0656559	0.0630552	0.0864391
Sel I (G) - Sel II (G+Y)	1	0.0812622	0.40336	0.0735377	0.295938	0.0923455	0.0826503	0.0916428	0.0863393	0.0734584
Sel I (G) - Sel II (G+Y)	2	0.0932772	0.528403	0.0923756	0.317314	0.101238	0.0946373	0.105343	0.112673	0.0678372
Sel I (G) - Sel II (G+X+Y)	0	0.0496815	0.0705446	0.0425341	0.162491	0.0475685	0.0457265	0.0482289	0.044102	0.117564
Sel I (G) - Sel II (G+X+Y)	-2	0.0886645	0.514065	0.0846007	0.320466	0.102178	0.0822433	0.0824511	0.103328	0.0615147
Sel I (G) - Sel II (G+X+Y)	-1	0.0786677	0.384468	0.0731588	0.297903	0.0891903	0.0710083	0.0693666	0.0863329	0.0664361
Sel I (G) - Sel II (G+X+Y)	-0.5	0.0635941	0.381768	0.0589992	0.282765	0.0677686	0.0540869	0.0523966	0.0627275	0.0796524
Sel I (G) - Sel II (G+X+Y)	0.5	0.0587399	0.553338	0.0588928	0.298376	0.0612701	0.0526003	0.0509579	0.0571483	0.0866138
Sel I (G) - Sel II (G+X+Y)	1	0.0740096	0.564828	0.0685018	0.296816	0.0827535	0.06595	0.0656001	0.0794636	0.0734092
Sel I (G) - Sel II (G+X+Y)	2	0.0780345	0.509141	0.0729295	0.310377	0.0922621	0.0731329	0.0731455	0.0883592	0.0680323
Sel I (X+Y) - Sel II (X)	0	0.0496815	0.0705446	0.0425341	0.162491	0.0475685	0.0457265	0.0482289	0.044102	0.117564
Sel I (X+Y) - Sel II (X)	-2	0.0710117	0.3782	0.0578524	0.334228	0.0711855	0.0600941	0.0570263	0.0629205	0.0970775
Sel I (X+Y) - Sel II (X)	-1	0.0617324	0.413966	0.051042	0.365407	0.0713079	0.0536732	0.052715	0.0557343	0.0968697
Sel I (X+Y) - Sel II (X)	-0.5	0.0541291	0.40275	0.0439078	0.4053	0.0640028	0.0465614	0.0479991	0.0491142	0.105485
Sel I (X+Y) - Sel II (X)	0.5	0.0518899	0.36955	0.0414242	0.386394	0.0572714	0.0440074	0.0448207	0.0455789	0.107659
Sel I (X+Y) - Sel II (X)	1	0.058585	0.352747	0.0487222	0.375835	0.065341	0.0517603	0.0518899	0.052858	0.100142
Sel I (X+Y) - Sel II (X)	2	0.0702327	0.357709	0.0535609	0.336857	0.0685807	0.0565663	0.0543592	0.0599674	0.0996704
Sel I (X+Y) - Sel II (Y)	0	0.0496815	0.0705446	0.0425341	0.162491	0.0475685	0.0457265	0.0482289	0.044102	0.117564
Sel I (X+Y) - Sel II (Y)	-2	0.0518855	0.382133	0.0446384	0.208563	0.046609	0.051456	0.0413059	0.0472016	0.0938283
Sel I (X+Y) - Sel II (Y)	-1	0.0524164	0.389194	0.0439277	0.248989	0.0568236	0.0501996	0.0431711	0.0515002	0.0953036
Sel I (X+Y) - Sel II (Y)	-0.5	0.0526652	0.279712	0.0431663	0.273327	0.0560661	0.0461029	0.0441154	0.0519468	0.1045
Sel I (X+Y) - Sel II (Y)	0.5	0.0512168	0.219413	0.0405845	0.277748	0.0552967	0.0431477	0.0407066	0.0476986	0.106875
Sel I (X+Y) - Sel II (Y)	1	0.0538092	0.585254	0.0433265	0.266847	0.0570057	0.0522065	0.0428107	0.0510151	0.097557
Sel I (X+Y) - Sel II (Y)	2	0.0552879	0.461941	0.0449288	0.22319	0.0473861	0.0524172	0.0413741	0.0456164	0.0964904
Sel I (X+Y) - Sel II (G)	0	0.0496815	0.0705446	0.0425341	0.162491	0.0475685	0.0457265	0.0482289	0.044102	0.117564
Sel I (X+Y) - Sel II (G)	-2	0.0744977	0.648199	0.0509691	0.52141	0.0785749	0.0564383	0.0552452	0.0584256	0.0744624
Sel I (X+Y) - Sel II (G)	-1	0.0624803	0.361702	0.0455247	0.345838	0.0681052	0.0490812	0.0497115	0.0503626	0.0827925
Sel I (X+Y) - Sel II (G)	-0.5	0.0511961	0.244328	0.0397216	0.286255	0.0531261	0.0431054	0.0433483	0.0429728	0.100016
Sel I (X+Y) - Sel II (G)	0.5	0.0512595	0.237617	0.0396485	0.286208	0.0506455	0.0426382	0.0424889	0.0415332	0.103034
Sel I (X+Y) - Sel II (G)	1	0.0570152	0.351579	0.0417087	0.314965	0.0606976	0.0444369	0.0463888	0.0453487	0.0875927
Sel I (X+Y) - Sel II (G)	2	0.0635555	0.431542	0.0464728	0.489674	0.076346	0.0504268	0.050158	0.0550904	0.0786159
Sel I (X+Y) - Sel II (X+Y)	0	0.0496815	0.0705446	0.0425341	0.162491	0.0475685	0.0457265	0.0482289	0.044102	0.117564
Sel I (X+Y) - Sel II (X+Y)	-2	0.0626506	0.280992	0.0464746	0.232027	0.0495769	0.046841	0.0478823	0.0510556	0.0970263
Sel I (X+Y) - Sel II (X+Y)	-1	0.0529344	0.330104	0.0410253	0.250219	0.0509875	0.044743	0.0461494	0.0472121	0.0989307
Sel I (X+Y) - Sel II (X+Y)	-0.5	0.0506801	0.127341	0.0391877	0.213434	0.0508476	0.0440201	0.0451135	0.0444049	0.106665
Sel I (X+Y) - Sel II (X+Y)	0.5	0.0497803	0.335223	0.0394403	0.210957	0.0500552	0.042763	0.0437426	0.0445265	0.109066
Sel I (X+Y) - Sel II (X+Y)	1	0.0533865	0.398005	0.0412263	0.257963	0.0500386	0.0438437	0.0455159	0.0464423	0.100469
Sel I (X+Y) - Sel II (X+Y)	2	0.0613919	0.325222	0.0483895	0.236882	0.0488723	0.0486357	0.0503106	0.0497387	0.0989346
Sel I (X+Y) - Sel II (G+X)	0	0.0496815	0.0705446	0.0425341	0.162491	0.0475685	0.0457265	0.0482289	0.044102	0.117564
Sel I (X+Y) - Sel II (G+X)	-2	0.0720466	0.402188	0.0576721	0.396488	0.0695159	0.0623386	0.0648908	0.0587828	0.0732838
Sel I (X+Y) - Sel II (G+X)	-1	0.0657091	0.202117	0.0574517	0.340133	0.0596238	0.0538538	0.0564111	0.0514024	0.0837318
Sel I (X+Y) - Sel II (G+X)	-0.5	0.0548295	0.205874	0.0514473	0.281623	0.0470932	0.0455866	0.0470125	0.0438129	0.0998168
Sel I (X+Y) - Sel II (G+X)	0.5	0.0545746	0.214346	0.0499241	0.274043	0.0452815	0.0457515	0.0464947	0.0417594	0.103029
Sel I (X+Y) - Sel II (G+X)	1	0.059755	0.359228	0.0536635	0.329273	0.05789	0.052461	0.055528	0.0479623	0.0853303
Sel I (X+Y) - Sel II (G+X)	2	0.068325	0.339737	0.0560399	0.382713	0.0678214	0.0597038	0.0627889	0.0561466	0.0762585
Sel I (X+Y) - Sel II (G+Y)	0	0.0496815	0.0705446	0.0425341	0.162491	0.0475685	0.0457265	0.0482289	0.044102	0.117564
Sel I (X+Y) - Sel II (G+Y)	-2	0.0774946	0.355004	0.0580388	0.356048	0.0671002	0.0745698	0.0723991	0.0645279	0.0774101
Sel I (X+Y) - Sel II (G+Y)	-1	0.0614708	0.250952	0.0470981	0.244565	0.0523561	0.0574154	0.0598384	0.0487422	0.0856257
Sel I (X+Y) - Sel II (G+Y)	-0.5	0.0511138	0.232866	0.0393322	0.203278	0.0439337	0.04554	0.0482737	0.039903	0.101378
Sel I (X+Y) - Sel II (G+Y)	0.5	0.0485756	0.307916	0.0358984	0.207218	0.0419424	0.042785	0.0453136	0.0367696	0.104011
Sel I (X+Y) - Sel II (G+Y)	1	0.0612416	0.253674	0.0461614	0.237895	0.0524183	0.05588	0.0594891	0.0477698	0.0900997
Sel I (X+Y) - Sel II (G+Y)	2	0.0712261	0.372891	0.0530348	0.354901	0.0616313	0.0711631	0.0655812	0.0565639	0.0808906
Sel I (X+Y) - Sel II (G+X+Y)	0	0.0496815	0.0705446	0.0425341	0.162491	0.0475685	0.0457265	0.0482289	0.044102	0.117564
Sel I (X+Y) - Sel II (G+X+Y)	-2	0.0810867	0.315322	0.0633705	0.31675	0.0696897	0.0855938	0.0912573	0.0709587	0.084443
Sel I (X+Y) - Sel II (G+X+Y)	-1	0.0668949	0.438225	0.0507433	0.345033	0.0574291	0.0650242	0.0714707	0.0529836	0.0896732
Sel I (X+Y) - Sel II (G+X+Y)	-0.5	0.0529794	0.284328	0.0444952	0.328551	0.0500453	0.0517685	0.0541717	0.0432847	0.102375
Sel I (X+Y) - Sel II (G+X+Y)	0.5	0.0531134	0.457876	0.0438458	0.340787	0.0479687	0.0497055	0.0532375	0.0419649	0.104993
Sel I (X+Y) - Sel II (G+X+Y)	1	0.0662164	0.310625	0.0498555	0.363802	0.0574399	0.0645228	0.0704337	0.0531463	0.0919601
Sel I (X+Y) - Sel II (G+X+Y)	2	0.0801265	0.310335	0.0596664	0.316587	0.0676188	0.0809661	0.0906845	0.0669513	0.0879348
Sel I (G+X) - Sel II (X)	0	0.0496815	0.0705446	0.0425341	0.162491	0.0475685	0.0457265	0.0482289	0.044102	0.117564
Sel I (G+X) - Sel II (X)	-2	0.118838	0.305834	0.0978212	0.670638	0.196748	0.102773	0.0924356	0.186676	0.0252773
Sel I (G+X) - Sel II (X)	-1	0.110779	0.459034	0.0941042	0.691036	0.20637	0.0941722	0.0883512	0.182544	0.0253573
Sel I (G+X) - Sel II (X)	-0.5	0.103193	0.965332	0.0891979	0.550141	0.163586	0.0858524	0.0791136	0.137535	0.0383821
Sel I (G+X) - Sel II (X)	0.5	0.108214	0.481559	0.0918388	0.575424	0.172314	0.0864286	0.0823858	0.144148	0.0402709
Sel I (G+X) - Sel II (X)	1	0.1155	0.434089	0.0949671	0.737604	0.19208	0.0958535	0.088673	0.166963	0.0289544
Sel I (G+X) - Sel II (X)	2	0.110637	0.887493	0.0926053	0.663137	0.181997	0.0959143	0.0871656	0.165203	0.0280302
Sel I (G+X) - Sel II (Y)	0	0.0496815	0.0705446	0.0425341	0.162491	0.0475685	0.0457265	0.0482289	0.044102	0.117564
Sel I (G+X) - Sel II (Y)	-2	0.0966248	0.58462	0.0848238	0.246633	0.0842508	0.085657	0.093335	0.104354	0.0253005
Sel I (G+X) - Sel II (Y)	-1	0.120814	0.273689	0.107427	0.348194	0.111432	0.0951535	0.102121	0.138181	0.0255225
Sel I (G+X) - Sel II (Y)	-0.5	0.109282	0.402736	0.0962181	0.312707	0.105326	0.0885124	0.0881085	0.120729	0.0382909
Sel I (G+X) - Sel II (Y)	0.5	0.112949	0.42122	0.0984534	0.333462	0.114592	0.0889765	0.0902079	0.128126	0.0400332
Sel I (G+X) - Sel II (Y)	1	0.12247	0.612724	0.10648	0.353312	0.115877	0.0954386	0.102635	0.134523	0.0286526
Sel I (G+X) - Sel II (Y)	2	0.102597	0.196196	0.0898844	0.273697	0.0902325	0.0871349	0.0908229	0.10642	0.0278239
Sel I (G+X) - Sel II (G)	0	0.0496815	0.0705446	0.0425341	0.162491	0.0475685	0.0457265	0.0482289	0.044102	0.117564
Sel I (G+X) - Sel II (G)	-2	0.132504	1.22578	0.126682	0.489651	0.154009	0.110124	0.110615	0.16541	0.0253452
Sel I (G+X) - Sel II (G)	-1	0.120636	0.343422	0.120899	0.489791	0.148813	0.101031	0.101997	0.15626	0.0256112
Sel I (G+X) - Sel II (G)	-0.5	0.0983909	2.76797	0.0924598	0.356732	0.12224	0.0790598	0.0780145	0.114098	0.0382914
Sel I (G+X) - Sel II (G)	0.5	0.097208	0.446666	0.0890015	0.38322	0.12031	0.0780597	0.075046	0.114681	0.0401037
Sel I (G+X) - Sel II (G)	1	0.119289	0.262181	0.111236	0.476817	0.146974	0.0951624	0.0928595	0.147436	0.0286339
Sel I (G+X) - Sel II (G)	2	0.122806	0.260331	0.119077	0.505014	0.150481	0.102811	0.101143	0.160033	0.0280521
Sel I (G+X) - Sel II (X+Y)	0	0.0496815	0.0705446	0.0425341	0.162491	0.0475685	0.0457265	0.0482289	0.044102	0.117564
Sel I (G+X) - Sel II (X+Y)	-2	0.135051	0.811126	0.0989224	0.443804	0.13634	0.105003	0.117426	0.155779	0.0250457
Sel I (G+X) - Sel II (X+Y)	-1	0.115919	0.28628	0.0960646	0.495206	0.151711	0.0949914	0.0968741	0.163033	0.0257303
Sel I (G+X) - Sel II (X+Y)	-0.5	0.107831	0.439199	0.0879722	0.414413	0.143734	0.0841038	0.0817335	0.147238	0.0381729
Sel I (G+X) - Sel II (X+Y)	0.5	0.116348	0.519781	0.0898686	0.447082	0.150927	0.0865865	0.0831312	0.152394	0.0403272
Sel I (G+X) - Sel II (X+Y)	1	0.112012	0.331841	0.0954084	0.484018	0.14449	0.0949324	0.0947378	0.150695	0.0288441
Sel I (G+X) - Sel II (X+Y)	2	0.135281	0.386702	0.0968632	0.42315	0.134994	0.100538	0.115567	0.145352	0.0278957
Sel I (G+X) - Sel II (G+X)	0	0.0496815	0.0705446	0.0425341	0.162491	0.0475685	0.0457265	0.0482289	0.044102	0.117564
Sel I (G+X) - Sel II (G+X)	-2	0.170075	0.951918	0.14363	0.433372	0.148408	0.178102	0.22185	0.210571	0.0251455
Sel I (G+X) - Sel II (G+X)	-1	0.215589	0.35631	0.16343	0.439748	0.145003	0.194574	0.227715	0.229339	0.0254377
Sel I (G+X) - Sel II (G+X)	-0.5	0.197818	0.327064	0.172606	0.322269	0.118219	0.140914	0.0983935	0.162572	0.0382725
Sel I (G+X) - Sel II (G+X)	0.5	0.205862	0.323391	0.171303	0.326012	0.11668	0.142831	0.0998024	0.158244	0.0403384
Sel I (G+X) - Sel II (G+X)	1	0.212955	0.402785	0.154996	0.439534	0.138296	0.194391	0.232636	0.217887	0.0289239
Sel I (G+X) - Sel II (G+X)	2	0.176304	1.03107	0.145649	0.429196	0.145844	0.186104	0.255812	0.241979	0.0279721
Sel I (G+X) - Sel II (G+Y)	0	0.0496815	0.0705446	0.0425341	0.162491	0.0475685	0.0457265	0.0482289	0.044102	0.117564
Sel I (G+X) - Sel II (G+Y)	-2	0.439084	0.82895	0.146593	0.481374	0.147274	0.469958	1.08703	0.469708	0.0250252
Sel I (G+X) - Sel II (G+Y)	-1	0.316133	0.55585	0.150512	0.461306	0.143547	0.272546	0.488158	0.30629	0.0256078
Sel I (G+X) - Sel II (G+Y)	-0.5	0.118001	0.373628	0.12262	0.352952	0.108354	0.110637	0.132015	0.124906	0.0383936
Sel I (G+X) - Sel II (G+Y)	0.5	0.118849	0.512216	0.112194	0.361229	0.114324	0.116908	0.137566	0.124847	0.040137
Sel I (G+X) - Sel II (G+Y)	1	0.313679	0.680084	0.14567	0.505181	0.142479	0.257613	0.507241	0.290256	0.0287728
Sel I (G+X) - Sel II (G+Y)	2	0.4036	0.828863	0.140441	0.46962	0.140276	0.391632	0.84093	0.385106	0.0280207
Sel I (G+X) - Sel II (G+X+Y)	0	0.0496815	0.0705446	0.0425341	0.162491	0.0475685	0.0457265	0.0482289	0.044102	0.117564
Sel I (G+X) - Sel II (G+X+Y)	-2	0.287489	0.633327	0.155095	0.695469	0.202903	0.310215	0.938481	0.548547	0.025208
Sel I (G+X) - Sel II (G+X+Y)	-1	0.372054	1.63118	0.153291	0.698655	0.197751	0.365203	0.794262	0.332149	0.025475
Sel I (G+X) - Sel II (G+X+Y)	-0.5	0.111153	0.693812	0.0991918	0.5148	0.151799	0.112365	0.117914	0.134104	0.038264
Sel I (G+X) - Sel II (G+X+Y)	0.5	0.117137	0.520869	0.0942677	0.534399	0.154239	0.11425	0.121594	0.130315	0.0401674
Sel I (G+X) - Sel II (G+X+Y)	1	0.361543	0.513791	0.137771	0.679523	0.188474	0.359088	0.773418	0.327809	0.0288431
Sel I (G+X) - Sel II (G+X+Y)	2	0.339105	0.522229	0.140625	0.708385	0.189457	0.385956	1.02811	0.48232	0.0279747
Sel I (G+Y) - Sel II (X)	0	0.0496815	0.0705446	0.0425341	0.162491	0.0475685	0.0457265	0.0482289	0.044102	0.117564
Sel I (G+Y) - Sel II (X)	-2	0.0891517	0.37491	0.0732284	0.457283	0.14129	0.0795622	0.0802103	0.102811	0.0373579
Sel I (G+Y) - Sel II (X)	-1	0.0910784	0.559807	0.0712702	0.41287	0.13384	0.0757987	0.0747818	0.102027	0.0434836
Sel I (G+Y) - Sel II (X)	-0.5	0.0789595	0.751917	0.0621929	0.306231	0.10471	0.0679206	0.0680948	0.083619	0.0576683
Sel I (G+Y) - Sel II (X)	0.5	0.0797601	0.246843	0.0635423	0.306071	0.100534	0.0679453	0.0674262	0.0814902	0.0656088
Sel I (G+Y) - Sel II (X)	1	0.0896018	0.413625	0.0705519	0.410364	0.130133	0.0755677	0.0762811	0.0975176	0.0480417
Sel I (G+Y) - Sel II (X)	2	0.0902126	0.398707	0.072799	0.437026	0.132786	0.0805578	0.0803139	0.0968529	0.0439281
Sel I (G+Y) - Sel II (Y)	0	0.0496815	0.0705446	0.0425341	0.162491	0.0475685	0.0457265	0.0482289	0.044102	0.117564
Sel I (G+Y) - Sel II (Y)	-2	0.0706413	0.422541	0.0654995	0.203989	0.0661726	0.062082	0.062833	0.0748078	0.0383747
Sel I (G+Y) - Sel II (Y)	-1	0.0839888	0.424047	0.079162	0.279077	0.0887747	0.068576	0.0684205	0.0923581	0.0443409
Sel I (G+Y) - Sel II (Y)	-0.5	0.0763201	0.387571	0.0776687	0.265742	0.0820252	0.0683367	0.0640722	0.0825472	0.058059
Sel I (G+Y) - Sel II (Y)	0.5	0.0786723	0.573677	0.0762298	0.245364	0.0760243	0.0661452	0.063886	0.0750295	0.0666306
Sel I (G+Y) - Sel II (Y)	1	0.0829525	0.363794	0.0809952	0.274827	0.0862425	0.07064	0.0700766	0.0865331	0.0496149
Sel I (G+Y) - Sel II (Y)	2	0.0741196	0.267588	0.0721722	0.235535	0.0707102	0.0661641	0.0667493	0.0749347	0.0458476
Sel I (G+Y) - Sel II (G)	0	0.0496815	0.0705446	0.0425341	0.162491	0.0475685	0.0457265	0.0482289	0.044102	0.117564
Sel I (G+Y) - Sel II (G)	-2	0.103297	0.35615	0.0854917	0.367781	0.10769	0.0964898	0.103983	0.0998237	0.0387091
Sel I (G+Y) - Sel II (G)	-1	0.0970544	0.344175	0.0800418	0.34131	0.0999921	0.0936942	0.100177	0.0907468	0.0428718
Sel I (G+Y) - Sel II (G)	-0.5	0.0749269	0.376109	0.06292	0.26676	0.073595	0.0746515	0.0774381	0.0648104	0.0602788
Sel I (G+Y) - Sel II (G)	0.5	0.0726623	0.490012	0.0615071	0.278473	0.0736758	0.0725663	0.079453	0.0644822	0.0658006
Sel I (G+Y) - Sel II (G)	1	0.0879516	0.341976	0.0745153	0.33182	0.0910115	0.0851398	0.0892514	0.0818622	0.0509832
Sel I (G+Y) - Sel II (G)	2	0.0980227	0.543371	0.0816139	0.339718	0.102522	0.0959846	0.100491	0.0916265	0.0449134
Sel I (G+Y) - Sel II (X+Y)	0	0.0496815	0.0705446	0.0425341	0.162491	0.0475685	0.0457265	0.0482289	0.044102	0.117564
Sel I (G+Y) - Sel II (X+Y)	-2	0.0903928	0.995238	0.0709924	0.364957	0.104779	0.0678022	0.0685969	0.10185	0.0383133
Sel I (G+Y) - Sel II (X+Y)	-1	0.0856642	1.02006	0.0648838	0.364873	0.108334	0.063897	0.0656268	0.101379	0.044136
Sel I (G+Y) - Sel II (X+Y)	-0.5	0.0835609	0.452055	0.063584	0.330896	0.100386	0.063117	0.0654152	0.0939237	0.0578153
Sel I (G+Y) - Sel II (X+Y)	0.5	0.0799891	0.318749	0.0617362	0.341304	0.0935949	0.060762	0.0623496	0.087997	0.06533
Sel I (G+Y) - Sel II (X+Y)	1	0.0875737	0.421449	0.0684274	0.381479	0.112054	0.0682223	0.0684744	0.102327	0.0474887
Sel I (G+Y) - Sel II (X+Y)	2	0.0854141	0.298286	0.0677871	0.346776	0.101276	0.0670738	0.0686911	0.0953883	0.0433883
Sel I (G+Y) - Sel II (G+X)	0	0.0496815	0.0705446	0.0425341	0.162491	0.0475685	0.0457265	0.0482289	0.044102	0.117564
Sel I (G+Y) - Sel II (G+X)	-2	0.0906767	0.43104	0.0777352	0.34988	0.119465	0.0761401	0.0776311	0.106735	0.038912
Sel I (G+Y) - Sel II (G+X)	-1	0.0834845	0.523356	0.0712713	0.331798	0.110924	0.0678448	0.0695625	0.0970393	0.044715
Sel I (G+Y) - Sel II (G+X)	-0.5	0.0718353	0.381898	0.0599456	0.274288	0.0832812	0.0570186	0.057793	0.0732541	0.0585131
Sel I (G+Y) - Sel II (G+X)	0.5	0.0667576	0.21027	0.0549217	0.248798	0.0798928	0.052284	0.0511088	0.069608	0.0657453
Sel I (G+Y) - Sel II (G+X)	1	0.0802885	0.40317	0.0704772	0.349256	0.108887	0.0693594	0.0702312	0.094389	0.0481868
Sel I (G+Y) - Sel II (G+X)	2	0.0847059	0.318481	0.0743894	0.358553	0.110629	0.0770717	0.0766213	0.0963468	0.043997
Sel I (G+Y) - Sel II (G+Y)	0	0.0496815	0.0705446	0.0425341	0.162491	0.0475685	0.0457265	0.0482289	0.044102	0.117564
Sel I (G+Y) - Sel II (G+Y)	-2	0.103509	0.55619	0.0998394	0.373505	0.117838	0.101879	0.106081	0.126156	0.0387983
Sel I (G+Y) - Sel II (G+Y)	-1	0.0971069	0.415869	0.0918736	0.357969	0.109977	0.0893488	0.0920239	0.115585	0.0425866
Sel I (G+Y) - Sel II (G+Y)	-0.5	0.0718831	0.31218	0.0699524	0.299814	0.0829022	0.0624612	0.0613459	0.0774211	0.0602729
Sel I (G+Y) - Sel II (G+Y)	0.5	0.0681909	0.464083	0.0671927	0.288543	0.0796465	0.0564336	0.0566441	0.0732858	0.065782
Sel I (G+Y) - Sel II (G+Y)	1	0.0871861	0.345972	0.0817584	0.336742	0.0978693	0.0769279	0.0783146	0.0986079	0.0513506
Sel I (G+Y) - Sel II (G+Y)	2	0.0955143	0.797094	0.0903717	0.362313	0.110375	0.0877447	0.0903878	0.112933	0.0451444
Sel I (G+Y) - Sel II (G+X+Y)	0	0.0496815	0.0705446	0.0425341	0.162491	0.0475685	0.0457265	0.0482289	0.044102	0.117564
Sel I (G+Y) - Sel II (G+X+Y)	-2	0.12923	0.468224	0.134644	0.477553	0.144807	0.125161	0.222937	0.237675	0.0378902
Sel I (G+Y) - Sel II (G+X+Y)	-1	0.1123	0.49947	0.11887	0.431838	0.134462	0.112181	0.150277	0.156534	0.0439021
Sel I (G+Y) - Sel II (G+X+Y)	-0.5	0.0909986	0.41282	0.0892267	0.3936	0.105878	0.0805998	0.0874914	0.107791	0.0577129
Sel I (G+Y) - Sel II (G+X+Y)	0.5	0.0797984	0.411956	0.0795692	0.369495	0.0974384	0.0708	0.0742723	0.0955048	0.0668254
Sel I (G+Y) - Sel II (G+X+Y)	1	0.106529	0.500392	0.106834	0.428572	0.127529	0.107103	0.12827	0.157849	0.0500608
Sel I (G+Y) - Sel II (G+X+Y)	2	0.116471	0.310251	0.121476	0.472076	0.136637	0.114123	0.157181	0.168158	0.0463161
Sel I (G+X+Y) - Sel II (X)	0	0.0496815	0.0705446	0.0425341	0.162491	0.0475685	0.0457265	0.0482289	0.044102	0.117564
Sel I (G+X+Y) - Sel II (X)	-2	0.102141	0.507646	0.085007	0.361475	0.118737	0.0975025	0.0997041	0.107496	0.0278456
Sel I (G+X+Y) - Sel II (X)	-1	0.111397	0.59232	0.0881673	0.38712	0.123001	0.100585	0.103693	0.113744	0.025346
Sel I (G+X+Y) - Sel II (X)	-0.5	0.109936	0.384849	0.0841278	0.357954	0.112985	0.0973904	0.102078	0.10982	0.0307831
Sel I (G+X+Y) - Sel II (X)	0.5	0.105805	0.416758	0.0841429	0.350329	0.109084	0.0952331	0.10032	0.104265	0.0349702
Sel I (G+X+Y) - Sel II (X)	1	0.109069	0.321587	0.0838278	0.407129	0.121772	0.0966049	0.104721	0.106156	0.0279764
Sel I (G+X+Y) - Sel II (X)	2	0.100318	0.40358	0.0809696	0.382194	0.122805	0.0925762	0.0954355	0.102649	0.0287808
Sel I (G+X+Y) - Sel II (Y)	0	0.0496815	0.0705446	0.0425341	0.162491	0.0475685	0.0457265	0.0482289	0.044102	0.117564
Sel I (G+X+Y) - Sel II (Y)	-2	0.102584	0.656526	0.0774928	0.319513	0.106359	0.0766043	0.0821214	0.130812	0.028843
Sel I (G+X+Y) - Sel II (Y)	-1	0.122285	0.394627	0.0877081	0.508698	0.153752	0.099327	0.106744	0.163036	0.0270077
Sel I (G+X+Y) - Sel II (Y)	-0.5	0.109726	0.586378	0.0851831	0.569966	0.172058	0.0912857	0.0926293	0.152973	0.0338011
Sel I (G+X+Y) - Sel II (Y)	0.5	0.113915	0.380479	0.0849133	0.620881	0.164915	0.0953137	0.0981447	0.139089	0.0355197
Sel I (G+X+Y) - Sel II (Y)	1	0.127554	0.345489	0.0914115	0.522443	0.152111	0.101978	0.109533	0.152608	0.0301983
Sel I (G+X+Y) - Sel II (Y)	2	0.109283	0.541821	0.0773033	0.385455	0.120879	0.0816591	0.089273	0.12758	0.0310188
Sel I (G+X+Y) - Sel II (G)	0	0.0496815	0.0705446	0.0425341	0.162491	0.0475685	0.0457265	0.0482289	0.044102	0.117564
Sel I (G+X+Y) - Sel II (G)	-2	0.211569	0.866341	0.114706	0.531945	0.179504	0.140513	0.134542	0.247821	0.0295414
Sel I (G+X+Y) - Sel II (G)	-1	0.161312	0.39887	0.103933	0.554552	0.180457	0.119677	0.11363	0.226616	0.027689
Sel I (G+X+Y) - Sel II (G)	-0.5	0.101493	0.503314	0.0786278	0.511379	0.158554	0.080189	0.0811839	0.138848	0.0344607
Sel I (G+X+Y) - Sel II (G)	0.5	0.0999826	0.427665	0.076498	0.535023	0.1567	0.0780304	0.0800313	0.142488	0.0359124
Sel I (G+X+Y) - Sel II (G)	1	0.151514	0.331987	0.0994976	0.532805	0.167092	0.115082	0.112717	0.199455	0.0314765
Sel I (G+X+Y) - Sel II (G)	2	0.179071	0.430532	0.106515	0.527931	0.165797	0.140571	0.135162	0.212501	0.032615
Sel I (G+X+Y) - Sel II (X+Y)	0	0.0496815	0.0705446	0.0425341	0.162491	0.0475685	0.0457265	0.0482289	0.044102	0.117564
Sel I (G+X+Y) - Sel II (X+Y)	-2	0.133855	0.390438	0.101238	0.433738	0.133566	0.0912438	0.0893257	0.151307	0.0276391
Sel I (G+X+Y) - Sel II (X+Y)	-1	0.107098	0.257634	0.0860501	0.512611	0.157115	0.0864713	0.0834787	0.170234	0.025479
Sel I (G+X+Y) - Sel II (X+Y)	-0.5	0.111683	0.438614	0.0909058	0.545163	0.167572	0.0891726	0.0867737	0.161249	0.0321006
Sel I (G+X+Y) - Sel II (X+Y)	0.5	0.106648	0.845215	0.0900611	0.590229	0.170314	0.0852185	0.083246	0.155987	0.03427
Sel I (G+X+Y) - Sel II (X+Y)	1	0.110065	0.388413	0.0908437	0.530372	0.155727	0.0877209	0.0873714	0.156686	0.0285974
Sel I (G+X+Y) - Sel II (X+Y)	2	0.122179	0.267337	0.0980425	0.469249	0.138583	0.0845856	0.0878671	0.142554	0.0290442
Sel I (G+X+Y) - Sel II (G+X)	0	0.0496815	0.0705446	0.0425341	0.162491	0.0475685	0.0457265	0.0482289	0.044102	0.117564
Sel I (G+X+Y) - Sel II (G+X)	-2	0.351346	0.672373	0.209961	0.586283	0.184356	0.323091	0.441138	0.271344	0.0287048
Sel I (G+X+Y) - Sel II (G+X)	-1	0.244729	0.527366	0.184567	0.607414	0.19023	0.240085	0.343995	0.243314	0.0267031
Sel I (G+X+Y) - Sel II (G+X)	-0.5	0.125157	0.242168	0.123177	0.526177	0.172262	0.115874	0.126798	0.171536	0.0332856
Sel I (G+X+Y) - Sel II (G+X)	0.5	0.131005	0.32949	0.125397	0.513758	0.17	0.127695	0.136373	0.170731	0.0352444
Sel I (G+X+Y) - Sel II (G+X)	1	0.213934	0.4226	0.175508	0.615244	0.177966	0.241926	0.378001	0.271378	0.0299163
Sel I (G+X+Y) - Sel II (G+X)	2	0.279125	1.22538	0.194891	0.620674	0.187388	0.303172	0.49556	0.28708	0.0307101
Sel I (G+X+Y) - Sel II (G+Y)	0	0.0496815	0.0705446	0.0425341	0.162491	0.0475685	0.0457265	0.0482289	0.044102	0.117564
Sel I (G+X+Y) - Sel II (G+Y)	-2	0.477933	0.559555	0.177646	0.442381	0.168575	0.255702	0.50164	0.416614	0.0274085
Sel I (G+X+Y) - Sel II (G+Y)	-1	0.502847	1.17909	0.168887	0.484626	0.173035	0.327066	0.807617	0.573205	0.0254193
Sel I (G+X+Y) - Sel II (G+Y)	-0.5	0.277013	0.459861	0.155196	0.490433	0.167456	0.234802	0.557455	0.292827	0.0290806
Sel I (G+X+Y) - Sel II (G+Y)	0.5	0.225725	0.378826	0.140064	0.441483	0.144712	0.178565	0.255089	0.197681	0.0373302
Sel I (G+X+Y) - Sel II (G+Y)	1	0.472571	0.425206	0.159855	0.501369	0.168999	0.451007	1.27053	0.705188	0.0282389
Sel I (G+X+Y) - Sel II (G+Y)	2	0.511917	0.522084	0.163758	0.463182	0.162679	0.305799	0.752217	0.599268	0.0290268
Sel I (G+X+Y) - Sel II (G+X+Y)	0	0.0496815	0.0705446	0.0425341	0.162491	0.0475685	0.0457265	0.0482289	0.044102	0.117564
Sel I (G+X+Y) - Sel II (G+X+Y)	-2	0.312737	0.950482	0.156487	0.461991	0.150486	0.256736	0.44194	0.396875	0.0282573
Sel I (G+X+Y) - Sel II (G+X+Y)	-1	0.380692	0.360138	0.145865	0.474042	0.151315	0.379427	0.795414	0.350936	0.0254128
Sel I (G+X+Y) - Sel II (G+X+Y)	-0.5	0.136796	0.339716	0.107655	0.398669	0.132462	0.147177	0.233302	0.149929	0.0299388
Sel I (G+X+Y) - Sel II (G+X+Y)	0.5	0.118959	0.365444	0.0960728	0.372788	0.126356	0.13343	0.16033	0.119841	0.0364546
Sel I (G+X+Y) - Sel II (G+X+Y)	1	0.342056	0.571301	0.139391	0.488883	0.151023	0.384634	0.867483	0.334775	0.0281767
Sel I (G+X+Y) - Sel II (G+X+Y)	2	0.39909	0.698688	0.137233	0.477586	0.142926	0.381697	0.721342	0.353205	0.0287872

## Sheet:  Fig F in S7 Text Power
Selection_mechanism	Selection_effect	Weighted.Median	MBE	MR-Robust	MR-Egger	MR-IVW	MR-Lasso	Contamination.Mixture	MR-RAPS	R2
Sel I (X) - Sel II (X)	0	0.993	0.622	0.963	0.006	1	0.991	0.981	0.999	0.117564
	-2	0.168	0.01	0.11	0.079	0.004	0.145	0.162	0.006	0.0688965
	-1	0.78	0.131	0.789	0.113	0.089	0.834	0.873	0.294	0.0930964
	-0.5	0.988	0.384	0.986	0.142	0.466	0.999	0.998	0.846	0.1087
	0.5	0.989	0.381	0.989	0.157	0.489	0.997	0.997	0.834	0.111105
	1	0.833	0.139	0.828	0.142	0.111	0.88	0.905	0.306	0.0961077
	2	0.191	0.013	0.129	0.07	0.004	0.145	0.182	0.013	0.0742881
Sel I (X) - Sel II (Y)	0	0.993	0.622	0.963	0.006	1	0.991	0.981	0.999	0.117564
	-2	0.981	0.378	0.979	0.246	1	0.993	0.958	0.999	0.0689962
	-1	0.998	0.574	0.991	0.317	1	1	0.993	1	0.0932191
	-0.5	0.999	0.638	0.996	0.292	1	1	0.998	1	0.108573
	0.5	0.999	0.66	0.997	0.293	1	1	0.998	1	0.111545
	1	0.998	0.563	0.993	0.29	1	1	0.992	1	0.0963261
	2	0.988	0.376	0.978	0.281	1	0.994	0.972	1	0.0743323
Sel I (X) - Sel II (G)	0	0.993	0.622	0.963	0.006	1	0.991	0.981	0.999	0.117564
Sel I (X) - Sel II (G)	-2	0.055	0.001	0.01	0.214	0.597	0.067	0.107	0.015	0.0687688
Sel I (X) - Sel II (G)	-1	0.134	0.005	0.008	0.259	0.822	0.027	0.051	0.085	0.0933988
Sel I (X) - Sel II (G)	-0.5	0.534	0.058	0.198	0.296	0.993	0.261	0.224	0.602	0.108508
Sel I (X) - Sel II (G)	0.5	0.493	0.056	0.157	0.304	0.992	0.193	0.198	0.536	0.111755
Sel I (X) - Sel II (G)	1	0.118	0.008	0.012	0.233	0.81	0.023	0.048	0.049	0.0960333
Sel I (X) - Sel II (G)	2	0.049	0.008	0.033	0.247	0.592	0.076	0.125	0.017	0.0744894
Sel I (X) - Sel II (X+Y)	0	0.993	0.622	0.963	0.006	1	0.991	0.981	0.999	0.117564
Sel I (X) - Sel II (X+Y)	-2	0.663	0.32	0.917	0.046	0	0.969	0.974	0	0.0690766
Sel I (X) - Sel II (X+Y)	-1	0.026	0.021	0.043	0.009	0.316	0.069	0.123	0.011	0.0930931
Sel I (X) - Sel II (X+Y)	-0.5	0.874	0.267	0.911	0.017	0.998	0.94	0.887	0.944	0.108572
Sel I (X) - Sel II (X+Y)	0.5	0.886	0.261	0.906	0.012	0.999	0.933	0.88	0.942	0.111437
Sel I (X) - Sel II (X+Y)	1	0.054	0.012	0.029	0.009	0.458	0.042	0.076	0.017	0.0962238
Sel I (X) - Sel II (X+Y)	2	0.652	0.331	0.924	0.033	0	0.974	0.976	0	0.0743529
Sel I (X) - Sel II (G+X)	0	0.993	0.622	0.963	0.006	1	0.991	0.981	0.999	0.117564
Sel I (X) - Sel II (G+X)	-2	0.728	0.344	0.928	0.046	0	0.998	1	0	0.0690122
Sel I (X) - Sel II (G+X)	-1	0.518	0.3	0.873	0.046	0	0.994	0.996	0	0.0932403
Sel I (X) - Sel II (G+X)	-0.5	0.06	0.059	0.427	0.046	0	0.7	0.734	0	0.108322
Sel I (X) - Sel II (G+X)	0.5	0.107	0.112	0.627	0.046	0	0.851	0.869	0	0.111424
Sel I (X) - Sel II (G+X)	1	0.65	0.337	0.918	0.045	0	0.997	0.997	0	0.0962967
Sel I (X) - Sel II (G+X)	2	0.766	0.352	0.94	0.042	0	1	1	0	0.0744552
Sel I (X) - Sel II (G+Y)	0	0.993	0.622	0.963	0.006	1	0.991	0.981	0.999	0.117564
Sel I (X) - Sel II (G+Y)	-2	1	0.534	1	0.012	0.77	1	1	1	0.0689415
Sel I (X) - Sel II (G+Y)	-1	1	0.571	0.999	0.002	0.487	1	1	0.988	0.0930888
Sel I (X) - Sel II (G+Y)	-0.5	0.92	0.432	0.874	0.003	0	1	0.998	0.09	0.10902
Sel I (X) - Sel II (G+Y)	0.5	0.916	0.426	0.914	0.007	0	1	0.997	0.068	0.111334
Sel I (X) - Sel II (G+Y)	1	1	0.593	0.996	0.001	0.058	1	1	0.901	0.0961085
Sel I (X) - Sel II (G+Y)	2	1	0.545	0.999	0.005	0.384	1	1	0.984	0.0741489
Sel I (X) - Sel II (G+X+Y)	0	0.993	0.622	0.963	0.006	1	0.991	0.981	0.999	0.117564
Sel I (X) - Sel II (G+X+Y)	-2	1	0.632	0.999	0.005	0.493	1	1	0.991	0.0689323
Sel I (X) - Sel II (G+X+Y)	-1	1	0.678	1	0.002	0.218	1	1	0.993	0.0934898
Sel I (X) - Sel II (G+X+Y)	-0.5	0.998	0.673	0.998	0.005	0	1	1	0.221	0.10912
Sel I (X) - Sel II (G+X+Y)	0.5	0.997	0.654	0.998	0.008	0	1	1	0.055	0.111397
Sel I (X) - Sel II (G+X+Y)	1	1	0.657	0.999	0.005	0.031	1	1	0.955	0.0962032
Sel I (X) - Sel II (G+X+Y)	2	1	0.599	1	0.008	0.237	1	1	0.985	0.0740283
Sel I (Y) - Sel II (X)	0	0.993	0.622	0.963	0.006	1	0.991	0.981	0.999	0.117564
Sel I (Y) - Sel II (X)	-2	0.103	0.01	0.089	0.023	0.114	0.098	0.11	0.001	0.104551
Sel I (Y) - Sel II (X)	-1	0.84	0.239	0.86	0.006	0.999	0.882	0.821	0.829	0.109017
Sel I (Y) - Sel II (X)	-0.5	0.994	0.584	0.998	0.23	1	0.999	0.984	1	0.113587
Sel I (Y) - Sel II (X)	0.5	0.995	0.581	0.992	0.202	1	0.996	0.987	1	0.115208
Sel I (Y) - Sel II (X)	1	0.826	0.244	0.863	0.008	0.998	0.883	0.839	0.821	0.110534
Sel I (Y) - Sel II (X)	2	0.114	0.007	0.11	0.033	0.079	0.123	0.136	0.002	0.10538
Sel I (Y) - Sel II (Y)	0	0.993	0.622	0.963	0.006	1	0.991	0.981	0.999	0.117564
Sel I (Y) - Sel II (Y)	-2	0.813	0.107	0.846	0.014	0.012	0.922	0.864	0.852	0.104784
Sel I (Y) - Sel II (Y)	-1	0.97	0.29	0.904	0.021	0.771	0.988	0.945	0.999	0.108484
Sel I (Y) - Sel II (Y)	-0.5	0.993	0.413	0.94	0.257	0.999	0.993	0.965	1	0.113579
Sel I (Y) - Sel II (Y)	0.5	0.999	0.437	0.943	0.245	1	1	0.971	1	0.115133
Sel I (Y) - Sel II (Y)	1	0.989	0.272	0.908	0.022	0.975	0.987	0.939	0.999	0.110587
Sel I (Y) - Sel II (Y)	2	0.825	0.113	0.846	0.028	0.134	0.94	0.869	0.741	0.105813
Sel I (Y) - Sel II (G)	0	0.993	0.622	0.963	0.006	1	0.991	0.981	0.999	0.117564
Sel I (Y) - Sel II (G)	-2	0.026	0.006	0.014	0.006	0.002	0.041	0.055	0	0.110662
Sel I (Y) - Sel II (G)	-1	0.056	0.018	0.007	0.009	0.07	0.05	0.073	0	0.113166
Sel I (Y) - Sel II (G)	-0.5	0.447	0.115	0.226	0.051	0.836	0.403	0.442	0.108	0.115057
Sel I (Y) - Sel II (G)	0.5	0.422	0.101	0.173	0.049	0.793	0.385	0.382	0.072	0.116558
Sel I (Y) - Sel II (G)	1	0.054	0.016	0.003	0.007	0.042	0.03	0.057	0	0.114547
Sel I (Y) - Sel II (G)	2	0.024	0.004	0.026	0.003	0	0.051	0.078	0	0.11197
Sel I (Y) - Sel II (X+Y)	0	0.993	0.622	0.963	0.006	1	0.991	0.981	0.999	0.117564
Sel I (Y) - Sel II (X+Y)	-2	0.927	0.419	0.934	0.018	0.288	0.994	0.995	0.326	0.115365
Sel I (Y) - Sel II (X+Y)	-1	0.045	0.016	0.082	0.069	0	0.17	0.207	0	0.115405
Sel I (Y) - Sel II (X+Y)	-0.5	0.639	0.107	0.659	0.142	0.009	0.711	0.764	0.091	0.116239
Sel I (Y) - Sel II (X+Y)	0.5	0.703	0.114	0.685	0.156	0.014	0.735	0.795	0.129	0.11719
Sel I (Y) - Sel II (X+Y)	1	0.08	0.027	0.158	0.066	0	0.281	0.348	0	0.116104
Sel I (Y) - Sel II (X+Y)	2	0.952	0.458	0.972	0.024	0.231	0.997	1	0.379	0.117242
Sel I (Y) - Sel II (G+X)	0	0.993	0.622	0.963	0.006	1	0.991	0.981	0.999	0.117564
Sel I (Y) - Sel II (G+X)	-2	0.92	0.296	0.994	0.09	0	0.999	0.998	0.01	0.111014
Sel I (Y) - Sel II (G+X)	-1	0.62	0.226	0.862	0	0	0.976	0.979	0	0.112485
Sel I (Y) - Sel II (G+X)	-0.5	0.046	0.032	0.184	0.021	0.001	0.435	0.518	0	0.11517
Sel I (Y) - Sel II (G+X)	0.5	0.084	0.054	0.316	0.01	0	0.585	0.653	0	0.11659
Sel I (Y) - Sel II (G+X)	1	0.674	0.251	0.928	0.002	0	0.99	0.992	0	0.113859
Sel I (Y) - Sel II (G+X)	2	0.928	0.299	0.989	0.094	0	0.999	0.999	0	0.111609
Sel I (Y) - Sel II (G+Y)	0	0.993	0.622	0.963	0.006	1	0.991	0.981	0.999	0.117564
Sel I (Y) - Sel II (G+Y)	-2	1	0.619	1	0.033	1	1	1	1	0.117183
Sel I (Y) - Sel II (G+Y)	-1	1	0.546	1	0.046	1	1	1	1	0.116519
Sel I (Y) - Sel II (G+Y)	-0.5	0.908	0.327	0.988	0.027	0.278	0.996	0.996	0.641	0.116883
Sel I (Y) - Sel II (G+Y)	0.5	0.918	0.353	0.989	0.042	0.231	0.996	0.993	0.641	0.117261
Sel I (Y) - Sel II (G+Y)	1	1	0.521	1	0.07	0.999	1	1	1	0.117285
Sel I (Y) - Sel II (G+Y)	2	1	0.635	1	0.044	1	1	1	1	0.118187
Sel I (Y) - Sel II (G+X+Y)	0	0.993	0.622	0.963	0.006	1	0.991	0.981	0.999	0.117564
Sel I (Y) - Sel II (G+X+Y)	-2	1	0.594	1	0.048	1	1	1	1	0.111122
Sel I (Y) - Sel II (G+X+Y)	-1	1	0.578	1	0.057	0.994	1	1	1	0.113266
Sel I (Y) - Sel II (G+X+Y)	-0.5	1	0.591	0.984	0.015	0.015	1	1	0.439	0.115461
Sel I (Y) - Sel II (G+X+Y)	0.5	0.996	0.577	0.954	0.005	0	1	1	0.113	0.116247
Sel I (Y) - Sel II (G+X+Y)	1	1	0.543	1	0.074	0.953	1	1	1	0.11448
Sel I (Y) - Sel II (G+X+Y)	2	1	0.619	1	0.034	1	1	1	1	0.112472
Sel I (G) - Sel II (X)	0	0.993	0.622	0.963	0.006	1	0.991	0.981	0.999	0.117564
Sel I (G) - Sel II (X)	-2	0.146	0.003	0.068	0.306	0.302	0.101	0.054	0.173	0.0615043
Sel I (G) - Sel II (X)	-1	0.755	0.057	0.699	0.525	0.849	0.772	0.699	0.839	0.0667888
Sel I (G) - Sel II (X)	-0.5	0.975	0.162	0.965	0.607	0.997	0.989	0.969	0.997	0.0798345
Sel I (G) - Sel II (X)	0.5	0.988	0.176	0.981	0.67	0.999	0.99	0.983	1	0.0863576
Sel I (G) - Sel II (X)	1	0.771	0.065	0.713	0.51	0.857	0.772	0.682	0.834	0.0733875
Sel I (G) - Sel II (X)	2	0.18	0.005	0.093	0.294	0.331	0.117	0.079	0.179	0.0677922
Sel I (G) - Sel II (Y)	0	0.993	0.622	0.963	0.006	1	0.991	0.981	0.999	0.117564
Sel I (G) - Sel II (Y)	-2	0.881	0.156	0.913	0.551	0.9	0.943	0.901	0.928	0.0613184
Sel I (G) - Sel II (Y)	-1	0.959	0.163	0.96	0.611	0.973	0.984	0.969	0.985	0.066513
Sel I (G) - Sel II (Y)	-0.5	0.993	0.195	0.989	0.641	1	0.998	0.991	0.999	0.0794898
Sel I (G) - Sel II (Y)	0.5	0.992	0.197	0.99	0.671	1	0.998	0.996	0.999	0.0863312
Sel I (G) - Sel II (Y)	1	0.975	0.185	0.976	0.669	0.971	0.986	0.972	0.981	0.0734783
Sel I (G) - Sel II (Y)	2	0.888	0.158	0.897	0.56	0.895	0.936	0.882	0.933	0.0678305
Sel I (G) - Sel II (G)	0	0.993	0.622	0.963	0.006	1	0.991	0.981	0.999	0.117564
Sel I (G) - Sel II (G)	-2	0.05	0.018	0.009	0.203	0.061	0.236	0.376	0.003	0.0615413
Sel I (G) - Sel II (G)	-1	0.041	0.011	0.016	0.273	0.13	0.189	0.303	0.005	0.0665027
Sel I (G) - Sel II (G)	-0.5	0.138	0	0.022	0.454	0.699	0.051	0.057	0.183	0.0794737
Sel I (G) - Sel II (G)	0.5	0.119	0.003	0.019	0.479	0.641	0.049	0.074	0.131	0.0867799
Sel I (G) - Sel II (G)	1	0.034	0.014	0.011	0.283	0.111	0.231	0.394	0.004	0.0735977
Sel I (G) - Sel II (G)	2	0.073	0.032	0.011	0.169	0.041	0.35	0.508	0.001	0.0677436
Sel I (G) - Sel II (X+Y)	0	0.993	0.622	0.963	0.006	1	0.991	0.981	0.999	0.117564
Sel I (G) - Sel II (X+Y)	-2	0.51	0.184	0.503	0.057	0	0.901	0.952	0	0.0613729
Sel I (G) - Sel II (X+Y)	-1	0.036	0.007	0.031	0.258	0.174	0.112	0.219	0.038	0.0664726
Sel I (G) - Sel II (X+Y)	-0.5	0.77	0.055	0.672	0.517	0.971	0.771	0.651	0.931	0.0794868
Sel I (G) - Sel II (X+Y)	0.5	0.773	0.039	0.622	0.528	0.982	0.738	0.619	0.929	0.0868867
Sel I (G) - Sel II (X+Y)	1	0.022	0.01	0.043	0.29	0.143	0.189	0.321	0.02	0.0735755
Sel I (G) - Sel II (X+Y)	2	0.527	0.217	0.561	0.081	0.001	0.927	0.968	0	0.067943
Sel I (G) - Sel II (G+X)	0	0.993	0.622	0.963	0.006	1	0.991	0.981	0.999	0.117564
Sel I (G) - Sel II (G+X)	-2	0.631	0.135	0.118	0.072	0.002	0.892	0.947	0	0.061292
Sel I (G) - Sel II (G+X)	-1	0.453	0.128	0.13	0.121	0.001	0.875	0.921	0	0.0671466
Sel I (G) - Sel II (G+X)	-0.5	0.056	0.027	0.059	0.334	0.136	0.53	0.669	0.001	0.0795622
Sel I (G) - Sel II (G+X)	0.5	0.126	0.05	0.088	0.335	0.084	0.715	0.835	0	0.0864056
Sel I (G) - Sel II (G+X)	1	0.56	0.136	0.111	0.116	0.003	0.913	0.964	0	0.0735996
Sel I (G) - Sel II (G+X)	2	0.624	0.159	0.077	0.076	0.002	0.912	0.954	0	0.0680798
Sel I (G) - Sel II (G+Y)	0	0.993	0.622	0.963	0.006	1	0.991	0.981	0.999	0.117564
Sel I (G) - Sel II (G+Y)	-2	0.998	0.246	0.708	0.007	0	1	1	0.049	0.0610973
Sel I (G) - Sel II (G+Y)	-1	0.999	0.223	0.827	0.015	0	1	1	0.023	0.0665735
Sel I (G) - Sel II (G+Y)	-0.5	0.899	0.211	0.672	0.151	0	0.999	1	0	0.0795848
Sel I (G) - Sel II (G+Y)	0.5	0.844	0.179	0.488	0.201	0	0.996	0.994	0	0.0864391
Sel I (G) - Sel II (G+Y)	1	1	0.216	0.786	0.029	0	1	1	0.002	0.0734584
Sel I (G) - Sel II (G+Y)	2	0.999	0.224	0.682	0.004	0	1	1	0.012	0.0678372
Sel I (G) - Sel II (G+X+Y)	0	0.993	0.622	0.963	0.006	1	0.991	0.981	0.999	0.117564
Sel I (G) - Sel II (G+X+Y)	-2	0.997	0.18	0.869	0.056	0.257	1	1	0.353	0.0615147
Sel I (G) - Sel II (G+X+Y)	-1	0.997	0.182	0.871	0.032	0.178	1	1	0.296	0.0664361
Sel I (G) - Sel II (G+X+Y)	-0.5	0.952	0.108	0.78	0.024	0.014	0.999	1	0.062	0.0796524
Sel I (G) - Sel II (G+X+Y)	0.5	0.952	0.099	0.696	0.026	0.001	1	1	0.012	0.0866138
Sel I (G) - Sel II (G+X+Y)	1	0.998	0.171	0.856	0.021	0.127	1	1	0.229	0.0734092
Sel I (G) - Sel II (G+X+Y)	2	0.998	0.199	0.773	0.046	0.141	1	1	0.212	0.0680323
Sel I (X+Y) - Sel II (X)	0	0.993	0.622	0.963	0.006	1	0.991	0.981	0.999	0.117564
Sel I (X+Y) - Sel II (X)	-2	0.166	0.002	0.142	0.28	0.977	0.111	0.131	0.13	0.0970775
Sel I (X+Y) - Sel II (X)	-1	0.223	0.06	0.811	0.017	0	0.836	0.844	0	0.0968697
Sel I (X+Y) - Sel II (X)	-0.5	0.817	0.154	0.991	0.269	0.001	0.99	0.993	0.007	0.105485
Sel I (X+Y) - Sel II (X)	0.5	0.844	0.171	0.993	0.306	0.001	0.996	0.994	0.008	0.107659
Sel I (X+Y) - Sel II (X)	1	0.249	0.061	0.84	0.014	0	0.848	0.862	0	0.100142
Sel I (X+Y) - Sel II (X)	2	0.108	0.004	0.164	0.13	0.739	0.145	0.164	0.018	0.0996704
Sel I (X+Y) - Sel II (Y)	0	0.993	0.622	0.963	0.006	1	0.991	0.981	0.999	0.117564
Sel I (X+Y) - Sel II (Y)	-2	0.167	0.092	0.843	0.182	0.012	0.809	0.964	0	0.0938283
Sel I (X+Y) - Sel II (Y)	-1	0.625	0.234	0.977	0.156	0	0.946	0.991	0	0.0953036
Sel I (X+Y) - Sel II (Y)	-0.5	0.92	0.434	0.995	0.074	0.014	0.992	0.995	0.132	0.1045
Sel I (X+Y) - Sel II (Y)	0.5	0.935	0.426	0.994	0.075	0.04	0.993	0.998	0.113	0.106875
Sel I (X+Y) - Sel II (Y)	1	0.651	0.238	0.982	0.143	0	0.932	0.994	0	0.097557
Sel I (X+Y) - Sel II (Y)	2	0.175	0.095	0.823	0.124	0.006	0.794	0.967	0	0.0964904
Sel I (X+Y) - Sel II (G)	0	0.993	0.622	0.963	0.006	1	0.991	0.981	0.999	0.117564
Sel I (X+Y) - Sel II (G)	-2	0.493	0.029	0.723	0.065	0.006	0.882	0.869	0.004	0.0744624
Sel I (X+Y) - Sel II (G)	-1	0.139	0.033	0.286	0.027	0	0.568	0.625	0	0.0827925
Sel I (X+Y) - Sel II (G)	-0.5	0.078	0.007	0.012	0.061	0.717	0.037	0.058	0.013	0.100016
Sel I (X+Y) - Sel II (G)	0.5	0.08	0.005	0.015	0.055	0.686	0.054	0.099	0	0.103034
Sel I (X+Y) - Sel II (G)	1	0.166	0.037	0.352	0.015	0	0.678	0.728	0	0.0875927
Sel I (X+Y) - Sel II (G)	2	0.589	0.036	0.805	0.084	0	0.934	0.941	0.003	0.0786159
Sel I (X+Y) - Sel II (X+Y)	0	0.993	0.622	0.963	0.006	1	0.991	0.981	0.999	0.117564
Sel I (X+Y) - Sel II (X+Y)	-2	0.999	0.254	0.995	0.752	1	0.999	0.997	1	0.0970263
Sel I (X+Y) - Sel II (X+Y)	-1	0.494	0.03	0.318	0.572	0.071	0.44	0.379	0.038	0.0989307
Sel I (X+Y) - Sel II (X+Y)	-0.5	0.208	0.116	0.322	0.053	0	0.408	0.506	0	0.106665
Sel I (X+Y) - Sel II (X+Y)	0.5	0.211	0.106	0.287	0.052	0	0.373	0.473	0	0.109066
Sel I (X+Y) - Sel II (X+Y)	1	0.631	0.038	0.486	0.574	0.09	0.602	0.543	0.137	0.100469
Sel I (X+Y) - Sel II (X+Y)	2	0.998	0.304	0.998	0.712	1	1	0.997	1	0.0989346
Sel I (X+Y) - Sel II (G+X)	0	0.993	0.622	0.963	0.006	1	0.991	0.981	0.999	0.117564
Sel I (X+Y) - Sel II (G+X)	-2	0.987	0.324	0.991	0.041	0.236	1	1	0.45	0.0732838
Sel I (X+Y) - Sel II (G+X)	-1	0.87	0.326	0.706	0.023	0	1	1	0	0.0837318
Sel I (X+Y) - Sel II (G+X)	-0.5	0.061	0.108	0.124	0.047	0.07	0.728	0.844	0.001	0.0998168
Sel I (X+Y) - Sel II (G+X)	0.5	0.175	0.167	0.231	0.049	0.018	0.894	0.945	0	0.103029
Sel I (X+Y) - Sel II (G+X)	1	0.933	0.317	0.793	0.018	0	1	1	0	0.0853303
Sel I (X+Y) - Sel II (G+X)	2	0.997	0.355	0.997	0.025	0.205	1	1	0.444	0.0762585
Sel I (X+Y) - Sel II (G+Y)	0	0.993	0.622	0.963	0.006	1	0.991	0.981	0.999	0.117564
Sel I (X+Y) - Sel II (G+Y)	-2	1	0.379	1	0.168	1	1	1	1	0.0774101
Sel I (X+Y) - Sel II (G+Y)	-1	1	0.507	1	0.155	0.93	1	1	1	0.0856257
Sel I (X+Y) - Sel II (G+Y)	-0.5	0.979	0.504	0.999	0.004	0	0.999	0.998	0.169	0.101378
Sel I (X+Y) - Sel II (G+Y)	0.5	0.968	0.442	1	0.006	0	1	1	0.04	0.104011
Sel I (X+Y) - Sel II (G+Y)	1	1	0.528	1	0.121	0.674	1	1	1	0.0900997
Sel I (X+Y) - Sel II (G+Y)	2	1	0.358	1	0.206	1	1	1	1	0.0808906
Sel I (X+Y) - Sel II (G+X+Y)	0	0.993	0.622	0.963	0.006	1	0.991	0.981	0.999	0.117564
Sel I (X+Y) - Sel II (G+X+Y)	-2	1	0.559	1	0.058	1	1	1	1	0.084443
Sel I (X+Y) - Sel II (G+X+Y)	-1	1	0.427	1	0.067	1	1	1	1	0.0896732
Sel I (X+Y) - Sel II (G+X+Y)	-0.5	1	0.415	1	0.087	0.002	1	1	0.631	0.102375
Sel I (X+Y) - Sel II (G+X+Y)	0.5	1	0.449	1	0.107	0.006	1	1	0.901	0.104993
Sel I (X+Y) - Sel II (G+X+Y)	1	1	0.455	1	0.058	1	1	1	1	0.0919601
Sel I (X+Y) - Sel II (G+X+Y)	2	1	0.593	1	0.043	1	1	1	1	0.0879348
Sel I (G+X) - Sel II (X)	0	0.993	0.622	0.963	0.006	1	0.991	0.981	0.999	0.117564
Sel I (G+X) - Sel II (X)	-2	0.053	0.002	0.054	0.049	0.005	0.091	0.065	0.006	0.0252773
Sel I (G+X) - Sel II (X)	-1	0.08	0.004	0.151	0.021	0	0.209	0.273	0	0.0253573
Sel I (G+X) - Sel II (X)	-0.5	0.855	0.065	0.88	0.123	0.256	0.918	0.93	0.198	0.0383821
Sel I (G+X) - Sel II (X)	0.5	0.834	0.083	0.856	0.12	0.139	0.907	0.921	0.099	0.0402709
Sel I (G+X) - Sel II (X)	1	0.111	0.006	0.174	0.03	0	0.261	0.313	0	0.0289544
Sel I (G+X) - Sel II (X)	2	0.04	0	0.036	0.023	0	0.065	0.059	0	0.0280302
Sel I (G+X) - Sel II (Y)	0	0.993	0.622	0.963	0.006	1	0.991	0.981	0.999	0.117564
Sel I (G+X) - Sel II (Y)	-2	0.08	0.008	0.005	0.028	0	0.176	0.223	0.001	0.0253005
Sel I (G+X) - Sel II (Y)	-1	0.422	0.061	0.071	0.209	0.009	0.516	0.548	0.013	0.0255225
Sel I (G+X) - Sel II (Y)	-0.5	0.936	0.148	0.734	0.688	0.7	0.957	0.949	0.682	0.0382909
Sel I (G+X) - Sel II (Y)	0.5	0.943	0.155	0.66	0.713	0.58	0.948	0.942	0.534	0.0400332
Sel I (G+X) - Sel II (Y)	1	0.489	0.06	0.081	0.263	0.017	0.529	0.559	0.015	0.0286526
Sel I (G+X) - Sel II (Y)	2	0.178	0.017	0.018	0.097	0.002	0.256	0.312	0.005	0.0278239
Sel I (G+X) - Sel II (G)	0	0.993	0.622	0.963	0.006	1	0.991	0.981	0.999	0.117564
Sel I (G+X) - Sel II (G)	-2	0.383	0.032	0.436	0.027	0.002	0.638	0.538	0.138	0.0253452
Sel I (G+X) - Sel II (G)	-1	0.42	0.028	0.485	0.032	0.002	0.666	0.578	0.154	0.0256112
Sel I (G+X) - Sel II (G)	-0.5	0.655	0.044	0.666	0.07	0.019	0.783	0.779	0.273	0.0382914
Sel I (G+X) - Sel II (G)	0.5	0.674	0.051	0.691	0.06	0.003	0.826	0.803	0.274	0.0401037
Sel I (G+X) - Sel II (G)	1	0.476	0.029	0.521	0.029	0.001	0.711	0.625	0.181	0.0286339
Sel I (G+X) - Sel II (G)	2	0.426	0.032	0.48	0.02	0.001	0.658	0.569	0.151	0.0280521
Sel I (G+X) - Sel II (X+Y)	0	0.993	0.622	0.963	0.006	1	0.991	0.981	0.999	0.117564
Sel I (G+X) - Sel II (X+Y)	-2	0.383	0.016	0.135	0.154	0.079	0.422	0.344	0.05	0.0250457
Sel I (G+X) - Sel II (X+Y)	-1	0.085	0.009	0.105	0.023	0.002	0.195	0.165	0.001	0.0257303
Sel I (G+X) - Sel II (X+Y)	-0.5	0.544	0.033	0.329	0.404	0.138	0.466	0.433	0.289	0.0381729
Sel I (G+X) - Sel II (X+Y)	0.5	0.503	0.035	0.273	0.328	0.054	0.408	0.388	0.169	0.0403272
Sel I (G+X) - Sel II (X+Y)	1	0.062	0.008	0.087	0.012	0.001	0.192	0.164	0	0.0288441
Sel I (G+X) - Sel II (X+Y)	2	0.481	0.051	0.207	0.087	0.036	0.602	0.538	0.034	0.0278957
Sel I (G+X) - Sel II (G+X)	0	0.993	0.622	0.963	0.006	1	0.991	0.981	0.999	0.117564
Sel I (G+X) - Sel II (G+X)	-2	0.958	0.066	0.803	0.234	0.989	0.917	0.589	0.951	0.0251455
Sel I (G+X) - Sel II (G+X)	-1	0.817	0.01	0.348	0.305	0.993	0.74	0.2	0.95	0.0254377
Sel I (G+X) - Sel II (G+X)	-0.5	0.303	0.001	0.003	0.489	1	0.214	0.069	0.98	0.0382725
Sel I (G+X) - Sel II (G+X)	0.5	0.335	0.005	0.005	0.484	0.999	0.208	0.086	0.989	0.0403384
Sel I (G+X) - Sel II (G+X)	1	0.836	0.006	0.356	0.322	0.998	0.771	0.199	0.965	0.0289239
Sel I (G+X) - Sel II (G+X)	2	0.948	0.039	0.682	0.239	0.994	0.894	0.444	0.961	0.0279721
Sel I (G+X) - Sel II (G+Y)	0	0.993	0.622	0.963	0.006	1	0.991	0.981	0.999	0.117564
Sel I (G+X) - Sel II (G+Y)	-2	0.504	0.023	0.001	0.086	0.002	0.473	0.726	0.001	0.0250252
Sel I (G+X) - Sel II (G+Y)	-1	0.435	0.039	0	0.067	0	0.732	0.897	0	0.0256078
Sel I (G+X) - Sel II (G+Y)	-0.5	0.632	0.104	0.244	0.052	0	0.914	0.924	0.002	0.0383936
Sel I (G+X) - Sel II (G+Y)	0.5	0.461	0.079	0.212	0.067	0	0.789	0.821	0	0.040137
Sel I (G+X) - Sel II (G+Y)	1	0.415	0.042	0	0.099	0	0.731	0.906	0	0.0287728
Sel I (G+X) - Sel II (G+Y)	2	0.419	0.022	0	0.08	0	0.592	0.826	0	0.0280207
Sel I (G+X) - Sel II (G+X+Y)	0	0.993	0.622	0.963	0.006	1	0.991	0.981	0.999	0.117564
Sel I (G+X) - Sel II (G+X+Y)	-2	0.793	0.033	0.021	0.06	0.051	0.784	0.738	0.003	0.025208
Sel I (G+X) - Sel II (G+X+Y)	-1	0.399	0.013	0	0.034	0.007	0.366	0.662	0	0.025475
Sel I (G+X) - Sel II (G+X+Y)	-0.5	0.756	0.079	0.312	0.016	0	0.877	0.892	0	0.038264
Sel I (G+X) - Sel II (G+X+Y)	0.5	0.626	0.039	0.134	0.03	0	0.788	0.806	0	0.0401674
Sel I (G+X) - Sel II (G+X+Y)	1	0.412	0.016	0	0.029	0.003	0.375	0.683	0	0.0288431
Sel I (G+X) - Sel II (G+X+Y)	2	0.575	0.006	0.004	0.034	0.006	0.546	0.667	0	0.0279747
Sel I (G+Y) - Sel II (X)	0	0.993	0.622	0.963	0.006	1	0.991	0.981	0.999	0.117564
Sel I (G+Y) - Sel II (X)	-2	0.067	0.001	0.068	0.098	0.107	0.133	0.108	0.002	0.0373579
Sel I (G+Y) - Sel II (X)	-1	0.603	0.044	0.672	0.199	0.59	0.759	0.745	0.167	0.0434836
Sel I (G+Y) - Sel II (X)	-0.5	0.951	0.156	0.974	0.436	0.992	0.986	0.979	0.861	0.0576683
Sel I (G+Y) - Sel II (X)	0.5	0.964	0.163	0.981	0.485	0.993	0.99	0.987	0.87	0.0656088
Sel I (G+Y) - Sel II (X)	1	0.643	0.058	0.696	0.213	0.637	0.791	0.764	0.138	0.0480417
Sel I (G+Y) - Sel II (X)	2	0.107	0.004	0.099	0.106	0.167	0.192	0.14	0	0.0439281
Sel I (G+Y) - Sel II (Y)	0	0.993	0.622	0.963	0.006	1	0.991	0.981	0.999	0.117564
Sel I (G+Y) - Sel II (Y)	-2	0.652	0.09	0.74	0.072	0.061	0.849	0.824	0.228	0.0383747
Sel I (G+Y) - Sel II (Y)	-1	0.85	0.134	0.878	0.118	0.224	0.96	0.944	0.561	0.0443409
Sel I (G+Y) - Sel II (Y)	-0.5	0.978	0.194	0.963	0.124	0.884	0.998	0.995	0.979	0.058059
Sel I (G+Y) - Sel II (Y)	0.5	0.974	0.203	0.957	0.105	0.922	0.997	0.994	0.98	0.0666306
Sel I (G+Y) - Sel II (Y)	1	0.898	0.118	0.897	0.104	0.217	0.968	0.955	0.568	0.0496149
Sel I (G+Y) - Sel II (Y)	2	0.728	0.102	0.741	0.114	0.086	0.863	0.834	0.328	0.0458476
Sel I (G+Y) - Sel II (G)	0	0.993	0.622	0.963	0.006	1	0.991	0.981	0.999	0.117564
Sel I (G+Y) - Sel II (G)	-2	0.105	0.005	0.087	0.04	0	0.253	0.23	0.001	0.0387091
Sel I (G+Y) - Sel II (G)	-1	0.142	0.01	0.105	0.038	0	0.287	0.254	0.001	0.0428718
Sel I (G+Y) - Sel II (G)	-0.5	0.372	0.022	0.285	0.017	0.007	0.545	0.453	0.016	0.0602788
Sel I (G+Y) - Sel II (G)	0.5	0.395	0.018	0.29	0.029	0.004	0.562	0.486	0.011	0.0658006
Sel I (G+Y) - Sel II (G)	1	0.165	0.006	0.102	0.041	0	0.318	0.258	0	0.0509832
Sel I (G+Y) - Sel II (G)	2	0.119	0.006	0.093	0.029	0	0.274	0.257	0	0.0449134
Sel I (G+Y) - Sel II (X+Y)	0	0.993	0.622	0.963	0.006	1	0.991	0.981	0.999	0.117564
Sel I (G+Y) - Sel II (X+Y)	-2	0.57	0.072	0.76	0.021	0	0.841	0.849	0.003	0.0383133
Sel I (G+Y) - Sel II (X+Y)	-1	0.075	0.007	0.154	0.03	0.004	0.173	0.217	0	0.044136
Sel I (G+Y) - Sel II (X+Y)	-0.5	0.416	0.017	0.346	0.134	0.353	0.505	0.493	0.121	0.0578153
Sel I (G+Y) - Sel II (X+Y)	0.5	0.488	0.022	0.387	0.179	0.492	0.547	0.534	0.123	0.06533
Sel I (G+Y) - Sel II (X+Y)	1	0.059	0.004	0.144	0.038	0.003	0.173	0.221	0	0.0474887
Sel I (G+Y) - Sel II (X+Y)	2	0.678	0.117	0.857	0.011	0	0.92	0.927	0.003	0.0433883
Sel I (G+Y) - Sel II (G+X)	0	0.993	0.622	0.963	0.006	1	0.991	0.981	0.999	0.117564
Sel I (G+Y) - Sel II (G+X)	-2	0.202	0.019	0.121	0.01	0	0.377	0.418	0	0.038912
Sel I (G+Y) - Sel II (G+X)	-1	0.12	0.013	0.151	0.009	0	0.29	0.365	0	0.044715
Sel I (G+Y) - Sel II (G+X)	-0.5	0.023	0.002	0.072	0.007	0.008	0.072	0.104	0	0.0585131
Sel I (G+Y) - Sel II (G+X)	0.5	0.022	0.004	0.096	0.005	0.004	0.105	0.149	0	0.0657453
Sel I (G+Y) - Sel II (G+X)	1	0.131	0.016	0.131	0.012	0	0.295	0.354	0	0.0481868
Sel I (G+Y) - Sel II (G+X)	2	0.171	0.022	0.098	0.011	0	0.326	0.384	0	0.043997
Sel I (G+Y) - Sel II (G+Y)	0	0.993	0.622	0.963	0.006	1	0.991	0.981	0.999	0.117564
Sel I (G+Y) - Sel II (G+Y)	-2	0.983	0.147	0.234	0.15	0.145	0.998	0.998	0.075	0.0387983
Sel I (G+Y) - Sel II (G+Y)	-1	0.962	0.13	0.301	0.12	0.124	0.994	0.998	0.063	0.0425866
Sel I (G+Y) - Sel II (G+Y)	-0.5	0.584	0.052	0.279	0.024	0.006	0.919	0.95	0.004	0.0602729
Sel I (G+Y) - Sel II (G+Y)	0.5	0.609	0.044	0.24	0.007	0.003	0.949	0.963	0.002	0.065782
Sel I (G+Y) - Sel II (G+Y)	1	0.945	0.112	0.249	0.061	0.083	0.997	0.998	0.03	0.0513506
Sel I (G+Y) - Sel II (G+Y)	2	0.981	0.132	0.194	0.132	0.108	0.999	0.998	0.046	0.0451444
Sel I (G+Y) - Sel II (G+X+Y)	0	0.993	0.622	0.963	0.006	1	0.991	0.981	0.999	0.117564
Sel I (G+Y) - Sel II (G+X+Y)	-2	1	0.231	0.647	0.108	0.071	1	0.999	0.219	0.0378902
Sel I (G+Y) - Sel II (G+X+Y)	-1	1	0.23	0.812	0.048	0.048	1	1	0.244	0.0439021
Sel I (G+Y) - Sel II (G+X+Y)	-0.5	0.99	0.185	0.815	0.02	0.001	0.999	0.999	0.035	0.0577129
Sel I (G+Y) - Sel II (G+X+Y)	0.5	0.989	0.186	0.732	0.023	0	1	1	0.002	0.0668254
Sel I (G+Y) - Sel II (G+X+Y)	1	0.999	0.246	0.803	0.019	0.013	1	1	0.122	0.0500608
Sel I (G+Y) - Sel II (G+X+Y)	2	1	0.251	0.748	0.069	0.032	1	1	0.181	0.0463161
Sel I (G+X+Y) - Sel II (X)	0	0.993	0.622	0.963	0.006	1	0.991	0.981	0.999	0.117564
Sel I (G+X+Y) - Sel II (X)	-2	0.029	0.002	0.029	0.013	0.003	0.081	0.096	0	0.0278456
Sel I (G+X+Y) - Sel II (X)	-1	0.061	0.003	0.055	0.022	0.001	0.135	0.132	0	0.025346
Sel I (G+X+Y) - Sel II (X)	-0.5	0.719	0.084	0.843	0.036	0.042	0.857	0.808	0.331	0.0307831
Sel I (G+X+Y) - Sel II (X)	0.5	0.765	0.118	0.872	0.032	0.042	0.876	0.807	0.35	0.0349702
Sel I (G+X+Y) - Sel II (X)	1	0.153	0.019	0.161	0.03	0	0.264	0.275	0.004	0.0279764
Sel I (G+X+Y) - Sel II (X)	2	0.029	0.001	0.027	0.019	0.002	0.072	0.076	0	0.0287808
Sel I (G+X+Y) - Sel II (Y)	0	0.993	0.622	0.963	0.006	1	0.991	0.981	0.999	0.117564
Sel I (G+X+Y) - Sel II (Y)	-2	0.097	0.002	0.057	0.545	0.479	0.121	0.186	0.081	0.028843
Sel I (G+X+Y) - Sel II (Y)	-1	0.06	0.022	0.209	0.224	0.1	0.391	0.436	0.001	0.0270077
Sel I (G+X+Y) - Sel II (Y)	-0.5	0.823	0.124	0.865	0.047	0	0.946	0.947	0.009	0.0338011
Sel I (G+X+Y) - Sel II (Y)	0.5	0.75	0.141	0.797	0.024	0	0.903	0.899	0.001	0.0355197
Sel I (G+X+Y) - Sel II (Y)	1	0.065	0.022	0.247	0.272	0.151	0.407	0.491	0	0.0301983
Sel I (G+X+Y) - Sel II (Y)	2	0.072	0.01	0.097	0.492	0.46	0.176	0.259	0.016	0.0310188
Sel I (G+X+Y) - Sel II (G)	0	0.993	0.622	0.963	0.006	1	0.991	0.981	0.999	0.117564
Sel I (G+X+Y) - Sel II (G)	-2	0.299	0.004	0.039	0.663	0.852	0.112	0.182	0.408	0.0295414
Sel I (G+X+Y) - Sel II (G)	-1	0.214	0.001	0.02	0.506	0.651	0.069	0.079	0.197	0.027689
Sel I (G+X+Y) - Sel II (G)	-0.5	0.028	0.004	0.06	0.019	0.004	0.045	0.064	0	0.0344607
Sel I (G+X+Y) - Sel II (G)	0.5	0.026	0.003	0.041	0.044	0.012	0.045	0.068	0	0.0359124
Sel I (G+X+Y) - Sel II (G)	1	0.211	0.002	0.031	0.582	0.685	0.082	0.123	0.189	0.0314765
Sel I (G+X+Y) - Sel II (G)	2	0.305	0.003	0.029	0.662	0.829	0.104	0.144	0.294	0.032615
Sel I (G+X+Y) - Sel II (X+Y)	0	0.993	0.622	0.963	0.006	1	0.991	0.981	0.999	0.117564
Sel I (G+X+Y) - Sel II (X+Y)	-2	0.439	0.004	0.025	0.383	0.51	0.204	0.12	0.382	0.0276391
Sel I (G+X+Y) - Sel II (X+Y)	-1	0.121	0.002	0.037	0.101	0.037	0.078	0.096	0.02	0.025479
Sel I (G+X+Y) - Sel II (X+Y)	-0.5	0.316	0.026	0.394	0.181	0.003	0.413	0.343	0.005	0.0321006
Sel I (G+X+Y) - Sel II (X+Y)	0.5	0.267	0.014	0.356	0.132	0.004	0.384	0.306	0.003	0.03427
Sel I (G+X+Y) - Sel II (X+Y)	1	0.155	0.003	0.039	0.093	0.018	0.074	0.123	0.007	0.0285974
Sel I (G+X+Y) - Sel II (X+Y)	2	0.469	0.012	0.046	0.247	0.232	0.232	0.22	0.168	0.0290442
Sel I (G+X+Y) - Sel II (G+X)	0	0.993	0.622	0.963	0.006	1	0.991	0.981	0.999	0.117564
Sel I (G+X+Y) - Sel II (G+X)	-2	0.607	0.017	0.001	0.455	0.324	0.314	0.506	0.177	0.0287048
Sel I (G+X+Y) - Sel II (G+X)	-1	0.541	0.006	0.002	0.407	0.156	0.289	0.174	0.144	0.0267031
Sel I (G+X+Y) - Sel II (G+X)	-0.5	0.173	0.015	0.033	0.016	0	0.192	0.182	0	0.0332856
Sel I (G+X+Y) - Sel II (G+X)	0.5	0.284	0.012	0.023	0.028	0	0.281	0.233	0.005	0.0352444
Sel I (G+X+Y) - Sel II (G+X)	1	0.594	0.003	0.001	0.421	0.118	0.364	0.181	0.125	0.0299163
Sel I (G+X+Y) - Sel II (G+X)	2	0.662	0.012	0.003	0.462	0.236	0.365	0.392	0.171	0.0307101
Sel I (G+X+Y) - Sel II (G+Y)	0	0.993	0.622	0.963	0.006	1	0.991	0.981	0.999	0.117564
Sel I (G+X+Y) - Sel II (G+Y)	-2	0.763	0.096	0.385	0.328	0	0.978	0.97	0.13	0.0274085
Sel I (G+X+Y) - Sel II (G+Y)	-1	0.629	0.051	0.232	0.356	0	0.898	0.892	0.048	0.0254193
Sel I (G+X+Y) - Sel II (G+Y)	-0.5	0.241	0.017	0.016	0.024	0	0.245	0.549	0.012	0.0290806
Sel I (G+X+Y) - Sel II (G+Y)	0.5	0.256	0.04	0.003	0.012	0	0.428	0.742	0.01	0.0373302
Sel I (G+X+Y) - Sel II (G+Y)	1	0.487	0.021	0.084	0.277	0	0.647	0.775	0.02	0.0282389
Sel I (G+X+Y) - Sel II (G+Y)	2	0.662	0.056	0.253	0.364	0	0.942	0.916	0.062	0.0290268
Sel I (G+X+Y) - Sel II (G+X+Y)	0	0.993	0.622	0.963	0.006	1	0.991	0.981	0.999	0.117564
Sel I (G+X+Y) - Sel II (G+X+Y)	-2	0.799	0.116	0.022	0.024	0	0.916	0.916	0.004	0.0282573
Sel I (G+X+Y) - Sel II (G+X+Y)	-1	0.415	0.028	0	0.048	0	0.452	0.777	0	0.0254128
Sel I (G+X+Y) - Sel II (G+X+Y)	-0.5	0.575	0.05	0.023	0.03	0.001	0.587	0.545	0	0.0299388
Sel I (G+X+Y) - Sel II (G+X+Y)	0.5	0.591	0.055	0.023	0.01	0	0.606	0.614	0	0.0364546
Sel I (G+X+Y) - Sel II (G+X+Y)	1	0.412	0.025	0	0.078	0	0.427	0.709	0	0.0281767
Sel I (G+X+Y) - Sel II (G+X+Y)	2	0.515	0.043	0.001	0.055	0	0.608	0.839	0	0.0287872

## Sheet: Fig G in S7 Text  Estimation
Selection_mechanism	Selection_effect	Weighted.Median	MBE	MR-Robust	MR-Egger	MR-IVW	MR-Lasso	Contamination.Mixture	MR-RAPS	R2
Sel I (X) - Sel II (X)	0	0.0825578	0.0116563	0.0617288	0.179259	0.427798	0.0466227	0.0165307	0.246587	0.114301
	-2	-0.101042	-0.107413	-0.154202	-0.186432	0.205553	-0.134117	-0.13599	-0.0139645	0.0708402
	-1	-0.0289288	-0.0394227	-0.0640951	-0.103753	0.203964	-0.0494644	-0.0514135	0.0452087	0.0925682
	-0.5	0.00500798	-0.0259744	-0.0246455	-0.106397	0.207273	-0.0122592	-0.0152335	0.0731571	0.106771
	0.5	0.00442053	-0.0146694	-0.0258912	-0.0810503	0.204714	-0.0130625	-0.0147951	0.0714796	0.10797
	1	-0.0291808	-0.0246071	-0.0662825	-0.102258	0.203637	-0.0505504	-0.0537812	0.0456246	0.0943791
	2	-0.105071	-0.0249007	-0.159713	-0.156159	0.199076	-0.137523	-0.140625	-0.0214266	0.0728941
Sel I (X) - Sel II (Y)	0	0.0825578	0.0116563	0.0617288	0.179259	0.427798	0.0466227	0.0165307	0.246587	0.114301
	-2	0.0885996	0.0153902	0.0550501	0.151327	0.454919	0.0371777	0.0099537	0.336788	0.0708533
	-1	0.0752754	-0.0103789	0.0294059	0.0998446	0.49303	0.0247016	0.000917387	0.334922	0.0925976
	-0.5	0.0800526	0.0113831	0.0243323	0.0946022	0.530814	0.0261509	0.00310468	0.346376	0.106839
	0.5	0.085741	0.00710753	0.0233395	0.0984312	0.55814	0.0265635	0.00350815	0.348484	0.108073
	1	0.0913494	-0.0210396	0.0328951	0.0978099	0.541589	0.029624	0.00356831	0.344952	0.0942623
	2	0.104193	-0.0106617	0.0537725	0.138727	0.5391	0.0396586	0.00871209	0.363354	0.0729545
Sel I (X) - Sel II (G)	0	0.0825578	0.0116563	0.0617288	0.179259	0.427798	0.0466227	0.0165307	0.246587	0.114301
Sel I (X) - Sel II (G)	-2	-0.448646	-0.534807	-0.613099	0.141454	0.390488	-0.617833	-0.680582	-0.0736465	0.0708763
Sel I (X) - Sel II (G)	-1	-0.319601	-0.363955	-0.446931	0.112858	0.322146	-0.445508	-0.489585	-0.0248054	0.0926029
Sel I (X) - Sel II (G)	-0.5	-0.216352	-0.256706	-0.321679	0.108068	0.346095	-0.316225	-0.34987	0.0559095	0.106649
Sel I (X) - Sel II (G)	0.5	-0.221233	-0.283627	-0.330314	0.114574	0.342005	-0.323018	-0.356066	0.0485353	0.108057
Sel I (X) - Sel II (G)	1	-0.328609	-0.389203	-0.456155	0.111917	0.319148	-0.452181	-0.496055	-0.0315957	0.0945643
Sel I (X) - Sel II (G)	2	-0.463901	-0.492516	-0.633902	0.149369	0.389951	-0.630273	-0.695939	-0.0807153	0.0726489
Sel I (X) - Sel II (X+Y)	0	0.0825578	0.0116563	0.0617288	0.179259	0.427798	0.0466227	0.0165307	0.246587	0.114301
Sel I (X) - Sel II (X+Y)	-2	-0.293764	-0.306797	-0.297745	-0.221437	-0.0534449	-0.340941	-0.361852	-0.207689	0.0709682
Sel I (X) - Sel II (X+Y)	-1	-0.123935	-0.168072	-0.125374	-0.102785	0.0922545	-0.157372	-0.176155	-0.0194752	0.0926276
Sel I (X) - Sel II (X+Y)	-0.5	0.00246507	-0.0572529	0.00614758	-0.00329461	0.230277	-0.0246059	-0.0460487	0.129081	0.106598
Sel I (X) - Sel II (X+Y)	0.5	0.00896203	-0.0483832	0.00595278	-0.00163243	0.253283	-0.0232229	-0.0461591	0.130318	0.108111
Sel I (X) - Sel II (X+Y)	1	-0.119572	-0.149576	-0.123419	-0.112324	0.127768	-0.157404	-0.176902	-0.0158829	0.0946363
Sel I (X) - Sel II (X+Y)	2	-0.31135	-0.292637	-0.323404	-0.255009	-0.0406949	-0.365441	-0.3863	-0.239372	0.0726512
Sel I (X) - Sel II (G+X)	0	0.0825578	0.0116563	0.0617288	0.179259	0.427798	0.0466227	0.0165307	0.246587	0.114301
Sel I (X) - Sel II (G+X)	-2	-0.312002	-0.301376	-0.423974	0.0197975	-0.0122766	-0.385435	-0.392938	-0.319188	0.0710008
Sel I (X) - Sel II (G+X)	-1	-0.229882	-0.204887	-0.310157	-0.0251658	-0.00388799	-0.28271	-0.28718	-0.223639	0.0924639
Sel I (X) - Sel II (G+X)	-0.5	-0.1714	-0.180629	-0.236194	-0.024503	0.025049	-0.213725	-0.217873	-0.156639	0.106907
Sel I (X) - Sel II (G+X)	0.5	-0.170722	-0.203424	-0.232125	-0.0494348	0.0271723	-0.208766	-0.211898	-0.155183	0.107989
Sel I (X) - Sel II (G+X)	1	-0.234015	-0.210233	-0.314412	-0.00265528	-0.0115208	-0.286823	-0.290223	-0.232007	0.0939049
Sel I (X) - Sel II (G+X)	2	-0.319479	-0.439846	-0.428785	-0.0163707	-0.0222153	-0.38894	-0.396328	-0.33249	0.0725311
Sel I (X) - Sel II (G+Y)	0	0.0825578	0.0116563	0.0617288	0.179259	0.427798	0.0466227	0.0165307	0.246587	0.114301
Sel I (X) - Sel II (G+Y)	-2	-0.735493	-0.702028	-0.837193	-0.166951	-0.288635	-0.902653	-0.957546	-0.642242	0.0709825
Sel I (X) - Sel II (G+Y)	-1	-0.534721	-0.510612	-0.615754	-0.0889312	-0.195392	-0.65569	-0.69334	-0.441673	0.0925708
Sel I (X) - Sel II (G+Y)	-0.5	-0.393508	-0.40845	-0.461921	-0.0567407	-0.0826848	-0.492242	-0.516952	-0.284907	0.106462
Sel I (X) - Sel II (G+Y)	0.5	-0.358006	-0.349878	-0.429763	-0.0267004	-0.0306999	-0.457601	-0.481107	-0.240756	0.108312
Sel I (X) - Sel II (G+Y)	1	-0.508035	-0.567236	-0.593568	-0.0743929	-0.143189	-0.631232	-0.668787	-0.402947	0.0942427
Sel I (X) - Sel II (G+Y)	2	-0.71376	-0.696832	-0.821506	-0.114592	-0.232717	-0.880846	-0.934004	-0.606193	0.0725534
Sel I (X) - Sel II (G+X+Y)	0	0.0825578	0.0116563	0.0617288	0.179259	0.427798	0.0466227	0.0165307	0.246587	0.114301
Sel I (X) - Sel II (G+X+Y)	-2	-0.734185	-0.676758	-0.838063	-0.227634	-0.318412	-0.887814	-0.939788	-0.682857	0.0709519
Sel I (X) - Sel II (G+X+Y)	-1	-0.537622	-0.536424	-0.618309	-0.177259	-0.223036	-0.647934	-0.685223	-0.477587	0.0924938
Sel I (X) - Sel II (G+X+Y)	-0.5	-0.389285	-0.397751	-0.45281	-0.121502	-0.0990937	-0.474451	-0.502204	-0.307377	0.106683
Sel I (X) - Sel II (G+X+Y)	0.5	-0.385684	-0.381973	-0.452642	-0.128961	-0.0877647	-0.472342	-0.501448	-0.30503	0.108178
Sel I (X) - Sel II (G+X+Y)	1	-0.51379	-0.530257	-0.592525	-0.166589	-0.175616	-0.619247	-0.656784	-0.440328	0.0943072
Sel I (X) - Sel II (G+X+Y)	2	-0.717451	-0.665193	-0.82447	-0.249067	-0.279397	-0.865325	-0.919025	-0.658092	0.0726254
Sel I (Y) - Sel II (X)	0	0.0825578	0.0116563	0.0617288	0.179259	0.427798	0.0466227	0.0165307	0.246587	0.114301
Sel I (Y) - Sel II (X)	-2	-0.0595466	-0.0896336	-0.0973232	-0.101941	0.334658	-0.102265	-0.115245	0.141889	0.104499
Sel I (Y) - Sel II (X)	-1	0.0145107	-0.0597353	-0.0423244	0.215365	0.557742	-0.0437813	-0.0621541	0.286855	0.10817
Sel I (Y) - Sel II (X)	-0.5	0.0678791	-0.0213269	-0.00815067	0.43966	0.708096	-0.00514403	-0.0307841	0.388895	0.11128
Sel I (Y) - Sel II (X)	0.5	0.0683629	-0.0347784	-0.00650849	0.432317	0.712067	-0.00319404	-0.0286045	0.388881	0.112703
Sel I (Y) - Sel II (X)	1	0.0138426	-0.0507298	-0.0439412	0.192381	0.568281	-0.044368	-0.0641157	0.287668	0.109269
Sel I (Y) - Sel II (X)	2	-0.0626726	-0.105699	-0.101923	-0.117738	0.355463	-0.106986	-0.11911	0.146522	0.10619
Sel I (Y) - Sel II (Y)	0	0.0825578	0.0116563	0.0617288	0.179259	0.427798	0.0466227	0.0165307	0.246587	0.114301
Sel I (Y) - Sel II (Y)	-2	0.0265156	0.0143385	0.032727	-0.200101	0.149546	0.0239983	0.0156013	0.108434	0.108268
Sel I (Y) - Sel II (Y)	-1	0.0490566	0.00719147	0.0380722	-0.131419	0.304068	0.0304786	0.0135531	0.196248	0.110209
Sel I (Y) - Sel II (Y)	-0.5	0.0698132	0.0137854	0.0433262	0.0669443	0.45089	0.0382086	0.0137797	0.276198	0.112586
Sel I (Y) - Sel II (Y)	0.5	0.0764998	0.00305868	0.0459321	0.0924552	0.491346	0.0423262	0.0144242	0.281573	0.113505
Sel I (Y) - Sel II (Y)	1	0.0507224	0.00600131	0.0374857	-0.181576	0.330117	0.0319488	0.013687	0.18988	0.110992
Sel I (Y) - Sel II (Y)	2	0.0289394	0.0269834	0.0321997	-0.245427	0.169416	0.0245322	0.0170384	0.104738	0.108441
Sel I (Y) - Sel II (G)	0	0.0825578	0.0116563	0.0617288	0.179259	0.427798	0.0466227	0.0165307	0.246587	0.114301
Sel I (Y) - Sel II (G)	-2	-0.174456	-0.159203	-0.174482	-0.388723	-0.15345	-0.187971	-0.187252	-0.179621	0.113962
Sel I (Y) - Sel II (G)	-1	-0.150191	-0.160056	-0.158567	-0.424491	-0.0641689	-0.173867	-0.175081	-0.120836	0.113441
Sel I (Y) - Sel II (G)	-0.5	-0.109152	-0.119816	-0.124292	-0.35445	0.022868	-0.138686	-0.141939	-0.0544004	0.113981
Sel I (Y) - Sel II (G)	0.5	-0.114231	-0.125307	-0.128808	-0.378018	0.0183434	-0.143998	-0.146939	-0.0586008	0.11434
Sel I (Y) - Sel II (G)	1	-0.154939	-0.142655	-0.164412	-0.450177	-0.0680246	-0.179195	-0.180433	-0.126262	0.113834
Sel I (Y) - Sel II (G)	2	-0.17944	-0.177612	-0.178239	-0.408373	-0.149207	-0.192081	-0.191973	-0.178209	0.113414
Sel I (Y) - Sel II (X+Y)	0	0.0825578	0.0116563	0.0617288	0.179259	0.427798	0.0466227	0.0165307	0.246587	0.114301
Sel I (Y) - Sel II (X+Y)	-2	-0.275015	-0.23963	-0.288476	-0.327816	-0.274252	-0.278423	-0.278188	-0.31485	0.114373
Sel I (Y) - Sel II (X+Y)	-1	-0.173901	-0.157338	-0.191764	-0.289291	-0.108741	-0.181841	-0.182667	-0.176346	0.113635
Sel I (Y) - Sel II (X+Y)	-0.5	-0.0659844	-0.0800251	-0.0900598	-0.196123	0.0660812	-0.0799411	-0.0815262	-0.0306532	0.113911
Sel I (Y) - Sel II (X+Y)	0.5	-0.0670121	-0.105161	-0.0927611	-0.196924	0.0818875	-0.0818672	-0.0823247	-0.0333079	0.114097
Sel I (Y) - Sel II (X+Y)	1	-0.177818	-0.147099	-0.198619	-0.324171	-0.0976197	-0.187503	-0.188727	-0.183745	0.114021
Sel I (Y) - Sel II (X+Y)	2	-0.266555	-0.237142	-0.283933	-0.339925	-0.252848	-0.270781	-0.271679	-0.307833	0.114558
Sel I (Y) - Sel II (G+X)	0	0.0825578	0.0116563	0.0617288	0.179259	0.427798	0.0466227	0.0165307	0.246587	0.114301
Sel I (Y) - Sel II (G+X)	-2	-0.311704	-0.233679	-0.354619	-0.496393	-0.219507	-0.344736	-0.348203	-0.318023	0.11142
Sel I (Y) - Sel II (G+X)	-1	-0.280112	-0.261439	-0.334525	-0.481945	-0.0741849	-0.323894	-0.329814	-0.230647	0.112473
Sel I (Y) - Sel II (G+X)	-0.5	-0.228919	-0.221678	-0.289592	-0.405671	0.0586954	-0.280728	-0.287535	-0.134161	0.11345
Sel I (Y) - Sel II (G+X)	0.5	-0.22615	-0.219444	-0.28772	-0.40514	0.0625492	-0.278309	-0.284803	-0.129911	0.11368
Sel I (Y) - Sel II (G+X)	1	-0.288791	-0.255961	-0.341837	-0.481597	-0.0920964	-0.33174	-0.337717	-0.243534	0.112482
Sel I (Y) - Sel II (G+X)	2	-0.309214	-0.289315	-0.355206	-0.538282	-0.232121	-0.3448	-0.347448	-0.322659	0.111672
Sel I (Y) - Sel II (G+Y)	0	0.0825578	0.0116563	0.0617288	0.179259	0.427798	0.0466227	0.0165307	0.246587	0.114301
Sel I (Y) - Sel II (G+Y)	-2	-0.510752	-0.488982	-0.559782	-0.24562	-0.248159	-0.601079	-0.634191	-0.446215	0.105889
Sel I (Y) - Sel II (G+Y)	-1	-0.461471	-0.464793	-0.521519	-0.0899383	-0.103468	-0.562653	-0.604973	-0.335952	0.10903
Sel I (Y) - Sel II (G+Y)	-0.5	-0.359729	-0.381617	-0.431427	0.127345	0.0693616	-0.467502	-0.509696	-0.176449	0.11203
Sel I (Y) - Sel II (G+Y)	0.5	-0.380676	-0.381818	-0.45603	0.134412	0.0552448	-0.492011	-0.535737	-0.203532	0.112878
Sel I (Y) - Sel II (G+Y)	1	-0.466015	-0.459155	-0.528359	-0.0869723	-0.101471	-0.567044	-0.610265	-0.342204	0.110006
Sel I (Y) - Sel II (G+Y)	2	-0.504371	-0.478184	-0.554605	-0.259044	-0.220344	-0.593218	-0.626992	-0.428319	0.106958
Sel I (Y) - Sel II (G+X+Y)	0	0.0825578	0.0116563	0.0617288	0.179259	0.427798	0.0466227	0.0165307	0.246587	0.114301
Sel I (Y) - Sel II (G+X+Y)	-2	-0.554204	-0.501487	-0.651999	-0.609681	-0.383787	-0.623525	-0.635433	-0.581068	0.108047
Sel I (Y) - Sel II (G+X+Y)	-1	-0.506138	-0.474737	-0.61165	-0.361601	-0.230383	-0.584447	-0.601581	-0.46948	0.110301
Sel I (Y) - Sel II (G+X+Y)	-0.5	-0.429771	-0.424876	-0.54033	-0.104449	-0.0790968	-0.514215	-0.533268	-0.338846	0.112375
Sel I (Y) - Sel II (G+X+Y)	0.5	-0.41392	-0.391493	-0.522756	-0.0842542	-0.0423575	-0.49564	-0.514157	-0.313899	0.11371
Sel I (Y) - Sel II (G+X+Y)	1	-0.509432	-0.481554	-0.61484	-0.369925	-0.225697	-0.584445	-0.601891	-0.472239	0.111374
Sel I (Y) - Sel II (G+X+Y)	2	-0.541767	-0.515777	-0.638884	-0.616002	-0.356447	-0.608449	-0.618432	-0.560829	0.108526
Sel I (G) - Sel II (X)	0	0.0825578	0.0116563	0.0617288	0.179259	0.427798	0.0466227	0.0165307	0.246587	0.114301
Sel I (G) - Sel II (X)	-2	-0.0534453	-0.0585109	-0.0965077	0.226931	0.187111	-0.0937271	-0.110266	0.100483	0.061784
Sel I (G) - Sel II (X)	-1	0.0118831	-0.0343239	-0.0330416	0.304571	0.26268	-0.0294787	-0.0464205	0.186286	0.06476
Sel I (G) - Sel II (X)	-0.5	0.0471182	-0.0203192	0.00710257	0.302387	0.327486	0.0107418	-0.00834582	0.237942	0.0731531
Sel I (G) - Sel II (X)	0.5	0.0498612	0.0186103	0.00430624	0.32578	0.334104	0.00932475	-0.0107177	0.238915	0.0778212
Sel I (G) - Sel II (X)	1	0.00327117	0.0299029	-0.0399712	0.310029	0.265913	-0.0347911	-0.0529576	0.18149	0.0690486
Sel I (G) - Sel II (X)	2	-0.0561882	-0.0867174	-0.103169	0.238144	0.191054	-0.0967658	-0.114265	0.0963232	0.0661823
Sel I (G) - Sel II (Y)	0	0.0825578	0.0116563	0.0617288	0.179259	0.427798	0.0466227	0.0165307	0.246587	0.114301
Sel I (G) - Sel II (Y)	-2	0.0445214	0.0208145	0.0158324	0.268051	0.251101	0.01695	0.00771538	0.158016	0.0619197
Sel I (G) - Sel II (Y)	-1	0.0572153	0.0142305	0.0197439	0.373201	0.380693	0.0263137	0.0130472	0.229603	0.0642348
Sel I (G) - Sel II (Y)	-0.5	0.0708357	0.0729841	0.0242908	0.426609	0.519013	0.03155	0.0134062	0.295964	0.0727927
Sel I (G) - Sel II (Y)	0.5	0.0770763	0.0796544	0.0266663	0.47877	0.561551	0.0328801	0.0151046	0.298273	0.0774696
Sel I (G) - Sel II (Y)	1	0.0629784	-0.0440512	0.0187887	0.436069	0.429853	0.0262538	0.0126093	0.229099	0.0688309
Sel I (G) - Sel II (Y)	2	0.0482279	-0.0200621	0.0154718	0.309033	0.300961	0.0179122	0.00672029	0.163433	0.0665048
Sel I (G) - Sel II (G)	0	0.0825578	0.0116563	0.0617288	0.179259	0.427798	0.0466227	0.0165307	0.246587	0.114301
Sel I (G) - Sel II (G)	-2	-0.315586	-0.315913	-0.35596	-0.0969231	-0.0394121	-0.351437	-0.375452	-0.262365	0.062019
Sel I (G) - Sel II (G)	-1	-0.295989	-0.242841	-0.344628	-0.0773292	-0.0114477	-0.336841	-0.359531	-0.236521	0.0644938
Sel I (G) - Sel II (G)	-0.5	-0.230931	-0.22498	-0.298267	-0.0203597	0.101311	-0.282717	-0.306719	-0.138453	0.0731201
Sel I (G) - Sel II (G)	0.5	-0.245689	-0.260645	-0.314916	-0.0300958	0.0961399	-0.297337	-0.320463	-0.151867	0.0773955
Sel I (G) - Sel II (G)	1	-0.309605	-0.322726	-0.357477	-0.0692556	-0.0147299	-0.351136	-0.374472	-0.241362	0.0690849
Sel I (G) - Sel II (G)	2	-0.328719	-0.208626	-0.36583	-0.121234	-0.0564475	-0.364855	-0.389345	-0.27254	0.0662312
Sel I (G) - Sel II (X+Y)	0	0.0825578	0.0116563	0.0617288	0.179259	0.427798	0.0466227	0.0165307	0.246587	0.114301
Sel I (G) - Sel II (X+Y)	-2	-0.263087	-0.272716	-0.254402	0.118526	-0.0596234	-0.345034	-0.37506	-0.126597	0.0619203
Sel I (G) - Sel II (X+Y)	-1	-0.119781	-0.147786	-0.155587	0.328862	0.14535	-0.212995	-0.237903	0.111753	0.0645196
Sel I (G) - Sel II (X+Y)	-0.5	0.0235015	-0.0568141	-0.0375696	0.496831	0.380161	-0.0675362	-0.0915741	0.340425	0.0731598
Sel I (G) - Sel II (X+Y)	0.5	0.0271654	-0.0644518	-0.0408861	0.522713	0.401932	-0.0696849	-0.0961026	0.341219	0.0774255
Sel I (G) - Sel II (X+Y)	1	-0.12773	-0.161698	-0.169265	0.354373	0.149573	-0.224933	-0.249617	0.0976531	0.0692134
Sel I (G) - Sel II (X+Y)	2	-0.23965	-0.257367	-0.247703	0.190262	-0.0139758	-0.330803	-0.363581	-0.0868991	0.0662459
Sel I (G) - Sel II (G+X)	0	0.0825578	0.0116563	0.0617288	0.179259	0.427798	0.0466227	0.0165307	0.246587	0.114301
Sel I (G) - Sel II (G+X)	-2	-0.376677	-0.371731	-0.450972	0.2022	0.141491	-0.447612	-0.472457	-0.259142	0.0618303
Sel I (G) - Sel II (G+X)	-1	-0.353673	-0.333686	-0.436192	0.237395	0.164712	-0.42721	-0.449383	-0.229035	0.0647389
Sel I (G) - Sel II (G+X)	-0.5	-0.285747	-0.290644	-0.377083	0.263762	0.235522	-0.360307	-0.383253	-0.129376	0.0726979
Sel I (G) - Sel II (G+X)	0.5	-0.293307	-0.32654	-0.385778	0.269882	0.232988	-0.367518	-0.388854	-0.137152	0.0774589
Sel I (G) - Sel II (G+X)	1	-0.374256	-0.40839	-0.454715	0.226048	0.158604	-0.44736	-0.47166	-0.244183	0.0688409
Sel I (G) - Sel II (G+X)	2	-0.389874	-0.410548	-0.465122	0.201751	0.132888	-0.464046	-0.489055	-0.271995	0.066203
Sel I (G) - Sel II (G+Y)	0	0.0825578	0.0116563	0.0617288	0.179259	0.427798	0.0466227	0.0165307	0.246587	0.114301
Sel I (G) - Sel II (G+Y)	-2	-0.486808	-0.430751	-0.365235	-0.148463	0.120583	-0.573049	-0.643646	-0.206972	0.0619419
Sel I (G) - Sel II (G+Y)	-1	-0.468069	-0.412358	-0.383423	-0.115469	0.112664	-0.551249	-0.612156	-0.216307	0.0647779
Sel I (G) - Sel II (G+Y)	-0.5	-0.397339	-0.396278	-0.379242	0.00590341	0.140962	-0.477011	-0.522588	-0.177708	0.0729144
Sel I (G) - Sel II (G+Y)	0.5	-0.37174	-0.363255	-0.360336	0.04005	0.199717	-0.452773	-0.495476	-0.139558	0.0772706
Sel I (G) - Sel II (G+Y)	1	-0.471387	-0.372069	-0.382243	-0.125191	0.146112	-0.556488	-0.620332	-0.203629	0.0693835
Sel I (G) - Sel II (G+Y)	2	-0.495004	-0.381103	-0.372491	-0.146769	0.149727	-0.586066	-0.666654	-0.203191	0.0660051
Sel I (G) - Sel II (G+X+Y)	0	0.0825578	0.0116563	0.0617288	0.179259	0.427798	0.0466227	0.0165307	0.246587	0.114301
Sel I (G) - Sel II (G+X+Y)	-2	-0.574782	-0.483863	-0.605723	-0.34811	-0.459694	-0.661191	-0.666635	-0.707592	0.062147
Sel I (G) - Sel II (G+X+Y)	-1	-0.545338	-0.460974	-0.589185	-0.318018	-0.436999	-0.622433	-0.628407	-0.677834	0.0645187
Sel I (G) - Sel II (G+X+Y)	-0.5	-0.441323	-0.395446	-0.503321	-0.20836	-0.330852	-0.503803	-0.510008	-0.53985	0.0729616
Sel I (G) - Sel II (G+X+Y)	0.5	-0.47125	-0.425913	-0.534437	-0.204699	-0.351395	-0.536807	-0.542663	-0.569657	0.0777055
Sel I (G) - Sel II (G+X+Y)	1	-0.546982	-0.454761	-0.594968	-0.338134	-0.42882	-0.629388	-0.637983	-0.673477	0.0689491
Sel I (G) - Sel II (G+X+Y)	2	-0.574099	-0.473833	-0.607683	-0.354347	-0.454591	-0.656826	-0.662738	-0.701919	0.0661618
Sel I (X+Y) - Sel II (X)	0	0.0825578	0.0116563	0.0617288	0.179259	0.427798	0.0466227	0.0165307	0.246587	0.114301
Sel I (X+Y) - Sel II (X)	-2	-0.274946	-0.103261	-0.135254	-0.520736	-0.680384	-0.155725	-0.123072	-0.513575	0.101681
Sel I (X+Y) - Sel II (X)	-1	-0.129678	-0.114442	-0.0564591	-0.613841	-0.314566	-0.0681429	-0.059345	-0.224509	0.100202
Sel I (X+Y) - Sel II (X)	-0.5	-0.0296551	-0.047399	-0.00916845	-0.530255	0.0396598	-0.0180303	-0.0207773	0.0153931	0.105617
Sel I (X+Y) - Sel II (X)	0.5	-0.0291378	-0.0191064	-0.00798729	-0.55171	0.0434482	-0.0163235	-0.020525	0.0189891	0.10713
Sel I (X+Y) - Sel II (X)	1	-0.131935	-0.0559987	-0.060348	-0.644228	-0.307604	-0.0723496	-0.0630073	-0.220404	0.101265
Sel I (X+Y) - Sel II (X)	2	-0.298852	-0.155108	-0.14214	-0.562433	-0.734023	-0.164931	-0.126987	-0.558282	0.10368
Sel I (X+Y) - Sel II (Y)	0	0.0825578	0.0116563	0.0617288	0.179259	0.427798	0.0466227	0.0165307	0.246587	0.114301
Sel I (X+Y) - Sel II (Y)	-2	-0.0215863	-0.0150223	0.00701408	-0.0304415	-0.139336	-0.00504188	-0.00161386	-0.0506878	0.0832867
Sel I (X+Y) - Sel II (Y)	-1	0.0135028	-0.00147415	0.0362839	-0.110613	0.0809707	0.0131748	0.00896153	0.0774612	0.0885728
Sel I (X+Y) - Sel II (Y)	-0.5	0.051807	-0.0161445	0.0571544	-0.127253	0.33786	0.0345095	0.0122872	0.215564	0.101648
Sel I (X+Y) - Sel II (Y)	0.5	0.0548968	-0.00556465	0.0587824	-0.152786	0.352307	0.036508	0.0126374	0.215365	0.103441
Sel I (X+Y) - Sel II (Y)	1	0.0209578	-0.0101101	0.0419536	-0.165689	0.124378	0.0184113	0.0122173	0.0959653	0.0913969
Sel I (X+Y) - Sel II (Y)	2	-0.012312	0.0110984	0.0132906	0.0149143	-0.106626	0.00070902	0.00249008	-0.0272587	0.085684
Sel I (X+Y) - Sel II (G)	0	0.0825578	0.0116563	0.0617288	0.179259	0.427798	0.0466227	0.0165307	0.246587	0.114301
Sel I (X+Y) - Sel II (G)	-2	-0.398745	-0.27133	-0.363907	-0.83902	-0.933954	-0.372431	-0.337437	-0.671847	0.0978444
Sel I (X+Y) - Sel II (G)	-1	-0.278058	-0.22261	-0.295467	-0.182275	-0.495586	-0.294305	-0.283136	-0.398203	0.0969166
Sel I (X+Y) - Sel II (G)	-0.5	-0.175204	-0.187285	-0.209961	-0.308056	-0.0622733	-0.20503	-0.206797	-0.147071	0.103405
Sel I (X+Y) - Sel II (G)	0.5	-0.178562	-0.161963	-0.214083	-0.317363	-0.064717	-0.208736	-0.210757	-0.150696	0.105006
Sel I (X+Y) - Sel II (G)	1	-0.292984	-0.254911	-0.305271	-0.221618	-0.548048	-0.304414	-0.29153	-0.426294	0.0985275
Sel I (X+Y) - Sel II (G)	2	-0.415482	-0.293583	-0.375454	-0.908014	-0.975544	-0.384687	-0.348424	-0.698819	0.101155
Sel I (X+Y) - Sel II (X+Y)	0	0.0825578	0.0116563	0.0617288	0.179259	0.427798	0.0466227	0.0165307	0.246587	0.114301
Sel I (X+Y) - Sel II (X+Y)	-2	-0.438037	-0.33271	-0.382521	-0.633712	-0.847414	-0.388369	-0.367273	-0.714444	0.092587
Sel I (X+Y) - Sel II (X+Y)	-1	-0.21953	-0.186541	-0.199451	-0.0999767	-0.343379	-0.216307	-0.21457	-0.277842	0.0900312
Sel I (X+Y) - Sel II (X+Y)	-0.5	-0.0445095	-0.0889706	-0.0520719	-0.225394	0.272335	-0.0703631	-0.0812572	0.162165	0.0999125
Sel I (X+Y) - Sel II (X+Y)	0.5	-0.0393226	-0.073994	-0.050876	-0.265523	0.291821	-0.0689322	-0.0803045	0.163087	0.101508
Sel I (X+Y) - Sel II (X+Y)	1	-0.233441	-0.217505	-0.211925	-0.103064	-0.365293	-0.228376	-0.227196	-0.290213	0.0919361
Sel I (X+Y) - Sel II (X+Y)	2	-0.403361	-0.346233	-0.355763	-0.439797	-0.809962	-0.365362	-0.350218	-0.640208	0.0935938
Sel I (X+Y) - Sel II (G+X)	0	0.0825578	0.0116563	0.0617288	0.179259	0.427798	0.0466227	0.0165307	0.246587	0.114301
Sel I (X+Y) - Sel II (G+X)	-2	-0.555796	-0.384618	-0.478373	-0.861331	-1.10944	-0.526725	-0.485271	-0.920782	0.0923618
Sel I (X+Y) - Sel II (G+X)	-1	-0.389368	-0.306098	-0.384159	-0.573406	-0.533419	-0.420249	-0.412923	-0.492479	0.0914351
Sel I (X+Y) - Sel II (G+X)	-0.5	-0.248079	-0.265671	-0.282887	-0.372401	0.0142842	-0.310099	-0.320187	-0.129594	0.100915
Sel I (X+Y) - Sel II (G+X)	0.5	-0.247788	-0.250579	-0.282326	-0.377593	0.0165156	-0.309343	-0.320464	-0.127154	0.102572
Sel I (X+Y) - Sel II (G+X)	1	-0.399487	-0.446999	-0.396758	-0.594068	-0.540475	-0.433677	-0.426023	-0.500109	0.0932488
Sel I (X+Y) - Sel II (G+X)	2	-0.518416	-0.441709	-0.46575	-0.736115	-0.997024	-0.510849	-0.480161	-0.823475	0.0929613
Sel I (X+Y) - Sel II (G+Y)	0	0.0825578	0.0116563	0.0617288	0.179259	0.427798	0.0466227	0.0165307	0.246587	0.114301
Sel I (X+Y) - Sel II (G+Y)	-2	-0.763513	-0.528787	-0.756632	-1.3312	-1.19158	-0.746926	-0.68346	-1.06	0.101356
Sel I (X+Y) - Sel II (G+Y)	-1	-0.582571	-0.483282	-0.604489	-0.63531	-0.846747	-0.617988	-0.598136	-0.762015	0.098371
Sel I (X+Y) - Sel II (G+Y)	-0.5	-0.401424	-0.395052	-0.424463	-0.169738	-0.389402	-0.453808	-0.458335	-0.408447	0.104648
Sel I (X+Y) - Sel II (G+Y)	0.5	-0.382084	-0.361761	-0.408402	-0.144247	-0.365421	-0.43567	-0.43807	-0.384748	0.106359
Sel I (X+Y) - Sel II (G+Y)	1	-0.559622	-0.466187	-0.581285	-0.537574	-0.793705	-0.597386	-0.580183	-0.715402	0.100453
Sel I (X+Y) - Sel II (G+Y)	2	-0.74446	-0.545062	-0.741073	-1.27314	-1.16401	-0.736354	-0.676657	-1.02687	0.102415
Sel I (X+Y) - Sel II (G+X+Y)	0	0.0825578	0.0116563	0.0617288	0.179259	0.427798	0.0466227	0.0165307	0.246587	0.114301
Sel I (X+Y) - Sel II (G+X+Y)	-2	-0.782586	-0.593674	-0.785712	-1.03076	-1.18173	-0.818446	-0.760661	-1.07489	0.0915763
Sel I (X+Y) - Sel II (G+X+Y)	-1	-0.609718	-0.504599	-0.636994	-0.460786	-0.755591	-0.674135	-0.661845	-0.747139	0.0924897
Sel I (X+Y) - Sel II (G+X+Y)	-0.5	-0.411292	-0.389807	-0.456003	-0.23144	-0.257178	-0.484168	-0.496825	-0.381668	0.102123
Sel I (X+Y) - Sel II (G+X+Y)	0.5	-0.4107	-0.371838	-0.455812	-0.251047	-0.24525	-0.481363	-0.495391	-0.378494	0.103508
Sel I (X+Y) - Sel II (G+X+Y)	1	-0.567147	-0.555829	-0.595468	-0.395687	-0.676476	-0.631614	-0.622343	-0.678575	0.0942439
Sel I (X+Y) - Sel II (G+X+Y)	2	-0.7213	-0.569314	-0.727864	-0.932069	-1.0882	-0.766961	-0.718782	-0.977682	0.0931159
Sel I (G+X) - Sel II (X)	0	0.0825578	0.0116563	0.0617288	0.179259	0.427798	0.0466227	0.0165307	0.246587	0.114301
Sel I (G+X) - Sel II (X)	-2	-0.0848904	-0.0618515	-0.0677632	-0.0127718	-0.00826716	-0.0791492	-0.07557	-0.16349	0.0295117
Sel I (G+X) - Sel II (X)	-1	-0.0290631	-0.0314674	-0.0207083	0.168223	0.129527	-0.0346246	-0.0396198	-0.00778752	0.031189
Sel I (G+X) - Sel II (X)	-0.5	0.0562563	-0.00689417	0.0412607	0.415992	0.380351	0.0121846	0.00342362	0.272712	0.0369401
Sel I (G+X) - Sel II (X)	0.5	0.0629216	0.18781	0.0463981	0.484965	0.436943	0.0165181	0.00161484	0.310095	0.0410067
Sel I (G+X) - Sel II (X)	1	-0.0301184	-0.0273991	-0.022128	0.121181	0.117968	-0.0386004	-0.041799	-0.0285419	0.0328253
Sel I (G+X) - Sel II (X)	2	-0.079421	-0.0940393	-0.0687552	0.0128846	0.0183873	-0.0813752	-0.0828433	-0.142552	0.0319436
Sel I (G+X) - Sel II (Y)	0	0.0825578	0.0116563	0.0617288	0.179259	0.427798	0.0466227	0.0165307	0.246587	0.114301
Sel I (G+X) - Sel II (Y)	-2	0.00413467	-0.0243307	-0.00450549	0.0496722	0.00152137	-0.012019	-0.0167402	0.0376438	0.0297665
Sel I (G+X) - Sel II (Y)	-1	0.0220776	0.0241529	0.00204635	0.116943	0.0721016	-0.00192182	-0.0085755	0.126356	0.031283
Sel I (G+X) - Sel II (Y)	-0.5	0.0258542	-0.0821127	-0.00188398	0.167981	0.22492	-0.00627397	-0.0206563	0.254502	0.0367768
Sel I (G+X) - Sel II (Y)	0.5	0.0387711	-0.0206203	0.00417501	0.19119	0.26991	-0.000648461	-0.0191088	0.278382	0.0410994
Sel I (G+X) - Sel II (Y)	1	0.0148098	0.0124246	-0.00821368	0.119804	0.0479517	-0.01079	-0.0158577	0.105791	0.0329262
Sel I (G+X) - Sel II (Y)	2	0.00850234	-8.92755e-05	0.00377206	0.0730681	0.00953484	-0.00588801	-0.0108753	0.0613597	0.0320858
Sel I (G+X) - Sel II (G)	0	0.0825578	0.0116563	0.0617288	0.179259	0.427798	0.0466227	0.0165307	0.246587	0.114301
Sel I (G+X) - Sel II (G)	-2	-0.114711	-0.094822	-0.138118	-0.272301	-0.268953	-0.0738828	-0.0575187	-0.320022	0.0296758
Sel I (G+X) - Sel II (G)	-1	-0.135579	-0.0678637	-0.160958	-0.230399	-0.248192	-0.099285	-0.0886174	-0.32561	0.031098
Sel I (G+X) - Sel II (G)	-0.5	-0.136608	-0.0628514	-0.170353	-0.0842137	-0.160171	-0.120181	-0.117218	-0.26307	0.0368715
Sel I (G+X) - Sel II (G)	0.5	-0.137154	-0.126163	-0.174518	-0.0146913	-0.140848	-0.124877	-0.124683	-0.244363	0.041529
Sel I (G+X) - Sel II (G)	1	-0.134971	-0.0560133	-0.155067	-0.268681	-0.259058	-0.0918166	-0.077777	-0.318721	0.0328042
Sel I (G+X) - Sel II (G)	2	-0.133737	-0.0623508	-0.150281	-0.308385	-0.275907	-0.083861	-0.0690067	-0.325895	0.0320798
Sel I (G+X) - Sel II (X+Y)	0	0.0825578	0.0116563	0.0617288	0.179259	0.427798	0.0466227	0.0165307	0.246587	0.114301
Sel I (G+X) - Sel II (X+Y)	-2	-0.184965	-0.0593698	-0.163444	-0.179938	-0.172384	-0.198771	-0.201826	-0.249455	0.0296601
Sel I (G+X) - Sel II (X+Y)	-1	-0.135288	-0.142955	-0.118501	-0.105708	-0.0723046	-0.146603	-0.152304	-0.135972	0.0311158
Sel I (G+X) - Sel II (X+Y)	-0.5	-0.0293378	-0.0650849	-0.0340889	0.0733648	0.141858	-0.0492996	-0.0567116	0.0762868	0.0371
Sel I (G+X) - Sel II (X+Y)	0.5	-0.0301796	-0.0298182	-0.0415003	0.0738056	0.175774	-0.052361	-0.0619707	0.0831211	0.0411899
Sel I (G+X) - Sel II (X+Y)	1	-0.128986	0.166296	-0.113215	-0.0893483	-0.0728198	-0.140927	-0.146396	-0.125699	0.0328636
Sel I (G+X) - Sel II (X+Y)	2	-0.225384	-0.146924	-0.19027	-0.229695	-0.188244	-0.224821	-0.228797	-0.273734	0.0319863
Sel I (G+X) - Sel II (G+X)	0	0.0825578	0.0116563	0.0617288	0.179259	0.427798	0.0466227	0.0165307	0.246587	0.114301
Sel I (G+X) - Sel II (G+X)	-2	-0.314762	-0.0713787	-0.2113	-0.640833	-0.730845	-0.263757	-0.15187	-0.72558	0.0295352
Sel I (G+X) - Sel II (G+X)	-1	-0.320029	-0.145956	-0.241208	-0.546646	-0.678777	-0.280025	-0.199442	-0.692469	0.0310232
Sel I (G+X) - Sel II (G+X)	-0.5	-0.298508	-0.202207	-0.252196	-0.363451	-0.515804	-0.269366	-0.239204	-0.541397	0.0370336
Sel I (G+X) - Sel II (G+X)	0.5	-0.310902	-0.221784	-0.271945	-0.350323	-0.511544	-0.290805	-0.260292	-0.537066	0.0410269
Sel I (G+X) - Sel II (G+X)	1	-0.345293	-0.134259	-0.24676	-0.626163	-0.731291	-0.302383	-0.205116	-0.715918	0.0328525
Sel I (G+X) - Sel II (G+X)	2	-0.330595	-0.122594	-0.231	-0.637797	-0.756952	-0.294464	-0.178679	-0.731204	0.0317989
Sel I (G+X) - Sel II (G+Y)	0	0.0825578	0.0116563	0.0617288	0.179259	0.427798	0.0466227	0.0165307	0.246587	0.114301
Sel I (G+X) - Sel II (G+Y)	-2	-0.340566	-0.153645	-0.196805	0.0329489	-0.119915	-0.419888	-0.613494	-0.282981	0.0294494
Sel I (G+X) - Sel II (G+Y)	-1	-0.426124	-0.29275	-0.266877	0.0307459	-0.136016	-0.504358	-0.671957	-0.331001	0.0309486
Sel I (G+X) - Sel II (G+Y)	-0.5	-0.426336	-0.327556	-0.336197	0.00156874	-0.0876247	-0.494263	-0.542128	-0.338926	0.037098
Sel I (G+X) - Sel II (G+Y)	0.5	-0.482345	-0.354003	-0.382176	-0.0154902	-0.105198	-0.564982	-0.632029	-0.380992	0.0411526
Sel I (G+X) - Sel II (G+Y)	1	-0.446865	-0.250885	-0.257115	-0.00505767	-0.13539	-0.529636	-0.75957	-0.319039	0.0329638
Sel I (G+X) - Sel II (G+Y)	2	-0.395427	-0.20986	-0.227821	0.0450404	-0.130011	-0.48389	-0.722362	-0.292828	0.0322006
Sel I (G+X) - Sel II (G+X+Y)	0	0.0825578	0.0116563	0.0617288	0.179259	0.427798	0.0466227	0.0165307	0.246587	0.114301
Sel I (G+X) - Sel II (G+X+Y)	-2	-0.306537	-0.179859	-0.233305	0.155524	-0.00179612	-0.381789	-0.573851	-0.20717	0.0299029
Sel I (G+X) - Sel II (G+X+Y)	-1	-0.439771	-0.304089	-0.312476	0.0337853	-0.0307184	-0.521576	-0.697893	-0.272024	0.0309876
Sel I (G+X) - Sel II (G+X+Y)	-0.5	-0.459253	-0.392965	-0.404104	-0.0679561	-0.0403897	-0.521708	-0.555611	-0.341288	0.037115
Sel I (G+X) - Sel II (G+X+Y)	0.5	-0.492651	-0.347532	-0.426226	-0.075197	-0.0299948	-0.559261	-0.597008	-0.344904	0.0410958
Sel I (G+X) - Sel II (G+X+Y)	1	-0.395051	-0.258769	-0.299747	0.146527	0.00634102	-0.465804	-0.605801	-0.231511	0.0328311
Sel I (G+X) - Sel II (G+X+Y)	2	-0.334834	-0.218861	-0.261035	0.154061	0.00926725	-0.409842	-0.650397	-0.204969	0.032104
Sel I (G+Y) - Sel II (X)	0	0.0825578	0.0116563	0.0617288	0.179259	0.427798	0.0466227	0.0165307	0.246587	0.114301
Sel I (G+Y) - Sel II (X)	-2	-0.073798	-0.0591471	-0.0668355	0.158938	0.134062	-0.106973	-0.118802	0.137004	0.0531164
Sel I (G+Y) - Sel II (X)	-1	-0.00191494	-0.0298946	-0.00287947	0.297387	0.248287	-0.0362308	-0.050151	0.26019	0.055058
Sel I (G+Y) - Sel II (X)	-0.5	0.0566625	0.00319077	0.0384757	0.426071	0.437784	0.00677514	-0.0100827	0.386402	0.0641649
Sel I (G+Y) - Sel II (X)	0.5	0.0556943	-0.062598	0.040573	0.445369	0.423564	0.00924676	-0.00759795	0.378205	0.0668497
Sel I (G+Y) - Sel II (X)	1	-0.00330732	-0.0512667	-0.00659547	0.299588	0.268085	-0.0414454	-0.0556621	0.263074	0.059841
Sel I (G+Y) - Sel II (X)	2	-0.0715924	-0.0460328	-0.072743	0.171012	0.146784	-0.110035	-0.12131	0.136183	0.0573659
Sel I (G+Y) - Sel II (Y)	0	0.0825578	0.0116563	0.0617288	0.179259	0.427798	0.0466227	0.0165307	0.246587	0.114301
Sel I (G+Y) - Sel II (Y)	-2	0.0275265	0.0110733	0.0334697	0.133536	0.0564977	0.0157499	0.00979186	0.0865478	0.0526614
Sel I (G+Y) - Sel II (Y)	-1	0.0372854	-0.0238726	0.0343644	0.206989	0.109474	0.0206184	0.0103237	0.138526	0.0554335
Sel I (G+Y) - Sel II (Y)	-0.5	0.0501861	0.0484893	0.0350307	0.240729	0.190359	0.0223509	0.00776723	0.198008	0.0627588
Sel I (G+Y) - Sel II (Y)	0.5	0.0580946	0.0133173	0.0370155	0.283563	0.209678	0.0246969	0.0104408	0.202371	0.0684936
Sel I (G+Y) - Sel II (Y)	1	0.0418086	0.00232009	0.0340689	0.213659	0.118103	0.0188703	0.00919541	0.135175	0.0585945
Sel I (G+Y) - Sel II (Y)	2	0.0331376	0.0119881	0.0335	0.145015	0.073843	0.0171584	0.0104271	0.0906587	0.0571475
Sel I (G+Y) - Sel II (G)	0	0.0825578	0.0116563	0.0617288	0.179259	0.427798	0.0466227	0.0165307	0.246587	0.114301
Sel I (G+Y) - Sel II (G)	-2	-0.160224	-0.157291	-0.182751	0.033079	0.0264636	-0.186272	-0.194099	-0.117017	0.0519169
Sel I (G+Y) - Sel II (G)	-1	-0.14365	-0.179677	-0.172131	0.0752864	0.054174	-0.17701	-0.187868	-0.0877378	0.0553956
Sel I (G+Y) - Sel II (G)	-0.5	-0.107939	-0.129782	-0.140428	0.169702	0.131101	-0.150337	-0.16136	-0.00599875	0.0621872
Sel I (G+Y) - Sel II (G)	0.5	-0.111318	-0.0383817	-0.148098	0.172713	0.131356	-0.15707	-0.167945	-0.0111265	0.0683264
Sel I (G+Y) - Sel II (G)	1	-0.157129	-0.118079	-0.184643	0.0819956	0.0545415	-0.187721	-0.195612	-0.0946697	0.0584125
Sel I (G+Y) - Sel II (G)	2	-0.171336	-0.155858	-0.194772	0.055784	0.0306498	-0.197635	-0.206562	-0.118027	0.0570029
Sel I (G+Y) - Sel II (X+Y)	0	0.0825578	0.0116563	0.0617288	0.179259	0.427798	0.0466227	0.0165307	0.246587	0.114301
Sel I (G+Y) - Sel II (X+Y)	-2	-0.350465	-0.306279	-0.333299	-0.278561	-0.28483	-0.367059	-0.375948	-0.391	0.0523805
Sel I (G+Y) - Sel II (X+Y)	-1	-0.226888	-0.252259	-0.22136	-0.146494	-0.136141	-0.248586	-0.255425	-0.19447	0.054012
Sel I (G+Y) - Sel II (X+Y)	-0.5	-0.0752573	-0.0411227	-0.0903842	0.114919	0.107233	-0.111492	-0.120954	0.0857565	0.061524
Sel I (G+Y) - Sel II (X+Y)	0.5	-0.0647156	-0.106017	-0.0918917	0.173577	0.169275	-0.111399	-0.123138	0.116265	0.0699478
Sel I (G+Y) - Sel II (X+Y)	1	-0.229806	-0.244235	-0.237768	-0.0880109	-0.10172	-0.263973	-0.272553	-0.179509	0.0606847
Sel I (G+Y) - Sel II (X+Y)	2	-0.354838	-0.312806	-0.34369	-0.243099	-0.256364	-0.376587	-0.385224	-0.370312	0.057903
Sel I (G+Y) - Sel II (G+X)	0	0.0825578	0.0116563	0.0617288	0.179259	0.427798	0.0466227	0.0165307	0.246587	0.114301
Sel I (G+Y) - Sel II (G+X)	-2	-0.252616	-0.224343	-0.287758	-0.0387817	-0.247762	-0.258472	-0.255611	-0.371074	0.0528125
Sel I (G+Y) - Sel II (G+X)	-1	-0.242079	-0.299341	-0.284075	-0.00868681	-0.20025	-0.251642	-0.254809	-0.33808	0.0558343
Sel I (G+Y) - Sel II (G+X)	-0.5	-0.206458	-0.247452	-0.262563	0.0353436	-0.0964282	-0.226733	-0.233665	-0.257495	0.0630585
Sel I (G+Y) - Sel II (G+X)	0.5	-0.205759	-0.198693	-0.263349	0.033765	-0.0877902	-0.22593	-0.231697	-0.250089	0.0683558
Sel I (G+Y) - Sel II (G+X)	1	-0.25429	-0.220103	-0.292447	0.00670769	-0.219836	-0.259599	-0.258346	-0.349992	0.058708
Sel I (G+Y) - Sel II (G+X)	2	-0.25898	-0.183145	-0.291151	-0.0344371	-0.236734	-0.26245	-0.260678	-0.359359	0.0569684
Sel I (G+Y) - Sel II (G+Y)	0	0.0825578	0.0116563	0.0617288	0.179259	0.427798	0.0466227	0.0165307	0.246587	0.114301
Sel I (G+Y) - Sel II (G+Y)	-2	-0.593415	-0.539766	-0.621007	-0.530994	-0.663266	-0.659537	-0.645206	-0.841307	0.0537947
Sel I (G+Y) - Sel II (G+Y)	-1	-0.554291	-0.4532	-0.59404	-0.451252	-0.618616	-0.61579	-0.598494	-0.791397	0.0565432
Sel I (G+Y) - Sel II (G+Y)	-0.5	-0.459014	-0.407661	-0.513311	-0.295747	-0.495381	-0.510333	-0.501172	-0.649882	0.0638454
Sel I (G+Y) - Sel II (G+Y)	0.5	-0.458166	-0.375397	-0.508897	-0.258411	-0.485571	-0.50287	-0.494589	-0.631316	0.0690193
Sel I (G+Y) - Sel II (G+Y)	1	-0.576007	-0.434282	-0.611566	-0.510259	-0.651035	-0.638337	-0.624856	-0.809339	0.0590474
Sel I (G+Y) - Sel II (G+Y)	2	-0.599234	-0.482106	-0.625311	-0.520836	-0.676205	-0.670249	-0.655945	-0.834748	0.057413
Sel I (G+Y) - Sel II (G+X+Y)	0	0.0825578	0.0116563	0.0617288	0.179259	0.427798	0.0466227	0.0165307	0.246587	0.114301
Sel I (G+Y) - Sel II (G+X+Y)	-2	-0.675312	-0.584176	-0.614672	-0.430233	-0.296341	-0.792576	-0.846191	-0.638485	0.0527767
Sel I (G+Y) - Sel II (G+X+Y)	-1	-0.639982	-0.586773	-0.599762	-0.398235	-0.256854	-0.750599	-0.794117	-0.597945	0.055347
Sel I (G+Y) - Sel II (G+X+Y)	-0.5	-0.530872	-0.500164	-0.536614	-0.240878	-0.124776	-0.621492	-0.652684	-0.452991	0.0648477
Sel I (G+Y) - Sel II (G+X+Y)	0.5	-0.528637	-0.468496	-0.527895	-0.246747	-0.102928	-0.616982	-0.642296	-0.439805	0.0664643
Sel I (G+Y) - Sel II (G+X+Y)	1	-0.652454	-0.590155	-0.601212	-0.372599	-0.241374	-0.757998	-0.804288	-0.585488	0.0585571
Sel I (G+Y) - Sel II (G+X+Y)	2	-0.671296	-0.558697	-0.611271	-0.399589	-0.268053	-0.783585	-0.83116	-0.612362	0.056953
Sel I (G+X+Y) - Sel II (X)	0	0.0825578	0.0116563	0.0617288	0.179259	0.427798	0.0466227	0.0165307	0.246587	0.114301
Sel I (G+X+Y) - Sel II (X)	-2	-0.219633	-0.0919894	-0.175719	-1.0518	-0.724671	-0.14121	-0.1198	-0.690396	0.0308111
Sel I (G+X+Y) - Sel II (X)	-1	-0.159152	-0.0562545	-0.117027	-0.91209	-0.617322	-0.0899936	-0.0727641	-0.555745	0.0310547
Sel I (G+X+Y) - Sel II (X)	-0.5	-0.0472143	-0.0153217	-0.0556852	-0.32541	-0.247119	-0.0379705	-0.0316116	-0.17774	0.0348669
Sel I (G+X+Y) - Sel II (X)	0.5	-0.0237623	-0.0312441	-0.0516866	-0.0917319	-0.0943934	-0.0346552	-0.0321732	-0.0482885	0.0409152
Sel I (G+X+Y) - Sel II (X)	1	-0.137768	-0.0986052	-0.12056	-0.740573	-0.495994	-0.0916451	-0.0795855	-0.441451	0.034173
Sel I (G+X+Y) - Sel II (X)	2	-0.218895	-0.108791	-0.183695	-1.01318	-0.670507	-0.147926	-0.130738	-0.630032	0.0332444
Sel I (G+X+Y) - Sel II (Y)	0	0.0825578	0.0116563	0.0617288	0.179259	0.427798	0.0466227	0.0165307	0.246587	0.114301
Sel I (G+X+Y) - Sel II (Y)	-2	-0.0960855	-0.0230062	-0.00641927	-0.575674	-0.438081	-0.033401	-0.00611961	-0.341408	0.0313383
Sel I (G+X+Y) - Sel II (Y)	-1	-0.105092	-0.00652528	-0.00808687	-0.711005	-0.572595	-0.0349008	-0.00846862	-0.425219	0.0313445
Sel I (G+X+Y) - Sel II (Y)	-0.5	-0.0582969	0.0766211	0.00991307	-0.295621	-0.406481	-0.0192343	-0.00717872	-0.23231	0.037215
Sel I (G+X+Y) - Sel II (Y)	0.5	-0.0568674	0.0626041	0.00588524	-0.282558	-0.424698	-0.0229254	-0.0109672	-0.233996	0.0397846
Sel I (G+X+Y) - Sel II (Y)	1	-0.0887915	0.00314558	-0.00268095	-0.58624	-0.53144	-0.0331021	-0.00968275	-0.340625	0.0348404
Sel I (G+X+Y) - Sel II (Y)	2	-0.0953554	-0.0169405	-0.00577385	-0.555944	-0.441382	-0.0348795	-0.00971448	-0.303669	0.0338533
Sel I (G+X+Y) - Sel II (G)	0	0.0825578	0.0116563	0.0617288	0.179259	0.427798	0.0466227	0.0165307	0.246587	0.114301
Sel I (G+X+Y) - Sel II (G)	-2	-0.102778	0.0373739	-0.0831767	-0.44863	-0.137031	-0.0770701	-0.0707179	-0.112172	0.029027
Sel I (G+X+Y) - Sel II (G)	-1	-0.112522	-0.0725545	-0.0984809	-0.438755	-0.111857	-0.0941497	-0.0914795	-0.108249	0.0294797
Sel I (G+X+Y) - Sel II (G)	-0.5	-0.113677	-0.119515	-0.13199	-0.097121	0.0826865	-0.133005	-0.139306	-0.0159859	0.0357002
Sel I (G+X+Y) - Sel II (G)	0.5	-0.11839	-0.0881428	-0.13076	-0.117276	0.0715371	-0.132943	-0.1409	-0.0183838	0.0374171
Sel I (G+X+Y) - Sel II (G)	1	-0.119266	-0.0871808	-0.113375	-0.388487	-0.0804648	-0.111243	-0.109454	-0.0958991	0.0322369
Sel I (G+X+Y) - Sel II (G)	2	-0.108393	-0.0471179	-0.093263	-0.472406	-0.130779	-0.0907665	-0.0849721	-0.108049	0.03137
Sel I (G+X+Y) - Sel II (X+Y)	0	0.0825578	0.0116563	0.0617288	0.179259	0.427798	0.0466227	0.0165307	0.246587	0.114301
Sel I (G+X+Y) - Sel II (X+Y)	-2	-0.341151	-0.115418	-0.34165	-0.463562	-0.42136	-0.314842	-0.271283	-0.594681	0.0296259
Sel I (G+X+Y) - Sel II (X+Y)	-1	-0.246817	-0.164812	-0.224945	-0.421255	-0.36021	-0.217925	-0.200517	-0.482489	0.0298392
Sel I (G+X+Y) - Sel II (X+Y)	-0.5	-0.107958	-0.0729628	-0.115728	-0.0800694	-0.0556644	-0.11782	-0.121152	-0.134753	0.0357025
Sel I (G+X+Y) - Sel II (X+Y)	0.5	-0.107078	-0.0955824	-0.11739	-0.109933	-0.0469255	-0.121809	-0.124056	-0.129122	0.0383445
Sel I (G+X+Y) - Sel II (X+Y)	1	-0.247288	-0.206467	-0.228632	-0.363711	-0.296586	-0.225314	-0.217254	-0.408792	0.033202
Sel I (G+X+Y) - Sel II (X+Y)	2	-0.354698	-0.183631	-0.343996	-0.456922	-0.41691	-0.32661	-0.296497	-0.564546	0.0323059
Sel I (G+X+Y) - Sel II (G+X)	0	0.0825578	0.0116563	0.0617288	0.179259	0.427798	0.0466227	0.0165307	0.246587	0.114301
Sel I (G+X+Y) - Sel II (G+X)	-2	-0.379465	-0.144232	-0.159068	-1.88865	-1.43858	-0.230284	-0.127856	-1.0055	0.0327197
Sel I (G+X+Y) - Sel II (G+X)	-1	-0.368095	-0.109227	-0.16133	-1.84591	-1.42294	-0.228262	-0.138623	-0.99133	0.032947
Sel I (G+X+Y) - Sel II (G+X)	-0.5	-0.316366	-0.114549	-0.207016	-1.1942	-1.13514	-0.244012	-0.206689	-0.736948	0.0385502
Sel I (G+X+Y) - Sel II (G+X)	0.5	-0.320911	-0.179923	-0.203762	-1.25727	-1.18003	-0.245049	-0.202533	-0.741245	0.0405235
Sel I (G+X+Y) - Sel II (G+X)	1	-0.375321	-0.130684	-0.186487	-1.77624	-1.40403	-0.253875	-0.169986	-0.931565	0.035806
Sel I (G+X+Y) - Sel II (G+X)	2	-0.380107	-0.110004	-0.15906	-1.93775	-1.46659	-0.234444	-0.130504	-0.976968	0.0350856
Sel I (G+X+Y) - Sel II (G+Y)	0	0.0825578	0.0116563	0.0617288	0.179259	0.427798	0.0466227	0.0165307	0.246587	0.114301
Sel I (G+X+Y) - Sel II (G+Y)	-2	-0.47514	-0.103642	-0.3034	-0.82756	-0.691051	-0.4776	-0.306281	-0.611457	0.0305666
Sel I (G+X+Y) - Sel II (G+Y)	-1	-0.490061	-0.16516	-0.326611	-0.757743	-0.691427	-0.504959	-0.401255	-0.648053	0.0314391
Sel I (G+X+Y) - Sel II (G+Y)	-0.5	-0.482239	-0.289755	-0.378852	-0.482774	-0.629772	-0.508214	-0.471686	-0.655948	0.0370887
Sel I (G+X+Y) - Sel II (G+Y)	0.5	-0.478488	-0.346252	-0.364435	-0.533974	-0.653324	-0.494513	-0.44957	-0.640745	0.0387472
Sel I (G+X+Y) - Sel II (G+Y)	1	-0.531424	-0.26242	-0.356101	-0.749051	-0.717607	-0.561077	-0.499141	-0.656742	0.0338147
Sel I (G+X+Y) - Sel II (G+Y)	2	-0.522136	-0.176442	-0.342581	-0.806734	-0.723835	-0.553613	-0.459965	-0.64085	0.0334581
Sel I (G+X+Y) - Sel II (G+X+Y)	0	0.0825578	0.0116563	0.0617288	0.179259	0.427798	0.0466227	0.0165307	0.246587	0.114301
Sel I (G+X+Y) - Sel II (G+X+Y)	-2	-0.842694	-0.380217	-0.630273	-1.46434	-1.03078	-0.877908	-0.854045	-1.14842	0.0317734
Sel I (G+X+Y) - Sel II (G+X+Y)	-1	-0.796077	-0.415052	-0.626503	-1.36159	-1.00045	-0.829513	-0.780932	-1.12782	0.0324296
Sel I (G+X+Y) - Sel II (G+X+Y)	-0.5	-0.687868	-0.547799	-0.609437	-1.10043	-0.887071	-0.718232	-0.655825	-1.01772	0.0367364
Sel I (G+X+Y) - Sel II (G+X+Y)	0.5	-0.680119	-0.491489	-0.615059	-1.11006	-0.894097	-0.716863	-0.660306	-0.98651	0.0404547
Sel I (G+X+Y) - Sel II (G+X+Y)	1	-0.830876	-0.420338	-0.638015	-1.4561	-1.04507	-0.873014	-0.854666	-1.11196	0.0344057
Sel I (G+X+Y) - Sel II (G+X+Y)	2	-0.860509	-0.374862	-0.644084	-1.52221	-1.06942	-0.901259	-0.882758	-1.1286	0.03415

## Sheet: Fig H in S7 Text SE
Selection_mechanism	Selection_effect	Weighted.Median	MBE	MR-Robust	MR-Egger	MR-IVW	MR-Lasso	Contamination.Mixture	MR-RAPS	R2
Sel I (X) - Sel II (X)	0	0.0551829	0.162392	0.0442503	0.224032	0.0594625	0.0484391	0.0517013	0.0482026	0.114301
	-2	0.0845862	0.411897	0.0676167	0.475968	0.120515	0.0684409	0.0678033	0.100182	0.0708402
	-1	0.0620128	0.319218	0.0518084	0.360067	0.0779978	0.0516916	0.0524804	0.0672994	0.0925682
	-0.5	0.0536378	0.634676	0.0428371	0.299113	0.0629542	0.0436416	0.0444383	0.0536519	0.106771
	0.5	0.0515016	0.287668	0.0428342	0.299013	0.0647185	0.0441475	0.0454426	0.0526957	0.10797
	1	0.0600772	0.425758	0.049548	0.345969	0.0804665	0.0495959	0.0508079	0.0670845	0.0943791
	2	0.0851892	2.8901	0.0692467	0.494592	0.113788	0.0695014	0.0708819	0.0989362	0.0728941
Sel I (X) - Sel II (Y)	0	0.0551829	0.162392	0.0442503	0.224032	0.0594625	0.0484391	0.0517013	0.0482026	0.114301
	-2	0.0639422	0.469728	0.0518749	0.234989	0.0659632	0.0530453	0.0519218	0.0675593	0.0708533
	-1	0.0547045	1.07498	0.0449373	0.244753	0.0629127	0.0464882	0.047165	0.0588523	0.0925976
	-0.5	0.0522535	0.348608	0.0405366	0.260604	0.0594185	0.0417244	0.0427882	0.0540761	0.106839
	0.5	0.0525779	0.498597	0.0433021	0.265186	0.0611801	0.044659	0.0449608	0.054941	0.108073
	1	0.0588896	0.888288	0.0472278	0.259713	0.0650817	0.0474704	0.0467753	0.0598563	0.0942623
	2	0.0695243	0.442662	0.0555899	0.280709	0.0788289	0.0578027	0.056109	0.0761263	0.0729545
Sel I (X) - Sel II (G)	0	0.0551829	0.162392	0.0442503	0.224032	0.0594625	0.0484391	0.0517013	0.0482026	0.114301
Sel I (X) - Sel II (G)	-2	0.0940823	0.54827	0.0850066	0.489919	0.121589	0.082468	0.0818734	0.109728	0.0708763
Sel I (X) - Sel II (G)	-1	0.064826	0.504174	0.0562913	0.34736	0.0790227	0.0574558	0.0567194	0.0690027	0.0926029
Sel I (X) - Sel II (G)	-0.5	0.056999	0.402639	0.0480702	0.300783	0.0634058	0.049024	0.0497532	0.0543565	0.106649
Sel I (X) - Sel II (G)	0.5	0.0553588	0.456926	0.0441508	0.300575	0.0644009	0.0467418	0.0454787	0.0540241	0.108057
Sel I (X) - Sel II (G)	1	0.0667529	0.579268	0.0553647	0.343991	0.0760552	0.057285	0.0570059	0.0658768	0.0945643
Sel I (X) - Sel II (G)	2	0.0930164	0.577269	0.081016	0.505498	0.118403	0.0806634	0.0801819	0.106988	0.0726489
Sel I (X) - Sel II (X+Y)	0	0.0551829	0.162392	0.0442503	0.224032	0.0594625	0.0484391	0.0517013	0.0482026	0.114301
Sel I (X) - Sel II (X+Y)	-2	0.0682234	0.315176	0.0576778	0.272977	0.0775616	0.0625975	0.0658043	0.0651486	0.0709682
Sel I (X) - Sel II (X+Y)	-1	0.0563612	0.32072	0.047003	0.22718	0.0604431	0.0497216	0.0522854	0.0505328	0.0926276
Sel I (X) - Sel II (X+Y)	-0.5	0.0534384	0.236227	0.0446058	0.209695	0.0559304	0.0455276	0.0489137	0.0479185	0.106598
Sel I (X) - Sel II (X+Y)	0.5	0.0518469	0.334654	0.0421661	0.220798	0.0558869	0.0444365	0.0464641	0.0436542	0.108111
Sel I (X) - Sel II (X+Y)	1	0.0575132	0.298484	0.0464703	0.233301	0.060342	0.0474515	0.0510401	0.0496584	0.0946363
Sel I (X) - Sel II (X+Y)	2	0.0743513	0.357097	0.0579369	0.300506	0.0809862	0.0620652	0.0660751	0.0672148	0.0726512
Sel I (X) - Sel II (G+X)	0	0.0551829	0.162392	0.0442503	0.224032	0.0594625	0.0484391	0.0517013	0.0482026	0.114301
Sel I (X) - Sel II (G+X)	-2	0.0879149	1.03672	0.0693022	0.581943	0.13246	0.0701655	0.0745908	0.103861	0.0710008
Sel I (X) - Sel II (G+X)	-1	0.0665871	0.502358	0.0497688	0.423134	0.0873265	0.0519541	0.0535505	0.0692006	0.0924639
Sel I (X) - Sel II (G+X)	-0.5	0.0547939	0.4198	0.0427191	0.358187	0.0650045	0.0459428	0.0477427	0.0511543	0.106907
Sel I (X) - Sel II (G+X)	0.5	0.0542135	0.530629	0.0418105	0.363714	0.0696565	0.0443029	0.0458839	0.0543695	0.107989
Sel I (X) - Sel II (G+X)	1	0.0635083	0.390916	0.0472154	0.43969	0.0845736	0.0501673	0.051876	0.0642753	0.0939049
Sel I (X) - Sel II (G+X)	2	0.088042	5.31816	0.0697479	0.571032	0.130942	0.0728922	0.0753898	0.102212	0.0725311
Sel I (X) - Sel II (G+Y)	0	0.0551829	0.162392	0.0442503	0.224032	0.0594625	0.0484391	0.0517013	0.0482026	0.114301
Sel I (X) - Sel II (G+Y)	-2	0.0934031	1.17589	0.0837656	0.415097	0.102076	0.0861278	0.0894213	0.10251	0.0709825
Sel I (X) - Sel II (G+Y)	-1	0.0677582	0.52867	0.060166	0.295195	0.0654077	0.061351	0.0623759	0.0652364	0.0925708
Sel I (X) - Sel II (G+Y)	-0.5	0.0547024	0.329578	0.0485436	0.248929	0.0532904	0.0506414	0.051268	0.0502653	0.106462
Sel I (X) - Sel II (G+Y)	0.5	0.0535268	0.385273	0.047536	0.252227	0.0529279	0.0498379	0.0482858	0.0493749	0.108312
Sel I (X) - Sel II (G+Y)	1	0.0656153	1.71384	0.0569794	0.299791	0.0636063	0.0596887	0.06137	0.0619038	0.0942427
Sel I (X) - Sel II (G+Y)	2	0.0924015	0.554407	0.0831888	0.417641	0.103104	0.0864868	0.0882288	0.100141	0.0725534
Sel I (X) - Sel II (G+X+Y)	0	0.0551829	0.162392	0.0442503	0.224032	0.0594625	0.0484391	0.0517013	0.0482026	0.114301
Sel I (X) - Sel II (G+X+Y)	-2	0.092124	0.688693	0.076466	0.375906	0.102258	0.0824589	0.0858845	0.0911007	0.0709519
Sel I (X) - Sel II (G+X+Y)	-1	0.0628435	0.33598	0.0539376	0.2534	0.0627491	0.0595008	0.0604067	0.0586191	0.0924938
Sel I (X) - Sel II (G+X+Y)	-0.5	0.0529466	0.26128	0.0431823	0.216691	0.0516311	0.0469916	0.0489571	0.0450262	0.106683
Sel I (X) - Sel II (G+X+Y)	0.5	0.0515329	0.393967	0.0418524	0.2146	0.049931	0.0478116	0.048288	0.0439161	0.108178
Sel I (X) - Sel II (G+X+Y)	1	0.0614335	0.691411	0.0522881	0.25812	0.0653082	0.0572132	0.0601446	0.0566499	0.0943072
Sel I (X) - Sel II (G+X+Y)	2	0.0898753	0.518567	0.075986	0.356546	0.0943644	0.0833477	0.084753	0.0836334	0.0726254
Sel I (Y) - Sel II (X)	0	0.0551829	0.162392	0.0442503	0.224032	0.0594625	0.0484391	0.0517013	0.0482026	0.114301
Sel I (Y) - Sel II (X)	-2	0.0509925	0.498177	0.0407619	0.368376	0.071274	0.0424509	0.0414038	0.0505111	0.104499
Sel I (Y) - Sel II (X)	-1	0.0530676	0.372001	0.043237	0.363749	0.0743679	0.0455265	0.0423706	0.0560253	0.10817
Sel I (Y) - Sel II (X)	-0.5	0.0566515	0.34534	0.0423641	0.330588	0.0693416	0.0459326	0.0435767	0.0580881	0.11128
Sel I (Y) - Sel II (X)	0.5	0.0553564	0.346006	0.043588	0.326654	0.069601	0.0471504	0.0437212	0.0574495	0.112703
Sel I (Y) - Sel II (X)	1	0.0544098	0.45192	0.0425127	0.369026	0.0698619	0.0447343	0.0430562	0.0549566	0.109269
Sel I (Y) - Sel II (X)	2	0.0522787	0.583278	0.0422994	0.34578	0.0680524	0.0438972	0.0434489	0.0506049	0.10619
Sel I (Y) - Sel II (Y)	0	0.0551829	0.162392	0.0442503	0.224032	0.0594625	0.0484391	0.0517013	0.0482026	0.114301
Sel I (Y) - Sel II (Y)	-2	0.0357987	0.363852	0.0289507	0.161405	0.0357089	0.0316502	0.0331525	0.0319126	0.108268
Sel I (Y) - Sel II (Y)	-1	0.0436588	0.40448	0.036283	0.191958	0.0490212	0.038803	0.0402519	0.0414105	0.110209
Sel I (Y) - Sel II (Y)	-0.5	0.0501795	0.230814	0.0409817	0.222323	0.0567713	0.0442339	0.0464914	0.0480557	0.112586
Sel I (Y) - Sel II (Y)	0.5	0.0514082	0.264813	0.040729	0.231641	0.0590024	0.0441516	0.0449541	0.0484231	0.113505
Sel I (Y) - Sel II (Y)	1	0.0449378	0.396366	0.0369763	0.196898	0.0505464	0.0395536	0.0409512	0.0418027	0.110992
Sel I (Y) - Sel II (Y)	2	0.0360064	0.326112	0.0297139	0.175238	0.0387591	0.031439	0.03273	0.0326265	0.108441
Sel I (Y) - Sel II (G)	0	0.0551829	0.162392	0.0442503	0.224032	0.0594625	0.0484391	0.0517013	0.0482026	0.114301
Sel I (Y) - Sel II (G)	-2	0.045102	0.68766	0.03395	0.281412	0.0468387	0.0353107	0.0358971	0.0392593	0.113962
Sel I (Y) - Sel II (G)	-1	0.0447231	0.644732	0.0328608	0.264913	0.0478726	0.034336	0.0340901	0.0396803	0.113441
Sel I (Y) - Sel II (G)	-0.5	0.0457145	0.319318	0.0345448	0.244756	0.0496223	0.0354492	0.0359247	0.0426266	0.113981
Sel I (Y) - Sel II (G)	0.5	0.0431037	0.345247	0.03226	0.229339	0.0468804	0.0335536	0.0340891	0.0395582	0.11434
Sel I (Y) - Sel II (G)	1	0.0441278	0.361766	0.0329985	0.263262	0.0459368	0.0343953	0.034301	0.0394974	0.113834
Sel I (Y) - Sel II (G)	2	0.0443171	0.64008	0.0319164	0.273415	0.0448421	0.0327451	0.0332494	0.0377494	0.113414
Sel I (Y) - Sel II (X+Y)	0	0.0551829	0.162392	0.0442503	0.224032	0.0594625	0.0484391	0.0517013	0.0482026	0.114301
Sel I (Y) - Sel II (X+Y)	-2	0.0411194	0.259111	0.0332691	0.22062	0.0406665	0.0346312	0.0352105	0.0372156	0.114373
Sel I (Y) - Sel II (X+Y)	-1	0.0427811	0.30402	0.0350677	0.247143	0.0447471	0.0370046	0.0373773	0.0392302	0.113635
Sel I (Y) - Sel II (X+Y)	-0.5	0.0461968	0.270555	0.0379522	0.262261	0.0535085	0.0389798	0.0393285	0.0451901	0.113911
Sel I (Y) - Sel II (X+Y)	0.5	0.0464112	0.950966	0.037481	0.271414	0.0533879	0.0383374	0.039498	0.0438536	0.114097
Sel I (Y) - Sel II (X+Y)	1	0.0422631	0.336065	0.0342234	0.257959	0.0461323	0.0352321	0.0357194	0.0392047	0.114021
Sel I (Y) - Sel II (X+Y)	2	0.0401932	0.299031	0.034213	0.241538	0.0422674	0.0354693	0.0363568	0.0378053	0.114558
Sel I (Y) - Sel II (G+X)	0	0.0551829	0.162392	0.0442503	0.224032	0.0594625	0.0484391	0.0517013	0.0482026	0.114301
Sel I (Y) - Sel II (G+X)	-2	0.046904	0.620118	0.036846	0.323958	0.0584124	0.040225	0.0399191	0.045071	0.11142
Sel I (Y) - Sel II (G+X)	-1	0.0481969	0.38991	0.0374544	0.325168	0.0631134	0.0415957	0.0403581	0.0476083	0.112473
Sel I (Y) - Sel II (G+X)	-0.5	0.047711	0.444914	0.0369761	0.320131	0.0602115	0.0401958	0.0392239	0.0451622	0.11345
Sel I (Y) - Sel II (G+X)	0.5	0.0476061	0.420096	0.0358022	0.31984	0.0579714	0.038404	0.0377337	0.0445758	0.11368
Sel I (Y) - Sel II (G+X)	1	0.0481322	0.581112	0.0356992	0.32511	0.0576077	0.0389737	0.0381648	0.0437093	0.112482
Sel I (Y) - Sel II (G+X)	2	0.0457693	0.503043	0.0354184	0.310155	0.0564208	0.0373617	0.0378033	0.0428674	0.111672
Sel I (Y) - Sel II (G+Y)	0	0.0551829	0.162392	0.0442503	0.224032	0.0594625	0.0484391	0.0517013	0.0482026	0.114301
Sel I (Y) - Sel II (G+Y)	-2	0.053036	0.509276	0.0450268	0.262366	0.049059	0.0500892	0.0475278	0.0469486	0.105889
Sel I (Y) - Sel II (G+Y)	-1	0.0556163	0.370139	0.0482486	0.248381	0.0524222	0.0522349	0.0509809	0.049504	0.10903
Sel I (Y) - Sel II (G+Y)	-0.5	0.0528124	0.515862	0.0458224	0.222262	0.0498502	0.047955	0.0478035	0.0466591	0.11203
Sel I (Y) - Sel II (G+Y)	0.5	0.0507472	0.596398	0.0453718	0.226326	0.0515641	0.0490865	0.0468545	0.0464294	0.112878
Sel I (Y) - Sel II (G+Y)	1	0.0525351	0.524671	0.0461478	0.251458	0.0499559	0.0491954	0.0491153	0.0457392	0.110006
Sel I (Y) - Sel II (G+Y)	2	0.0525352	0.613903	0.0433922	0.273286	0.0506382	0.0483554	0.0476699	0.044661	0.106958
Sel I (Y) - Sel II (G+X+Y)	0	0.0551829	0.162392	0.0442503	0.224032	0.0594625	0.0484391	0.0517013	0.0482026	0.114301
Sel I (Y) - Sel II (G+X+Y)	-2	0.0531765	0.372719	0.0439459	0.257425	0.055657	0.0490353	0.0478572	0.0506621	0.108047
Sel I (Y) - Sel II (G+X+Y)	-1	0.0518626	0.403749	0.0428893	0.243101	0.0563978	0.047858	0.0472886	0.0510302	0.110301
Sel I (Y) - Sel II (G+X+Y)	-0.5	0.0497322	0.456894	0.042207	0.24537	0.0534309	0.0464173	0.0472845	0.0492518	0.112375
Sel I (Y) - Sel II (G+X+Y)	0.5	0.0479588	0.509468	0.040191	0.232682	0.0541796	0.0450382	0.044937	0.0478613	0.11371
Sel I (Y) - Sel II (G+X+Y)	1	0.049961	0.394937	0.041368	0.239952	0.0517946	0.0470787	0.0476109	0.0467804	0.111374
Sel I (Y) - Sel II (G+X+Y)	2	0.0515705	0.602943	0.040825	0.246236	0.0525664	0.0469928	0.0479496	0.0462516	0.108526
Sel I (G) - Sel II (X)	0	0.0551829	0.162392	0.0442503	0.224032	0.0594625	0.0484391	0.0517013	0.0482026	0.114301
Sel I (G) - Sel II (X)	-2	0.0844687	0.596551	0.068312	0.351234	0.128988	0.0694664	0.0723437	0.111053	0.061784
Sel I (G) - Sel II (X)	-1	0.0811035	0.540916	0.0639816	0.342589	0.126694	0.0653253	0.0669554	0.10843	0.06476
Sel I (G) - Sel II (X)	-0.5	0.0748844	1.17858	0.0595177	0.309042	0.106955	0.0625755	0.0627318	0.0928566	0.0731531
Sel I (G) - Sel II (X)	0.5	0.0769778	0.699017	0.0612998	0.323972	0.102328	0.0623573	0.065898	0.0908952	0.0778212
Sel I (G) - Sel II (X)	1	0.0803359	3.19196	0.0639911	0.335939	0.117535	0.0661132	0.0686768	0.104046	0.0690486
Sel I (G) - Sel II (X)	2	0.0849966	0.58211	0.0664063	0.356923	0.125059	0.0696329	0.071514	0.108746	0.0661823
Sel I (G) - Sel II (Y)	0	0.0551829	0.162392	0.0442503	0.224032	0.0594625	0.0484391	0.0517013	0.0482026	0.114301
Sel I (G) - Sel II (Y)	-2	0.0631859	0.769547	0.0479673	0.218751	0.08054	0.0501124	0.049987	0.0772265	0.0619197
Sel I (G) - Sel II (Y)	-1	0.0762825	0.679797	0.0587863	0.30831	0.111789	0.0628985	0.0632567	0.097055	0.0642348
Sel I (G) - Sel II (Y)	-0.5	0.0743904	0.566221	0.0582884	0.350196	0.11861	0.0617591	0.0636066	0.0957236	0.0727927
Sel I (G) - Sel II (Y)	0.5	0.0752641	1.6325	0.0592357	0.374905	0.121251	0.063959	0.0640553	0.092369	0.0774696
Sel I (G) - Sel II (Y)	1	0.0751098	1.17012	0.0579762	0.322938	0.119058	0.0618289	0.0613928	0.0907995	0.0688309
Sel I (G) - Sel II (Y)	2	0.0674604	0.570102	0.0534935	0.261765	0.0943561	0.0554695	0.0552435	0.079203	0.0665048
Sel I (G) - Sel II (G)	0	0.0551829	0.162392	0.0442503	0.224032	0.0594625	0.0484391	0.0517013	0.0482026	0.114301
Sel I (G) - Sel II (G)	-2	0.0885745	0.948827	0.0708746	0.417715	0.152404	0.0791889	0.0751289	0.117551	0.062019
Sel I (G) - Sel II (G)	-1	0.0857355	0.729757	0.0682378	0.413521	0.145083	0.0741324	0.0726549	0.109619	0.0644938
Sel I (G) - Sel II (G)	-0.5	0.0781015	0.815599	0.0601571	0.386179	0.122865	0.0648691	0.061774	0.0863697	0.0731201
Sel I (G) - Sel II (G)	0.5	0.0729457	0.880908	0.0580638	0.396348	0.124631	0.0638009	0.0616177	0.0884703	0.0773955
Sel I (G) - Sel II (G)	1	0.0834634	1.15012	0.068278	0.417323	0.147962	0.0733998	0.070528	0.11033	0.0690849
Sel I (G) - Sel II (G)	2	0.0874002	3.22784	0.0685157	0.421302	0.150271	0.0757338	0.0728757	0.112879	0.0662312
Sel I (G) - Sel II (X+Y)	0	0.0551829	0.162392	0.0442503	0.224032	0.0594625	0.0484391	0.0517013	0.0482026	0.114301
Sel I (G) - Sel II (X+Y)	-2	0.0842849	0.538413	0.0783562	0.281625	0.105103	0.0738826	0.0726429	0.10294	0.0619203
Sel I (G) - Sel II (X+Y)	-1	0.0819192	1.16537	0.0803237	0.315829	0.118893	0.0690828	0.0675456	0.108842	0.0645196
Sel I (G) - Sel II (X+Y)	-0.5	0.0843009	0.561022	0.0704239	0.341402	0.117672	0.0631218	0.0603735	0.104869	0.0731598
Sel I (G) - Sel II (X+Y)	0.5	0.0836004	0.894052	0.0741919	0.367977	0.118199	0.0662008	0.064761	0.100155	0.0774255
Sel I (G) - Sel II (X+Y)	1	0.0866148	0.617232	0.0787153	0.358897	0.11525	0.0703906	0.0687851	0.103217	0.0692134
Sel I (G) - Sel II (X+Y)	2	0.0827268	0.52177	0.0767848	0.321589	0.109853	0.0705905	0.0685428	0.0969885	0.0662459
Sel I (G) - Sel II (G+X)	0	0.0551829	0.162392	0.0442503	0.224032	0.0594625	0.0484391	0.0517013	0.0482026	0.114301
Sel I (G) - Sel II (G+X)	-2	0.0916713	0.668695	0.0886034	0.383603	0.136406	0.0801631	0.0801873	0.135603	0.0618303
Sel I (G) - Sel II (G+X)	-1	0.0870793	0.722144	0.0823129	0.372628	0.131882	0.0778052	0.0747314	0.128269	0.0647389
Sel I (G) - Sel II (G+X)	-0.5	0.0768839	0.585261	0.0676385	0.331664	0.110938	0.0656171	0.0634269	0.100232	0.0726979
Sel I (G) - Sel II (G+X)	0.5	0.0765594	0.893409	0.067656	0.328275	0.107219	0.0649199	0.0641234	0.0993656	0.0774589
Sel I (G) - Sel II (G+X)	1	0.0804592	1.04111	0.0792458	0.346701	0.119784	0.0742615	0.0741493	0.114601	0.0688409
Sel I (G) - Sel II (G+X)	2	0.0893186	0.765445	0.0861597	0.384926	0.128176	0.0799876	0.0799365	0.126561	0.066203
Sel I (G) - Sel II (G+Y)	0	0.0551829	0.162392	0.0442503	0.224032	0.0594625	0.0484391	0.0517013	0.0482026	0.114301
Sel I (G) - Sel II (G+Y)	-2	0.0983138	0.866791	0.101285	0.385493	0.1404	0.0973882	0.10621	0.139841	0.0619419
Sel I (G) - Sel II (G+Y)	-1	0.0929913	0.716521	0.0934716	0.372435	0.126816	0.0921927	0.0990775	0.1246	0.0647779
Sel I (G) - Sel II (G+Y)	-0.5	0.079221	0.731944	0.0795964	0.332603	0.112486	0.0752035	0.0759797	0.109386	0.0729144
Sel I (G) - Sel II (G+Y)	0.5	0.0794419	0.886746	0.0763865	0.326058	0.1146	0.0711296	0.0720712	0.1033	0.0772706
Sel I (G) - Sel II (G+Y)	1	0.0884836	1.23662	0.0939629	0.370233	0.133223	0.0872072	0.0934789	0.127308	0.0693835
Sel I (G) - Sel II (G+Y)	2	0.0995016	2.48143	0.100923	0.401001	0.139113	0.0961547	0.0999977	0.134776	0.0660051
Sel I (G) - Sel II (G+X+Y)	0	0.0551829	0.162392	0.0442503	0.224032	0.0594625	0.0484391	0.0517013	0.0482026	0.114301
Sel I (G) - Sel II (G+X+Y)	-2	0.0948717	0.458561	0.0905541	0.355517	0.137704	0.0908412	0.0939121	0.139079	0.062147
Sel I (G) - Sel II (G+X+Y)	-1	0.0918883	0.483251	0.084569	0.375337	0.12845	0.0834924	0.0850418	0.12611	0.0645187
Sel I (G) - Sel II (G+X+Y)	-0.5	0.0812631	0.455626	0.0708739	0.335435	0.109844	0.0734423	0.0731797	0.100052	0.0729616
Sel I (G) - Sel II (G+X+Y)	0.5	0.0768761	0.55702	0.0685106	0.344832	0.107567	0.072195	0.0725057	0.0948887	0.0777055
Sel I (G) - Sel II (G+X+Y)	1	0.0890466	0.488935	0.0828703	0.385422	0.130924	0.0831842	0.0884355	0.123296	0.0689491
Sel I (G) - Sel II (G+X+Y)	2	0.0902762	0.703469	0.0831135	0.382381	0.128491	0.079934	0.0891904	0.125079	0.0661618
Sel I (X+Y) - Sel II (X)	0	0.0551829	0.162392	0.0442503	0.224032	0.0594625	0.0484391	0.0517013	0.0482026	0.114301
Sel I (X+Y) - Sel II (X)	-2	0.0774046	0.624231	0.0546818	0.245699	0.0673306	0.0591796	0.0602227	0.0702011	0.101681
Sel I (X+Y) - Sel II (X)	-1	0.0633348	0.909446	0.0468903	0.303035	0.0687169	0.0511426	0.0525799	0.0612702	0.100202
Sel I (X+Y) - Sel II (X)	-0.5	0.0541863	0.447244	0.0441334	0.276609	0.0587094	0.0468301	0.0483414	0.0505871	0.105617
Sel I (X+Y) - Sel II (X)	0.5	0.0528526	0.39759	0.0424644	0.281848	0.0584847	0.0450387	0.0467595	0.0514193	0.10713
Sel I (X+Y) - Sel II (X)	1	0.0640264	0.637652	0.049579	0.305462	0.0650195	0.0526847	0.0546927	0.0600245	0.101265
Sel I (X+Y) - Sel II (X)	2	0.0791233	0.671172	0.0549019	0.233622	0.0669491	0.0600208	0.0588911	0.0718449	0.10368
Sel I (X+Y) - Sel II (Y)	0	0.0551829	0.162392	0.0442503	0.224032	0.0594625	0.0484391	0.0517013	0.0482026	0.114301
Sel I (X+Y) - Sel II (Y)	-2	0.0490834	0.346889	0.0390549	0.166221	0.0480179	0.0415951	0.0421055	0.0454375	0.0832867
Sel I (X+Y) - Sel II (Y)	-1	0.0488644	0.490577	0.0399876	0.234716	0.0562719	0.0428333	0.0431219	0.047651	0.0885728
Sel I (X+Y) - Sel II (Y)	-0.5	0.0497447	0.325591	0.0419195	0.203998	0.0536884	0.0439392	0.0438567	0.0467179	0.101648
Sel I (X+Y) - Sel II (Y)	0.5	0.0494763	0.249878	0.0414568	0.200963	0.0535932	0.0441576	0.0449493	0.0452661	0.103441
Sel I (X+Y) - Sel II (Y)	1	0.0495345	0.45285	0.0411745	0.267358	0.0545971	0.0439954	0.0442728	0.046232	0.0913969
Sel I (X+Y) - Sel II (Y)	2	0.0466336	0.719016	0.0379694	0.17746	0.0476658	0.0406795	0.0414152	0.0432884	0.085684
Sel I (X+Y) - Sel II (G)	0	0.0551829	0.162392	0.0442503	0.224032	0.0594625	0.0484391	0.0517013	0.0482026	0.114301
Sel I (X+Y) - Sel II (G)	-2	0.064763	0.443512	0.0454408	0.305665	0.0732194	0.0552057	0.0518695	0.0655234	0.0978444
Sel I (X+Y) - Sel II (G)	-1	0.055723	0.429827	0.0382398	0.320255	0.070033	0.0439991	0.0429141	0.0517052	0.0969166
Sel I (X+Y) - Sel II (G)	-0.5	0.049035	0.538617	0.0346662	0.354958	0.0620361	0.0398656	0.0394976	0.0433648	0.103405
Sel I (X+Y) - Sel II (G)	0.5	0.0493937	0.558193	0.0357701	0.377334	0.0633297	0.0404526	0.0403673	0.0440458	0.105006
Sel I (X+Y) - Sel II (G)	1	0.054468	0.427902	0.0385708	0.320848	0.070356	0.0445078	0.0420707	0.0515406	0.0985275
Sel I (X+Y) - Sel II (G)	2	0.065479	0.51269	0.0421152	0.294686	0.0736367	0.0512889	0.0469078	0.0647982	0.101155
Sel I (X+Y) - Sel II (X+Y)	0	0.0551829	0.162392	0.0442503	0.224032	0.0594625	0.0484391	0.0517013	0.0482026	0.114301
Sel I (X+Y) - Sel II (X+Y)	-2	0.0620175	0.273436	0.0491131	0.217807	0.063766	0.0531886	0.050267	0.0677611	0.092587
Sel I (X+Y) - Sel II (X+Y)	-1	0.0538698	0.565258	0.0455015	0.334972	0.0711065	0.0451328	0.0466541	0.0599321	0.0900312
Sel I (X+Y) - Sel II (X+Y)	-0.5	0.0496448	0.564512	0.0422861	0.377187	0.074314	0.0424233	0.0420941	0.0581698	0.0999125
Sel I (X+Y) - Sel II (X+Y)	0.5	0.0551537	0.549098	0.0461593	0.388871	0.0717979	0.0456873	0.0455222	0.0573336	0.101508
Sel I (X+Y) - Sel II (X+Y)	1	0.0534924	0.691765	0.0446051	0.345892	0.0712775	0.0469183	0.046666	0.0573786	0.0919361
Sel I (X+Y) - Sel II (X+Y)	2	0.0577762	0.675897	0.04547	0.248971	0.0658903	0.0485349	0.0482499	0.0634175	0.0935938
Sel I (X+Y) - Sel II (G+X)	0	0.0551829	0.162392	0.0442503	0.224032	0.0594625	0.0484391	0.0517013	0.0482026	0.114301
Sel I (X+Y) - Sel II (G+X)	-2	0.0785365	0.735413	0.0536975	0.308805	0.0825975	0.0646458	0.0618844	0.0852143	0.0923618
Sel I (X+Y) - Sel II (G+X)	-1	0.061377	0.552784	0.0439377	0.348334	0.0758408	0.0502309	0.0516692	0.0608443	0.0914351
Sel I (X+Y) - Sel II (G+X)	-0.5	0.0534889	0.512068	0.0411775	0.322932	0.0669308	0.046523	0.0491962	0.051411	0.100915
Sel I (X+Y) - Sel II (G+X)	0.5	0.0521952	0.379753	0.0398314	0.335989	0.0651533	0.0448355	0.0462032	0.0502516	0.102572
Sel I (X+Y) - Sel II (G+X)	1	0.0586491	3.84365	0.0426459	0.338086	0.0754631	0.0497495	0.0496571	0.0605401	0.0932488
Sel I (X+Y) - Sel II (G+X)	2	0.0708133	1.03362	0.0473671	0.311276	0.0806939	0.0582983	0.0549166	0.0764789	0.0929613
Sel I (X+Y) - Sel II (G+Y)	0	0.0551829	0.162392	0.0442503	0.224032	0.0594625	0.0484391	0.0517013	0.0482026	0.114301
Sel I (X+Y) - Sel II (G+Y)	-2	0.0788081	0.46635	0.0569047	0.216757	0.0669092	0.0681069	0.0627689	0.0736949	0.101356
Sel I (X+Y) - Sel II (G+Y)	-1	0.0611434	0.437826	0.0496575	0.266906	0.0626334	0.0542955	0.0519933	0.0596315	0.098371
Sel I (X+Y) - Sel II (G+Y)	-0.5	0.0505357	0.467658	0.0437363	0.294775	0.0558123	0.042794	0.0420361	0.0477077	0.104648
Sel I (X+Y) - Sel II (G+Y)	0.5	0.0490911	0.654895	0.042165	0.315969	0.0583554	0.0422258	0.0416273	0.0471617	0.106359
Sel I (X+Y) - Sel II (G+Y)	1	0.0591775	0.435059	0.0485825	0.272304	0.0625977	0.0508631	0.0491987	0.0585057	0.100453
Sel I (X+Y) - Sel II (G+Y)	2	0.0731753	0.415067	0.0518611	0.212185	0.064462	0.0616375	0.0572089	0.0681357	0.102415
Sel I (X+Y) - Sel II (G+X+Y)	0	0.0551829	0.162392	0.0442503	0.224032	0.0594625	0.0484391	0.0517013	0.0482026	0.114301
Sel I (X+Y) - Sel II (G+X+Y)	-2	0.0801052	0.405056	0.0588198	0.257237	0.0814464	0.0724194	0.0650097	0.0838663	0.0915763
Sel I (X+Y) - Sel II (G+X+Y)	-1	0.06289	0.565129	0.049285	0.276871	0.0734953	0.0587803	0.0555881	0.064076	0.0924897
Sel I (X+Y) - Sel II (G+X+Y)	-0.5	0.0539023	0.963256	0.0424795	0.287059	0.0592774	0.0466297	0.0447556	0.0482225	0.102123
Sel I (X+Y) - Sel II (G+X+Y)	0.5	0.0528136	0.436214	0.0428997	0.274428	0.0557239	0.0473417	0.0463259	0.0459906	0.103508
Sel I (X+Y) - Sel II (G+X+Y)	1	0.0582011	2.16651	0.0476091	0.29308	0.0698989	0.0543702	0.0521418	0.0598873	0.0942439
Sel I (X+Y) - Sel II (G+X+Y)	2	0.0728006	0.627789	0.0548708	0.280612	0.0770503	0.0665091	0.0583805	0.0753852	0.0931159
Sel I (G+X) - Sel II (X)	0	0.0551829	0.162392	0.0442503	0.224032	0.0594625	0.0484391	0.0517013	0.0482026	0.114301
Sel I (G+X) - Sel II (X)	-2	0.121936	0.639763	0.0982156	0.632259	0.23728	0.100684	0.103481	0.236183	0.0295117
Sel I (G+X) - Sel II (X)	-1	0.117826	0.732129	0.0970866	0.645241	0.233943	0.0990066	0.0993985	0.234123	0.031189
Sel I (G+X) - Sel II (X)	-0.5	0.117627	2.87468	0.0941231	0.604022	0.215755	0.0952362	0.0980091	0.215701	0.0369401
Sel I (G+X) - Sel II (X)	0.5	0.11885	5.28178	0.0936342	0.575682	0.204945	0.0970581	0.0958556	0.204604	0.0410067
Sel I (G+X) - Sel II (X)	1	0.116985	0.671546	0.100494	0.675933	0.235785	0.0993985	0.104533	0.224592	0.0328253
Sel I (G+X) - Sel II (X)	2	0.123781	0.714733	0.10481	0.650121	0.234063	0.10291	0.106089	0.229312	0.0319436
Sel I (G+X) - Sel II (Y)	0	0.0551829	0.162392	0.0442503	0.224032	0.0594625	0.0484391	0.0517013	0.0482026	0.114301
Sel I (G+X) - Sel II (Y)	-2	0.0759543	0.51753	0.0654731	0.257818	0.095959	0.0634262	0.0635291	0.112435	0.0297665
Sel I (G+X) - Sel II (Y)	-1	0.0904516	0.589866	0.0798327	0.362522	0.132838	0.0749238	0.0765397	0.145439	0.031283
Sel I (G+X) - Sel II (Y)	-0.5	0.0973298	0.691157	0.0809172	0.42653	0.162196	0.0792634	0.080547	0.166325	0.0367768
Sel I (G+X) - Sel II (Y)	0.5	0.094722	0.67231	0.0808823	0.43343	0.157719	0.0793808	0.0809388	0.149281	0.0410994
Sel I (G+X) - Sel II (Y)	1	0.0894499	0.934668	0.0751162	0.402482	0.151536	0.0742008	0.0759752	0.143446	0.0329262
Sel I (G+X) - Sel II (Y)	2	0.08019	0.498754	0.0693926	0.32172	0.113535	0.0659677	0.0674065	0.112443	0.0320858
Sel I (G+X) - Sel II (G)	0	0.0551829	0.162392	0.0442503	0.224032	0.0594625	0.0484391	0.0517013	0.0482026	0.114301
Sel I (G+X) - Sel II (G)	-2	0.124982	1.56068	0.103943	0.547388	0.202594	0.097305	0.0966191	0.218707	0.0296758
Sel I (G+X) - Sel II (G)	-1	0.125941	0.729612	0.102711	0.544017	0.20307	0.100209	0.0983399	0.213793	0.031098
Sel I (G+X) - Sel II (G)	-0.5	0.107576	0.787618	0.0889292	0.486045	0.180585	0.0872287	0.0879522	0.173673	0.0368715
Sel I (G+X) - Sel II (G)	0.5	0.101602	0.68532	0.0845882	0.47825	0.167672	0.0827878	0.0854528	0.158882	0.041529
Sel I (G+X) - Sel II (G)	1	0.122706	0.749887	0.0996925	0.528054	0.205327	0.0945732	0.0942253	0.207252	0.0328042
Sel I (G+X) - Sel II (G)	2	0.123464	0.717685	0.0966118	0.565115	0.197412	0.0919633	0.0911637	0.198966	0.0320798
Sel I (G+X) - Sel II (X+Y)	0	0.0551829	0.162392	0.0442503	0.224032	0.0594625	0.0484391	0.0517013	0.0482026	0.114301
Sel I (G+X) - Sel II (X+Y)	-2	0.10181	1.24744	0.0738694	0.30389	0.116195	0.0846875	0.0832832	0.120894	0.0296601
Sel I (G+X) - Sel II (X+Y)	-1	0.0960193	0.583293	0.0744933	0.319727	0.135429	0.0767536	0.0758945	0.130711	0.0311158
Sel I (G+X) - Sel II (X+Y)	-0.5	0.0906217	0.478771	0.072782	0.37	0.137868	0.06893	0.0714403	0.122286	0.0371
Sel I (G+X) - Sel II (X+Y)	0.5	0.0882441	1.72663	0.0706016	0.371053	0.134923	0.0679221	0.0686298	0.113817	0.0411899
Sel I (G+X) - Sel II (X+Y)	1	0.0985424	8.67744	0.0760915	0.378165	0.14555	0.0785702	0.0771482	0.127133	0.0328636
Sel I (G+X) - Sel II (X+Y)	2	0.10836	0.466939	0.0743269	0.330116	0.122889	0.0900088	0.0885982	0.119168	0.0319863
Sel I (G+X) - Sel II (G+X)	0	0.0551829	0.162392	0.0442503	0.224032	0.0594625	0.0484391	0.0517013	0.0482026	0.114301
Sel I (G+X) - Sel II (G+X)	-2	0.157408	1.17543	0.122828	0.543088	0.198944	0.12418	0.123451	0.257559	0.0295352
Sel I (G+X) - Sel II (G+X)	-1	0.139647	0.685879	0.118778	0.535026	0.201735	0.122344	0.11623	0.24535	0.0310232
Sel I (G+X) - Sel II (G+X)	-0.5	0.116791	0.723303	0.105199	0.481134	0.182067	0.0988993	0.0983875	0.203775	0.0370336
Sel I (G+X) - Sel II (G+X)	0.5	0.114376	1.21543	0.0963229	0.495373	0.180893	0.0971186	0.0945175	0.186831	0.0410269
Sel I (G+X) - Sel II (G+X)	1	0.142915	0.721351	0.11928	0.542741	0.199002	0.122605	0.11595	0.242215	0.0328525
Sel I (G+X) - Sel II (G+X)	2	0.154085	0.657841	0.124378	0.559227	0.208165	0.132224	0.125134	0.254941	0.0317989
Sel I (G+X) - Sel II (G+Y)	0	0.0551829	0.162392	0.0442503	0.224032	0.0594625	0.0484391	0.0517013	0.0482026	0.114301
Sel I (G+X) - Sel II (G+Y)	-2	0.27228	0.63959	0.142245	0.476743	0.18253	0.271378	0.56415	0.247146	0.0294494
Sel I (G+X) - Sel II (G+Y)	-1	0.206479	0.942918	0.134663	0.479849	0.176206	0.203438	0.333281	0.209106	0.0309486
Sel I (G+X) - Sel II (G+Y)	-0.5	0.13361	0.756008	0.110905	0.438801	0.163261	0.127198	0.153389	0.167222	0.037098
Sel I (G+X) - Sel II (G+Y)	0.5	0.124156	1.10648	0.108082	0.424884	0.156927	0.120632	0.14684	0.156277	0.0411526
Sel I (G+X) - Sel II (G+Y)	1	0.224151	0.809745	0.137973	0.502349	0.187145	0.226494	0.355448	0.220975	0.0329638
Sel I (G+X) - Sel II (G+Y)	2	0.264981	0.716088	0.138324	0.479193	0.186219	0.273389	0.543377	0.239797	0.0322006
Sel I (G+X) - Sel II (G+X+Y)	0	0.0551829	0.162392	0.0442503	0.224032	0.0594625	0.0484391	0.0517013	0.0482026	0.114301
Sel I (G+X) - Sel II (G+X+Y)	-2	0.294828	0.83367	0.159371	0.541939	0.195486	0.272179	0.462797	0.267659	0.0299029
Sel I (G+X) - Sel II (G+X+Y)	-1	0.211566	1.0921	0.15587	0.502579	0.190615	0.210998	0.290027	0.237863	0.0309876
Sel I (G+X) - Sel II (G+X+Y)	-0.5	0.129191	0.995184	0.122766	0.47254	0.163859	0.127047	0.147252	0.196604	0.037115
Sel I (G+X) - Sel II (G+X+Y)	0.5	0.123825	1.12689	0.117739	0.458171	0.172697	0.118573	0.139338	0.190917	0.0410958
Sel I (G+X) - Sel II (G+X+Y)	1	0.216001	1.25535	0.1516	0.536021	0.195092	0.217079	0.300539	0.23471	0.0328311
Sel I (G+X) - Sel II (G+X+Y)	2	0.28072	0.889304	0.155255	0.550003	0.200113	0.264294	0.447014	0.255332	0.032104
Sel I (G+Y) - Sel II (X)	0	0.0551829	0.162392	0.0442503	0.224032	0.0594625	0.0484391	0.0517013	0.0482026	0.114301
Sel I (G+Y) - Sel II (X)	-2	0.0885115	1.34107	0.0705631	0.429816	0.161211	0.0677337	0.0663211	0.141354	0.0531164
Sel I (G+Y) - Sel II (X)	-1	0.0914062	0.75853	0.0732224	0.462244	0.158351	0.0703287	0.0700135	0.138813	0.055058
Sel I (G+Y) - Sel II (X)	-0.5	0.0828946	0.877952	0.0662796	0.406638	0.137843	0.0634043	0.0638205	0.115619	0.0641649
Sel I (G+Y) - Sel II (X)	0.5	0.0795156	1.1681	0.0691731	0.420805	0.136887	0.0657531	0.064929	0.117331	0.0668497
Sel I (G+Y) - Sel II (X)	1	0.0821131	0.578946	0.0708571	0.441463	0.158858	0.067508	0.066178	0.136231	0.059841
Sel I (G+Y) - Sel II (X)	2	0.0875765	1.62479	0.0741153	0.432545	0.150106	0.0703437	0.0708523	0.132493	0.0573659
Sel I (G+Y) - Sel II (Y)	0	0.0551829	0.162392	0.0442503	0.224032	0.0594625	0.0484391	0.0517013	0.0482026	0.114301
Sel I (G+Y) - Sel II (Y)	-2	0.0631801	0.439186	0.0508531	0.180902	0.0724423	0.0533544	0.0548257	0.0752496	0.0526614
Sel I (G+Y) - Sel II (Y)	-1	0.0707974	0.482845	0.0598659	0.251409	0.0910861	0.0608165	0.0619463	0.0896636	0.0554335
Sel I (G+Y) - Sel II (Y)	-0.5	0.0753282	0.867154	0.0599331	0.280873	0.0976574	0.0614899	0.0632295	0.0901382	0.0627588
Sel I (G+Y) - Sel II (Y)	0.5	0.0751892	1.50594	0.0616206	0.280861	0.0993782	0.0637326	0.0635052	0.0911613	0.0684936
Sel I (G+Y) - Sel II (Y)	1	0.0731644	0.617456	0.0597251	0.267544	0.0924293	0.0622531	0.0626783	0.0876659	0.0585945
Sel I (G+Y) - Sel II (Y)	2	0.064984	0.376935	0.0527773	0.196774	0.0755689	0.0538384	0.0541974	0.0757695	0.0571475
Sel I (G+Y) - Sel II (G)	0	0.0551829	0.162392	0.0442503	0.224032	0.0594625	0.0484391	0.0517013	0.0482026	0.114301
Sel I (G+Y) - Sel II (G)	-2	0.0876391	0.615308	0.0819918	0.319595	0.117984	0.0731722	0.0736954	0.127744	0.0519169
Sel I (G+Y) - Sel II (G)	-1	0.0884935	0.76389	0.0788864	0.305614	0.115187	0.0706139	0.0718853	0.124262	0.0553956
Sel I (G+Y) - Sel II (G)	-0.5	0.0797807	0.503555	0.0681645	0.273601	0.0994441	0.0647711	0.0671868	0.102038	0.0621872
Sel I (G+Y) - Sel II (G)	0.5	0.0701462	2.04528	0.0662971	0.260961	0.0929795	0.0599943	0.0611288	0.0939335	0.0683264
Sel I (G+Y) - Sel II (G)	1	0.0915384	0.719023	0.0792025	0.303543	0.10759	0.0711205	0.0723649	0.11577	0.0584125
Sel I (G+Y) - Sel II (G)	2	0.0866269	0.956255	0.0782831	0.308229	0.113199	0.0714465	0.0695212	0.118693	0.0570029
Sel I (G+Y) - Sel II (X+Y)	0	0.0551829	0.162392	0.0442503	0.224032	0.0594625	0.0484391	0.0517013	0.0482026	0.114301
Sel I (G+Y) - Sel II (X+Y)	-2	0.0790611	0.423696	0.0716814	0.268551	0.0992425	0.0693424	0.069088	0.113309	0.0523805
Sel I (G+Y) - Sel II (X+Y)	-1	0.0831916	0.59433	0.0722958	0.304452	0.111325	0.0689771	0.0683896	0.120833	0.054012
Sel I (G+Y) - Sel II (X+Y)	-0.5	0.0760175	1.39886	0.0634155	0.329003	0.113435	0.0627693	0.0613787	0.113877	0.061524
Sel I (G+Y) - Sel II (X+Y)	0.5	0.0749635	0.664008	0.0634064	0.309348	0.104216	0.0621269	0.0609978	0.101015	0.0699478
Sel I (G+Y) - Sel II (X+Y)	1	0.0811486	1.01715	0.0667448	0.299825	0.10828	0.065316	0.0631784	0.109227	0.0606847
Sel I (G+Y) - Sel II (X+Y)	2	0.0751531	0.492524	0.0671105	0.278871	0.0983929	0.0638974	0.0645304	0.1043	0.057903
Sel I (G+Y) - Sel II (G+X)	0	0.0551829	0.162392	0.0442503	0.224032	0.0594625	0.0484391	0.0517013	0.0482026	0.114301
Sel I (G+Y) - Sel II (G+X)	-2	0.0844779	0.719463	0.0682836	0.40144	0.13742	0.0720052	0.0735126	0.116003	0.0528125
Sel I (G+Y) - Sel II (G+X)	-1	0.0880424	2.82178	0.0691004	0.411954	0.144016	0.0715907	0.071638	0.117661	0.0558343
Sel I (G+Y) - Sel II (G+X)	-0.5	0.0769529	1.10461	0.0601195	0.385671	0.12044	0.0618824	0.0640183	0.0918736	0.0630585
Sel I (G+Y) - Sel II (G+X)	0.5	0.076601	0.621299	0.0611365	0.372162	0.119271	0.0648873	0.0639647	0.0938851	0.0683558
Sel I (G+Y) - Sel II (G+X)	1	0.0853919	1.75676	0.0677536	0.411449	0.141564	0.0703448	0.0716963	0.113969	0.058708
Sel I (G+Y) - Sel II (G+X)	2	0.0895211	0.944075	0.0696909	0.402483	0.142477	0.0730633	0.0738284	0.116201	0.0569684
Sel I (G+Y) - Sel II (G+Y)	0	0.0551829	0.162392	0.0442503	0.224032	0.0594625	0.0484391	0.0517013	0.0482026	0.114301
Sel I (G+Y) - Sel II (G+Y)	-2	0.0992073	1.30206	0.0954433	0.382136	0.141309	0.0964062	0.106574	0.150838	0.0537947
Sel I (G+Y) - Sel II (G+Y)	-1	0.0938035	0.538844	0.0833667	0.375197	0.128365	0.0849178	0.090933	0.128653	0.0565432
Sel I (G+Y) - Sel II (G+Y)	-0.5	0.0859307	0.949757	0.0756226	0.344602	0.11796	0.0757203	0.0775139	0.112167	0.0638454
Sel I (G+Y) - Sel II (G+Y)	0.5	0.0819481	0.517001	0.0720943	0.357535	0.112675	0.0740036	0.076444	0.102816	0.0690193
Sel I (G+Y) - Sel II (G+Y)	1	0.095711	0.643891	0.0882826	0.396502	0.132901	0.090366	0.0970374	0.13121	0.0590474
Sel I (G+Y) - Sel II (G+Y)	2	0.0971999	0.53054	0.0877959	0.386738	0.132381	0.094466	0.103404	0.13177	0.057413
Sel I (G+Y) - Sel II (G+X+Y)	0	0.0551829	0.162392	0.0442503	0.224032	0.0594625	0.0484391	0.0517013	0.0482026	0.114301
Sel I (G+Y) - Sel II (G+X+Y)	-2	0.101258	1.10734	0.105208	0.371741	0.146392	0.0971792	0.101794	0.151766	0.0527767
Sel I (G+Y) - Sel II (G+X+Y)	-1	0.095827	0.908359	0.0975845	0.377449	0.140609	0.0955008	0.0973178	0.13983	0.055347
Sel I (G+Y) - Sel II (G+X+Y)	-0.5	0.0815503	0.559584	0.076	0.336279	0.119408	0.0776887	0.0755176	0.106231	0.0648477
Sel I (G+Y) - Sel II (G+X+Y)	0.5	0.0845526	0.804463	0.0783168	0.360972	0.123395	0.0782038	0.0773338	0.107588	0.0664643
Sel I (G+Y) - Sel II (G+X+Y)	1	0.0876389	0.596656	0.0883577	0.393681	0.138692	0.0858684	0.0908229	0.12662	0.0585571
Sel I (G+Y) - Sel II (G+X+Y)	2	0.097006	0.908733	0.0965441	0.390943	0.14576	0.0953474	0.10288	0.142123	0.056953
Sel I (G+X+Y) - Sel II (X)	0	0.0551829	0.162392	0.0442503	0.224032	0.0594625	0.0484391	0.0517013	0.0482026	0.114301
Sel I (G+X+Y) - Sel II (X)	-2	0.122519	0.730155	0.0965149	0.543386	0.198039	0.0913422	0.0875151	0.230749	0.0308111
Sel I (G+X+Y) - Sel II (X)	-1	0.115809	0.638739	0.0931608	0.55075	0.205678	0.0884016	0.0861789	0.226096	0.0310547
Sel I (G+X+Y) - Sel II (X)	-0.5	0.106606	0.625827	0.0857749	0.536312	0.193466	0.0815676	0.0811772	0.195301	0.0348669
Sel I (G+X+Y) - Sel II (X)	0.5	0.102141	0.559972	0.0796638	0.501515	0.17864	0.0782118	0.0775516	0.16506	0.0409152
Sel I (G+X+Y) - Sel II (X)	1	0.111716	1.20981	0.0909251	0.558496	0.188362	0.0874182	0.0869565	0.195115	0.034173
Sel I (G+X+Y) - Sel II (X)	2	0.117339	0.679933	0.0932721	0.516721	0.185462	0.0871419	0.0863459	0.20708	0.0332444
Sel I (G+X+Y) - Sel II (Y)	0	0.0551829	0.162392	0.0442503	0.224032	0.0594625	0.0484391	0.0517013	0.0482026	0.114301
Sel I (G+X+Y) - Sel II (Y)	-2	0.0879814	0.488892	0.0703731	0.274722	0.108309	0.0725223	0.0752698	0.147447	0.0313383
Sel I (G+X+Y) - Sel II (Y)	-1	0.104779	0.443283	0.0831969	0.380583	0.13857	0.0837732	0.0847309	0.176921	0.0313445
Sel I (G+X+Y) - Sel II (Y)	-0.5	0.10258	3.86455	0.0846686	0.422992	0.157429	0.0806049	0.0821706	0.162798	0.037215
Sel I (G+X+Y) - Sel II (Y)	0.5	0.108982	1.92573	0.0893002	0.455977	0.169109	0.0864094	0.0853194	0.169623	0.0397846
Sel I (G+X+Y) - Sel II (Y)	1	0.103678	0.540996	0.0845102	0.405235	0.143736	0.0828617	0.0852571	0.156097	0.0348404
Sel I (G+X+Y) - Sel II (Y)	2	0.0887634	0.39744	0.0697415	0.301866	0.109478	0.0711685	0.0739167	0.129963	0.0338533
Sel I (G+X+Y) - Sel II (G)	0	0.0551829	0.162392	0.0442503	0.224032	0.0594625	0.0484391	0.0517013	0.0482026	0.114301
Sel I (G+X+Y) - Sel II (G)	-2	0.131719	2.17875	0.0995223	0.539585	0.208846	0.111707	0.107413	0.202842	0.029027
Sel I (G+X+Y) - Sel II (G)	-1	0.126034	1.03055	0.0940223	0.533376	0.20199	0.104488	0.101495	0.193384	0.0294797
Sel I (G+X+Y) - Sel II (G)	-0.5	0.111908	0.781227	0.0849083	0.507582	0.188846	0.0911426	0.0900847	0.163682	0.0357002
Sel I (G+X+Y) - Sel II (G)	0.5	0.106807	0.840823	0.08166	0.503928	0.181074	0.0859608	0.0877202	0.158762	0.0374171
Sel I (G+X+Y) - Sel II (G)	1	0.121923	1.01055	0.0881655	0.524254	0.188952	0.0964387	0.0968252	0.173438	0.0322369
Sel I (G+X+Y) - Sel II (G)	2	0.134787	0.723484	0.098505	0.5474	0.200656	0.109102	0.109649	0.189353	0.03137
Sel I (G+X+Y) - Sel II (X+Y)	0	0.0551829	0.162392	0.0442503	0.224032	0.0594625	0.0484391	0.0517013	0.0482026	0.114301
Sel I (G+X+Y) - Sel II (X+Y)	-2	0.126308	2.08939	0.101687	0.310764	0.130322	0.103571	0.0994605	0.173433	0.0296259
Sel I (G+X+Y) - Sel II (X+Y)	-1	0.103245	0.73161	0.0913903	0.347436	0.140122	0.0843018	0.0840636	0.177344	0.0298392
Sel I (G+X+Y) - Sel II (X+Y)	-0.5	0.100411	0.621128	0.0870126	0.392229	0.1534	0.0813776	0.0817551	0.167476	0.0357025
Sel I (G+X+Y) - Sel II (X+Y)	0.5	0.096571	0.753405	0.080312	0.401098	0.14726	0.0775451	0.0775082	0.149169	0.0383445
Sel I (G+X+Y) - Sel II (X+Y)	1	0.103074	1.49479	0.0891127	0.402878	0.142935	0.0830736	0.0815607	0.159541	0.033202
Sel I (G+X+Y) - Sel II (X+Y)	2	0.112197	0.955922	0.0986323	0.35542	0.126257	0.0946143	0.0948505	0.158798	0.0323059
Sel I (G+X+Y) - Sel II (G+X)	0	0.0551829	0.162392	0.0442503	0.224032	0.0594625	0.0484391	0.0517013	0.0482026	0.114301
Sel I (G+X+Y) - Sel II (G+X)	-2	0.152097	1.5149	0.101742	0.571091	0.218523	0.11485	0.105155	0.263996	0.0327197
Sel I (G+X+Y) - Sel II (G+X)	-1	0.143339	0.92731	0.100631	0.575486	0.222945	0.113225	0.103975	0.264058	0.032947
Sel I (G+X+Y) - Sel II (G+X)	-0.5	0.118399	1.27371	0.0867256	0.533712	0.191565	0.0935762	0.0926951	0.178984	0.0385502
Sel I (G+X+Y) - Sel II (G+X)	0.5	0.108928	0.587154	0.0860048	0.550533	0.191862	0.092822	0.0920006	0.174835	0.0405235
Sel I (G+X+Y) - Sel II (G+X)	1	0.136329	0.71891	0.093378	0.584102	0.211876	0.104581	0.0983649	0.223192	0.035806
Sel I (G+X+Y) - Sel II (G+X)	2	0.143012	0.69591	0.0993495	0.570371	0.205644	0.115004	0.105172	0.23117	0.0350856
Sel I (G+X+Y) - Sel II (G+Y)	0	0.0551829	0.162392	0.0442503	0.224032	0.0594625	0.0484391	0.0517013	0.0482026	0.114301
Sel I (G+X+Y) - Sel II (G+Y)	-2	0.214479	1.05356	0.137207	0.486408	0.174876	0.20815	0.439048	0.25459	0.0305666
Sel I (G+X+Y) - Sel II (G+Y)	-1	0.18297	0.741554	0.128096	0.476898	0.174662	0.17777	0.313912	0.220793	0.0314391
Sel I (G+X+Y) - Sel II (G+Y)	-0.5	0.131281	1.27364	0.104389	0.442469	0.163506	0.122603	0.145991	0.182149	0.0370887
Sel I (G+X+Y) - Sel II (G+Y)	0.5	0.131845	0.68168	0.10578	0.438793	0.154115	0.12243	0.153259	0.174055	0.0387472
Sel I (G+X+Y) - Sel II (G+Y)	1	0.164759	1.00076	0.12788	0.475625	0.174223	0.16242	0.31649	0.21051	0.0338147
Sel I (G+X+Y) - Sel II (G+Y)	2	0.176657	1.35581	0.13317	0.492757	0.176213	0.183467	0.378991	0.222006	0.0334581
Sel I (G+X+Y) - Sel II (G+X+Y)	0	0.0551829	0.162392	0.0442503	0.224032	0.0594625	0.0484391	0.0517013	0.0482026	0.114301
Sel I (G+X+Y) - Sel II (G+X+Y)	-2	0.180724	1.08042	0.161899	0.499989	0.193563	0.162866	0.265673	0.28596	0.0317734
Sel I (G+X+Y) - Sel II (G+X+Y)	-1	0.167598	1.03695	0.153325	0.483945	0.188597	0.150316	0.226145	0.271114	0.0324296
Sel I (G+X+Y) - Sel II (G+X+Y)	-0.5	0.127148	2.75533	0.120019	0.471903	0.177111	0.118666	0.13407	0.209701	0.0367364
Sel I (G+X+Y) - Sel II (G+X+Y)	0.5	0.123486	0.938723	0.115119	0.453573	0.165226	0.111849	0.128766	0.18807	0.0404547
Sel I (G+X+Y) - Sel II (G+X+Y)	1	0.157694	0.668747	0.14327	0.47662	0.178107	0.141802	0.198545	0.237776	0.0344057
Sel I (G+X+Y) - Sel II (G+X+Y)	2	0.16721	0.96392	0.150623	0.476765	0.187465	0.152447	0.248763	0.260552	0.03415

## Sheet: Fig I in S7 Text  Type I error
Selection_mechanism	Selection_effect	Weighted.Median	MBE	MR-Robust	MR-Egger	MR-IVW	MR-Lasso	Contamination.Mixture	MR-RAPS	R2
Sel I (X) - Sel II (X)	0	0.272	0.001	0.099	0.012	0.949	0.251	0.114	0.395	0.114301
	-2	0.172	0.001	0.487	0.039	0.006	0.533	0.55	0	0.0708402
	-1	0.054	0.002	0.178	0.026	0.003	0.183	0.198	0	0.0925682
	-0.5	0.03	0	0.048	0.022	0.022	0.086	0.095	0	0.106771
	0.5	0.025	0.001	0.059	0.029	0.027	0.077	0.092	0	0.10797
	1	0.048	0	0.174	0.024	0.006	0.19	0.217	0	0.0943791
	2	0.188	0.004	0.525	0.032	0.003	0.564	0.57	0	0.0728941
Sel I (X) - Sel II (Y)	0	0.272	0.001	0.099	0.012	0.949	0.251	0.114	0.395	0.114301
	-2	0.215	0	0.066	0.036	0.996	0.141	0.068	0.804	0.0708533
	-1	0.216	0.001	0.041	0.021	0.999	0.114	0.075	0.849	0.0925976
	-0.5	0.26	0	0.023	0.026	1	0.11	0.07	0.9	0.106839
	0.5	0.257	0	0.038	0.022	1	0.13	0.083	0.897	0.108073
	1	0.285	0.001	0.04	0.023	1	0.122	0.08	0.857	0.0942623
	2	0.271	0	0.058	0.056	0.999	0.169	0.081	0.795	0.0729545
Sel I (X) - Sel II (G)	0	0.272	0.001	0.099	0.012	0.949	0.251	0.114	0.395	0.114301
Sel I (X) - Sel II (G)	-2	0.994	0.113	0.999	0.027	0.069	1	1	0	0.0708763
Sel I (X) - Sel II (G)	-1	0.998	0.16	1	0.022	0.091	1	1	0	0.0926029
Sel I (X) - Sel II (G)	-0.5	0.944	0.147	0.998	0.018	0.39	1	1	0	0.106649
Sel I (X) - Sel II (G)	0.5	0.95	0.168	1	0.025	0.363	1	1	0	0.108057
Sel I (X) - Sel II (G)	1	1	0.184	1	0.019	0.081	1	1	0	0.0945643
Sel I (X) - Sel II (G)	2	0.998	0.137	1	0.032	0.062	1	1	0	0.0726489
Sel I (X) - Sel II (X+Y)	0	0.272	0.001	0.099	0.012	0.949	0.251	0.114	0.395	0.114301
Sel I (X) - Sel II (X+Y)	-2	0.981	0.123	0.989	0.044	0	1	1	0.082	0.0709682
Sel I (X) - Sel II (X+Y)	-1	0.539	0.075	0.54	0.015	0	0.939	0.952	0	0.0926276
Sel I (X) - Sel II (X+Y)	-0.5	0.04	0.007	0.019	0.008	0.171	0.14	0.269	0.033	0.106598
Sel I (X) - Sel II (X+Y)	0.5	0.034	0.006	0.014	0.004	0.255	0.13	0.242	0.014	0.108111
Sel I (X) - Sel II (X+Y)	1	0.494	0.071	0.519	0.02	0.002	0.934	0.957	0	0.0946363
Sel I (X) - Sel II (X+Y)	2	0.987	0.159	0.994	0.056	0	1	1	0.171	0.0726512
Sel I (X) - Sel II (G+X)	0	0.272	0.001	0.099	0.012	0.949	0.251	0.114	0.395	0.114301
Sel I (X) - Sel II (G+X)	-2	0.886	0.017	1	0.035	0	1	1	0.011	0.0710008
Sel I (X) - Sel II (G+X)	-1	0.903	0.024	1	0.022	0	1	1	0.005	0.0924639
Sel I (X) - Sel II (G+X)	-0.5	0.804	0.026	0.997	0.013	0	0.996	0.996	0	0.106907
Sel I (X) - Sel II (G+X)	0.5	0.829	0.034	0.998	0.022	0	0.998	0.998	0.001	0.107989
Sel I (X) - Sel II (G+X)	1	0.924	0.033	1	0.024	0	1	1	0.005	0.0939049
Sel I (X) - Sel II (G+X)	2	0.925	0.02	1	0.019	0	1	1	0.009	0.0725311
Sel I (X) - Sel II (G+Y)	0	0.272	0.001	0.099	0.012	0.949	0.251	0.114	0.395	0.114301
Sel I (X) - Sel II (G+Y)	-2	1	0.162	1	0.03	0.034	1	1	0.95	0.0709825
Sel I (X) - Sel II (G+Y)	-1	1	0.24	1	0.021	0.007	1	1	0.942	0.0925708
Sel I (X) - Sel II (G+Y)	-0.5	1	0.243	1	0.012	0	1	1	0.536	0.106462
Sel I (X) - Sel II (G+Y)	0.5	1	0.251	1	0.016	0	1	1	0.213	0.108312
Sel I (X) - Sel II (G+Y)	1	1	0.23	1	0.018	0.001	1	1	0.835	0.0942427
Sel I (X) - Sel II (G+Y)	2	1	0.18	1	0.027	0.007	1	1	0.901	0.0725534
Sel I (X) - Sel II (G+X+Y)	0	0.272	0.001	0.099	0.012	0.949	0.251	0.114	0.395	0.114301
Sel I (X) - Sel II (G+X+Y)	-2	1	0.203	1	0.032	0.102	1	1	0.996	0.0709519
Sel I (X) - Sel II (G+X+Y)	-1	1	0.274	1	0.024	0.035	1	1	0.999	0.0924938
Sel I (X) - Sel II (G+X+Y)	-0.5	1	0.303	1	0.015	0.001	1	1	0.88	0.106683
Sel I (X) - Sel II (G+X+Y)	0.5	1	0.315	1	0.012	0	1	1	0.891	0.108178
Sel I (X) - Sel II (G+X+Y)	1	1	0.275	1	0.024	0.009	1	1	0.989	0.0943072
Sel I (X) - Sel II (G+X+Y)	2	1	0.225	1	0.033	0.031	1	1	0.997	0.0726254
Sel I (Y) - Sel II (X)	0	0.272	0.001	0.099	0.012	0.949	0.251	0.114	0.395	0.114301
Sel I (Y) - Sel II (X)	-2	0.144	0.003	0.519	0.032	0.142	0.698	0.803	0	0.104499
Sel I (Y) - Sel II (X)	-1	0.031	0	0.14	0.038	0.978	0.21	0.356	0.261	0.10817
Sel I (Y) - Sel II (X)	-0.5	0.16	0	0.035	0.152	1	0.068	0.139	0.915	0.11128
Sel I (Y) - Sel II (X)	0.5	0.164	0.001	0.035	0.149	1	0.089	0.138	0.927	0.112703
Sel I (Y) - Sel II (X)	1	0.035	0	0.135	0.044	0.991	0.209	0.371	0.285	0.109269
Sel I (Y) - Sel II (X)	2	0.155	0.003	0.585	0.025	0.188	0.714	0.814	0	0.10619
Sel I (Y) - Sel II (Y)	0	0.272	0.001	0.099	0.012	0.949	0.251	0.114	0.395	0.114301
Sel I (Y) - Sel II (Y)	-2	0.061	0	0.087	0.148	0.106	0.151	0.116	0.045	0.108268
Sel I (Y) - Sel II (Y)	-1	0.129	0.001	0.102	0.02	0.803	0.173	0.111	0.301	0.110209
Sel I (Y) - Sel II (Y)	-0.5	0.217	0.001	0.102	0.007	0.991	0.2	0.126	0.679	0.112586
Sel I (Y) - Sel II (Y)	0.5	0.247	0.001	0.091	0.008	0.999	0.223	0.103	0.699	0.113505
Sel I (Y) - Sel II (Y)	1	0.141	0	0.095	0.034	0.88	0.191	0.103	0.279	0.110992
Sel I (Y) - Sel II (Y)	2	0.056	0	0.092	0.225	0.208	0.16	0.129	0.04	0.108441
Sel I (Y) - Sel II (G)	0	0.272	0.001	0.099	0.012	0.949	0.251	0.114	0.395	0.114301
Sel I (Y) - Sel II (G)	-2	0.931	0.021	0.993	0.288	0.003	0.998	0.998	0.092	0.113962
Sel I (Y) - Sel II (G)	-1	0.849	0.019	0.969	0.33	0	0.999	0.996	0.003	0.113441
Sel I (Y) - Sel II (G)	-0.5	0.546	0.014	0.841	0.205	0	0.953	0.964	0	0.113981
Sel I (Y) - Sel II (G)	0.5	0.609	0.019	0.889	0.22	0	0.982	0.986	0	0.11434
Sel I (Y) - Sel II (G)	1	0.885	0.016	0.989	0.37	0	0.999	0.999	0.004	0.113834
Sel I (Y) - Sel II (G)	2	0.959	0.014	1	0.316	0.001	1	1	0.084	0.113414
Sel I (Y) - Sel II (X+Y)	0	0.272	0.001	0.099	0.012	0.949	0.251	0.114	0.395	0.114301
Sel I (Y) - Sel II (X+Y)	-2	1	0.107	1	0.295	0.901	1	1	0.999	0.114373
Sel I (Y) - Sel II (X+Y)	-1	0.977	0.042	0.998	0.166	0.001	1	1	0.155	0.113635
Sel I (Y) - Sel II (X+Y)	-0.5	0.232	0	0.525	0.065	0	0.58	0.626	0	0.113911
Sel I (Y) - Sel II (X+Y)	0.5	0.231	0.007	0.573	0.056	0	0.604	0.635	0	0.114097
Sel I (Y) - Sel II (X+Y)	1	0.983	0.057	0.999	0.212	0.002	1	1	0.23	0.114021
Sel I (Y) - Sel II (X+Y)	2	1	0.107	1	0.299	0.702	1	1	0.999	0.114558
Sel I (Y) - Sel II (G+X)	0	0.272	0.001	0.099	0.012	0.949	0.251	0.114	0.395	0.114301
Sel I (Y) - Sel II (G+X)	-2	1	0.037	1	0.24	0.008	1	1	0.639	0.11142
Sel I (Y) - Sel II (G+X)	-1	1	0.101	1	0.234	0	1	1	0.069	0.112473
Sel I (Y) - Sel II (G+X)	-0.5	0.993	0.115	1	0.166	0	1	1	0	0.11345
Sel I (Y) - Sel II (G+X)	0.5	0.997	0.109	1	0.163	0	1	1	0	0.11368
Sel I (Y) - Sel II (G+X)	1	1	0.09	1	0.237	0	1	1	0.098	0.112482
Sel I (Y) - Sel II (G+X)	2	1	0.046	1	0.309	0.013	1	1	0.726	0.111672
Sel I (Y) - Sel II (G+Y)	0	0.272	0.001	0.099	0.012	0.949	0.251	0.114	0.395	0.114301
Sel I (Y) - Sel II (G+Y)	-2	1	0.165	1	0.096	0.147	1	1	1	0.105889
Sel I (Y) - Sel II (G+Y)	-1	1	0.256	1	0.017	0	1	1	0.876	0.10903
Sel I (Y) - Sel II (G+Y)	-0.5	1	0.271	1	0.015	0	1	1	0.018	0.11203
Sel I (Y) - Sel II (G+Y)	0.5	1	0.283	1	0.021	0	1	1	0.084	0.112878
Sel I (Y) - Sel II (G+Y)	1	1	0.244	1	0.021	0	1	1	0.92	0.110006
Sel I (Y) - Sel II (G+Y)	2	1	0.177	1	0.109	0.058	1	1	0.999	0.106958
Sel I (Y) - Sel II (G+X+Y)	0	0.272	0.001	0.099	0.012	0.949	0.251	0.114	0.395	0.114301
Sel I (Y) - Sel II (G+X+Y)	-2	1	0.212	1	0.481	0.872	1	1	1	0.108047
Sel I (Y) - Sel II (G+X+Y)	-1	1	0.248	1	0.117	0.052	1	1	1	0.110301
Sel I (Y) - Sel II (G+X+Y)	-0.5	1	0.276	1	0.012	0	1	1	0.828	0.112375
Sel I (Y) - Sel II (G+X+Y)	0.5	1	0.283	1	0.006	0	1	1	0.703	0.11371
Sel I (Y) - Sel II (G+X+Y)	1	1	0.24	1	0.126	0.029	1	1	1	0.111374
Sel I (Y) - Sel II (G+X+Y)	2	1	0.186	1	0.451	0.719	1	1	1	0.108526
Sel I (G) - Sel II (X)	0	0.272	0.001	0.099	0.012	0.949	0.251	0.114	0.395	0.114301
Sel I (G) - Sel II (X)	-2	0.068	0.001	0.214	0.047	0.01	0.329	0.39	0	0.061784
Sel I (G) - Sel II (X)	-1	0.032	0	0.05	0.08	0.061	0.09	0.128	0.01	0.06476
Sel I (G) - Sel II (X)	-0.5	0.053	0	0.03	0.077	0.183	0.081	0.07	0.041	0.0731531
Sel I (G) - Sel II (X)	0.5	0.066	0	0.029	0.093	0.178	0.079	0.081	0.043	0.0778212
Sel I (G) - Sel II (X)	1	0.023	0	0.06	0.065	0.04	0.108	0.149	0.002	0.0690486
Sel I (G) - Sel II (X)	2	0.082	0	0.241	0.055	0.011	0.354	0.441	0	0.0661823
Sel I (G) - Sel II (Y)	0	0.272	0.001	0.099	0.012	0.949	0.251	0.114	0.395	0.114301
Sel I (G) - Sel II (Y)	-2	0.084	0	0.035	0.12	0.235	0.081	0.067	0.036	0.0619197
Sel I (G) - Sel II (Y)	-1	0.092	0	0.045	0.107	0.328	0.109	0.079	0.037	0.0642348
Sel I (G) - Sel II (Y)	-0.5	0.122	0	0.039	0.12	0.626	0.113	0.091	0.078	0.0727927
Sel I (G) - Sel II (Y)	0.5	0.124	0	0.034	0.141	0.685	0.109	0.081	0.077	0.0774696
Sel I (G) - Sel II (Y)	1	0.096	0	0.031	0.137	0.413	0.106	0.069	0.022	0.0688309
Sel I (G) - Sel II (Y)	2	0.088	0	0.038	0.128	0.309	0.103	0.085	0.025	0.0665048
Sel I (G) - Sel II (G)	0	0.272	0.001	0.099	0.012	0.949	0.251	0.114	0.395	0.114301
Sel I (G) - Sel II (G)	-2	0.917	0.004	0.987	0.016	0	0.995	0.997	0.011	0.062019
Sel I (G) - Sel II (G)	-1	0.899	0.001	0.994	0.02	0.001	0.996	0.999	0.006	0.0644938
Sel I (G) - Sel II (G)	-0.5	0.791	0.005	0.991	0.017	0	0.991	0.997	0	0.0731201
Sel I (G) - Sel II (G)	0.5	0.863	0.007	0.999	0.025	0	1	1	0	0.0773955
Sel I (G) - Sel II (G)	1	0.934	0.004	0.997	0.019	0	1	1	0.003	0.0690849
Sel I (G) - Sel II (G)	2	0.935	0.005	0.99	0.018	0.001	0.999	0.999	0.008	0.0662312
Sel I (G) - Sel II (X+Y)	0	0.272	0.001	0.099	0.012	0.949	0.251	0.114	0.395	0.114301
Sel I (G) - Sel II (X+Y)	-2	0.884	0.014	0.614	0.026	0.001	0.996	0.999	0.004	0.0619203
Sel I (G) - Sel II (X+Y)	-1	0.285	0.003	0.33	0.085	0.008	0.917	0.958	0.003	0.0645196
Sel I (G) - Sel II (X+Y)	-0.5	0.043	0	0.059	0.184	0.227	0.222	0.359	0.159	0.0731598
Sel I (G) - Sel II (X+Y)	0.5	0.044	0	0.072	0.188	0.225	0.255	0.382	0.131	0.0774255
Sel I (G) - Sel II (X+Y)	1	0.328	0.001	0.359	0.115	0.006	0.929	0.966	0	0.0692134
Sel I (G) - Sel II (X+Y)	2	0.816	0.014	0.554	0.054	0	0.999	1	0	0.0662459
Sel I (G) - Sel II (G+X)	0	0.272	0.001	0.099	0.012	0.949	0.251	0.114	0.395	0.114301
Sel I (G) - Sel II (G+X)	-2	0.975	0.01	0.982	0.04	0.002	1	1	0.025	0.0618303
Sel I (G) - Sel II (G+X)	-1	0.965	0.014	0.99	0.052	0.006	1	1	0.012	0.0647389
Sel I (G) - Sel II (G+X)	-0.5	0.936	0.012	0.996	0.049	0.017	1	1	0	0.0726979
Sel I (G) - Sel II (G+X)	0.5	0.95	0.012	0.998	0.054	0.017	1	1	0.001	0.0774589
Sel I (G) - Sel II (G+X)	1	0.988	0.014	0.999	0.034	0.001	1	1	0.013	0.0688409
Sel I (G) - Sel II (G+X)	2	0.988	0.014	0.991	0.04	0.002	1	1	0.018	0.066203
Sel I (G) - Sel II (G+Y)	0	0.272	0.001	0.099	0.012	0.949	0.251	0.114	0.395	0.114301
Sel I (G) - Sel II (G+Y)	-2	0.998	0.012	0.678	0.025	0.004	1	1	0.002	0.0619419
Sel I (G) - Sel II (G+Y)	-1	0.999	0.016	0.811	0.02	0	1	1	0.001	0.0647779
Sel I (G) - Sel II (G+Y)	-0.5	0.998	0.02	0.933	0.012	0	1	1	0.004	0.0729144
Sel I (G) - Sel II (G+Y)	0.5	0.991	0.025	0.908	0.008	0.008	1	1	0	0.0772706
Sel I (G) - Sel II (G+Y)	1	0.997	0.015	0.798	0.023	0.003	1	1	0.001	0.0693835
Sel I (G) - Sel II (G+Y)	2	0.993	0.012	0.693	0.022	0.005	1	1	0	0.0660051
Sel I (G) - Sel II (G+X+Y)	0	0.272	0.001	0.099	0.012	0.949	0.251	0.114	0.395	0.114301
Sel I (G) - Sel II (G+X+Y)	-2	1	0.018	1	0.067	0.362	1	1	0.88	0.062147
Sel I (G) - Sel II (G+X+Y)	-1	1	0.012	1	0.074	0.324	1	1	0.904	0.0645187
Sel I (G) - Sel II (G+X+Y)	-0.5	0.999	0.014	1	0.034	0.134	1	1	0.823	0.0729616
Sel I (G) - Sel II (G+X+Y)	0.5	1	0.018	1	0.036	0.158	1	1	0.897	0.0777055
Sel I (G) - Sel II (G+X+Y)	1	1	0.014	1	0.093	0.272	1	1	0.916	0.0689491
Sel I (G) - Sel II (G+X+Y)	2	1	0.024	1	0.081	0.325	1	1	0.89	0.0661618
Sel I (X+Y) - Sel II (X)	0	0.272	0.001	0.099	0.012	0.949	0.251	0.114	0.395	0.114301
Sel I (X+Y) - Sel II (X)	-2	0.958	0.007	0.487	0.306	1	0.838	0.618	0.998	0.101681
Sel I (X+Y) - Sel II (X)	-1	0.472	0	0.105	0.464	0.315	0.325	0.248	0.097	0.100202
Sel I (X+Y) - Sel II (X)	-0.5	0.046	0	0.02	0.358	0	0.103	0.107	0	0.105617
Sel I (X+Y) - Sel II (X)	0.5	0.059	0	0.018	0.393	0	0.099	0.109	0	0.10713
Sel I (X+Y) - Sel II (X)	1	0.502	0	0.121	0.5	0.271	0.355	0.281	0.076	0.101265
Sel I (X+Y) - Sel II (X)	2	0.974	0.003	0.549	0.348	1	0.869	0.657	1	0.10368
Sel I (X+Y) - Sel II (Y)	0	0.272	0.001	0.099	0.012	0.949	0.251	0.114	0.395	0.114301
Sel I (X+Y) - Sel II (Y)	-2	0.048	0	0.04	0.019	0.078	0.083	0.094	0.002	0.0832867
Sel I (X+Y) - Sel II (Y)	-1	0.031	0	0.053	0.068	0	0.075	0.052	0.001	0.0885728
Sel I (X+Y) - Sel II (Y)	-0.5	0.122	0	0.089	0.026	0.906	0.166	0.082	0.372	0.101648
Sel I (X+Y) - Sel II (Y)	0.5	0.128	0.001	0.087	0.031	0.945	0.181	0.079	0.394	0.103441
Sel I (X+Y) - Sel II (Y)	1	0.039	0	0.076	0.121	0.009	0.091	0.074	0.003	0.0913969
Sel I (X+Y) - Sel II (Y)	2	0.035	0	0.036	0.021	0.008	0.08	0.076	0	0.085684
Sel I (X+Y) - Sel II (G)	0	0.272	0.001	0.099	0.012	0.949	0.251	0.114	0.395	0.114301
Sel I (X+Y) - Sel II (G)	-2	1	0.047	1	0.629	1	1	1	1	0.0978444
Sel I (X+Y) - Sel II (G)	-1	0.994	0.021	1	0.041	0.96	1	1	0.961	0.0969166
Sel I (X+Y) - Sel II (G)	-0.5	0.892	0.009	0.998	0.152	0	0.999	0.999	0.001	0.103405
Sel I (X+Y) - Sel II (G)	0.5	0.909	0.01	0.999	0.17	0	0.997	0.999	0.002	0.105006
Sel I (X+Y) - Sel II (G)	1	0.998	0.035	1	0.057	0.99	1	1	0.988	0.0985275
Sel I (X+Y) - Sel II (G)	2	1	0.068	1	0.751	1	1	1	1	0.101155
Sel I (X+Y) - Sel II (X+Y)	0	0.272	0.001	0.099	0.012	0.949	0.251	0.114	0.395	0.114301
Sel I (X+Y) - Sel II (X+Y)	-2	1	0.184	1	0.583	1	1	1	1	0.092587
Sel I (X+Y) - Sel II (X+Y)	-1	0.975	0.004	0.971	0.051	0.333	0.999	0.998	0.147	0.0900312
Sel I (X+Y) - Sel II (X+Y)	-0.5	0.077	0	0.108	0.092	0.055	0.391	0.518	0.002	0.0999125
Sel I (X+Y) - Sel II (X+Y)	0.5	0.076	0	0.138	0.113	0.07	0.403	0.5	0.002	0.101508
Sel I (X+Y) - Sel II (X+Y)	1	0.983	0.01	0.99	0.04	0.398	0.999	0.999	0.209	0.0919361
Sel I (X+Y) - Sel II (X+Y)	2	1	0.172	1	0.225	1	1	1	1	0.0935938
Sel I (X+Y) - Sel II (G+X)	0	0.272	0.001	0.099	0.012	0.949	0.251	0.114	0.395	0.114301
Sel I (X+Y) - Sel II (G+X)	-2	1	0.062	1	0.643	1	1	1	1	0.0923618
Sel I (X+Y) - Sel II (G+X)	-1	1	0.027	1	0.268	0.93	1	1	0.981	0.0914351
Sel I (X+Y) - Sel II (G+X)	-0.5	0.991	0.076	1	0.127	0	1	1	0	0.100915
Sel I (X+Y) - Sel II (G+X)	0.5	0.991	0.072	1	0.146	0	1	1	0	0.102572
Sel I (X+Y) - Sel II (G+X)	1	1	0.03	1	0.286	0.945	1	1	0.99	0.0932488
Sel I (X+Y) - Sel II (G+X)	2	1	0.053	1	0.456	1	1	1	1	0.0929613
Sel I (X+Y) - Sel II (G+Y)	0	0.272	0.001	0.099	0.012	0.949	0.251	0.114	0.395	0.114301
Sel I (X+Y) - Sel II (G+Y)	-2	1	0.219	1	1	1	1	1	1	0.101356
Sel I (X+Y) - Sel II (G+Y)	-1	1	0.176	1	0.482	1	1	1	1	0.098371
Sel I (X+Y) - Sel II (G+Y)	-0.5	1	0.109	1	0.065	0.91	1	1	1	0.104648
Sel I (X+Y) - Sel II (G+Y)	0.5	1	0.121	1	0.067	0.8	1	1	0.992	0.106359
Sel I (X+Y) - Sel II (G+Y)	1	1	0.172	1	0.338	1	1	1	1	0.100453
Sel I (X+Y) - Sel II (G+Y)	2	1	0.232	1	0.999	1	1	1	1	0.102415
Sel I (X+Y) - Sel II (G+X+Y)	0	0.272	0.001	0.099	0.012	0.949	0.251	0.114	0.395	0.114301
Sel I (X+Y) - Sel II (G+X+Y)	-2	1	0.195	1	0.944	1	1	1	1	0.0915763
Sel I (X+Y) - Sel II (G+X+Y)	-1	1	0.149	1	0.225	1	1	1	1	0.0924897
Sel I (X+Y) - Sel II (G+X+Y)	-0.5	1	0.153	1	0.076	0.145	1	1	0.984	0.102123
Sel I (X+Y) - Sel II (G+X+Y)	0.5	1	0.148	1	0.07	0.092	1	1	0.988	0.103508
Sel I (X+Y) - Sel II (G+X+Y)	1	1	0.142	1	0.171	1	1	1	1	0.0942439
Sel I (X+Y) - Sel II (G+X+Y)	2	1	0.167	1	0.846	1	1	1	1	0.0931159
Sel I (G+X) - Sel II (X)	0	0.272	0.001	0.099	0.012	0.949	0.251	0.114	0.395	0.114301
Sel I (G+X) - Sel II (X)	-2	0.092	0	0.06	0.034	0	0.185	0.173	0	0.0295117
Sel I (G+X) - Sel II (X)	-1	0.036	0	0.031	0.035	0.003	0.094	0.107	0	0.031189
Sel I (G+X) - Sel II (X)	-0.5	0.058	0	0.039	0.076	0.054	0.096	0.089	0.008	0.0369401
Sel I (G+X) - Sel II (X)	0.5	0.074	0.001	0.04	0.078	0.073	0.094	0.081	0.015	0.0410067
Sel I (G+X) - Sel II (X)	1	0.047	0	0.027	0.039	0.002	0.101	0.112	0	0.0328253
Sel I (G+X) - Sel II (X)	2	0.08	0	0.067	0.031	0.001	0.196	0.182	0.001	0.0319436
Sel I (G+X) - Sel II (Y)	0	0.272	0.001	0.099	0.012	0.949	0.251	0.114	0.395	0.114301
Sel I (G+X) - Sel II (Y)	-2	0.03	0	0.03	0.022	0	0.07	0.09	0	0.0297665
Sel I (G+X) - Sel II (Y)	-1	0.047	0	0.028	0.028	0.001	0.075	0.08	0.003	0.031283
Sel I (G+X) - Sel II (Y)	-0.5	0.038	0	0.028	0.043	0.026	0.081	0.085	0.022	0.0367768
Sel I (G+X) - Sel II (Y)	0.5	0.048	0	0.034	0.036	0.038	0.089	0.087	0.022	0.0410994
Sel I (G+X) - Sel II (Y)	1	0.025	0	0.03	0.03	0.003	0.068	0.077	0.003	0.0329262
Sel I (G+X) - Sel II (Y)	2	0.034	0	0.033	0.034	0	0.084	0.081	0.001	0.0320858
Sel I (G+X) - Sel II (G)	0	0.272	0.001	0.099	0.012	0.949	0.251	0.114	0.395	0.114301
Sel I (G+X) - Sel II (G)	-2	0.136	0	0.125	0.062	0.037	0.153	0.107	0.018	0.0296758
Sel I (G+X) - Sel II (G)	-1	0.203	0	0.227	0.045	0.021	0.243	0.19	0.013	0.031098
Sel I (G+X) - Sel II (G)	-0.5	0.224	0	0.348	0.032	0.003	0.363	0.312	0.004	0.0368715
Sel I (G+X) - Sel II (G)	0.5	0.227	0	0.417	0.023	0.003	0.39	0.377	0.009	0.041529
Sel I (G+X) - Sel II (G)	1	0.194	0	0.171	0.046	0.029	0.224	0.151	0.018	0.0328042
Sel I (G+X) - Sel II (G)	2	0.178	0	0.134	0.076	0.027	0.187	0.11	0.011	0.0320798
Sel I (G+X) - Sel II (X+Y)	0	0.272	0.001	0.099	0.012	0.949	0.251	0.114	0.395	0.114301
Sel I (G+X) - Sel II (X+Y)	-2	0.503	0	0.361	0.053	0.036	0.798	0.723	0.043	0.0296601
Sel I (G+X) - Sel II (X+Y)	-1	0.281	0.001	0.237	0.028	0.005	0.582	0.583	0.006	0.0311158
Sel I (G+X) - Sel II (X+Y)	-0.5	0.038	0	0.065	0.032	0.013	0.129	0.157	0.002	0.0371
Sel I (G+X) - Sel II (X+Y)	0.5	0.035	0	0.067	0.027	0.014	0.131	0.165	0	0.0411899
Sel I (G+X) - Sel II (X+Y)	1	0.251	0	0.219	0.047	0.007	0.538	0.529	0.004	0.0328636
Sel I (G+X) - Sel II (X+Y)	2	0.649	0.004	0.473	0.081	0.045	0.864	0.792	0.09	0.0319863
Sel I (G+X) - Sel II (G+X)	0	0.272	0.001	0.099	0.012	0.949	0.251	0.114	0.395	0.114301
Sel I (G+X) - Sel II (G+X)	-2	0.601	0	0.135	0.165	0.639	0.73	0.234	0.297	0.0295352
Sel I (G+X) - Sel II (G+X)	-1	0.661	0.001	0.277	0.132	0.546	0.787	0.43	0.273	0.0310232
Sel I (G+X) - Sel II (G+X)	-0.5	0.73	0.001	0.508	0.077	0.283	0.857	0.703	0.175	0.0370336
Sel I (G+X) - Sel II (G+X)	0.5	0.761	0.001	0.623	0.061	0.284	0.909	0.791	0.169	0.0410269
Sel I (G+X) - Sel II (G+X)	1	0.731	0	0.257	0.159	0.638	0.828	0.422	0.335	0.0328525
Sel I (G+X) - Sel II (G+X)	2	0.657	0.001	0.199	0.164	0.662	0.795	0.31	0.347	0.0317989
Sel I (G+X) - Sel II (G+Y)	0	0.272	0.001	0.099	0.012	0.949	0.251	0.114	0.395	0.114301
Sel I (G+X) - Sel II (G+Y)	-2	0.596	0.001	0.041	0.029	0.002	0.758	0.705	0.004	0.0294494
Sel I (G+X) - Sel II (G+Y)	-1	0.782	0.002	0.17	0.028	0.009	0.906	0.831	0.018	0.0309486
Sel I (G+X) - Sel II (G+Y)	-0.5	0.913	0.005	0.563	0.029	0.001	0.994	0.962	0.035	0.037098
Sel I (G+X) - Sel II (G+Y)	0.5	0.968	0.008	0.693	0.024	0	0.997	0.996	0.048	0.0411526
Sel I (G+X) - Sel II (G+Y)	1	0.776	0.002	0.123	0.04	0.009	0.897	0.862	0.017	0.0329638
Sel I (G+X) - Sel II (G+Y)	2	0.698	0	0.067	0.029	0.006	0.842	0.801	0.008	0.0322006
Sel I (G+X) - Sel II (G+X+Y)	0	0.272	0.001	0.099	0.012	0.949	0.251	0.114	0.395	0.114301
Sel I (G+X) - Sel II (G+X+Y)	-2	0.586	0	0.071	0.049	0.002	0.717	0.66	0.005	0.0299029
Sel I (G+X) - Sel II (G+X+Y)	-1	0.781	0.001	0.205	0.021	0.001	0.893	0.862	0.006	0.0309876
Sel I (G+X) - Sel II (G+X+Y)	-0.5	0.937	0.007	0.688	0.028	0	0.994	0.983	0.023	0.037115
Sel I (G+X) - Sel II (G+X+Y)	0.5	0.973	0.008	0.766	0.027	0.001	0.999	0.994	0.027	0.0410958
Sel I (G+X) - Sel II (G+X+Y)	1	0.711	0	0.176	0.046	0.001	0.854	0.777	0.006	0.0328311
Sel I (G+X) - Sel II (G+X+Y)	2	0.627	0.003	0.089	0.042	0.001	0.77	0.726	0.006	0.032104
Sel I (G+Y) - Sel II (X)	0	0.272	0.001	0.099	0.012	0.949	0.251	0.114	0.395	0.114301
Sel I (G+Y) - Sel II (X)	-2	0.099	0	0.104	0.017	0.003	0.363	0.439	0	0.0531164
Sel I (G+Y) - Sel II (X)	-1	0.037	0	0.027	0.06	0.011	0.102	0.148	0.005	0.055058
Sel I (G+Y) - Sel II (X)	-0.5	0.072	0	0.034	0.089	0.191	0.059	0.064	0.065	0.0641649
Sel I (G+Y) - Sel II (X)	0.5	0.056	0	0.042	0.088	0.135	0.069	0.076	0.048	0.0668497
Sel I (G+Y) - Sel II (X)	1	0.02	0	0.025	0.036	0.019	0.102	0.142	0.005	0.059841
Sel I (G+Y) - Sel II (X)	2	0.092	0	0.137	0.026	0.001	0.363	0.439	0.001	0.0573659
Sel I (G+Y) - Sel II (Y)	0	0.272	0.001	0.099	0.012	0.949	0.251	0.114	0.395	0.114301
Sel I (G+Y) - Sel II (Y)	-2	0.05	0	0.041	0.052	0.006	0.094	0.086	0.006	0.0526614
Sel I (G+Y) - Sel II (Y)	-1	0.056	0	0.04	0.069	0.005	0.098	0.085	0.003	0.0554335
Sel I (G+Y) - Sel II (Y)	-0.5	0.074	0	0.049	0.067	0.023	0.099	0.086	0.017	0.0627588
Sel I (G+Y) - Sel II (Y)	0.5	0.081	0	0.043	0.086	0.036	0.11	0.086	0.028	0.0684936
Sel I (G+Y) - Sel II (Y)	1	0.063	0	0.045	0.073	0.004	0.083	0.093	0.005	0.0585945
Sel I (G+Y) - Sel II (Y)	2	0.056	0	0.043	0.055	0.007	0.096	0.091	0.003	0.0571475
Sel I (G+Y) - Sel II (G)	0	0.272	0.001	0.099	0.012	0.949	0.251	0.114	0.395	0.114301
Sel I (G+Y) - Sel II (G)	-2	0.361	0.001	0.412	0.019	0	0.75	0.75	0.001	0.0519169
Sel I (G+Y) - Sel II (G)	-1	0.325	0.003	0.421	0.024	0.001	0.737	0.733	0	0.0553956
Sel I (G+Y) - Sel II (G)	-0.5	0.223	0.001	0.369	0.042	0.002	0.682	0.728	0	0.0621872
Sel I (G+Y) - Sel II (G)	0.5	0.227	0.002	0.451	0.037	0.006	0.761	0.776	0	0.0683264
Sel I (G+Y) - Sel II (G)	1	0.398	0	0.477	0.021	0.001	0.796	0.809	0.003	0.0584125
Sel I (G+Y) - Sel II (G)	2	0.452	0	0.522	0.019	0	0.828	0.819	0.002	0.0570029
Sel I (G+Y) - Sel II (X+Y)	0	0.272	0.001	0.099	0.012	0.949	0.251	0.114	0.395	0.114301
Sel I (G+Y) - Sel II (X+Y)	-2	0.991	0.021	0.972	0.092	0.214	1	1	0.413	0.0523805
Sel I (G+Y) - Sel II (X+Y)	-1	0.757	0.001	0.792	0.04	0.006	0.972	0.981	0.012	0.054012
Sel I (G+Y) - Sel II (X+Y)	-0.5	0.111	0	0.221	0.024	0.001	0.47	0.553	0.001	0.061524
Sel I (G+Y) - Sel II (X+Y)	0.5	0.106	0	0.271	0.029	0.003	0.502	0.594	0	0.0699478
Sel I (G+Y) - Sel II (X+Y)	1	0.79	0.007	0.848	0.024	0	0.989	0.994	0.005	0.0606847
Sel I (G+Y) - Sel II (X+Y)	2	0.992	0.019	0.978	0.073	0.113	1	1	0.363	0.057903
Sel I (G+Y) - Sel II (G+X)	0	0.272	0.001	0.099	0.012	0.949	0.251	0.114	0.395	0.114301
Sel I (G+Y) - Sel II (G+X)	-2	0.769	0.001	0.933	0.021	0.013	0.954	0.927	0.077	0.0528125
Sel I (G+Y) - Sel II (G+X)	-1	0.732	0	0.939	0.038	0.011	0.946	0.942	0.077	0.0558343
Sel I (G+Y) - Sel II (G+X)	-0.5	0.657	0.002	0.959	0.027	0	0.969	0.968	0.014	0.0630585
Sel I (G+Y) - Sel II (G+X)	0.5	0.712	0.002	0.972	0.016	0	0.96	0.954	0.016	0.0683558
Sel I (G+Y) - Sel II (G+X)	1	0.795	0.004	0.964	0.02	0.012	0.965	0.944	0.065	0.058708
Sel I (G+Y) - Sel II (G+X)	2	0.78	0.002	0.945	0.017	0.017	0.952	0.936	0.07	0.0569684
Sel I (G+Y) - Sel II (G+Y)	0	0.272	0.001	0.099	0.012	0.949	0.251	0.114	0.395	0.114301
Sel I (G+Y) - Sel II (G+Y)	-2	1	0.017	0.999	0.174	0.848	1	1	0.975	0.0537947
Sel I (G+Y) - Sel II (G+Y)	-1	1	0.013	1	0.146	0.816	1	1	0.979	0.0565432
Sel I (G+Y) - Sel II (G+Y)	-0.5	1	0.017	1	0.066	0.597	1	1	0.941	0.0638454
Sel I (G+Y) - Sel II (G+Y)	0.5	1	0.013	1	0.061	0.525	1	1	0.951	0.0690193
Sel I (G+Y) - Sel II (G+Y)	1	1	0.013	1	0.156	0.84	1	1	0.978	0.0590474
Sel I (G+Y) - Sel II (G+Y)	2	1	0.012	1	0.155	0.873	1	1	0.986	0.057413
Sel I (G+Y) - Sel II (G+X+Y)	0	0.272	0.001	0.099	0.012	0.949	0.251	0.114	0.395	0.114301
Sel I (G+Y) - Sel II (G+X+Y)	-2	1	0.022	0.996	0.104	0.064	1	1	0.593	0.0527767
Sel I (G+Y) - Sel II (G+X+Y)	-1	1	0.014	0.999	0.094	0.031	1	1	0.556	0.055347
Sel I (G+Y) - Sel II (G+X+Y)	-0.5	1	0.017	1	0.041	0.002	1	1	0.354	0.0648477
Sel I (G+Y) - Sel II (G+X+Y)	0.5	1	0.017	0.999	0.051	0.001	1	1	0.266	0.0664643
Sel I (G+Y) - Sel II (G+X+Y)	1	1	0.017	0.998	0.093	0.019	1	1	0.526	0.0585571
Sel I (G+Y) - Sel II (G+X+Y)	2	1	0.014	1	0.087	0.033	1	1	0.555	0.056953
Sel I (G+X+Y) - Sel II (X)	0	0.272	0.001	0.099	0.012	0.949	0.251	0.114	0.395	0.114301
Sel I (G+X+Y) - Sel II (X)	-2	0.411	0	0.311	0.415	0.599	0.384	0.328	0.311	0.0308111
Sel I (G+X+Y) - Sel II (X)	-1	0.23	0	0.174	0.318	0.396	0.229	0.168	0.138	0.0310547
Sel I (G+X+Y) - Sel II (X)	-0.5	0.064	0	0.07	0.058	0.012	0.088	0.083	0	0.0348669
Sel I (G+X+Y) - Sel II (X)	0.5	0.042	0	0.068	0.025	0.001	0.082	0.082	0	0.0409152
Sel I (G+X+Y) - Sel II (X)	1	0.182	0	0.179	0.218	0.164	0.221	0.18	0.047	0.034173
Sel I (G+X+Y) - Sel II (X)	2	0.423	0	0.373	0.35	0.488	0.445	0.376	0.243	0.0332444
Sel I (G+X+Y) - Sel II (Y)	0	0.272	0.001	0.099	0.012	0.949	0.251	0.114	0.395	0.114301
Sel I (G+X+Y) - Sel II (Y)	-2	0.151	0.001	0.028	0.444	0.8	0.143	0.094	0.297	0.0313383
Sel I (G+X+Y) - Sel II (Y)	-1	0.15	0	0.03	0.383	0.757	0.118	0.085	0.216	0.0313445
Sel I (G+X+Y) - Sel II (Y)	-0.5	0.058	0	0.018	0.057	0.174	0.074	0.069	0.017	0.037215
Sel I (G+X+Y) - Sel II (Y)	0.5	0.057	0	0.029	0.058	0.192	0.096	0.078	0.016	0.0397846
Sel I (G+X+Y) - Sel II (Y)	1	0.109	0	0.031	0.235	0.575	0.111	0.088	0.098	0.0348404
Sel I (G+X+Y) - Sel II (Y)	2	0.159	0	0.025	0.39	0.776	0.132	0.095	0.214	0.0338533
Sel I (G+X+Y) - Sel II (G)	0	0.272	0.001	0.099	0.012	0.949	0.251	0.114	0.395	0.114301
Sel I (G+X+Y) - Sel II (G)	-2	0.126	0	0.076	0.109	0.011	0.208	0.13	0.001	0.029027
Sel I (G+X+Y) - Sel II (G)	-1	0.143	0	0.094	0.107	0.003	0.252	0.179	0	0.0294797
Sel I (G+X+Y) - Sel II (G)	-0.5	0.179	0	0.272	0.039	0.002	0.424	0.426	0	0.0357002
Sel I (G+X+Y) - Sel II (G)	0.5	0.186	0	0.241	0.033	0.002	0.421	0.407	0	0.0374171
Sel I (G+X+Y) - Sel II (G)	1	0.175	0	0.133	0.083	0.002	0.292	0.226	0.001	0.0322369
Sel I (G+X+Y) - Sel II (G)	2	0.155	0	0.082	0.095	0.003	0.251	0.176	0	0.03137
Sel I (G+X+Y) - Sel II (X+Y)	0	0.272	0.001	0.099	0.012	0.949	0.251	0.114	0.395	0.114301
Sel I (G+X+Y) - Sel II (X+Y)	-2	0.866	0.002	0.716	0.217	0.58	0.952	0.83	0.635	0.0296259
Sel I (G+X+Y) - Sel II (X+Y)	-1	0.654	0	0.46	0.153	0.251	0.822	0.71	0.267	0.0298392
Sel I (G+X+Y) - Sel II (X+Y)	-0.5	0.185	0	0.244	0.028	0	0.411	0.411	0.002	0.0357025
Sel I (G+X+Y) - Sel II (X+Y)	0.5	0.166	0	0.224	0.027	0.001	0.41	0.412	0	0.0383445
Sel I (G+X+Y) - Sel II (X+Y)	1	0.655	0	0.583	0.124	0.099	0.845	0.803	0.157	0.033202
Sel I (G+X+Y) - Sel II (X+Y)	2	0.913	0.001	0.776	0.197	0.483	0.978	0.916	0.619	0.0323059
Sel I (G+X+Y) - Sel II (G+X)	0	0.272	0.001	0.099	0.012	0.949	0.251	0.114	0.395	0.114301
Sel I (G+X+Y) - Sel II (G+X)	-2	0.776	0	0.179	0.845	0.999	0.647	0.23	0.828	0.0327197
Sel I (G+X+Y) - Sel II (G+X)	-1	0.755	0.001	0.205	0.826	1	0.678	0.299	0.827	0.032947
Sel I (G+X+Y) - Sel II (G+X)	-0.5	0.759	0.002	0.51	0.491	0.983	0.811	0.645	0.602	0.0385502
Sel I (G+X+Y) - Sel II (G+X)	0.5	0.812	0	0.518	0.493	0.988	0.824	0.633	0.624	0.0405235
Sel I (G+X+Y) - Sel II (G+X)	1	0.812	0.001	0.318	0.797	1	0.783	0.404	0.822	0.035806
Sel I (G+X+Y) - Sel II (G+X)	2	0.799	0	0.19	0.87	1	0.699	0.246	0.865	0.0350856
Sel I (G+X+Y) - Sel II (G+Y)	0	0.272	0.001	0.099	0.012	0.949	0.251	0.114	0.395	0.114301
Sel I (G+X+Y) - Sel II (G+Y)	-2	0.819	0.001	0.199	0.353	0.749	0.886	0.435	0.32	0.0305666
Sel I (G+X+Y) - Sel II (G+Y)	-1	0.867	0.004	0.324	0.306	0.756	0.949	0.555	0.408	0.0314391
Sel I (G+X+Y) - Sel II (G+Y)	-0.5	0.964	0.007	0.771	0.148	0.714	0.996	0.936	0.591	0.0370887
Sel I (G+X+Y) - Sel II (G+Y)	0.5	0.96	0.005	0.715	0.153	0.731	0.995	0.892	0.558	0.0387472
Sel I (G+X+Y) - Sel II (G+Y)	1	0.935	0.005	0.397	0.287	0.802	0.978	0.657	0.439	0.0338147
Sel I (G+X+Y) - Sel II (G+Y)	2	0.897	0	0.317	0.335	0.795	0.956	0.578	0.397	0.0334581
Sel I (G+X+Y) - Sel II (G+X+Y)	0	0.272	0.001	0.099	0.012	0.949	0.251	0.114	0.395	0.114301
Sel I (G+X+Y) - Sel II (G+X+Y)	-2	0.998	0.004	0.782	0.784	0.986	1	0.956	0.912	0.0317734
Sel I (G+X+Y) - Sel II (G+X+Y)	-1	1	0.001	0.865	0.733	0.977	1	0.963	0.919	0.0324296
Sel I (G+X+Y) - Sel II (G+X+Y)	-0.5	1	0.013	0.983	0.579	0.951	1	1	0.954	0.0367364
Sel I (G+X+Y) - Sel II (G+X+Y)	0.5	1	0.013	0.993	0.566	0.961	1	0.999	0.965	0.0404547
Sel I (G+X+Y) - Sel II (G+X+Y)	1	1	0.002	0.853	0.773	0.99	1	0.987	0.933	0.0344057
Sel I (G+X+Y) - Sel II (G+X+Y)	2	0.999	0.009	0.802	0.813	0.99	0.999	0.966	0.935	0.03415

## Sheet: Fig J in S7 Text Estimation
Selection_mechanism	Selection_effect	Weighted.Median	MBE	MR-Robust	MR-Egger	MR-IVW	MR-Lasso	Contamination.Mixture	MR-RAPS	R2
Sel I (X) - Sel II (X)	0	0.00551953	-0.0484218	-0.0132389	-0.0755147	0.246731	-0.00220745	-0.0123309	0.119027	0.114232
	-2	-0.134537	-0.180592	-0.178788	-0.197185	0.181821	-0.160915	-0.165337	-0.010074	0.0711151
	-1	-0.053924	-0.0934368	-0.0837111	-0.152379	0.184032	-0.0697179	-0.0743509	0.0476073	0.0926837
	-0.5	-0.0188867	-0.05255	-0.0427597	-0.147136	0.184814	-0.0324343	-0.0366213	0.071682	0.106776
	0.5	-0.0227693	-0.0651312	-0.0437567	-0.143158	0.184614	-0.0323902	-0.0359664	0.0709709	0.107994
	1	-0.0542583	-0.0425709	-0.084276	-0.147125	0.185395	-0.0704713	-0.0735376	0.0481617	0.0941008
	2	-0.133408	-0.154977	-0.181437	-0.177117	0.181565	-0.162729	-0.168071	-0.0107273	0.0725904
Sel I (X) - Sel II (Y)	0	0.00551953	-0.0484218	-0.0132389	-0.0755147	0.246731	-0.00220745	-0.0123309	0.119027	0.114232
	-2	-0.00881159	-0.0817968	-0.0203812	0.0237037	0.17369	-0.0230281	-0.0461737	0.114543	0.0710777
	-1	-0.00409786	-0.0449001	-0.026033	0.0305505	0.192786	-0.0165061	-0.0351595	0.108529	0.0923055
	-0.5	0.00702549	-0.0505002	-0.0227507	0.0322393	0.216353	-0.00888612	-0.0252183	0.115316	0.106454
	0.5	0.00775921	-0.0638136	-0.0248138	0.0458826	0.230774	-0.0103109	-0.0255842	0.113855	0.107961
	1	0.00401148	-0.0583999	-0.0255564	0.0482075	0.22231	-0.0156948	-0.0345013	0.112351	0.0940401
	2	-0.00361195	-0.0738075	-0.0245587	0.0522821	0.2009	-0.0250946	-0.0493488	0.111253	0.0728525
Sel I (X) - Sel II (G)	0	0.00551953	-0.0484218	-0.0132389	-0.0755147	0.246731	-0.00220745	-0.0123309	0.119027	0.114232
Sel I (X) - Sel II (G)	-2	-0.187028	-0.236769	-0.253486	0.148876	0.172968	-0.270575	-0.292376	-0.00979985	0.0710546
Sel I (X) - Sel II (G)	-1	-0.172704	-0.224106	-0.22237	0.0955155	0.0986672	-0.234349	-0.25061	-0.0427783	0.0930459
Sel I (X) - Sel II (G)	-0.5	-0.139977	-0.21076	-0.178153	0.083648	0.0998487	-0.188962	-0.203107	-0.0208077	0.106673
Sel I (X) - Sel II (G)	0.5	-0.140186	-0.185598	-0.181103	0.0768255	0.0982293	-0.192302	-0.205342	-0.0225348	0.10807
Sel I (X) - Sel II (G)	1	-0.178522	-0.228096	-0.230553	0.103541	0.0959621	-0.244525	-0.25852	-0.0483796	0.0943395
Sel I (X) - Sel II (G)	2	-0.193136	-0.235827	-0.262234	0.164842	0.168675	-0.28067	-0.302383	-0.0182535	0.0728065
Sel I (X) - Sel II (X+Y)	0	0.00551953	-0.0484218	-0.0132389	-0.0755147	0.246731	-0.00220745	-0.0123309	0.119027	0.114232
Sel I (X) - Sel II (X+Y)	-2	-0.355704	-0.398376	-0.391	-0.227316	0.0100976	-0.408584	-0.43831	-0.167156	0.0708899
Sel I (X) - Sel II (X+Y)	-1	-0.209376	-0.240169	-0.235788	-0.152302	0.105843	-0.248973	-0.274856	-0.0297895	0.0925253
Sel I (X) - Sel II (X+Y)	-0.5	-0.066668	-0.133563	-0.0877383	-0.0416624	0.261341	-0.0994719	-0.124924	0.133589	0.10647
Sel I (X) - Sel II (X+Y)	0.5	-0.0655369	-0.122653	-0.0918315	-0.0291506	0.285941	-0.101205	-0.127969	0.130495	0.107557
Sel I (X) - Sel II (X+Y)	1	-0.201887	-0.274469	-0.233487	-0.135054	0.15315	-0.245501	-0.270636	-0.0221108	0.0942112
Sel I (X) - Sel II (X+Y)	2	-0.375664	-0.417293	-0.419905	-0.225996	0.0278355	-0.436421	-0.466609	-0.202393	0.0730598
Sel I (X) - Sel II (G+X)	0	0.00551953	-0.0484218	-0.0132389	-0.0755147	0.246731	-0.00220745	-0.0123309	0.119027	0.114232
Sel I (X) - Sel II (G+X)	-2	-0.559617	-0.694871	-0.733594	0.421403	0.31752	-0.760124	-0.819137	-0.130901	0.0708377
Sel I (X) - Sel II (G+X)	-1	-0.439971	-0.489234	-0.572334	0.327833	0.23047	-0.589819	-0.629205	-0.106886	0.0926528
Sel I (X) - Sel II (G+X)	-0.5	-0.341615	-0.265522	-0.448832	0.285227	0.242993	-0.466065	-0.493517	-0.0395008	0.10685
Sel I (X) - Sel II (G+X)	0.5	-0.342808	-0.439873	-0.450718	0.294524	0.246383	-0.46547	-0.49316	-0.0390391	0.108183
Sel I (X) - Sel II (G+X)	1	-0.462037	-0.536815	-0.593598	0.326683	0.216461	-0.611764	-0.651026	-0.12753	0.0940387
Sel I (X) - Sel II (G+X)	2	-0.563807	-0.646096	-0.738445	0.418751	0.329853	-0.76533	-0.822708	-0.124039	0.0726728
Sel I (X) - Sel II (G+Y)	0	0.00551953	-0.0484218	-0.0132389	-0.0755147	0.246731	-0.00220745	-0.0123309	0.119027	0.114232
Sel I (X) - Sel II (G+Y)	-2	-0.699428	-0.730172	-0.842976	0.299023	-0.18728	-0.880393	-0.931597	-0.576352	0.0709103
Sel I (X) - Sel II (G+Y)	-1	-0.546829	-0.577832	-0.653185	0.265757	-0.152602	-0.676292	-0.710736	-0.431502	0.0926091
Sel I (X) - Sel II (G+Y)	-0.5	-0.402783	-0.462891	-0.492086	0.272386	-0.0496471	-0.510105	-0.533827	-0.278756	0.106818
Sel I (X) - Sel II (G+Y)	0.5	-0.431931	-0.466931	-0.523994	0.276919	-0.065965	-0.538366	-0.563423	-0.311111	0.107781
Sel I (X) - Sel II (G+Y)	1	-0.556275	-0.571743	-0.669133	0.258911	-0.151837	-0.688348	-0.72425	-0.446771	0.0943484
Sel I (X) - Sel II (G+Y)	2	-0.696289	-0.639484	-0.84542	0.344972	-0.155286	-0.876043	-0.929273	-0.568118	0.0726715
Sel I (X) - Sel II (G+X+Y)	0	0.00551953	-0.0484218	-0.0132389	-0.0755147	0.246731	-0.00220745	-0.0123309	0.119027	0.114232
Sel I (X) - Sel II (G+X+Y)	-2	-0.873033	-0.803658	-0.991826	-0.164039	-0.519685	-1.04087	-1.08593	-0.884798	0.0706693
Sel I (X) - Sel II (G+X+Y)	-1	-0.671771	-0.622124	-0.763796	-0.147495	-0.401626	-0.790567	-0.823641	-0.655446	0.0923704
Sel I (X) - Sel II (G+X+Y)	-0.5	-0.533949	-0.488425	-0.610955	-0.112403	-0.288579	-0.631168	-0.654684	-0.49475	0.106603
Sel I (X) - Sel II (G+X+Y)	0.5	-0.513716	-0.508302	-0.589805	-0.114871	-0.252343	-0.609888	-0.634157	-0.468298	0.10794
Sel I (X) - Sel II (G+X+Y)	1	-0.673304	-0.660937	-0.76529	-0.155178	-0.384973	-0.792293	-0.826002	-0.6525	0.0944886
Sel I (X) - Sel II (G+X+Y)	2	-0.839929	-0.780976	-0.966406	-0.16372	-0.46032	-1.00846	-1.05601	-0.844595	0.0726134
Sel I (Y) - Sel II (X)	0	0.00551953	-0.0484218	-0.0132389	-0.0755147	0.246731	-0.00220745	-0.0123309	0.119027	0.114232
Sel I (Y) - Sel II (X)	-2	-0.181425	-0.175065	-0.154539	-0.485291	-0.17984	-0.165665	-0.166803	-0.142924	0.108134
Sel I (Y) - Sel II (X)	-1	-0.0663565	-0.133138	-0.0579068	-0.322255	0.0781887	-0.0725288	-0.080977	0.0421939	0.109523
Sel I (Y) - Sel II (X)	-0.5	0.00812146	-0.0672394	0.00308224	-0.00912351	0.243885	-0.0127833	-0.0289086	0.162235	0.112028
Sel I (Y) - Sel II (X)	0.5	0.00896818	-0.0722639	0.00159829	-0.00213257	0.244948	-0.0135001	-0.029028	0.160203	0.112749
Sel I (Y) - Sel II (X)	1	-0.0691316	-0.111155	-0.0625451	-0.333536	0.0839207	-0.075627	-0.0848782	0.0406087	0.110437
Sel I (Y) - Sel II (X)	2	-0.180407	-0.198744	-0.157547	-0.491333	-0.158472	-0.168628	-0.170845	-0.136175	0.108801
Sel I (Y) - Sel II (Y)	0	0.00551953	-0.0484218	-0.0132389	-0.0755147	0.246731	-0.00220745	-0.0123309	0.119027	0.114232
Sel I (Y) - Sel II (Y)	-2	-0.0966096	-0.0524987	-0.0609283	-0.322623	-0.0756877	-0.0795594	-0.0815344	-0.0429607	0.107591
Sel I (Y) - Sel II (Y)	-1	-0.031827	-0.0528689	-0.00729587	-0.244564	0.0881405	-0.0337789	-0.0437618	0.085598	0.109106
Sel I (Y) - Sel II (Y)	-0.5	0.0275626	-0.0316785	0.0310709	-0.0238475	0.246383	0.00376641	-0.0150318	0.200755	0.112179
Sel I (Y) - Sel II (Y)	0.5	0.0361817	-0.0218492	0.032866	-0.0176017	0.276181	0.00691638	-0.0129628	0.206638	0.113088
Sel I (Y) - Sel II (Y)	1	-0.0307698	-0.076913	-0.0133659	-0.254954	0.1057	-0.0375205	-0.0480353	0.0759647	0.109735
Sel I (Y) - Sel II (Y)	2	-0.103762	-0.121112	-0.0709247	-0.318574	-0.0758192	-0.0871745	-0.0891867	-0.0609415	0.107934
Sel I (Y) - Sel II (G)	0	0.00551953	-0.0484218	-0.0132389	-0.0755147	0.246731	-0.00220745	-0.0123309	0.119027	0.114232
Sel I (Y) - Sel II (G)	-2	-0.295803	-0.331699	-0.306045	-0.476145	-0.169942	-0.328848	-0.336049	-0.252125	0.104789
Sel I (Y) - Sel II (G)	-1	-0.253105	-0.270394	-0.270713	-0.304381	-0.0349645	-0.298721	-0.314721	-0.159825	0.107912
Sel I (Y) - Sel II (G)	-0.5	-0.181846	-0.233224	-0.206583	-0.0683029	0.0896707	-0.234434	-0.254831	-0.0532028	0.111612
Sel I (Y) - Sel II (G)	0.5	-0.191072	-0.23856	-0.216206	-0.0704484	0.0849444	-0.245397	-0.264208	-0.060713	0.112595
Sel I (Y) - Sel II (G)	1	-0.260407	-0.29488	-0.278533	-0.308967	-0.0418001	-0.305656	-0.31889	-0.168292	0.108911
Sel I (Y) - Sel II (G)	2	-0.30056	-0.326583	-0.312524	-0.488609	-0.173803	-0.335478	-0.342215	-0.258423	0.105327
Sel I (Y) - Sel II (X+Y)	0	0.00551953	-0.0484218	-0.0132389	-0.0755147	0.246731	-0.00220745	-0.0123309	0.119027	0.114232
Sel I (Y) - Sel II (X+Y)	-2	-0.386716	-0.372409	-0.384421	-0.429449	-0.486498	-0.370572	-0.365025	-0.462017	0.113923
Sel I (Y) - Sel II (X+Y)	-1	-0.26409	-0.235892	-0.269764	-0.361857	-0.262897	-0.258746	-0.258035	-0.283601	0.112445
Sel I (Y) - Sel II (X+Y)	-0.5	-0.125884	-0.124791	-0.140376	-0.290182	-0.0140558	-0.131452	-0.133272	-0.0825942	0.113251
Sel I (Y) - Sel II (X+Y)	0.5	-0.126627	-0.130257	-0.142059	-0.310233	-0.000934817	-0.131098	-0.132556	-0.0850726	0.113448
Sel I (Y) - Sel II (X+Y)	1	-0.273026	-0.241763	-0.282973	-0.372741	-0.256361	-0.270376	-0.270159	-0.294029	0.112742
Sel I (Y) - Sel II (X+Y)	2	-0.391774	-0.341018	-0.393903	-0.380469	-0.480003	-0.379924	-0.374598	-0.465827	0.114147
Sel I (Y) - Sel II (G+X)	0	0.00551953	-0.0484218	-0.0132389	-0.0755147	0.246731	-0.00220745	-0.0123309	0.119027	0.114232
Sel I (Y) - Sel II (G+X)	-2	-0.387338	-0.376024	-0.452361	-0.189695	-0.369285	-0.436695	-0.437193	-0.426954	0.105686
Sel I (Y) - Sel II (G+X)	-1	-0.338028	-0.331889	-0.41666	-0.227941	-0.146645	-0.401297	-0.408361	-0.298475	0.107856
Sel I (Y) - Sel II (G+X)	-0.5	-0.268415	-0.31389	-0.358924	0.0965324	0.0365913	-0.344986	-0.353629	-0.169365	0.11152
Sel I (Y) - Sel II (G+X)	0.5	-0.263323	-0.297181	-0.355824	0.107255	0.0457278	-0.341366	-0.350343	-0.16433	0.112438
Sel I (Y) - Sel II (G+X)	1	-0.34711	-0.261012	-0.425947	-0.278501	-0.16648	-0.408283	-0.416027	-0.313832	0.108767
Sel I (Y) - Sel II (G+X)	2	-0.389371	-0.381558	-0.452716	-0.173395	-0.383724	-0.433846	-0.435783	-0.433843	0.106262
Sel I (Y) - Sel II (G+Y)	0	0.00551953	-0.0484218	-0.0132389	-0.0755147	0.246731	-0.00220745	-0.0123309	0.119027	0.114232
Sel I (Y) - Sel II (G+Y)	-2	-0.605998	-0.411973	-0.648319	-0.780003	-0.63551	-0.644151	-0.63782	-0.695826	0.107799
Sel I (Y) - Sel II (G+Y)	-1	-0.533758	-0.47979	-0.577374	-0.588993	-0.445221	-0.590202	-0.596468	-0.548826	0.109732
Sel I (Y) - Sel II (G+Y)	-0.5	-0.421122	-0.454122	-0.468988	-0.289459	-0.231762	-0.486142	-0.497447	-0.360993	0.112125
Sel I (Y) - Sel II (G+Y)	0.5	-0.447665	-0.448257	-0.499176	-0.291967	-0.252753	-0.515143	-0.527665	-0.394058	0.112707
Sel I (Y) - Sel II (G+Y)	1	-0.551926	-0.525101	-0.596115	-0.631682	-0.458753	-0.605323	-0.611135	-0.569903	0.109719
Sel I (Y) - Sel II (G+Y)	2	-0.606984	-0.548041	-0.650457	-0.808686	-0.638759	-0.645564	-0.638483	-0.699641	0.10831
Sel I (Y) - Sel II (G+X+Y)	0	0.00551953	-0.0484218	-0.0132389	-0.0755147	0.246731	-0.00220745	-0.0123309	0.119027	0.114232
Sel I (Y) - Sel II (G+X+Y)	-2	-0.662073	-0.618603	-0.714727	-0.583455	-0.578356	-0.733853	-0.745578	-0.704485	0.102056
Sel I (Y) - Sel II (G+X+Y)	-1	-0.601334	-0.592246	-0.648263	-0.342184	-0.399464	-0.689225	-0.716308	-0.571898	0.106126
Sel I (Y) - Sel II (G+X+Y)	-0.5	-0.497443	-0.506886	-0.540324	-0.0564104	-0.219577	-0.595154	-0.627416	-0.408782	0.111078
Sel I (Y) - Sel II (G+X+Y)	0.5	-0.464723	-0.478467	-0.508455	-0.037591	-0.169276	-0.563081	-0.596639	-0.366794	0.111875
Sel I (Y) - Sel II (G+X+Y)	1	-0.585558	-0.603761	-0.631289	-0.33845	-0.371115	-0.67251	-0.700372	-0.549126	0.107198
Sel I (Y) - Sel II (G+X+Y)	2	-0.648444	-0.607521	-0.700616	-0.561181	-0.534491	-0.723517	-0.738391	-0.674007	0.103403
Sel I (G) - Sel II (X)	0	0.00551953	-0.0484218	-0.0132389	-0.0755147	0.246731	-0.00220745	-0.0123309	0.119027	0.114232
Sel I (G) - Sel II (X)	-2	-0.0788172	-0.401729	-0.12931	0.521958	0.507384	-0.157701	-0.181958	0.370692	0.0620117
Sel I (G) - Sel II (X)	-1	0.0506638	-0.112092	0.00493415	0.61027	0.638443	-0.0235659	-0.0514166	0.529172	0.0647909
Sel I (G) - Sel II (X)	-0.5	0.118792	-0.0299867	0.0797422	0.5956	0.725853	0.0524709	0.0230051	0.594351	0.0732708
Sel I (G) - Sel II (X)	0.5	0.118249	-0.00694781	0.0840685	0.598308	0.748628	0.0553606	0.0256617	0.603549	0.0776322
Sel I (G) - Sel II (X)	1	0.0452799	-0.127039	-0.00124282	0.626223	0.646679	-0.0293129	-0.0551038	0.521213	0.0689575
Sel I (G) - Sel II (X)	2	-0.077525	-0.187469	-0.1287	0.539967	0.51899	-0.155144	-0.178701	0.364796	0.066333
Sel I (G) - Sel II (Y)	0	0.00551953	-0.0484218	-0.0132389	-0.0755147	0.246731	-0.00220745	-0.0123309	0.119027	0.114232
Sel I (G) - Sel II (Y)	-2	-0.00674277	-0.0925821	-0.000185705	0.218132	0.183668	-0.0259974	-0.0358916	0.176538	0.0618416
Sel I (G) - Sel II (Y)	-1	0.0511161	-0.0525084	0.0521693	0.372862	0.344564	0.0185574	0.00489535	0.311589	0.0645994
Sel I (G) - Sel II (Y)	-0.5	0.093975	0.000616368	0.090666	0.485164	0.504733	0.0560118	0.0371606	0.41464	0.0731139
Sel I (G) - Sel II (Y)	0.5	0.109522	0.0259483	0.0964944	0.557202	0.559685	0.062458	0.0435831	0.419389	0.0773746
Sel I (G) - Sel II (Y)	1	0.0637204	-0.0288492	0.054937	0.427561	0.402926	0.0209413	0.00414157	0.307917	0.069496
Sel I (G) - Sel II (Y)	2	-0.00633218	-0.0376967	-0.0099566	0.250248	0.220568	-0.032128	-0.0434081	0.158092	0.0665484
Sel I (G) - Sel II (G)	0	0.00551953	-0.0484218	-0.0132389	-0.0755147	0.246731	-0.00220745	-0.0123309	0.119027	0.114232
Sel I (G) - Sel II (G)	-2	-0.260305	-0.272269	-0.311585	0.144527	0.0711747	-0.315207	-0.329843	-0.113427	0.0618949
Sel I (G) - Sel II (G)	-1	-0.245459	-0.275589	-0.294582	0.13702	0.0920892	-0.29822	-0.310608	-0.0938572	0.064663
Sel I (G) - Sel II (G)	-0.5	-0.190032	-0.24318	-0.244888	0.159366	0.160127	-0.25175	-0.260364	-0.027291	0.0728607
Sel I (G) - Sel II (G)	0.5	-0.195879	-0.235675	-0.249322	0.188729	0.161833	-0.255198	-0.264791	-0.0309345	0.0773317
Sel I (G) - Sel II (G)	1	-0.254817	-0.327934	-0.303879	0.136996	0.0918181	-0.308524	-0.321425	-0.10188	0.068967
Sel I (G) - Sel II (G)	2	-0.265059	-0.257209	-0.315562	0.13842	0.0696722	-0.320316	-0.332893	-0.120113	0.0663117
Sel I (G) - Sel II (X+Y)	0	0.00551953	-0.0484218	-0.0132389	-0.0755147	0.246731	-0.00220745	-0.0123309	0.119027	0.114232
Sel I (G) - Sel II (X+Y)	-2	-0.319175	-0.325212	-0.344037	-0.0643246	-0.16067	-0.351164	-0.366538	-0.274365	0.0617317
Sel I (G) - Sel II (X+Y)	-1	-0.187688	-0.228726	-0.216251	0.108585	0.00281438	-0.217668	-0.234065	-0.0861271	0.0650577
Sel I (G) - Sel II (X+Y)	-0.5	-0.0209402	-0.0861391	-0.0476931	0.326306	0.224119	-0.0483221	-0.0676893	0.144852	0.0730709
Sel I (G) - Sel II (X+Y)	0.5	-0.00842023	-0.0624986	-0.0428198	0.349562	0.25325	-0.0413714	-0.0631313	0.152564	0.0773892
Sel I (G) - Sel II (X+Y)	1	-0.162742	-0.200075	-0.198438	0.165102	0.0577948	-0.199449	-0.218401	-0.0538915	0.0691554
Sel I (G) - Sel II (X+Y)	2	-0.297293	-0.324511	-0.329802	-0.00726235	-0.113874	-0.332816	-0.350416	-0.246067	0.0663278
Sel I (G) - Sel II (G+X)	0	0.00551953	-0.0484218	-0.0132389	-0.0755147	0.246731	-0.00220745	-0.0123309	0.119027	0.114232
Sel I (G) - Sel II (G+X)	-2	-0.376582	-0.448616	-0.427025	-0.0372419	0.0391242	-0.395458	-0.401814	-0.344062	0.0619746
Sel I (G) - Sel II (G+X)	-1	-0.349678	-0.335619	-0.408828	-0.0222812	0.0726082	-0.377173	-0.3824	-0.309154	0.0648212
Sel I (G) - Sel II (G+X)	-0.5	-0.305997	-0.262237	-0.376619	0.0312748	0.122203	-0.346509	-0.353757	-0.253207	0.0728653
Sel I (G) - Sel II (G+X)	0.5	-0.307338	-0.298902	-0.369604	0.020983	0.127441	-0.339133	-0.346612	-0.250339	0.0775698
Sel I (G) - Sel II (G+X)	1	-0.365114	-0.342714	-0.421065	-0.0457535	0.0654344	-0.388687	-0.394935	-0.323169	0.0691237
Sel I (G) - Sel II (G+X)	2	-0.369078	-0.410447	-0.41484	-0.034699	0.0665066	-0.388265	-0.392522	-0.319611	0.0662465
Sel I (G) - Sel II (G+Y)	0	0.00551953	-0.0484218	-0.0132389	-0.0755147	0.246731	-0.00220745	-0.0123309	0.119027	0.114232
Sel I (G) - Sel II (G+Y)	-2	-0.735534	-0.749674	-0.589287	-0.286492	-0.249734	-0.872131	-0.961919	-0.4925	0.0616849
Sel I (G) - Sel II (G+Y)	-1	-0.686094	-0.704388	-0.582146	-0.216455	-0.203468	-0.815597	-0.889085	-0.439553	0.0646868
Sel I (G) - Sel II (G+Y)	-0.5	-0.579688	-0.638377	-0.561672	-0.134566	-0.103567	-0.693111	-0.750265	-0.32437	0.0728174
Sel I (G) - Sel II (G+Y)	0.5	-0.571268	-0.628444	-0.560497	-0.125689	-0.0730889	-0.688303	-0.745616	-0.308143	0.0774177
Sel I (G) - Sel II (G+Y)	1	-0.716761	-0.687269	-0.601353	-0.24364	-0.208348	-0.852594	-0.936234	-0.463513	0.0689183
Sel I (G) - Sel II (G+Y)	2	-0.745918	-0.713507	-0.587775	-0.245428	-0.224283	-0.889309	-0.983847	-0.476184	0.0665269
Sel I (G) - Sel II (G+X+Y)	0	0.00551953	-0.0484218	-0.0132389	-0.0755147	0.246731	-0.00220745	-0.0123309	0.119027	0.114232
Sel I (G) - Sel II (G+X+Y)	-2	-0.704629	-0.613186	-0.736369	-0.499019	-0.590729	-0.793767	-0.80971	-0.815579	0.0618885
Sel I (G) - Sel II (G+X+Y)	-1	-0.683227	-0.624731	-0.721747	-0.452992	-0.570442	-0.767062	-0.778769	-0.787957	0.0647248
Sel I (G) - Sel II (G+X+Y)	-0.5	-0.55401	-0.514167	-0.613667	-0.318312	-0.451913	-0.619753	-0.63037	-0.633652	0.0731549
Sel I (G) - Sel II (G+X+Y)	0.5	-0.556763	-0.536524	-0.61573	-0.310996	-0.446551	-0.623168	-0.628772	-0.632934	0.0774877
Sel I (G) - Sel II (G+X+Y)	1	-0.64337	-0.581526	-0.689841	-0.413278	-0.529543	-0.725487	-0.735335	-0.742378	0.0689665
Sel I (G) - Sel II (G+X+Y)	2	-0.678076	-0.60398	-0.710842	-0.463304	-0.55595	-0.761614	-0.773751	-0.773538	0.0663398
Sel I (X+Y) - Sel II (X)	0	0.00551953	-0.0484218	-0.0132389	-0.0755147	0.246731	-0.00220745	-0.0123309	0.119027	0.114232
Sel I (X+Y) - Sel II (X)	-2	-0.294165	-0.241982	-0.215946	-0.704651	-0.83867	-0.222917	-0.203042	-0.54776	0.0842974
Sel I (X+Y) - Sel II (X)	-1	-0.103025	-0.120909	-0.0791201	-0.208656	-0.158584	-0.0878513	-0.0890449	-0.0752428	0.0862494
Sel I (X+Y) - Sel II (X)	-0.5	0.00188844	-0.0967065	-0.00573178	-0.216332	0.346053	-0.0179041	-0.0324647	0.237472	0.0982317
Sel I (X+Y) - Sel II (X)	0.5	0.00419032	-0.0448411	-0.00391714	-0.208498	0.345769	-0.0168692	-0.0320186	0.237281	0.0997618
Sel I (X+Y) - Sel II (X)	1	-0.102837	-0.121426	-0.0811576	-0.180375	-0.173014	-0.0880207	-0.0889455	-0.0857652	0.0879247
Sel I (X+Y) - Sel II (X)	2	-0.283604	-0.248592	-0.219564	-0.572761	-0.768737	-0.223441	-0.207852	-0.505855	0.0864
Sel I (X+Y) - Sel II (Y)	0	0.00551953	-0.0484218	-0.0132389	-0.0755147	0.246731	-0.00220745	-0.0123309	0.119027	0.114232
Sel I (X+Y) - Sel II (Y)	-2	-0.176219	-0.108558	-0.0849584	-0.676772	-0.421708	-0.078927	-0.0603087	-0.255642	0.09299
Sel I (X+Y) - Sel II (Y)	-1	-0.0853381	-0.0541058	-0.00889378	-0.368073	-0.235517	-0.0165301	-0.0126589	-0.099633	0.0922989
Sel I (X+Y) - Sel II (Y)	-0.5	-0.00911039	-0.0585313	0.0373813	-0.333643	0.121471	0.0173879	0.0108039	0.104538	0.100896
Sel I (X+Y) - Sel II (Y)	0.5	-0.00509773	-0.0656442	0.0358066	-0.324591	0.1433	0.0154271	0.00955945	0.10599	0.102931
Sel I (X+Y) - Sel II (Y)	1	-0.0772919	-0.0769538	-0.00884329	-0.328697	-0.217293	-0.0156031	-0.0108768	-0.0879127	0.094395
Sel I (X+Y) - Sel II (Y)	2	-0.184577	-0.0985508	-0.0833773	-0.761031	-0.482792	-0.0751822	-0.0540011	-0.272131	0.0956002
Sel I (X+Y) - Sel II (G)	0	0.00551953	-0.0484218	-0.0132389	-0.0755147	0.246731	-0.00220745	-0.0123309	0.119027	0.114232
Sel I (X+Y) - Sel II (G)	-2	-0.636127	-0.371975	-0.506956	-1.45648	-1.32958	-0.502968	-0.403619	-1.00927	0.104586
Sel I (X+Y) - Sel II (G)	-1	-0.439418	-0.27775	-0.420784	-0.543631	-0.879025	-0.394922	-0.360805	-0.707264	0.0988633
Sel I (X+Y) - Sel II (G)	-0.5	-0.284704	-0.223543	-0.30497	-0.364815	-0.281616	-0.28263	-0.277382	-0.357417	0.103197
Sel I (X+Y) - Sel II (G)	0.5	-0.293666	-0.268746	-0.310999	-0.391127	-0.282338	-0.290284	-0.285168	-0.363368	0.104795
Sel I (X+Y) - Sel II (G)	1	-0.437717	-0.315608	-0.41838	-0.556853	-0.867725	-0.394793	-0.363671	-0.700944	0.100538
Sel I (X+Y) - Sel II (G)	2	-0.645351	-0.36844	-0.515512	-1.46932	-1.34494	-0.513896	-0.419605	-1.01882	0.106988
Sel I (X+Y) - Sel II (X+Y)	0	0.00551953	-0.0484218	-0.0132389	-0.0755147	0.246731	-0.00220745	-0.0123309	0.119027	0.114232
Sel I (X+Y) - Sel II (X+Y)	-2	-0.52966	-0.416957	-0.484594	-0.999168	-0.912261	-0.476588	-0.449572	-0.729589	0.0869772
Sel I (X+Y) - Sel II (X+Y)	-1	-0.299673	-0.29691	-0.303215	-0.221148	-0.40621	-0.288219	-0.286806	-0.339483	0.0868167
Sel I (X+Y) - Sel II (X+Y)	-0.5	-0.0986592	-0.124834	-0.132875	-0.423456	0.204445	-0.11651	-0.128944	0.0778324	0.0975413
Sel I (X+Y) - Sel II (X+Y)	0.5	-0.099027	-0.146681	-0.136064	-0.456224	0.223538	-0.119015	-0.132865	0.0744593	0.0989807
Sel I (X+Y) - Sel II (X+Y)	1	-0.318214	-0.285096	-0.320979	-0.213255	-0.45617	-0.30583	-0.30363	-0.369683	0.0880338
Sel I (X+Y) - Sel II (X+Y)	2	-0.52535	-0.435364	-0.483732	-0.974191	-0.926013	-0.476494	-0.451906	-0.711629	0.0895138
Sel I (X+Y) - Sel II (G+X)	0	0.00551953	-0.0484218	-0.0132389	-0.0755147	0.246731	-0.00220745	-0.0123309	0.119027	0.114232
Sel I (X+Y) - Sel II (G+X)	-2	-0.695048	-0.45891	-0.594813	-1.71899	-1.33171	-0.5976	-0.554473	-0.909943	0.0953157
Sel I (X+Y) - Sel II (G+X)	-1	-0.488991	-0.406154	-0.501027	-1.01772	-0.782712	-0.491774	-0.484924	-0.605021	0.0929847
Sel I (X+Y) - Sel II (G+X)	-0.5	-0.343232	-0.328193	-0.395297	-0.259016	-0.210829	-0.387313	-0.393544	-0.318306	0.100467
Sel I (X+Y) - Sel II (G+X)	0.5	-0.340481	-0.333976	-0.39204	-0.250368	-0.207599	-0.383347	-0.388638	-0.315692	0.102124
Sel I (X+Y) - Sel II (G+X)	1	-0.503754	-0.488754	-0.514122	-1.07601	-0.806855	-0.504044	-0.49649	-0.621498	0.0947347
Sel I (X+Y) - Sel II (G+X)	2	-0.659227	-0.484992	-0.587126	-1.60895	-1.27104	-0.588206	-0.550811	-0.867949	0.0966829
Sel I (X+Y) - Sel II (G+Y)	0	0.00551953	-0.0484218	-0.0132389	-0.0755147	0.246731	-0.00220745	-0.0123309	0.119027	0.114232
Sel I (X+Y) - Sel II (G+Y)	-2	-1.06082	-0.676533	-1.02472	-1.65559	-1.62811	-1.01923	-0.887757	-1.49096	0.0999048
Sel I (X+Y) - Sel II (G+Y)	-1	-0.762955	-0.637647	-0.806217	-0.990672	-1.12027	-0.796231	-0.762258	-1.03222	0.0948163
Sel I (X+Y) - Sel II (G+Y)	-0.5	-0.515131	-0.466583	-0.589112	-0.375545	-0.48119	-0.573802	-0.578306	-0.546709	0.101318
Sel I (X+Y) - Sel II (G+Y)	0.5	-0.544798	-0.518097	-0.624171	-0.378098	-0.507946	-0.60641	-0.610412	-0.584728	0.103065
Sel I (X+Y) - Sel II (G+Y)	1	-0.78159	-0.593978	-0.828763	-1.02669	-1.14723	-0.816278	-0.779161	-1.05681	0.0965371
Sel I (X+Y) - Sel II (G+Y)	2	-0.999489	-0.686296	-0.98865	-1.54275	-1.56577	-0.985312	-0.87122	-1.41493	0.100513
Sel I (X+Y) - Sel II (G+X+Y)	0	0.00551953	-0.0484218	-0.0132389	-0.0755147	0.246731	-0.00220745	-0.0123309	0.119027	0.114232
Sel I (X+Y) - Sel II (G+X+Y)	-2	-1.27995	-0.922473	-1.31536	-1.64514	-1.70598	-1.23847	-1.08374	-1.65795	0.0987999
Sel I (X+Y) - Sel II (G+X+Y)	-1	-0.977682	-0.801937	-1.06688	-1.09911	-1.27107	-1.01625	-0.959401	-1.27447	0.0936025
Sel I (X+Y) - Sel II (G+X+Y)	-0.5	-0.688535	-0.607437	-0.754652	-0.615292	-0.603115	-0.753796	-0.759831	-0.735271	0.100549
Sel I (X+Y) - Sel II (G+X+Y)	0.5	-0.638826	-0.615289	-0.699958	-0.603332	-0.541716	-0.699058	-0.708205	-0.673747	0.101674
Sel I (X+Y) - Sel II (G+X+Y)	1	-0.895241	-0.749207	-0.978323	-0.975957	-1.14039	-0.937073	-0.897214	-1.14982	0.0956208
Sel I (X+Y) - Sel II (G+X+Y)	2	-1.15935	-0.842443	-1.21894	-1.56261	-1.59766	-1.14621	-1.02428	-1.53114	0.0984769
Sel I (G+X) - Sel II (X)	0	0.00551953	-0.0484218	-0.0132389	-0.0755147	0.246731	-0.00220745	-0.0123309	0.119027	0.114232
Sel I (G+X) - Sel II (X)	-2	-0.222415	-0.163768	-0.235844	-0.420502	-0.429736	-0.208125	-0.195734	-0.392666	0.0297948
Sel I (G+X) - Sel II (X)	-1	-0.105422	-0.0699273	-0.123524	-0.180161	-0.226357	-0.0967894	-0.0903776	-0.146698	0.031119
Sel I (G+X) - Sel II (X)	-0.5	0.0552325	-0.0628193	0.0114929	0.230928	0.125519	0.018088	0.0132797	0.216415	0.0370035
Sel I (G+X) - Sel II (X)	0.5	0.0767606	-0.0308108	0.026167	0.302087	0.177514	0.032835	0.0277276	0.241813	0.0412001
Sel I (G+X) - Sel II (X)	1	-0.099142	-0.0838949	-0.129872	-0.171567	-0.238176	-0.0974164	-0.0911308	-0.171635	0.0327171
Sel I (G+X) - Sel II (X)	2	-0.211696	-0.231898	-0.234336	-0.413234	-0.412354	-0.204343	-0.193115	-0.378237	0.0321609
Sel I (G+X) - Sel II (Y)	0	0.00551953	-0.0484218	-0.0132389	-0.0755147	0.246731	-0.00220745	-0.0123309	0.119027	0.114232
Sel I (G+X) - Sel II (Y)	-2	-0.0509415	-0.114292	-0.0386405	0.0153484	0.123796	-0.072254	-0.0901714	0.188398	0.0296495
Sel I (G+X) - Sel II (Y)	-1	0.034864	-0.0617229	0.0214658	0.187309	0.318692	-0.00693887	-0.0363086	0.401765	0.031187
Sel I (G+X) - Sel II (Y)	-0.5	0.125551	-0.0247447	0.0825848	0.410123	0.550116	0.0654444	0.0202409	0.600655	0.0370129
Sel I (G+X) - Sel II (Y)	0.5	0.149994	-0.0433108	0.0972105	0.451072	0.610393	0.0839896	0.0356538	0.615747	0.0411273
Sel I (G+X) - Sel II (Y)	1	0.0303894	-0.122701	0.0194652	0.163752	0.327395	-0.0103657	-0.0426091	0.375032	0.0330304
Sel I (G+X) - Sel II (Y)	2	-0.0384968	-0.13605	-0.0315059	0.0357922	0.153148	-0.0678031	-0.0871697	0.193954	0.0320872
Sel I (G+X) - Sel II (G)	0	0.00551953	-0.0484218	-0.0132389	-0.0755147	0.246731	-0.00220745	-0.0123309	0.119027	0.114232
Sel I (G+X) - Sel II (G)	-2	-0.159536	-0.159103	-0.164357	-0.382727	-0.327189	-0.109944	-0.0972763	-0.282362	0.029683
Sel I (G+X) - Sel II (G)	-1	-0.164372	-0.247641	-0.180016	-0.261317	-0.2772	-0.125087	-0.115847	-0.262045	0.0310717
Sel I (G+X) - Sel II (G)	-0.5	-0.143793	-0.132285	-0.172822	-0.0868624	-0.159941	-0.133441	-0.128804	-0.178768	0.0369795
Sel I (G+X) - Sel II (G)	0.5	-0.150631	-0.181479	-0.175241	-0.0821786	-0.162366	-0.136199	-0.133674	-0.186395	0.0411297
Sel I (G+X) - Sel II (G)	1	-0.160578	-0.12486	-0.175957	-0.312789	-0.30022	-0.118882	-0.109352	-0.273387	0.032732
Sel I (G+X) - Sel II (G)	2	-0.166658	-0.103167	-0.173568	-0.389171	-0.331843	-0.11294	-0.10374	-0.291084	0.0320209
Sel I (G+X) - Sel II (X+Y)	0	0.00551953	-0.0484218	-0.0132389	-0.0755147	0.246731	-0.00220745	-0.0123309	0.119027	0.114232
Sel I (G+X) - Sel II (X+Y)	-2	-0.366145	-0.31806	-0.35262	-0.434744	-0.428583	-0.357446	-0.349506	-0.506295	0.0296921
Sel I (G+X) - Sel II (X+Y)	-1	-0.27466	-0.22583	-0.26807	-0.317061	-0.319529	-0.274581	-0.271819	-0.352167	0.031135
Sel I (G+X) - Sel II (X+Y)	-0.5	-0.0941675	-0.150747	-0.10025	-0.0441437	-0.0150141	-0.110396	-0.113203	0.0137332	0.0368044
Sel I (G+X) - Sel II (X+Y)	0.5	-0.0832861	-0.137163	-0.0966461	-0.0194608	0.0287949	-0.107454	-0.109415	0.0323615	0.0411076
Sel I (G+X) - Sel II (X+Y)	1	-0.272508	-0.192503	-0.268424	-0.316485	-0.318781	-0.272493	-0.269844	-0.357145	0.0328151
Sel I (G+X) - Sel II (X+Y)	2	-0.385354	-0.275293	-0.379248	-0.436907	-0.444672	-0.38248	-0.374113	-0.52555	0.0321169
Sel I (G+X) - Sel II (G+X)	0	0.00551953	-0.0484218	-0.0132389	-0.0755147	0.246731	-0.00220745	-0.0123309	0.119027	0.114232
Sel I (G+X) - Sel II (G+X)	-2	-0.387398	-0.289563	-0.374464	-0.376501	-0.491627	-0.358465	-0.256176	-0.630435	0.0296005
Sel I (G+X) - Sel II (G+X)	-1	-0.398816	-0.256319	-0.375516	-0.34035	-0.439641	-0.377123	-0.311516	-0.58993	0.0309423
Sel I (G+X) - Sel II (G+X)	-0.5	-0.370607	-0.300762	-0.358573	-0.271539	-0.28136	-0.370755	-0.361241	-0.424282	0.0368622
Sel I (G+X) - Sel II (G+X)	0.5	-0.377386	-0.35299	-0.36873	-0.286933	-0.276859	-0.384686	-0.380149	-0.422505	0.0410504
Sel I (G+X) - Sel II (G+X)	1	-0.417659	-0.345666	-0.390525	-0.365639	-0.467822	-0.396635	-0.311521	-0.611325	0.0329756
Sel I (G+X) - Sel II (G+X)	2	-0.401416	-0.220253	-0.385494	-0.361732	-0.485655	-0.378075	-0.273637	-0.624558	0.0320129
Sel I (G+X) - Sel II (G+Y)	0	0.00551953	-0.0484218	-0.0132389	-0.0755147	0.246731	-0.00220745	-0.0123309	0.119027	0.114232
Sel I (G+X) - Sel II (G+Y)	-2	-0.0113098	-0.168423	-0.0189838	0.24787	0.229656	-0.00510671	-0.185848	0.232759	0.0296683
Sel I (G+X) - Sel II (G+Y)	-1	-0.169327	-0.247492	-0.0904061	0.167581	0.222845	-0.157981	-0.314968	0.188699	0.0310614
Sel I (G+X) - Sel II (G+Y)	-0.5	-0.335449	-0.37504	-0.273558	0.0175844	0.184856	-0.340795	-0.400929	0.0465112	0.036828
Sel I (G+X) - Sel II (G+Y)	0.5	-0.403204	-0.428232	-0.311434	-0.00309294	0.168828	-0.424819	-0.482711	-0.0109314	0.0412453
Sel I (G+X) - Sel II (G+Y)	1	-0.141482	-0.301408	-0.0753453	0.218319	0.22226	-0.131693	-0.316879	0.174451	0.0329893
Sel I (G+X) - Sel II (G+Y)	2	-0.0437638	-0.295499	-0.0340332	0.270612	0.237779	-0.0421427	-0.270372	0.206421	0.0321006
Sel I (G+X) - Sel II (G+X+Y)	0	0.00551953	-0.0484218	-0.0132389	-0.0755147	0.246731	-0.00220745	-0.0123309	0.119027	0.114232
Sel I (G+X) - Sel II (G+X+Y)	-2	-0.268057	-0.278076	-0.200911	-0.0708715	-0.0152633	-0.198788	-0.253746	-0.162774	0.0295945
Sel I (G+X) - Sel II (G+X+Y)	-1	-0.457375	-0.414389	-0.283336	-0.179609	-0.0576556	-0.426974	-0.634938	-0.22468	0.0310525
Sel I (G+X) - Sel II (G+X+Y)	-0.5	-0.539762	-0.470463	-0.38313	-0.230857	-0.0560775	-0.582985	-0.68206	-0.279822	0.036786
Sel I (G+X) - Sel II (G+X+Y)	0.5	-0.517952	-0.494078	-0.375241	-0.193187	-0.0200344	-0.556184	-0.631578	-0.250725	0.041053
Sel I (G+X) - Sel II (G+X+Y)	1	-0.386163	-0.365559	-0.24717	-0.116108	-0.0274725	-0.34947	-0.494137	-0.186817	0.0327132
Sel I (G+X) - Sel II (G+X+Y)	2	-0.325036	-0.315771	-0.22037	-0.0429373	-0.0196973	-0.262672	-0.365416	-0.198264	0.0319129
Sel I (G+Y) - Sel II (X)	0	0.00551953	-0.0484218	-0.0132389	-0.0755147	0.246731	-0.00220745	-0.0123309	0.119027	0.114232
Sel I (G+Y) - Sel II (X)	-2	-0.11968	-0.159363	-0.124985	0.0258875	0.0602353	-0.151674	-0.161343	0.110883	0.044813
Sel I (G+Y) - Sel II (X)	-1	0.00868135	-0.0785088	-0.000866223	0.256116	0.25571	-0.0296994	-0.04426	0.330036	0.0478758
Sel I (G+Y) - Sel II (X)	-0.5	0.115271	-0.00380256	0.0968566	0.481984	0.471096	0.0647051	0.0440321	0.524312	0.0553264
Sel I (G+Y) - Sel II (X)	0.5	0.122968	0.0326391	0.103457	0.502556	0.499183	0.0670706	0.0480031	0.531057	0.0598503
Sel I (G+Y) - Sel II (X)	1	0.0165194	0.11653	0.00558905	0.229816	0.242946	-0.0264611	-0.0377285	0.310685	0.0498754
Sel I (G+Y) - Sel II (X)	2	-0.118717	-0.187179	-0.127357	0.0596924	0.0824445	-0.153795	-0.16526	0.111969	0.0482568
Sel I (G+Y) - Sel II (Y)	0	0.00551953	-0.0484218	-0.0132389	-0.0755147	0.246731	-0.00220745	-0.0123309	0.119027	0.114232
Sel I (G+Y) - Sel II (Y)	-2	-0.0242061	0.00402048	-0.0652471	0.266961	0.235754	-0.0693072	-0.0796124	0.205063	0.0437663
Sel I (G+Y) - Sel II (Y)	-1	0.0480363	-0.0630727	-0.0110618	0.480832	0.460227	-0.00882324	-0.0217427	0.397039	0.0466671
Sel I (G+Y) - Sel II (Y)	-0.5	0.119017	-0.023546	0.0359792	0.74657	0.733431	0.0428604	0.023126	0.604733	0.0542385
Sel I (G+Y) - Sel II (Y)	0.5	0.132749	-0.0443842	0.0412444	0.805514	0.805863	0.0490088	0.02774	0.602232	0.0594553
Sel I (G+Y) - Sel II (Y)	1	0.0546807	-0.0637574	-0.0152067	0.536119	0.516508	-0.011012	-0.025037	0.37888	0.0492199
Sel I (G+Y) - Sel II (Y)	2	-0.0124465	-0.0695455	-0.0616986	0.326361	0.297078	-0.0655567	-0.0775292	0.204776	0.0475027
Sel I (G+Y) - Sel II (G)	0	0.00551953	-0.0484218	-0.0132389	-0.0755147	0.246731	-0.00220745	-0.0123309	0.119027	0.114232
Sel I (G+Y) - Sel II (G)	-2	-0.247407	-0.337628	-0.156259	-0.0986132	0.00928127	-0.241786	-0.27156	0.0159448	0.0440816
Sel I (G+Y) - Sel II (G)	-1	-0.21922	-0.285234	-0.156248	-0.0504276	0.0628798	-0.227446	-0.261043	0.0523025	0.0456061
Sel I (G+Y) - Sel II (G)	-0.5	-0.177455	-0.26315	-0.173545	0.0125779	0.20627	-0.218127	-0.251312	0.1222	0.05575
Sel I (G+Y) - Sel II (G)	0.5	-0.197368	-0.562456	-0.186226	-0.0249681	0.199247	-0.23147	-0.263757	0.10782	0.0588664
Sel I (G+Y) - Sel II (G)	1	-0.245788	-0.204907	-0.178454	-0.0650725	0.0739519	-0.252632	-0.284496	0.0324795	0.0513321
Sel I (G+Y) - Sel II (G)	2	-0.256002	-0.26997	-0.164567	-0.0838321	0.0235514	-0.252486	-0.284352	0.0129861	0.047985
Sel I (G+Y) - Sel II (X+Y)	0	0.00551953	-0.0484218	-0.0132389	-0.0755147	0.246731	-0.00220745	-0.0123309	0.119027	0.114232
Sel I (G+Y) - Sel II (X+Y)	-2	-0.387656	-0.330136	-0.395563	-0.34738	-0.242711	-0.399073	-0.412607	-0.328192	0.0439665
Sel I (G+Y) - Sel II (X+Y)	-1	-0.261693	-0.245052	-0.285213	-0.191846	-0.0710787	-0.284221	-0.297255	-0.127071	0.0465009
Sel I (G+Y) - Sel II (X+Y)	-0.5	-0.0628485	-0.131745	-0.104301	0.083323	0.274668	-0.093906	-0.113911	0.217288	0.0562324
Sel I (G+Y) - Sel II (X+Y)	0.5	-0.056171	-0.155692	-0.0990907	0.086237	0.292645	-0.0897078	-0.109196	0.210674	0.0586719
Sel I (G+Y) - Sel II (X+Y)	1	-0.247458	-0.32324	-0.274211	-0.152564	-0.0163487	-0.270193	-0.284238	-0.0983432	0.0505678
Sel I (G+Y) - Sel II (X+Y)	2	-0.384623	-0.381047	-0.400248	-0.316003	-0.211019	-0.400511	-0.417046	-0.3177	0.0481161
Sel I (G+Y) - Sel II (G+X)	0	0.00551953	-0.0484218	-0.0132389	-0.0755147	0.246731	-0.00220745	-0.0123309	0.119027	0.114232
Sel I (G+Y) - Sel II (G+X)	-2	-0.360561	-0.314042	-0.395698	-0.482684	-0.259391	-0.327844	-0.332839	-0.415966	0.0443891
Sel I (G+Y) - Sel II (G+X)	-1	-0.341496	-0.356469	-0.381292	-0.443523	-0.235528	-0.315444	-0.327114	-0.390284	0.0461165
Sel I (G+Y) - Sel II (G+X)	-0.5	-0.303319	-0.275031	-0.354059	-0.370753	-0.147464	-0.300719	-0.316745	-0.317021	0.0542614
Sel I (G+Y) - Sel II (G+X)	0.5	-0.295352	-0.331345	-0.354606	-0.348811	-0.113226	-0.302577	-0.321518	-0.297012	0.0614114
Sel I (G+Y) - Sel II (G+X)	1	-0.3558	-0.338822	-0.39811	-0.4764	-0.228894	-0.331621	-0.344177	-0.395774	0.0512978
Sel I (G+Y) - Sel II (G+X)	2	-0.363855	-0.303679	-0.398281	-0.526988	-0.268163	-0.328253	-0.333054	-0.417966	0.0479604
Sel I (G+Y) - Sel II (G+Y)	0	0.00551953	-0.0484218	-0.0132389	-0.0755147	0.246731	-0.00220745	-0.0123309	0.119027	0.114232
Sel I (G+Y) - Sel II (G+Y)	-2	-0.683231	-0.50682	-0.683395	-0.693501	-0.776454	-0.732032	-0.706085	-0.907514	0.0451558
Sel I (G+Y) - Sel II (G+Y)	-1	-0.648268	-0.543086	-0.660359	-0.67355	-0.750112	-0.694308	-0.666158	-0.871831	0.0467393
Sel I (G+Y) - Sel II (G+Y)	-0.5	-0.543494	-0.460313	-0.579887	-0.434047	-0.613741	-0.575923	-0.562847	-0.724222	0.0546026
Sel I (G+Y) - Sel II (G+Y)	0.5	-0.503121	-0.458626	-0.549977	-0.360411	-0.554723	-0.536479	-0.525458	-0.659689	0.0621139
Sel I (G+Y) - Sel II (G+Y)	1	-0.630265	-0.545479	-0.646632	-0.610122	-0.722607	-0.672726	-0.646337	-0.828299	0.0526354
Sel I (G+Y) - Sel II (G+Y)	2	-0.673636	-0.557914	-0.675704	-0.688151	-0.766191	-0.722537	-0.703295	-0.877114	0.0492412
Sel I (G+Y) - Sel II (G+X+Y)	0	0.00551953	-0.0484218	-0.0132389	-0.0755147	0.246731	-0.00220745	-0.0123309	0.119027	0.114232
Sel I (G+Y) - Sel II (G+X+Y)	-2	-0.874654	-0.75802	-0.726677	-0.807879	-0.522398	-0.976263	-1.10045	-0.798012	0.0438662
Sel I (G+Y) - Sel II (G+X+Y)	-1	-0.829154	-0.680064	-0.725284	-0.751514	-0.481775	-0.921696	-1.02246	-0.765019	0.0454428
Sel I (G+Y) - Sel II (G+X+Y)	-0.5	-0.674289	-0.631237	-0.686125	-0.477695	-0.301287	-0.751021	-0.809076	-0.593619	0.055294
Sel I (G+Y) - Sel II (G+X+Y)	0.5	-0.726538	-0.601217	-0.734933	-0.503798	-0.338098	-0.816562	-0.882094	-0.648851	0.0596593
Sel I (G+Y) - Sel II (G+X+Y)	1	-0.852367	-0.735081	-0.772851	-0.739746	-0.478922	-0.961922	-1.06806	-0.779189	0.0521707
Sel I (G+Y) - Sel II (G+X+Y)	2	-0.876519	-0.948349	-0.752711	-0.773899	-0.49719	-0.985474	-1.1105	-0.784084	0.0493324
Sel I (G+X+Y) - Sel II (X)	0	0.00551953	-0.0484218	-0.0132389	-0.0755147	0.246731	-0.00220745	-0.0123309	0.119027	0.114232
Sel I (G+X+Y) - Sel II (X)	-2	-0.288729	-0.303646	-0.187684	-0.904831	-0.65115	-0.208502	-0.196126	-0.556125	0.0296923
Sel I (G+X+Y) - Sel II (X)	-1	-0.206284	-0.497587	-0.117488	-0.747229	-0.517329	-0.138054	-0.12715	-0.388625	0.0295898
Sel I (G+X+Y) - Sel II (X)	-0.5	-0.0520315	-0.121958	-0.0094598	-0.337725	-0.142058	-0.0330038	-0.0285704	0.0014821	0.0319587
Sel I (G+X+Y) - Sel II (X)	0.5	-0.00207774	-0.00483704	0.0155631	-0.204425	0.0152048	-0.00755083	-0.00954917	0.124368	0.0367071
Sel I (G+X+Y) - Sel II (X)	1	-0.168731	-0.145904	-0.0991796	-0.651997	-0.415536	-0.120524	-0.111567	-0.295563	0.031989
Sel I (G+X+Y) - Sel II (X)	2	-0.281739	-0.217102	-0.18787	-0.870038	-0.601137	-0.208581	-0.20001	-0.512632	0.0314362
Sel I (G+X+Y) - Sel II (Y)	0	0.00551953	-0.0484218	-0.0132389	-0.0755147	0.246731	-0.00220745	-0.0123309	0.119027	0.114232
Sel I (G+X+Y) - Sel II (Y)	-2	-0.220334	-0.129621	-0.152935	-0.651456	-0.600113	-0.123035	-0.0828916	-0.556435	0.0310067
Sel I (G+X+Y) - Sel II (Y)	-1	-0.159469	-0.09532	-0.0543045	-0.711217	-0.662046	-0.0470519	-0.0114965	-0.551654	0.0307481
Sel I (G+X+Y) - Sel II (Y)	-0.5	0.0118143	-0.117573	0.0862961	-0.149031	-0.322056	0.06101	0.0757128	-0.127913	0.0350823
Sel I (G+X+Y) - Sel II (Y)	0.5	-0.0115862	-0.00608968	0.0768246	-0.287348	-0.440785	0.0543487	0.0755442	-0.223586	0.0360848
Sel I (G+X+Y) - Sel II (Y)	1	-0.158746	-0.0771542	-0.0509235	-0.708245	-0.686535	-0.0454379	-0.00792914	-0.529408	0.0330946
Sel I (G+X+Y) - Sel II (Y)	2	-0.206501	-0.121301	-0.137342	-0.612619	-0.588423	-0.10908	-0.0737297	-0.489781	0.0329887
Sel I (G+X+Y) - Sel II (G)	0	0.00551953	-0.0484218	-0.0132389	-0.0755147	0.246731	-0.00220745	-0.0123309	0.119027	0.114232
Sel I (G+X+Y) - Sel II (G)	-2	-0.238492	-0.179644	-0.149387	-0.713872	-0.592289	-0.153263	-0.102398	-0.465991	0.0299035
Sel I (G+X+Y) - Sel II (G)	-1	-0.235559	-0.0795793	-0.158172	-0.627643	-0.549338	-0.163263	-0.124947	-0.439276	0.0299298
Sel I (G+X+Y) - Sel II (G)	-0.5	-0.216602	-0.205323	-0.165943	-0.316278	-0.351529	-0.175445	-0.16663	-0.289016	0.0323377
Sel I (G+X+Y) - Sel II (G)	0.5	-0.215171	-0.261034	-0.176573	-0.186064	-0.280166	-0.191632	-0.18584	-0.240691	0.0370599
Sel I (G+X+Y) - Sel II (G)	1	-0.243985	-0.175869	-0.168866	-0.599888	-0.515744	-0.177072	-0.142496	-0.410375	0.0322412
Sel I (G+X+Y) - Sel II (G)	2	-0.241814	-0.175973	-0.153673	-0.694116	-0.570552	-0.160109	-0.112096	-0.438511	0.0320446
Sel I (G+X+Y) - Sel II (X+Y)	0	0.00551953	-0.0484218	-0.0132389	-0.0755147	0.246731	-0.00220745	-0.0123309	0.119027	0.114232
Sel I (G+X+Y) - Sel II (X+Y)	-2	-0.481599	-0.286069	-0.419515	-1.14775	-1.01505	-0.418145	-0.380425	-0.900076	0.0312305
Sel I (G+X+Y) - Sel II (X+Y)	-1	-0.38595	-0.245344	-0.322904	-1.13118	-1.00742	-0.323099	-0.291673	-0.819286	0.0310272
Sel I (G+X+Y) - Sel II (X+Y)	-0.5	-0.186109	0.020483	-0.143883	-0.724151	-0.738276	-0.143111	-0.120851	-0.448302	0.0333713
Sel I (G+X+Y) - Sel II (X+Y)	0.5	-0.159181	-0.0867909	-0.132936	-0.534317	-0.659482	-0.125891	-0.110748	-0.355613	0.0382626
Sel I (G+X+Y) - Sel II (X+Y)	1	-0.386394	-0.211937	-0.323865	-1.1304	-1.03037	-0.32277	-0.295607	-0.756925	0.0337021
Sel I (G+X+Y) - Sel II (X+Y)	2	-0.514655	-0.30637	-0.451838	-1.23755	-1.08588	-0.453511	-0.410707	-0.898357	0.0333662
Sel I (G+X+Y) - Sel II (G+X)	0	0.00551953	-0.0484218	-0.0132389	-0.0755147	0.246731	-0.00220745	-0.0123309	0.119027	0.114232
Sel I (G+X+Y) - Sel II (G+X)	-2	-0.305931	-0.188585	-0.245503	-0.820172	-0.577006	-0.220856	-0.119346	-0.524616	0.0297844
Sel I (G+X+Y) - Sel II (G+X)	-1	-0.328994	-0.227828	-0.265608	-0.776308	-0.554226	-0.237214	-0.152464	-0.529016	0.0295674
Sel I (G+X+Y) - Sel II (G+X)	-0.5	-0.345519	-0.329438	-0.359754	-0.500729	-0.370083	-0.29388	-0.2707	-0.473535	0.0318708
Sel I (G+X+Y) - Sel II (G+X)	0.5	-0.36695	-0.512663	-0.40014	-0.381448	-0.287482	-0.329475	-0.316985	-0.438142	0.0372202
Sel I (G+X+Y) - Sel II (G+X)	1	-0.367916	-0.280554	-0.328297	-0.709209	-0.514508	-0.301161	-0.219971	-0.533826	0.031932
Sel I (G+X+Y) - Sel II (G+X)	2	-0.332173	-0.219333	-0.276049	-0.811552	-0.55768	-0.252032	-0.150014	-0.524045	0.0318526
Sel I (G+X+Y) - Sel II (G+Y)	0	0.00551953	-0.0484218	-0.0132389	-0.0755147	0.246731	-0.00220745	-0.0123309	0.119027	0.114232
Sel I (G+X+Y) - Sel II (G+Y)	-2	-0.358907	-0.242338	-0.163483	-1.00018	-0.773957	-0.259596	0.0122278	-0.514148	0.0307205
Sel I (G+X+Y) - Sel II (G+Y)	-1	-0.432094	-0.18157	-0.219484	-1.03456	-0.780331	-0.342649	-0.109572	-0.570084	0.0305361
Sel I (G+X+Y) - Sel II (G+Y)	-0.5	-0.510171	-0.389064	-0.37432	-1.05914	-0.737571	-0.447255	-0.355376	-0.661866	0.0336601
Sel I (G+X+Y) - Sel II (G+Y)	0.5	-0.480556	-0.219413	-0.364443	-1.09123	-0.725226	-0.41935	-0.342003	-0.627731	0.0366669
Sel I (G+X+Y) - Sel II (G+Y)	1	-0.460014	-0.185951	-0.243214	-1.07476	-0.804618	-0.371709	-0.166013	-0.583641	0.0326828
Sel I (G+X+Y) - Sel II (G+Y)	2	-0.412052	-0.182889	-0.194397	-1.04938	-0.797466	-0.323945	-0.0593784	-0.535208	0.0325659
Sel I (G+X+Y) - Sel II (G+X+Y)	0	0.00551953	-0.0484218	-0.0132389	-0.0755147	0.246731	-0.00220745	-0.0123309	0.119027	0.114232
Sel I (G+X+Y) - Sel II (G+X+Y)	-2	-0.712317	-0.422847	-0.329131	-0.973225	-0.668722	-0.786132	-0.932868	-0.583933	0.030023
Sel I (G+X+Y) - Sel II (G+X+Y)	-1	-0.740466	-0.483384	-0.376039	-0.933034	-0.657638	-0.821464	-0.963824	-0.610021	0.0301653
Sel I (G+X+Y) - Sel II (G+X+Y)	-0.5	-0.676881	-0.765818	-0.503421	-0.686784	-0.533722	-0.755963	-0.785255	-0.609699	0.0346224
Sel I (G+X+Y) - Sel II (G+X+Y)	0.5	-0.72922	-0.546209	-0.487407	-0.77513	-0.582249	-0.816737	-0.87634	-0.623797	0.0348817
Sel I (G+X+Y) - Sel II (G+X+Y)	1	-0.768315	-0.493121	-0.380723	-0.950723	-0.681694	-0.864242	-1.04221	-0.613403	0.0320362
Sel I (G+X+Y) - Sel II (G+X+Y)	2	-0.744326	-0.406739	-0.337474	-0.955436	-0.66792	-0.836971	-1.05973	-0.578197	0.0318674

[truncated: 14 more sheets: Fig K in S7 Text  SE, Fig L in S7 Text  Power, Fig M in S7 Text  Estimation, Fig N in S7 Text  SE, Fig O in S7 TextType I error , Fig P in S7 Text Estimation, Fig Q in S7 Text SE, Fig R in S7 Text Power, Fig S in S7 Text Estimation, Fig T in S7 Text SE, Fig U in S7 Text Type I error, Fig V in S7 Text Estimation, Fig W in S7 Text SE, Fig X in S7 Text Power]
