# Supplementary material for: Impact of nonrandom selection mechanisms on the causal effect estimation for two-sample Mendelian randomization methods
Source: PLoS Genet. 2022 Mar 17;18(3):e1010107. doi: 10.1371/journal.pgen.1010107 (PMC8963545; doi:10.1371/journal.pgen.1010107)
Supplement: S4 Table — (XLSX) [file pgen.1010107.s013.xlsx]

## Sheet: Fig A in S8 Text Estimation
Selection_mechanism	Selection_effect	Weighted.Median	MBE	MR-Robust	MR-Egger	MR-IVW	MR-Lasso	Contamination.Mixture	MR-RAPS	R2
Sel I (X) - Sel II (X)	0	0.151417	0.00446628	0.061255	0.383041	0.512175	0.0652575	-0.00167907	0.402153	0.134791
	-2	0.138743	-0.14693	-0.131106	1.09059	0.785037	-0.0622095	-0.184258	0.583236	0.0836071
	-1	0.164039	-0.0664593	-0.0452635	0.905723	0.651478	0.0145401	-0.0822746	0.495095	0.109225
	-0.5	0.178614	-0.0290918	0.00138594	0.808841	0.591982	0.0507717	-0.0308581	0.456318	0.127679
	0.5	0.179943	-0.0247612	-0.000312101	0.805055	0.589541	0.0505921	-0.0292158	0.452521	0.131406
	1	0.16856	-0.0624107	-0.0458597	0.908619	0.657247	0.0153842	-0.077492	0.496527	0.11388
	2	0.1296	-0.152871	-0.165007	1.14339	0.811467	-0.0778772	-0.20529	0.592689	0.0858873
Sel I (X) - Sel II (Y)	0	0.151417	0.00446628	0.061255	0.383041	0.512175	0.0652575	-0.00167907	0.402153	0.134791
	-2	0.0673629	0.0128492	0.0407984	0.14354	0.262174	0.0282469	0.0101135	0.184059	0.0807735
	-1	0.0630375	-0.00042367	0.0281344	0.148469	0.281379	0.0225495	0.00869604	0.186639	0.105547
	-0.5	0.0600855	0.00459539	0.0233122	0.128873	0.286096	0.0170675	0.00582352	0.183612	0.123514
	0.5	0.0650841	0.0129951	0.0248553	0.140121	0.300096	0.0202278	0.00860321	0.185803	0.126348
	1	0.0694765	0.0125192	0.0279041	0.145988	0.303941	0.0237618	0.00904375	0.189716	0.109329
	2	0.0792854	0.0237618	0.0400064	0.172004	0.310461	0.0295861	0.00927281	0.199876	0.0824772
Sel I (X) - Sel II (G)	0	0.151417	0.00446628	0.061255	0.383041	0.512175	0.0652575	-0.00167907	0.402153	0.134791
Sel I (X) - Sel II (G)	-2	-0.178512	-0.35935	-0.378564	1.18993	0.578763	-0.450694	-0.46915	0.316505	0.0842962
Sel I (X) - Sel II (G)	-1	-0.10379	-0.256035	-0.261537	0.93925	0.4701	-0.303979	-0.316533	0.269986	0.109932
Sel I (X) - Sel II (G)	-0.5	-0.0253094	-0.169754	-0.16607	0.819235	0.462288	-0.177766	-0.197516	0.296515	0.128556
Sel I (X) - Sel II (G)	0.5	-0.0403906	-0.172292	-0.180647	0.820574	0.454993	-0.191329	-0.204597	0.28794	0.132003
Sel I (X) - Sel II (G)	1	-0.125782	-0.27092	-0.281641	0.940658	0.461934	-0.317433	-0.326691	0.258345	0.114459
Sel I (X) - Sel II (G)	2	-0.206002	-0.400694	-0.413541	1.22434	0.597464	-0.48245	-0.496984	0.320808	0.0858631
Sel I (X) - Sel II (X+Y)	0	0.151417	0.00446628	0.061255	0.383041	0.512175	0.0652575	-0.00167907	0.402153	0.134791
Sel I (X) - Sel II (X+Y)	-2	-0.203644	-0.288554	-0.316913	0.253218	0.0924064	-0.326573	-0.374713	-0.0435682	0.0822924
Sel I (X) - Sel II (X+Y)	-1	-0.0449752	-0.139161	-0.145724	0.351548	0.213876	-0.143597	-0.187901	0.103991	0.10717
Sel I (X) - Sel II (X+Y)	-0.5	0.0852573	-0.0208863	-0.0146313	0.466803	0.342611	-0.00790014	-0.0516706	0.237552	0.125557
Sel I (X) - Sel II (X+Y)	0.5	0.0946839	-0.0191921	-0.0153984	0.495434	0.361393	-0.00715366	-0.0537543	0.238789	0.128758
Sel I (X) - Sel II (X+Y)	1	-0.0321612	-0.135041	-0.144672	0.386093	0.245692	-0.137309	-0.185641	0.109872	0.1117
Sel I (X) - Sel II (X+Y)	2	-0.224507	-0.31862	-0.36249	0.27101	0.104317	-0.365793	-0.422135	-0.0744215	0.0838279
Sel I (X) - Sel II (G+X)	0	0.151417	0.00446628	0.061255	0.383041	0.512175	0.0652575	-0.00167907	0.402153	0.134791
Sel I (X) - Sel II (G+X)	-2	-0.426996	-0.680181	-0.89924	1.52307	0.703623	-0.830214	-0.860081	0.354657	0.0827964
Sel I (X) - Sel II (G+X)	-1	-0.292657	-0.477515	-0.643212	1.17974	0.564784	-0.584078	-0.598229	0.303582	0.108301
Sel I (X) - Sel II (G+X)	-0.5	-0.132797	-0.303452	-0.428397	1.06492	0.594873	-0.37245	-0.382488	0.379781	0.126599
Sel I (X) - Sel II (G+X)	0.5	-0.161918	-0.333194	-0.452662	1.07374	0.574751	-0.396559	-0.404798	0.351775	0.129566
Sel I (X) - Sel II (G+X)	1	-0.295135	-0.482208	-0.653618	1.21299	0.571595	-0.585498	-0.601837	0.305534	0.112532
Sel I (X) - Sel II (G+X)	2	-0.452718	-0.718395	-0.936472	1.57784	0.742064	-0.854835	-0.896317	0.373203	0.0841083
Sel I (X) - Sel II (G+Y)	0	0.151417	0.00446628	0.061255	0.383041	0.512175	0.0652575	-0.00167907	0.402153	0.134791
Sel I (X) - Sel II (G+Y)	-2	-0.779385	-0.783759	-0.915068	0.554783	-0.223184	-0.997618	-1.032	-0.57412	0.0819861
Sel I (X) - Sel II (G+Y)	-1	-0.530559	-0.565934	-0.634606	0.492052	-0.0920848	-0.689057	-0.710186	-0.352835	0.106895
Sel I (X) - Sel II (G+Y)	-0.5	-0.337741	-0.376456	-0.427832	0.460836	0.0684456	-0.459113	-0.469221	-0.154801	0.124892
Sel I (X) - Sel II (G+Y)	0.5	-0.322819	-0.368273	-0.417107	0.474349	0.105014	-0.445701	-0.453925	-0.140036	0.128204
Sel I (X) - Sel II (G+Y)	1	-0.528891	-0.541702	-0.643094	0.513199	-0.0644745	-0.688193	-0.710989	-0.352804	0.11086
Sel I (X) - Sel II (G+Y)	2	-0.78789	-0.790503	-0.933799	0.619213	-0.149725	-1.01112	-1.04915	-0.557865	0.083234
Sel I (X) - Sel II (G+X+Y)	0	0.151417	0.00446628	0.061255	0.383041	0.512175	0.0652575	-0.00167907	0.402153	0.134791
Sel I (X) - Sel II (G+X+Y)	-2	-0.758089	-0.701225	-0.884774	-0.204001	-0.495445	-0.863349	-0.881044	-0.755533	0.0826039
Sel I (X) - Sel II (G+X+Y)	-1	-0.527949	-0.533502	-0.623634	-0.128791	-0.325873	-0.603543	-0.612832	-0.510822	0.108643
Sel I (X) - Sel II (G+X+Y)	-0.5	-0.35938	-0.351022	-0.436241	-0.0744415	-0.178812	-0.411282	-0.415043	-0.330845	0.1274
Sel I (X) - Sel II (G+X+Y)	0.5	-0.343229	-0.336622	-0.421173	-0.069039	-0.153901	-0.394616	-0.397915	-0.313627	0.130353
Sel I (X) - Sel II (G+X+Y)	1	-0.515723	-0.496739	-0.61553	-0.104168	-0.304811	-0.58923	-0.594492	-0.500956	0.112757
Sel I (X) - Sel II (G+X+Y)	2	-0.746843	-0.666629	-0.879007	-0.219146	-0.462098	-0.849	-0.86959	-0.741226	0.0850733
Sel I (Y) - Sel II (X)	0	0.151417	0.00446628	0.061255	0.383041	0.512175	0.0652575	-0.00167907	0.402153	0.134791
Sel I (Y) - Sel II (X)	-2	-0.0182312	-0.0854891	-0.0996352	0.0198279	0.327676	-0.0723476	-0.0859944	0.178227	0.12583
Sel I (Y) - Sel II (X)	-1	0.0517195	-0.0375143	-0.0494777	0.30325	0.431456	-0.0207824	-0.0385059	0.269652	0.130205
Sel I (Y) - Sel II (X)	-0.5	0.102928	-0.00783896	-0.0144023	0.504094	0.499321	0.0169227	-0.00484339	0.332345	0.133093
Sel I (Y) - Sel II (X)	0.5	0.102006	-0.00126851	-0.0146935	0.496261	0.498505	0.0164889	-0.00322873	0.329531	0.134831
Sel I (Y) - Sel II (X)	1	0.0526753	-0.0316945	-0.0494262	0.294704	0.432808	-0.0196878	-0.0360055	0.268359	0.132166
Sel I (Y) - Sel II (X)	2	-0.0228154	-0.0853921	-0.104761	0.0342584	0.32411	-0.0777112	-0.0915197	0.170322	0.128718
Sel I (Y) - Sel II (Y)	0	0.151417	0.00446628	0.061255	0.383041	0.512175	0.0652575	-0.00167907	0.402153	0.134791
Sel I (Y) - Sel II (Y)	-2	0.074098	0.022614	0.0373649	0.203901	0.223089	0.0369487	0.0234894	0.144985	0.126905
Sel I (Y) - Sel II (Y)	-1	0.106733	0.023819	0.0449678	0.36333	0.335824	0.0486915	0.0251071	0.214795	0.130687
Sel I (Y) - Sel II (Y)	-0.5	0.129199	0.025964	0.0500539	0.49963	0.416903	0.0561521	0.0255468	0.263433	0.133551
Sel I (Y) - Sel II (Y)	0.5	0.13746	0.0211016	0.0508521	0.514894	0.434557	0.0580966	0.0242723	0.265042	0.134879
Sel I (Y) - Sel II (Y)	1	0.109212	0.0238638	0.0441677	0.362976	0.353953	0.0493236	0.0238677	0.212153	0.132819
Sel I (Y) - Sel II (Y)	2	0.0778238	0.0257811	0.036257	0.206435	0.235182	0.0367939	0.0227947	0.141173	0.129608
Sel I (Y) - Sel II (G)	0	0.151417	0.00446628	0.061255	0.383041	0.512175	0.0652575	-0.00167907	0.402153	0.134791
Sel I (Y) - Sel II (G)	-2	-0.158335	-0.195384	-0.242737	0.362868	0.24411	-0.2323	-0.238785	-0.00195079	0.126316
Sel I (Y) - Sel II (G)	-1	-0.11285	-0.171988	-0.21783	0.775395	0.342438	-0.20368	-0.215048	0.0695616	0.131162
Sel I (Y) - Sel II (G)	-0.5	-0.0397777	-0.11894	-0.156378	1.00963	0.44321	-0.141624	-0.153375	0.16143	0.134775
Sel I (Y) - Sel II (G)	0.5	-0.0498197	-0.129393	-0.163085	1.01985	0.440956	-0.147282	-0.159224	0.156392	0.136687
Sel I (Y) - Sel II (G)	1	-0.121881	-0.183533	-0.222481	0.74624	0.335095	-0.208506	-0.218588	0.0615545	0.133858
Sel I (Y) - Sel II (G)	2	-0.167592	-0.202417	-0.249745	0.332238	0.234915	-0.237707	-0.246785	-0.0122217	0.128993
Sel I (Y) - Sel II (X+Y)	0	0.151417	0.00446628	0.061255	0.383041	0.512175	0.0652575	-0.00167907	0.402153	0.134791
Sel I (Y) - Sel II (X+Y)	-2	-0.227351	-0.233137	-0.246497	-0.177246	-0.0954776	-0.238948	-0.25256	-0.198235	0.130552
Sel I (Y) - Sel II (X+Y)	-1	-0.129032	-0.152863	-0.152898	0.0265208	0.0484058	-0.144416	-0.164687	-0.0830821	0.132323
Sel I (Y) - Sel II (X+Y)	-0.5	-0.0243752	-0.0684381	-0.0535197	0.229714	0.194634	-0.0486372	-0.0730637	0.0393931	0.134111
Sel I (Y) - Sel II (X+Y)	0.5	-0.022539	-0.0712676	-0.0559383	0.249011	0.210445	-0.0505728	-0.0772422	0.0383315	0.134433
Sel I (Y) - Sel II (X+Y)	1	-0.133023	-0.164187	-0.161521	0.042383	0.0616128	-0.15435	-0.177623	-0.0895104	0.133754
Sel I (Y) - Sel II (X+Y)	2	-0.222298	-0.232937	-0.245115	-0.154428	-0.0701879	-0.236988	-0.252922	-0.194347	0.131848
Sel I (Y) - Sel II (G+X)	0	0.151417	0.00446628	0.061255	0.383041	0.512175	0.0652575	-0.00167907	0.402153	0.134791
Sel I (Y) - Sel II (G+X)	-2	-0.204391	-0.237942	-0.255251	-0.211782	0.00609203	-0.280018	-0.302737	-0.087829	0.132073
Sel I (Y) - Sel II (G+X)	-1	-0.167261	-0.208343	-0.233335	-0.05372	0.0864727	-0.255101	-0.283414	-0.0254699	0.134611
Sel I (Y) - Sel II (G+X)	-0.5	-0.0967983	-0.168327	-0.167648	0.111091	0.183602	-0.176849	-0.213111	0.0630607	0.136574
Sel I (Y) - Sel II (G+X)	0.5	-0.104431	-0.175104	-0.176287	0.114271	0.177985	-0.190309	-0.223523	0.0582412	0.13724
Sel I (Y) - Sel II (G+X)	1	-0.169916	-0.212162	-0.23021	-0.0793586	0.0833811	-0.25253	-0.279892	-0.0280921	0.13618
Sel I (Y) - Sel II (G+X)	2	-0.211373	-0.228988	-0.259783	-0.245887	-0.000761217	-0.286111	-0.304246	-0.093189	0.133848
Sel I (Y) - Sel II (G+Y)	0	0.151417	0.00446628	0.061255	0.383041	0.512175	0.0652575	-0.00167907	0.402153	0.134791
Sel I (Y) - Sel II (G+Y)	-2	-0.480239	-0.504219	-0.459836	0.00570667	-0.180699	-0.617727	-0.651479	-0.321313	0.123216
Sel I (Y) - Sel II (G+Y)	-1	-0.407157	-0.458483	-0.405081	0.278446	-0.0609755	-0.55319	-0.592753	-0.213196	0.127285
Sel I (Y) - Sel II (G+Y)	-0.5	-0.277347	-0.37959	-0.319735	0.485417	0.115534	-0.425617	-0.46732	-0.046439	0.131289
Sel I (Y) - Sel II (G+Y)	0.5	-0.25997	-0.348474	-0.313934	0.483142	0.148233	-0.404441	-0.445762	-0.0272369	0.133732
Sel I (Y) - Sel II (G+Y)	1	-0.402788	-0.456791	-0.409714	0.289155	-0.0338868	-0.548327	-0.58574	-0.201755	0.130105
Sel I (Y) - Sel II (G+Y)	2	-0.452855	-0.45493	-0.442629	-0.0125674	-0.134709	-0.584522	-0.618674	-0.287	0.125111
Sel I (Y) - Sel II (G+X+Y)	0	0.151417	0.00446628	0.061255	0.383041	0.512175	0.0652575	-0.00167907	0.402153	0.134791
Sel I (Y) - Sel II (G+X+Y)	-2	-0.530734	-0.542493	-0.591671	-0.141169	-0.258304	-0.614717	-0.627186	-0.416555	0.126891
Sel I (Y) - Sel II (G+X+Y)	-1	-0.483704	-0.515897	-0.560064	0.221848	-0.154525	-0.57965	-0.596508	-0.330724	0.131162
Sel I (Y) - Sel II (G+X+Y)	-0.5	-0.365863	-0.411726	-0.453777	0.473623	0.0129485	-0.470624	-0.484503	-0.171357	0.134486
Sel I (Y) - Sel II (G+X+Y)	0.5	-0.333663	-0.392052	-0.420436	0.501552	0.0693333	-0.434016	-0.447839	-0.132274	0.135955
Sel I (Y) - Sel II (G+X+Y)	1	-0.446489	-0.485432	-0.526933	0.215963	-0.100772	-0.543581	-0.556433	-0.291896	0.133873
Sel I (Y) - Sel II (G+X+Y)	2	-0.503963	-0.517517	-0.569318	-0.135402	-0.21104	-0.587066	-0.599777	-0.384548	0.12999
Sel I (G) - Sel II (X)	0	0.151417	0.00446628	0.061255	0.383041	0.512175	0.0652575	-0.00167907	0.402153	0.134791
Sel I (G) - Sel II (X)	-2	0.0801246	-0.103248	-0.121778	0.814407	0.637302	-0.10354	-0.136113	0.519233	0.0680962
Sel I (G) - Sel II (X)	-1	0.135952	-0.0499351	-0.0452968	0.749089	0.702573	-0.0233786	-0.0594564	0.576408	0.0748196
Sel I (G) - Sel II (X)	-0.5	0.161813	-0.002547	0.0176297	0.537733	0.713273	0.0353846	-0.00147421	0.569276	0.0899013
Sel I (G) - Sel II (X)	0.5	0.169478	-0.0235403	0.0183984	0.553555	0.725449	0.0344864	-0.000793276	0.575877	0.0980671
Sel I (G) - Sel II (X)	1	0.134442	-0.000551591	-0.047841	0.803689	0.712952	-0.0260823	-0.0598237	0.579728	0.0822292
Sel I (G) - Sel II (X)	2	0.0711339	-0.103282	-0.137758	0.82814	0.639443	-0.119334	-0.150711	0.508661	0.0758117
Sel I (G) - Sel II (Y)	0	0.151417	0.00446628	0.061255	0.383041	0.512175	0.0652575	-0.00167907	0.402153	0.134791
Sel I (G) - Sel II (Y)	-2	0.0883839	0.0028001	0.0432586	0.58823	0.375241	0.0292153	0.00716818	0.251944	0.0683663
Sel I (G) - Sel II (Y)	-1	0.100589	0.0174681	0.042625	0.745378	0.512158	0.026715	0.00233449	0.328063	0.07478
Sel I (G) - Sel II (Y)	-0.5	0.0950075	-0.0170077	0.0373064	0.725417	0.54637	0.0218123	-0.00218501	0.330295	0.0897613
Sel I (G) - Sel II (Y)	0.5	0.107387	0.0233647	0.0383011	0.827638	0.614266	0.0249706	-0.0010735	0.336944	0.0973054
Sel I (G) - Sel II (Y)	1	0.118127	0.0154392	0.039196	0.90659	0.607722	0.0277414	-0.000183681	0.328466	0.0820161
Sel I (G) - Sel II (Y)	2	0.114213	0.0263343	0.0428553	0.757768	0.479469	0.0318211	0.00687374	0.257905	0.0757693
Sel I (G) - Sel II (G)	0	0.151417	0.00446628	0.061255	0.383041	0.512175	0.0652575	-0.00167907	0.402153	0.134791
Sel I (G) - Sel II (G)	-2	-0.231117	-0.254542	-0.293125	0.421988	0.235433	-0.39326	-0.436136	0.0576786	0.0708875
Sel I (G) - Sel II (G)	-1	-0.197275	-0.232497	-0.281544	0.429372	0.285473	-0.352408	-0.381994	0.100119	0.0770175
Sel I (G) - Sel II (G)	-0.5	-0.120397	-0.182244	-0.211453	0.333902	0.372033	-0.248734	-0.266343	0.189298	0.0924229
Sel I (G) - Sel II (G)	0.5	-0.129075	-0.190554	-0.217411	0.369666	0.369272	-0.261926	-0.275244	0.182823	0.100028
Sel I (G) - Sel II (G)	1	-0.212855	-0.285291	-0.289733	0.413129	0.280875	-0.362714	-0.394314	0.0933062	0.0848253
Sel I (G) - Sel II (G)	2	-0.251544	-0.297196	-0.308756	0.411555	0.224886	-0.412942	-0.457732	0.0420131	0.0782532
Sel I (G) - Sel II (X+Y)	0	0.151417	0.00446628	0.061255	0.383041	0.512175	0.0652575	-0.00167907	0.402153	0.134791
Sel I (G) - Sel II (X+Y)	-2	-0.23609	-0.297204	-0.23406	0.0805494	0.183606	-0.33231	-0.38351	0.0359007	0.0693208
Sel I (G) - Sel II (X+Y)	-1	-0.104013	-0.193923	-0.175672	0.239404	0.384457	-0.204255	-0.241672	0.231561	0.0756512
Sel I (G) - Sel II (X+Y)	-0.5	0.0414806	-0.076868	-0.0494019	0.375116	0.572585	-0.0512057	-0.0893217	0.410751	0.0911058
Sel I (G) - Sel II (X+Y)	0.5	0.0438978	-0.0846693	-0.056346	0.380076	0.60725	-0.052633	-0.0948373	0.415186	0.0984896
Sel I (G) - Sel II (X+Y)	1	-0.112236	-0.216786	-0.196402	0.268093	0.40284	-0.224834	-0.260695	0.211328	0.082765
Sel I (G) - Sel II (X+Y)	2	-0.248203	-0.323509	-0.255649	0.0924497	0.202142	-0.351809	-0.408261	0.0170405	0.076673
Sel I (G) - Sel II (G+X)	0	0.151417	0.00446628	0.061255	0.383041	0.512175	0.0652575	-0.00167907	0.402153	0.134791
Sel I (G) - Sel II (G+X)	-2	-0.251752	-0.308112	-0.299717	0.179237	0.282434	-0.340785	-0.377689	0.0635909	0.0686564
Sel I (G) - Sel II (G+X)	-1	-0.220224	-0.284798	-0.296049	0.178476	0.297724	-0.315335	-0.342034	0.0748489	0.0748012
Sel I (G) - Sel II (G+X)	-0.5	-0.144728	-0.232417	-0.23764	0.214233	0.334754	-0.235482	-0.245574	0.11356	0.0893488
Sel I (G) - Sel II (G+X)	0.5	-0.160549	-0.2279	-0.252668	0.183587	0.324993	-0.249143	-0.261502	0.100286	0.0974547
Sel I (G) - Sel II (G+X)	1	-0.231535	-0.296042	-0.304875	0.179652	0.301598	-0.320567	-0.346864	0.0728468	0.0824759
Sel I (G) - Sel II (G+X)	2	-0.252327	-0.303397	-0.296916	0.202694	0.303224	-0.334763	-0.373276	0.0812945	0.0757074
Sel I (G) - Sel II (G+Y)	0	0.151417	0.00446628	0.061255	0.383041	0.512175	0.0652575	-0.00167907	0.402153	0.134791
Sel I (G) - Sel II (G+Y)	-2	-0.569582	-0.540576	-0.463769	0.146718	-0.0446978	-0.742681	-0.812538	-0.335811	0.0678272
Sel I (G) - Sel II (G+Y)	-1	-0.498741	-0.485998	-0.455891	0.19692	-0.0161027	-0.647881	-0.699966	-0.294085	0.0740229
Sel I (G) - Sel II (G+Y)	-0.5	-0.342272	-0.415877	-0.378044	0.28075	0.0857221	-0.456314	-0.48465	-0.156442	0.0894101
Sel I (G) - Sel II (G+Y)	0.5	-0.344173	-0.394338	-0.381556	0.279388	0.11797	-0.456438	-0.484257	-0.148246	0.0966345
Sel I (G) - Sel II (G+Y)	1	-0.525104	-0.517267	-0.469521	0.193967	0.000531603	-0.678485	-0.733756	-0.303951	0.0813558
Sel I (G) - Sel II (G+Y)	2	-0.575599	-0.538153	-0.4607	0.2195	-0.00174364	-0.750113	-0.823254	-0.315405	0.074712
Sel I (G) - Sel II (G+X+Y)	0	0.151417	0.00446628	0.061255	0.383041	0.512175	0.0652575	-0.00167907	0.402153	0.134791
Sel I (G) - Sel II (G+X+Y)	-2	-0.404309	-0.236955	-0.275092	-0.039496	-0.0739916	-0.608209	-0.773725	-0.225327	0.074532
Sel I (G) - Sel II (G+X+Y)	-1	-0.370446	-0.506066	-0.31892	0.0506344	-0.0609586	-0.564589	-0.688892	-0.216417	0.0810354
Sel I (G) - Sel II (G+X+Y)	-0.5	-0.285288	-0.265104	-0.333603	0.240948	-0.0167162	-0.440608	-0.50172	-0.172223	0.0966566
Sel I (G) - Sel II (G+X+Y)	0.5	-0.264121	-0.243966	-0.318747	0.267328	0.016813	-0.423544	-0.488451	-0.15086	0.105162
Sel I (G) - Sel II (G+X+Y)	1	-0.368309	-0.277193	-0.315043	0.0681328	-0.0348222	-0.567368	-0.697083	-0.20508	0.0890543
Sel I (G) - Sel II (G+X+Y)	2	-0.364945	-0.237401	-0.25109	0.0131417	-0.0172351	-0.583808	-0.765721	-0.184692	0.0827416
Sel I (X+Y) - Sel II (X)	0	0.151417	0.00446628	0.061255	0.383041	0.512175	0.0652575	-0.00167907	0.402153	0.134791
Sel I (X+Y) - Sel II (X)	-2	-0.167094	-0.166957	-0.106567	-0.761386	-0.198806	-0.114357	-0.11594	-0.178872	0.0982955
Sel I (X+Y) - Sel II (X)	-1	-0.0591279	-0.0576431	-0.0374955	-0.197588	0.0798901	-0.0443704	-0.0505044	-0.00905698	0.107739
Sel I (X+Y) - Sel II (X)	-0.5	0.0103118	-0.0134592	-0.00116455	0.0425335	0.246146	-0.00625434	-0.0141849	0.0937725	0.12139
Sel I (X+Y) - Sel II (X)	0.5	0.0122323	-0.0140797	0.00144173	0.0400373	0.247758	-0.0037805	-0.011461	0.0945011	0.124997
Sel I (X+Y) - Sel II (X)	1	-0.0625004	-0.0588357	-0.0412923	-0.177368	0.0730134	-0.0477984	-0.0523496	-0.0163734	0.110387
Sel I (X+Y) - Sel II (X)	2	-0.172123	-0.125884	-0.116777	-0.715046	-0.178508	-0.124386	-0.126337	-0.176818	0.10202
Sel I (X+Y) - Sel II (Y)	0	0.151417	0.00446628	0.061255	0.383041	0.512175	0.0652575	-0.00167907	0.402153	0.134791
Sel I (X+Y) - Sel II (Y)	-2	-0.0597954	0.00328854	0.0209062	-0.577831	-0.187595	0.0166933	0.0150662	-0.0626736	0.110747
Sel I (X+Y) - Sel II (Y)	-1	-0.0248978	0.0081691	0.0352365	-0.750427	-0.135441	0.0240835	0.0159714	-0.0106291	0.114083
Sel I (X+Y) - Sel II (Y)	-0.5	0.00521544	0.0127114	0.0389664	-0.559404	-0.0407699	0.0251026	0.0140782	0.0443989	0.121959
Sel I (X+Y) - Sel II (Y)	0.5	0.00905909	0.0139033	0.0401807	-0.539916	-0.0214049	0.027396	0.0157934	0.0471737	0.12388
Sel I (X+Y) - Sel II (Y)	1	-0.0191939	0.00146632	0.0324839	-0.717131	-0.101815	0.0218432	0.0137539	-0.00811565	0.117016
Sel I (X+Y) - Sel II (Y)	2	-0.04805	0.000992809	0.0188299	-0.545836	-0.151108	0.0157411	0.0129463	-0.0572668	0.113455
Sel I (X+Y) - Sel II (G)	0	0.151417	0.00446628	0.061255	0.383041	0.512175	0.0652575	-0.00167907	0.402153	0.134791
Sel I (X+Y) - Sel II (G)	-2	-0.176877	-0.155674	-0.160508	-0.502851	-0.338612	-0.168787	-0.169678	-0.264848	0.0949901
Sel I (X+Y) - Sel II (G)	-1	-0.108038	-0.105622	-0.121825	-0.0815934	-0.0238257	-0.130647	-0.13313	-0.0938011	0.102673
Sel I (X+Y) - Sel II (G)	-0.5	-0.0341189	-0.0634039	-0.0681111	0.309483	0.211152	-0.073709	-0.0827068	0.0512919	0.115168
Sel I (X+Y) - Sel II (G)	0.5	-0.0392643	-0.075791	-0.0730868	0.308229	0.20763	-0.0799311	-0.0879114	0.0463113	0.118424
Sel I (X+Y) - Sel II (G)	1	-0.115962	-0.121813	-0.125979	-0.132765	-0.0440445	-0.136115	-0.138319	-0.105325	0.104658
Sel I (X+Y) - Sel II (G)	2	-0.178588	-0.132854	-0.162883	-0.52091	-0.34254	-0.173372	-0.172629	-0.268076	0.0978274
Sel I (X+Y) - Sel II (X+Y)	0	0.151417	0.00446628	0.061255	0.383041	0.512175	0.0652575	-0.00167907	0.402153	0.134791
Sel I (X+Y) - Sel II (X+Y)	-2	-0.288423	-0.274332	-0.293348	-0.204284	-0.349523	-0.296259	-0.294709	-0.31965	0.095976
Sel I (X+Y) - Sel II (X+Y)	-1	-0.146163	-0.135724	-0.161345	-0.0556944	-0.0808751	-0.162995	-0.164897	-0.119856	0.104736
Sel I (X+Y) - Sel II (X+Y)	-0.5	0.00737055	-0.0267015	-0.0274799	-0.0901777	0.199307	-0.0229484	-0.035649	0.0847118	0.120201
Sel I (X+Y) - Sel II (X+Y)	0.5	0.00829477	-0.0343475	-0.0279315	-0.115035	0.211858	-0.0226659	-0.03464	0.0843189	0.123009
Sel I (X+Y) - Sel II (X+Y)	1	-0.145068	-0.130711	-0.164076	-0.0656701	-0.0693724	-0.162482	-0.165611	-0.120328	0.108303
Sel I (X+Y) - Sel II (X+Y)	2	-0.326587	-0.287419	-0.329825	-0.299977	-0.408551	-0.332815	-0.332591	-0.364842	0.0982059
Sel I (X+Y) - Sel II (G+X)	0	0.151417	0.00446628	0.061255	0.383041	0.512175	0.0652575	-0.00167907	0.402153	0.134791
Sel I (X+Y) - Sel II (G+X)	-2	-0.245004	-0.262318	-0.248049	-0.167979	-0.0716493	-0.291736	-0.307033	-0.168207	0.0915103
Sel I (X+Y) - Sel II (G+X)	-1	-0.173735	-0.212935	-0.192512	-0.0915077	0.0391586	-0.230719	-0.258972	-0.0738524	0.106557
Sel I (X+Y) - Sel II (G+X)	-0.5	-0.0732068	-0.141026	-0.107587	0.133095	0.142306	-0.130212	-0.173511	0.0335834	0.12363
Sel I (X+Y) - Sel II (G+X)	0.5	-0.0872537	-0.160897	-0.124871	0.12335	0.134499	-0.146173	-0.187374	0.0235469	0.127026
Sel I (X+Y) - Sel II (G+X)	1	-0.175907	-0.210981	-0.195948	-0.0970229	0.0411064	-0.233587	-0.261963	-0.0737363	0.110329
Sel I (X+Y) - Sel II (G+X)	2	-0.240586	-0.247222	-0.249366	-0.187027	-0.0526916	-0.290635	-0.306597	-0.156644	0.0975564
Sel I (X+Y) - Sel II (G+Y)	0	0.151417	0.00446628	0.061255	0.383041	0.512175	0.0652575	-0.00167907	0.402153	0.134791
Sel I (X+Y) - Sel II (G+Y)	-2	-0.782677	-0.724197	-0.780506	-0.464725	-0.960947	-0.872837	-0.867011	-0.893317	0.0934323
Sel I (X+Y) - Sel II (G+Y)	-1	-0.586321	-0.582478	-0.604138	0.0113374	-0.56514	-0.692374	-0.705333	-0.584214	0.100411
Sel I (X+Y) - Sel II (G+Y)	-0.5	-0.354993	-0.381231	-0.388845	-0.200769	-0.128892	-0.463507	-0.482917	-0.233038	0.116464
Sel I (X+Y) - Sel II (G+Y)	0.5	-0.34723	-0.387622	-0.385011	-0.224209	-0.107453	-0.452077	-0.469007	-0.218978	0.119489
Sel I (X+Y) - Sel II (G+Y)	1	-0.56738	-0.557351	-0.586354	0.0493799	-0.517315	-0.677818	-0.68923	-0.547177	0.105933
Sel I (X+Y) - Sel II (G+Y)	2	-0.719501	-0.675477	-0.725623	-0.241631	-0.866049	-0.810649	-0.806849	-0.795553	0.0984192
Sel I (X+Y) - Sel II (G+X+Y)	0	0.151417	0.00446628	0.061255	0.383041	0.512175	0.0652575	-0.00167907	0.402153	0.134791
Sel I (X+Y) - Sel II (G+X+Y)	-2	-0.718848	-0.613364	-0.739533	-0.371099	-0.903483	-0.775731	-0.755239	-0.844516	0.100606
Sel I (X+Y) - Sel II (G+X+Y)	-1	-0.590057	-0.516226	-0.608442	-0.886455	-0.605914	-0.652818	-0.650067	-0.624062	0.107001
Sel I (X+Y) - Sel II (G+X+Y)	-0.5	-0.394303	-0.371528	-0.427567	-0.539498	-0.228648	-0.461484	-0.466122	-0.327654	0.120999
Sel I (X+Y) - Sel II (G+X+Y)	0.5	-0.370488	-0.375104	-0.408264	-0.55133	-0.18985	-0.437322	-0.44226	-0.300424	0.123136
Sel I (X+Y) - Sel II (G+X+Y)	1	-0.558957	-0.517307	-0.579941	-0.95166	-0.553763	-0.621813	-0.621444	-0.582804	0.11069
Sel I (X+Y) - Sel II (G+X+Y)	2	-0.710559	-0.613035	-0.73278	-0.319919	-0.899682	-0.770724	-0.75034	-0.837051	0.103678
Sel I (G+X) - Sel II (X)	0	0.151417	0.00446628	0.061255	0.383041	0.512175	0.0652575	-0.00167907	0.402153	0.134791
Sel I (G+X) - Sel II (X)	-2	0.0807234	0.058335	0.0163325	0.351088	0.186083	0.0137528	0.00862522	0.133159	0.0272791
Sel I (G+X) - Sel II (X)	-1	0.138884	0.0784634	0.0491985	0.435804	0.370146	0.0492896	0.0332977	0.274897	0.0285456
Sel I (G+X) - Sel II (X)	-0.5	0.219222	0.0810457	0.083453	0.404003	0.668927	0.093167	0.0472672	0.458573	0.0456556
Sel I (G+X) - Sel II (X)	0.5	0.222816	0.0969459	0.0839347	0.421447	0.663446	0.0957338	0.0508416	0.452915	0.048959
Sel I (G+X) - Sel II (X)	1	0.160102	0.0788526	0.0516563	0.462184	0.419903	0.0552129	0.0333386	0.293686	0.0337745
Sel I (G+X) - Sel II (X)	2	0.102505	0.0517135	0.0182518	0.398572	0.222175	0.0148314	0.0106381	0.148157	0.0307497
Sel I (G+X) - Sel II (Y)	0	0.151417	0.00446628	0.061255	0.383041	0.512175	0.0652575	-0.00167907	0.402153	0.134791
Sel I (G+X) - Sel II (Y)	-2	0.120673	0.0269184	0.122424	0.485819	0.284553	0.078576	0.0511966	0.27563	0.0285569
Sel I (G+X) - Sel II (Y)	-1	0.186989	0.0569035	0.155404	0.847163	0.482855	0.0978778	0.0586933	0.432543	0.0301527
Sel I (G+X) - Sel II (Y)	-0.5	0.318632	0.0973903	0.176463	1.24347	0.814592	0.148796	0.0743197	0.610597	0.0476472
Sel I (G+X) - Sel II (Y)	0.5	0.349834	0.138789	0.185834	1.35266	0.880474	0.155828	0.076723	0.612105	0.0515468
Sel I (G+X) - Sel II (Y)	1	0.238944	0.079614	0.163696	1.07232	0.598542	0.113802	0.0658249	0.455178	0.0357312
Sel I (G+X) - Sel II (Y)	2	0.138266	0.0689968	0.12657	0.580488	0.32904	0.0818675	0.0539156	0.26331	0.0324902
Sel I (G+X) - Sel II (G)	0	0.151417	0.00446628	0.061255	0.383041	0.512175	0.0652575	-0.00167907	0.402153	0.134791
Sel I (G+X) - Sel II (G)	-2	0.285706	0.118696	0.273686	0.444507	0.692309	0.179625	0.134187	0.615799	0.0292265
Sel I (G+X) - Sel II (G)	-1	0.271026	0.0837805	0.21899	0.538742	0.712411	0.135902	0.0799617	0.614078	0.0305367
Sel I (G+X) - Sel II (G)	-0.5	0.1686	-0.0457081	0.0225571	0.77786	0.661107	-0.000109607	-0.068274	0.489186	0.0475141
Sel I (G+X) - Sel II (G)	0.5	0.181735	-0.0425032	0.0284562	0.797106	0.688211	0.00959196	-0.0631516	0.505714	0.0514875
Sel I (G+X) - Sel II (G)	1	0.273665	0.0672242	0.202843	0.605572	0.71914	0.120959	0.0535099	0.599028	0.0360831
Sel I (G+X) - Sel II (G)	2	0.296238	0.146054	0.270486	0.478049	0.704466	0.178142	0.13178	0.611288	0.0332713
Sel I (G+X) - Sel II (X+Y)	0	0.151417	0.00446628	0.061255	0.383041	0.512175	0.0652575	-0.00167907	0.402153	0.134791
Sel I (G+X) - Sel II (X+Y)	-2	0.0433647	-0.041579	0.0688356	-0.176955	0.0782775	0.00858198	-0.0155734	0.119701	0.0264364
Sel I (G+X) - Sel II (X+Y)	-1	-0.0498349	-0.105784	-0.0217542	-0.150478	0.186146	-0.103872	-0.13359	0.183927	0.0278971
Sel I (G+X) - Sel II (X+Y)	-0.5	-0.0215499	-0.0931264	-0.0454093	0.196447	0.354663	-0.0794489	-0.108324	0.323832	0.0435892
Sel I (G+X) - Sel II (X+Y)	0.5	-0.0146451	-0.103643	-0.0545985	0.242322	0.405754	-0.0858385	-0.112994	0.327647	0.0469875
Sel I (G+X) - Sel II (X+Y)	1	-0.058725	-0.12375	-0.0456699	-0.0990528	0.22562	-0.127055	-0.169802	0.16396	0.0323004
Sel I (G+X) - Sel II (X+Y)	2	-0.00342539	-0.0427418	0.0201354	-0.255009	0.0860291	-0.0404728	-0.0892856	0.0603853	0.0304731
Sel I (G+X) - Sel II (G+X)	0	0.151417	0.00446628	0.061255	0.383041	0.512175	0.0652575	-0.00167907	0.402153	0.134791
Sel I (G+X) - Sel II (G+X)	-2	0.1944	0.0822628	0.120845	0.151881	0.114951	0.169745	0.200848	0.105834	0.027254
Sel I (G+X) - Sel II (G+X)	-1	0.103197	0.071422	0.0586421	0.136363	0.130971	0.0743294	0.0642798	0.0677298	0.0287441
Sel I (G+X) - Sel II (G+X)	-0.5	-0.105286	-0.155404	-0.103005	0.187119	0.240268	-0.155639	-0.229336	0.0419583	0.0457159
Sel I (G+X) - Sel II (G+X)	0.5	-0.11185	-0.171349	-0.100697	0.1834	0.238925	-0.161751	-0.245351	0.0372961	0.0495426
Sel I (G+X) - Sel II (G+X)	1	0.05453	0.00953062	0.0287589	0.151793	0.155936	0.0305351	-0.00255908	0.0538838	0.0338643
Sel I (G+X) - Sel II (G+X)	2	0.197929	0.145062	0.114342	0.18284	0.123781	0.170804	0.210362	0.100212	0.030844
Sel I (G+X) - Sel II (G+Y)	0	0.151417	0.00446628	0.061255	0.383041	0.512175	0.0652575	-0.00167907	0.402153	0.134791
Sel I (G+X) - Sel II (G+Y)	-2	0.200622	0.081155	-0.00429814	0.0517353	0.163841	0.332948	0.13432	-0.291784	0.0261779
Sel I (G+X) - Sel II (G+Y)	-1	-0.393875	-0.221483	-0.17423	-0.0660287	0.079319	-0.432844	-0.635325	-0.299508	0.0274831
Sel I (G+X) - Sel II (G+Y)	-0.5	-0.521305	-0.486554	-0.483156	-0.142752	0.0228444	-0.57779	-0.639402	-0.339753	0.0444872
Sel I (G+X) - Sel II (G+Y)	0.5	-0.53507	-0.479542	-0.478619	-0.143825	0.0581969	-0.597687	-0.664092	-0.330871	0.0483619
Sel I (G+X) - Sel II (G+Y)	1	-0.525678	-0.295094	-0.26306	-0.111124	0.0970209	-0.615713	-0.855184	-0.263496	0.0323775
Sel I (G+X) - Sel II (G+Y)	2	0.19023	0.0469335	-0.0290709	0.0391023	0.189715	0.315554	0.107393	-0.29849	0.0294799
Sel I (G+X) - Sel II (G+X+Y)	0	0.151417	0.00446628	0.061255	0.383041	0.512175	0.0652575	-0.00167907	0.402153	0.134791
Sel I (G+X) - Sel II (G+X+Y)	-2	0.549369	0.301276	0.230105	0.375608	0.21435	0.771533	1.05419	0.24941	0.0280907
Sel I (G+X) - Sel II (G+X+Y)	-1	0.0996209	0.0181882	0.0434149	0.131151	0.103029	0.332829	0.695389	-0.0758082	0.0294403
Sel I (G+X) - Sel II (G+X+Y)	-0.5	-0.430223	-0.380873	-0.270162	-0.107744	0.00579805	-0.516247	-0.65972	-0.18066	0.0452649
Sel I (G+X) - Sel II (G+X+Y)	0.5	-0.389004	-0.368261	-0.220121	-0.0662307	0.0681401	-0.473128	-0.6325	-0.123273	0.0487116
Sel I (G+X) - Sel II (G+X+Y)	1	-0.00934592	-0.0798324	0.0133564	0.122598	0.107677	0.212941	0.465454	-0.111448	0.0341694
Sel I (G+X) - Sel II (G+X+Y)	2	0.325829	0.124847	0.115563	0.25639	0.155787	0.594437	0.960485	0.0799758	0.0319188
Sel I (G+Y) - Sel II (X)	0	0.151417	0.00446628	0.061255	0.383041	0.512175	0.0652575	-0.00167907	0.402153	0.134791
Sel I (G+Y) - Sel II (X)	-2	0.0822706	-0.0780095	-0.0539516	0.835002	0.526715	-0.0943466	-0.148097	0.383586	0.0561189
Sel I (G+Y) - Sel II (X)	-1	0.159675	0.00414526	0.0187301	0.810205	0.644211	-0.00510828	-0.0647691	0.483295	0.0622475
Sel I (G+Y) - Sel II (X)	-0.5	0.191796	0.0408333	0.0589446	0.584657	0.722065	0.0560534	-0.0114801	0.520531	0.0779535
Sel I (G+Y) - Sel II (X)	0.5	0.200824	0.0313331	0.0613247	0.55413	0.741282	0.0595483	-0.00974241	0.523045	0.0884743
Sel I (G+Y) - Sel II (X)	1	0.173653	0.0385901	0.0152983	0.805662	0.669568	-0.000742076	-0.0676507	0.490429	0.070381
Sel I (G+Y) - Sel II (X)	2	0.093173	-0.0815625	-0.0662914	0.861298	0.55974	-0.1037	-0.15848	0.38591	0.0647569
Sel I (G+Y) - Sel II (Y)	0	0.151417	0.00446628	0.061255	0.383041	0.512175	0.0652575	-0.00167907	0.402153	0.134791
Sel I (G+Y) - Sel II (Y)	-2	0.0523875	-0.00469526	-0.00981359	0.245251	0.191508	-0.0016282	-0.0221623	0.137365	0.0578303
Sel I (G+Y) - Sel II (Y)	-1	0.0609686	-0.0172865	-0.0318756	0.336071	0.278133	-0.0147449	-0.0336048	0.179229	0.0650918
Sel I (G+Y) - Sel II (Y)	-0.5	0.0606512	-0.0214383	-0.0410313	0.377669	0.306255	-0.0220698	-0.032871	0.176667	0.0835542
Sel I (G+Y) - Sel II (Y)	0.5	0.0754799	-0.00719169	-0.0456228	0.411467	0.34239	-0.0203423	-0.0350531	0.189001	0.0892152
Sel I (G+Y) - Sel II (Y)	1	0.0848616	-0.00113597	-0.0304209	0.387077	0.314977	-0.0086587	-0.0327337	0.186578	0.0726008
Sel I (G+Y) - Sel II (Y)	2	0.0759154	-0.00262362	-0.0198858	0.307937	0.243665	-0.00269023	-0.0272197	0.146757	0.0678312
Sel I (G+Y) - Sel II (G)	0	0.151417	0.00446628	0.061255	0.383041	0.512175	0.0652575	-0.00167907	0.402153	0.134791
Sel I (G+Y) - Sel II (G)	-2	0.0255343	-0.1678	-0.0101432	0.51395	0.530541	-0.0609409	-0.179305	0.270277	0.0561371
Sel I (G+Y) - Sel II (G)	-1	0.0204808	-0.115933	-0.024845	0.561927	0.538913	-0.0734837	-0.177897	0.275492	0.0603484
Sel I (G+Y) - Sel II (G)	-0.5	0.0391184	-0.0993861	-0.058583	0.622824	0.526946	-0.0722391	-0.15332	0.266642	0.0789275
Sel I (G+Y) - Sel II (G)	0.5	0.0277102	-0.112803	-0.0682854	0.626579	0.53721	-0.0838012	-0.159642	0.268166	0.0869244
Sel I (G+Y) - Sel II (G)	1	0.00686977	-0.133806	-0.0464655	0.577419	0.544981	-0.0939855	-0.195087	0.264043	0.0718349
Sel I (G+Y) - Sel II (G)	2	0.0116145	-0.144485	-0.0217163	0.548009	0.542071	-0.0802987	-0.201266	0.268304	0.06534
Sel I (G+Y) - Sel II (X+Y)	0	0.151417	0.00446628	0.061255	0.383041	0.512175	0.0652575	-0.00167907	0.402153	0.134791
Sel I (G+Y) - Sel II (X+Y)	-2	-0.434818	-0.388325	-0.507797	-0.305271	-0.32528	-0.42601	-0.432198	-0.476807	0.061655
Sel I (G+Y) - Sel II (X+Y)	-1	-0.289153	-0.282275	-0.379215	-0.107363	-0.175635	-0.287974	-0.278975	-0.342398	0.0685877
Sel I (G+Y) - Sel II (X+Y)	-0.5	-0.112986	-0.118611	-0.185902	0.145287	0.0143614	-0.12989	-0.110159	-0.154514	0.086629
Sel I (G+Y) - Sel II (X+Y)	0.5	-0.114909	-0.139361	-0.197751	0.168558	0.040446	-0.135614	-0.114861	-0.164377	0.0914348
Sel I (G+Y) - Sel II (X+Y)	1	-0.279692	-0.280562	-0.376751	-0.0734536	-0.128864	-0.279396	-0.273917	-0.335716	0.0740204
Sel I (G+Y) - Sel II (X+Y)	2	-0.424709	-0.394998	-0.516827	-0.252337	-0.275456	-0.424004	-0.439774	-0.46633	0.0685897
Sel I (G+Y) - Sel II (G+X)	0	0.151417	0.00446628	0.061255	0.383041	0.512175	0.0652575	-0.00167907	0.402153	0.134791
Sel I (G+Y) - Sel II (G+X)	-2	-0.0647109	-0.181038	0.0950953	0.285019	0.214197	-0.132606	-0.29693	0.190365	0.0570068
Sel I (G+Y) - Sel II (G+X)	-1	-0.0744757	-0.158402	0.0658194	0.263461	0.248442	-0.16233	-0.291002	0.190997	0.0637609
Sel I (G+Y) - Sel II (G+X)	-0.5	-0.0230853	-0.172271	0.0141443	0.225853	0.322215	-0.137116	-0.225903	0.225318	0.0786997
Sel I (G+Y) - Sel II (G+X)	0.5	-0.0494128	-0.139897	-0.00151857	0.22898	0.3122	-0.164742	-0.246319	0.214057	0.0868176
Sel I (G+Y) - Sel II (G+X)	1	-0.0607001	-0.16541	0.0899439	0.337192	0.255173	-0.149541	-0.29901	0.210614	0.068266
Sel I (G+Y) - Sel II (G+X)	2	-0.0684771	-0.1804	0.107534	0.307381	0.225335	-0.13145	-0.323812	0.198866	0.0631524
Sel I (G+Y) - Sel II (G+Y)	0	0.151417	0.00446628	0.061255	0.383041	0.512175	0.0652575	-0.00167907	0.402153	0.134791
Sel I (G+Y) - Sel II (G+Y)	-2	-0.45141	-0.43885	-0.0168165	0.176246	0.113519	-0.676259	-0.769776	-0.106893	0.0571861
Sel I (G+Y) - Sel II (G+Y)	-1	-0.414201	-0.409048	-0.0489578	0.26866	0.141792	-0.626314	-0.79885	-0.0349441	0.0638098
Sel I (G+Y) - Sel II (G+Y)	-0.5	-0.289096	-0.335652	-0.173465	0.453099	0.224583	-0.463906	-0.561952	0.05754	0.0785528
Sel I (G+Y) - Sel II (G+Y)	0.5	-0.277977	-0.383105	-0.180164	0.494486	0.259615	-0.454077	-0.54483	0.0795014	0.0877585
Sel I (G+Y) - Sel II (G+Y)	1	-0.391652	-0.435675	0.000212224	0.293046	0.182815	-0.63021	-0.793299	-0.0225601	0.0690301
Sel I (G+Y) - Sel II (G+Y)	2	-0.423899	-0.454102	0.017723	0.219064	0.161467	-0.662769	-0.77124	-0.0776331	0.0642115
Sel I (G+Y) - Sel II (G+X+Y)	0	0.151417	0.00446628	0.061255	0.383041	0.512175	0.0652575	-0.00167907	0.402153	0.134791
Sel I (G+Y) - Sel II (G+X+Y)	-2	-0.559269	-0.346735	-0.2422	-0.152226	-0.0505834	-0.732928	-0.936643	-0.236478	0.0582876
Sel I (G+Y) - Sel II (G+X+Y)	-1	-0.531505	-0.346201	-0.280743	-0.0794523	-0.0433206	-0.707875	-0.862325	-0.225347	0.0651023
Sel I (G+Y) - Sel II (G+X+Y)	-0.5	-0.383669	-0.368852	-0.298441	0.133229	0.068456	-0.541404	-0.616804	-0.117562	0.0798476
Sel I (G+Y) - Sel II (G+X+Y)	0.5	-0.347607	-0.326382	-0.279865	0.203099	0.142954	-0.501122	-0.574457	-0.0657912	0.0888681
Sel I (G+Y) - Sel II (G+X+Y)	1	-0.499524	-0.364673	-0.223271	-0.049163	0.030504	-0.669477	-0.843704	-0.155082	0.0694834
Sel I (G+Y) - Sel II (G+X+Y)	2	-0.534769	-0.322155	-0.213402	-0.108974	-0.00285581	-0.715575	-0.931666	-0.196663	0.0647974
Sel I (G+X+Y) - Sel II (X)	0	0.151417	0.00446628	0.061255	0.383041	0.512175	0.0652575	-0.00167907	0.402153	0.134791
Sel I (G+X+Y) - Sel II (X)	-2	0.0178417	-0.0312315	-0.00449846	0.202103	0.0784011	-0.0195781	-0.0268394	0.144632	0.0241518
Sel I (G+X+Y) - Sel II (X)	-1	0.0511772	-0.0112896	0.00959111	0.338291	0.241459	0.00615718	-0.0118913	0.26505	0.025823
Sel I (G+X+Y) - Sel II (X)	-0.5	0.112222	0.00690183	0.0515576	0.338271	0.462028	0.0583685	0.0226172	0.405942	0.037807
Sel I (G+X+Y) - Sel II (X)	0.5	0.122467	0.0290365	0.0509348	0.316125	0.489247	0.0591005	0.0209151	0.41324	0.045214
Sel I (G+X+Y) - Sel II (X)	1	0.0524851	-0.0262317	0.00759546	0.385706	0.25645	0.00278211	-0.0165461	0.270237	0.0294529
Sel I (G+X+Y) - Sel II (X)	2	0.00771776	-0.0641967	-0.0209471	0.296024	0.145969	-0.0327376	-0.0440507	0.175865	0.0278227
Sel I (G+X+Y) - Sel II (Y)	0	0.151417	0.00446628	0.061255	0.383041	0.512175	0.0652575	-0.00167907	0.402153	0.134791
Sel I (G+X+Y) - Sel II (Y)	-2	0.042294	0.00894699	0.0261577	0.152697	0.299647	-0.000946364	-0.0142675	0.260671	0.0249895
Sel I (G+X+Y) - Sel II (Y)	-1	0.091588	1.24923e-05	0.0217597	0.459117	0.541256	0.00763512	-0.0120832	0.485141	0.0263081
Sel I (G+X+Y) - Sel II (Y)	-0.5	0.207129	0.0166221	0.040954	0.940509	0.801694	0.0478272	-0.00291457	0.719723	0.0372495
Sel I (G+X+Y) - Sel II (Y)	0.5	0.253918	0.0159643	0.0481961	1.04895	0.874003	0.0580225	0.000752644	0.728016	0.0453012
Sel I (G+X+Y) - Sel II (Y)	1	0.130929	-0.00476929	0.0246544	0.604249	0.660923	0.0156632	-0.00963749	0.521191	0.0299254
Sel I (G+X+Y) - Sel II (Y)	2	0.0805267	-0.00181541	0.0298645	0.337737	0.432098	0.0110843	-0.0125582	0.322715	0.0286984
Sel I (G+X+Y) - Sel II (G)	0	0.151417	0.00446628	0.061255	0.383041	0.512175	0.0652575	-0.00167907	0.402153	0.134791
Sel I (G+X+Y) - Sel II (G)	-2	0.00495263	0.0382397	0.0815887	-0.553779	-0.0530106	0.0794981	0.0904561	-0.0398707	0.0295647
Sel I (G+X+Y) - Sel II (G)	-1	-0.0279528	0.0238372	0.0345113	-0.447021	0.0137104	0.0311602	0.0358047	-0.0245964	0.0302892
Sel I (G+X+Y) - Sel II (G)	-0.5	-0.0651796	-0.0887592	-0.0971128	0.0321622	0.258093	-0.0809143	-0.0908994	0.09127	0.0417687
Sel I (G+X+Y) - Sel II (G)	0.5	-0.0793607	-0.0941132	-0.122542	0.127612	0.293779	-0.104568	-0.118337	0.105532	0.0521101
Sel I (G+X+Y) - Sel II (G)	1	-0.0568202	-0.0262343	-0.00694333	-0.378432	0.0733248	-0.00510233	-0.00839545	0.00124325	0.0356102
Sel I (G+X+Y) - Sel II (G)	2	0.00793684	0.0579132	0.0819861	-0.55088	-0.0160183	0.0795216	0.0910776	-0.0127705	0.0333487
Sel I (G+X+Y) - Sel II (X+Y)	0	0.151417	0.00446628	0.061255	0.383041	0.512175	0.0652575	-0.00167907	0.402153	0.134791
Sel I (G+X+Y) - Sel II (X+Y)	-2	-0.349294	-0.0633559	-0.255512	-1.01602	-0.699243	-0.23754	-0.113777	-0.560716	0.0288639
Sel I (G+X+Y) - Sel II (X+Y)	-1	-0.288533	-0.0963713	-0.180354	-0.88085	-0.640718	-0.20409	-0.182835	-0.472652	0.0301699
Sel I (G+X+Y) - Sel II (X+Y)	-0.5	-0.116985	-0.0512789	-0.0525146	-0.222931	-0.299687	-0.113643	-0.120205	-0.160552	0.0405228
Sel I (G+X+Y) - Sel II (X+Y)	0.5	-0.108149	-0.101633	-0.0507301	-0.139096	-0.27805	-0.115687	-0.122436	-0.142342	0.0474894
Sel I (G+X+Y) - Sel II (X+Y)	1	-0.304911	-0.102106	-0.204331	-0.92136	-0.676762	-0.224677	-0.2007	-0.47817	0.0337052
Sel I (G+X+Y) - Sel II (X+Y)	2	-0.405582	-0.0760195	-0.293658	-1.06674	-0.74242	-0.29397	-0.171735	-0.561211	0.0325976
Sel I (G+X+Y) - Sel II (G+X)	0	0.151417	0.00446628	0.061255	0.383041	0.512175	0.0652575	-0.00167907	0.402153	0.134791
Sel I (G+X+Y) - Sel II (G+X)	-2	-0.305827	-0.154315	-0.349942	-0.0302121	-0.346151	-0.326302	-0.311658	-0.42199	0.0249226
Sel I (G+X+Y) - Sel II (G+X)	-1	-0.318351	-0.248501	-0.375049	0.0584971	-0.302941	-0.335106	-0.324323	-0.417837	0.0257219
Sel I (G+X+Y) - Sel II (G+X)	-0.5	-0.238484	-0.207676	-0.321409	0.244827	-0.0389828	-0.276978	-0.283311	-0.236709	0.0368734
Sel I (G+X+Y) - Sel II (G+X)	0.5	-0.244441	-0.277464	-0.326823	0.238757	-0.00140922	-0.289808	-0.296858	-0.212689	0.0461665
Sel I (G+X+Y) - Sel II (G+X)	1	-0.334796	-0.251818	-0.392539	0.117787	-0.26092	-0.357691	-0.362485	-0.392665	0.0301515
Sel I (G+X+Y) - Sel II (G+X)	2	-0.331785	-0.176086	-0.366919	0.00953344	-0.345531	-0.364644	-0.365173	-0.418347	0.0280633
Sel I (G+X+Y) - Sel II (G+Y)	0	0.151417	0.00446628	0.061255	0.383041	0.512175	0.0652575	-0.00167907	0.402153	0.134791
Sel I (G+X+Y) - Sel II (G+Y)	-2	0.344985	0.218078	0.219838	-0.141937	-0.0345649	0.57436	0.932369	0.0141262	0.0295058
Sel I (G+X+Y) - Sel II (G+Y)	-1	0.134373	0.0642373	0.151792	-0.0875735	-0.0566833	0.284419	0.55846	-0.0810829	0.0304725
Sel I (G+X+Y) - Sel II (G+Y)	-0.5	-0.257419	-0.245307	-0.049198	0.165064	-0.0052069	-0.313087	-0.551663	-0.0599083	0.0416399
Sel I (G+X+Y) - Sel II (G+Y)	0.5	-0.291908	-0.24	-0.0984401	0.200366	0.0072182	-0.38055	-0.57908	-0.0698467	0.0521421
Sel I (G+X+Y) - Sel II (G+Y)	1	-0.0311081	-0.0591314	0.0922004	-0.0285513	-0.0764301	0.0399832	0.112366	-0.213275	0.0360493
Sel I (G+X+Y) - Sel II (G+Y)	2	0.294167	0.179418	0.205001	-0.109595	-0.0454349	0.526652	0.822704	-0.0340811	0.0334251
Sel I (G+X+Y) - Sel II (G+X+Y)	0	0.151417	0.00446628	0.061255	0.383041	0.512175	0.0652575	-0.00167907	0.402153	0.134791
Sel I (G+X+Y) - Sel II (G+X+Y)	-2	-0.439378	0.0989667	-0.465403	-0.581952	-0.668144	-0.562457	0.512168	-0.670296	0.0294576
Sel I (G+X+Y) - Sel II (G+X+Y)	-1	-0.650472	-0.189579	-0.548529	-0.901524	-0.718559	-0.70476	-0.403791	-0.67969	0.0304272
Sel I (G+X+Y) - Sel II (G+X+Y)	-0.5	-0.577534	-0.358819	-0.518844	-1.01797	-0.587708	-0.563571	-0.596762	-0.635306	0.0404044
Sel I (G+X+Y) - Sel II (G+X+Y)	0.5	-0.554932	-0.404072	-0.511133	-1.00519	-0.552619	-0.55669	-0.584463	-0.606427	0.0476845
Sel I (G+X+Y) - Sel II (G+X+Y)	1	-0.636965	-0.196757	-0.527646	-0.947892	-0.709114	-0.709092	-0.348434	-0.652195	0.0342634
Sel I (G+X+Y) - Sel II (G+X+Y)	2	-0.578831	-0.0274687	-0.500817	-0.730576	-0.70781	-0.680644	0.178025	-0.699571	0.0331785

## Sheet: Fig B in S8 Text  SE
Selection_mechanism	Selection_effect	Weighted.Median	MBE	MR-Robust	MR-Egger	MR-IVW	MR-Lasso	Contamination.Mixture	MR-RAPS	R2
Sel I (X) - Sel II (X)	0	0.0607378	0.146646	0.053607	0.140092	0.039247	0.0494766	0.0437035	0.0405054	0.134791
	-2	0.153622	0.171582	0.108945	0.313369	0.0826448	0.0972119	0.0823272	0.0919024	0.0836071
	-1	0.110046	0.104476	0.0789063	0.217655	0.0583825	0.0690931	0.0592539	0.0628112	0.109225
	-0.5	0.0833415	0.110469	0.0681526	0.172382	0.0456192	0.0610891	0.0513188	0.049009	0.127679
	0.5	0.0857035	0.176453	0.0668862	0.167918	0.0469065	0.060324	0.0502727	0.0516638	0.131406
	1	0.110567	0.110825	0.078303	0.208297	0.058029	0.0724537	0.0593162	0.0640509	0.11388
	2	0.157116	0.348931	0.098658	0.3338	0.0859908	0.0988713	0.0803441	0.0915589	0.0858873
Sel I (X) - Sel II (Y)	0	0.0607378	0.146646	0.053607	0.140092	0.039247	0.0494766	0.0437035	0.0405054	0.134791
	-2	0.0553139	0.290973	0.0487175	0.202188	0.0450381	0.0483216	0.048951	0.0472026	0.0807735
	-1	0.0505713	0.20659	0.0424719	0.200825	0.0398228	0.0421823	0.0433444	0.040513	0.105547
	-0.5	0.0450762	0.127853	0.0390291	0.18587	0.0383241	0.0385185	0.0393421	0.0384155	0.123514
	0.5	0.0448383	0.0662633	0.0390417	0.209578	0.0377534	0.0400394	0.0399013	0.0377665	0.126348
	1	0.0491026	0.0750086	0.0429818	0.207723	0.0409156	0.0431368	0.043498	0.0414155	0.109329
	2	0.0589057	0.626629	0.0537493	0.238068	0.0506346	0.0523058	0.055392	0.0517461	0.0824772
Sel I (X) - Sel II (G)	0	0.0607378	0.146646	0.053607	0.140092	0.039247	0.0494766	0.0437035	0.0405054	0.134791
Sel I (X) - Sel II (G)	-2	0.0928976	0.240388	0.097011	0.310463	0.0755999	0.0685694	0.0699935	0.0807544	0.0842962
Sel I (X) - Sel II (G)	-1	0.0692023	0.23861	0.0670241	0.208453	0.0512585	0.0500177	0.0478508	0.0538482	0.109932
Sel I (X) - Sel II (G)	-0.5	0.0586174	0.201122	0.0522803	0.164611	0.0421743	0.0453905	0.0414396	0.0433453	0.128556
Sel I (X) - Sel II (G)	0.5	0.0548756	0.216269	0.0502905	0.159251	0.0408944	0.0427029	0.0414204	0.0434087	0.132003
Sel I (X) - Sel II (G)	1	0.0658241	0.169591	0.0659908	0.193192	0.0466092	0.0494283	0.0484292	0.0506557	0.114459
Sel I (X) - Sel II (G)	2	0.0939714	0.365723	0.0985407	0.304646	0.076236	0.069622	0.0707047	0.0805885	0.0858631
Sel I (X) - Sel II (X+Y)	0	0.0607378	0.146646	0.053607	0.140092	0.039247	0.0494766	0.0437035	0.0405054	0.134791
Sel I (X) - Sel II (X+Y)	-2	0.0704996	0.107844	0.0565101	0.190623	0.0528334	0.0566196	0.0679438	0.0506842	0.0822924
Sel I (X) - Sel II (X+Y)	-1	0.0612041	0.0944497	0.0458672	0.140907	0.0419351	0.0456467	0.0556465	0.041843	0.10717
Sel I (X) - Sel II (X+Y)	-0.5	0.0582532	0.196948	0.0427599	0.132559	0.0412324	0.0433593	0.0514565	0.0408446	0.125557
Sel I (X) - Sel II (X+Y)	0.5	0.0570326	0.161199	0.0398294	0.128313	0.0386031	0.0410523	0.0488427	0.0379055	0.128758
Sel I (X) - Sel II (X+Y)	1	0.0610636	0.0883252	0.0472576	0.151191	0.0428446	0.0471974	0.0559566	0.0418015	0.1117
Sel I (X) - Sel II (X+Y)	2	0.0780581	0.132883	0.0626874	0.206702	0.0569553	0.0619633	0.0773395	0.0579341	0.0838279
Sel I (X) - Sel II (G+X)	0	0.0607378	0.146646	0.053607	0.140092	0.039247	0.0494766	0.0437035	0.0405054	0.134791
Sel I (X) - Sel II (G+X)	-2	0.138466	0.172728	0.116179	0.46058	0.102109	0.0894819	0.111987	0.132213	0.0827964
Sel I (X) - Sel II (G+X)	-1	0.0904675	0.171805	0.0784687	0.327584	0.0694118	0.0617861	0.0716535	0.0724825	0.108301
Sel I (X) - Sel II (G+X)	-0.5	0.0808083	0.0991426	0.0580916	0.240902	0.0580712	0.0524915	0.0559566	0.0595363	0.126599
Sel I (X) - Sel II (G+X)	0.5	0.0777783	0.164432	0.0533978	0.240872	0.0559367	0.0482727	0.0538136	0.0634735	0.129566
Sel I (X) - Sel II (G+X)	1	0.0880001	0.186879	0.0728775	0.31224	0.0698808	0.0626135	0.0725887	0.0733526	0.112532
Sel I (X) - Sel II (G+X)	2	0.137417	0.559493	0.121965	0.493929	0.113066	0.0951556	0.111021	0.128178	0.0841083
Sel I (X) - Sel II (G+Y)	0	0.0607378	0.146646	0.053607	0.140092	0.039247	0.0494766	0.0437035	0.0405054	0.134791
Sel I (X) - Sel II (G+Y)	-2	0.0915311	0.359958	0.0923968	0.379405	0.0823482	0.0934804	0.116773	0.0895123	0.0819861
Sel I (X) - Sel II (G+Y)	-1	0.0634536	0.163857	0.0600411	0.253556	0.0567611	0.0623329	0.0707274	0.0631469	0.106895
Sel I (X) - Sel II (G+Y)	-0.5	0.0516897	0.126237	0.0455735	0.197158	0.0450624	0.048199	0.050902	0.0442593	0.124892
Sel I (X) - Sel II (G+Y)	0.5	0.0488102	0.112299	0.0419054	0.218912	0.0448587	0.0447352	0.048132	0.0416776	0.128204
Sel I (X) - Sel II (G+Y)	1	0.0608455	0.585098	0.061201	0.255195	0.0534779	0.0602656	0.0703495	0.0556997	0.11086
Sel I (X) - Sel II (G+Y)	2	0.094053	0.420516	0.0948562	0.404142	0.0881521	0.0900795	0.107479	0.0904434	0.083234
Sel I (X) - Sel II (G+X+Y)	0	0.0607378	0.146646	0.053607	0.140092	0.039247	0.0494766	0.0437035	0.0405054	0.134791
Sel I (X) - Sel II (G+X+Y)	-2	0.0851615	0.308692	0.0708972	0.263816	0.0594625	0.0832224	0.111623	0.0724905	0.0826039
Sel I (X) - Sel II (G+X+Y)	-1	0.0618755	0.46903	0.0485443	0.182403	0.0406951	0.0594991	0.0781167	0.0462549	0.108643
Sel I (X) - Sel II (G+X+Y)	-0.5	0.0500288	0.0876263	0.0385956	0.140728	0.0329714	0.0485529	0.0596882	0.0380506	0.1274
Sel I (X) - Sel II (G+X+Y)	0.5	0.0468686	0.111792	0.0366775	0.138524	0.0323161	0.0442412	0.0565404	0.0367651	0.130353
Sel I (X) - Sel II (G+X+Y)	1	0.0576349	0.0861252	0.0436527	0.179143	0.0390483	0.055018	0.0723351	0.0449546	0.112757
Sel I (X) - Sel II (G+X+Y)	2	0.0854847	0.701785	0.0669747	0.275464	0.0605287	0.0793956	0.111823	0.0718532	0.0850733
Sel I (Y) - Sel II (X)	0	0.0607378	0.146646	0.053607	0.140092	0.039247	0.0494766	0.0437035	0.0405054	0.134791
Sel I (Y) - Sel II (X)	-2	0.0481053	0.160875	0.0387094	0.209425	0.044741	0.0400633	0.0427444	0.0416096	0.12583
Sel I (Y) - Sel II (X)	-1	0.0521362	0.104827	0.0397255	0.166213	0.0426939	0.041926	0.0458857	0.0419422	0.130205
Sel I (Y) - Sel II (X)	-0.5	0.0527303	0.0978152	0.0396462	0.155877	0.0433261	0.0419275	0.0433887	0.0427581	0.133093
Sel I (Y) - Sel II (X)	0.5	0.052251	0.0911267	0.0380642	0.156255	0.0419178	0.0401094	0.0433633	0.0423401	0.134831
Sel I (Y) - Sel II (X)	1	0.051071	0.114955	0.0390801	0.162456	0.0432621	0.0415279	0.0434394	0.0430797	0.132166
Sel I (Y) - Sel II (X)	2	0.0496605	0.168266	0.0390737	0.222434	0.0440969	0.0408083	0.043387	0.0425771	0.128718
Sel I (Y) - Sel II (Y)	0	0.0607378	0.146646	0.053607	0.140092	0.039247	0.0494766	0.0437035	0.0405054	0.134791
Sel I (Y) - Sel II (Y)	-2	0.0355662	0.191217	0.0278262	0.127396	0.0271666	0.0279476	0.028959	0.0269467	0.126905
Sel I (Y) - Sel II (Y)	-1	0.0423955	0.129934	0.0321463	0.135694	0.0331978	0.0340894	0.0375263	0.032653	0.130687
Sel I (Y) - Sel II (Y)	-0.5	0.0492074	0.0762306	0.0349688	0.131622	0.0370943	0.0373854	0.0418276	0.0364614	0.133551
Sel I (Y) - Sel II (Y)	0.5	0.0503746	0.0975128	0.0359126	0.133448	0.036978	0.0385959	0.0440461	0.0368063	0.134879
Sel I (Y) - Sel II (Y)	1	0.0443127	0.105898	0.0328531	0.134531	0.03242	0.0344967	0.0384887	0.0319204	0.132819
Sel I (Y) - Sel II (Y)	2	0.0355459	0.132765	0.0286558	0.133343	0.026459	0.0296857	0.0310392	0.0261067	0.129608
Sel I (Y) - Sel II (G)	0	0.0607378	0.146646	0.053607	0.140092	0.039247	0.0494766	0.0437035	0.0405054	0.134791
Sel I (Y) - Sel II (G)	-2	0.047252	0.0994676	0.0330394	0.225602	0.0455803	0.0375176	0.0448728	0.0368037	0.126316
Sel I (Y) - Sel II (G)	-1	0.048285	0.13499	0.0345629	0.203726	0.0434586	0.0379489	0.0468717	0.0373291	0.131162
Sel I (Y) - Sel II (G)	-0.5	0.0489153	0.134113	0.0341492	0.19144	0.0436144	0.038234	0.0457033	0.0381352	0.134775
Sel I (Y) - Sel II (G)	0.5	0.0476289	0.0537791	0.0316405	0.196033	0.0434686	0.0363827	0.0437518	0.0374115	0.136687
Sel I (Y) - Sel II (G)	1	0.0457615	0.140072	0.0325114	0.200224	0.0423382	0.0382926	0.0436521	0.0350659	0.133858
Sel I (Y) - Sel II (G)	2	0.0435867	0.103287	0.0327008	0.213194	0.0441226	0.0384773	0.044486	0.0352995	0.128993
Sel I (Y) - Sel II (X+Y)	0	0.0607378	0.146646	0.053607	0.140092	0.039247	0.0494766	0.0437035	0.0405054	0.134791
Sel I (Y) - Sel II (X+Y)	-2	0.0373266	0.0902992	0.031366	0.10401	0.0283579	0.0363382	0.0424236	0.0282221	0.130552
Sel I (Y) - Sel II (X+Y)	-1	0.037978	0.0563547	0.0317342	0.104362	0.0299759	0.0359069	0.0406561	0.028953	0.132323
Sel I (Y) - Sel II (X+Y)	-0.5	0.0427772	0.109549	0.0358525	0.113326	0.0328331	0.0413251	0.0455452	0.0321992	0.134111
Sel I (Y) - Sel II (X+Y)	0.5	0.0416164	0.0578664	0.0360883	0.118766	0.0334708	0.0405522	0.0440979	0.0318926	0.134433
Sel I (Y) - Sel II (X+Y)	1	0.0406826	0.0925702	0.0333688	0.112161	0.0311191	0.0379538	0.0438333	0.0294235	0.133754
Sel I (Y) - Sel II (X+Y)	2	0.0384912	0.122893	0.0304077	0.110513	0.0270885	0.0353189	0.0398316	0.0273021	0.131848
Sel I (Y) - Sel II (G+X)	0	0.0607378	0.146646	0.053607	0.140092	0.039247	0.0494766	0.0437035	0.0405054	0.134791
Sel I (Y) - Sel II (G+X)	-2	0.0498998	0.297585	0.0401774	0.246932	0.03802	0.0451721	0.0502134	0.0363585	0.132073
Sel I (Y) - Sel II (G+X)	-1	0.0503048	0.301093	0.0408574	0.175351	0.0378313	0.04407	0.0501387	0.0360871	0.134611
Sel I (Y) - Sel II (G+X)	-0.5	0.0518111	0.125725	0.0432245	0.161662	0.0392527	0.0461347	0.0502263	0.0375935	0.136574
Sel I (Y) - Sel II (G+X)	0.5	0.0502039	0.0785532	0.0416551	0.163553	0.0386612	0.0424931	0.0472346	0.0361775	0.13724
Sel I (Y) - Sel II (G+X)	1	0.0492702	0.24753	0.0396543	0.165778	0.0363902	0.0426961	0.0438436	0.0368796	0.13618
Sel I (Y) - Sel II (G+X)	2	0.0464017	0.322653	0.0383218	0.239555	0.0370635	0.0416745	0.0446622	0.0329574	0.133848
Sel I (Y) - Sel II (G+Y)	0	0.0607378	0.146646	0.053607	0.140092	0.039247	0.0494766	0.0437035	0.0405054	0.134791
Sel I (Y) - Sel II (G+Y)	-2	0.0532731	0.149736	0.0553963	0.191821	0.0384713	0.0508056	0.0687985	0.0576879	0.123216
Sel I (Y) - Sel II (G+Y)	-1	0.0530552	0.135139	0.060625	0.174836	0.036762	0.0515604	0.0595354	0.0412122	0.127285
Sel I (Y) - Sel II (G+Y)	-0.5	0.0554148	0.302703	0.063699	0.170775	0.0352368	0.0482619	0.0530417	0.0376738	0.131289
Sel I (Y) - Sel II (G+Y)	0.5	0.0520633	0.180006	0.061966	0.166247	0.0354184	0.047565	0.0494227	0.034466	0.133732
Sel I (Y) - Sel II (G+Y)	1	0.0539115	0.0940773	0.0615451	0.181648	0.0350662	0.0517529	0.0600231	0.0437068	0.130105
Sel I (Y) - Sel II (G+Y)	2	0.0521622	0.55453	0.0552819	0.185505	0.0376174	0.0510727	0.0614477	0.0492871	0.125111
Sel I (Y) - Sel II (G+X+Y)	0	0.0607378	0.146646	0.053607	0.140092	0.039247	0.0494766	0.0437035	0.0405054	0.134791
Sel I (Y) - Sel II (G+X+Y)	-2	0.047064	0.132049	0.0416079	0.209015	0.0381117	0.0462015	0.0511257	0.0364767	0.126891
Sel I (Y) - Sel II (G+X+Y)	-1	0.0465257	0.111569	0.040574	0.199444	0.0370127	0.0440277	0.0501746	0.0374057	0.131162
Sel I (Y) - Sel II (G+X+Y)	-0.5	0.0457483	0.0853326	0.0380589	0.198186	0.0395966	0.0430425	0.0464421	0.0385797	0.134486
Sel I (Y) - Sel II (G+X+Y)	0.5	0.0432356	0.135824	0.0343999	0.192043	0.037683	0.0403009	0.041164	0.037063	0.135955
Sel I (Y) - Sel II (G+X+Y)	1	0.0449355	0.127702	0.0370928	0.2002	0.0367933	0.0433353	0.0469598	0.034661	0.133873
Sel I (Y) - Sel II (G+X+Y)	2	0.0432109	0.20007	0.0369127	0.204515	0.0369402	0.0419912	0.0471051	0.0346283	0.12999
Sel I (G) - Sel II (X)	0	0.0607378	0.146646	0.053607	0.140092	0.039247	0.0494766	0.0437035	0.0405054	0.134791
Sel I (G) - Sel II (X)	-2	0.12613	0.311467	0.0753217	0.370166	0.112996	0.0847863	0.0691398	0.109922	0.0680962
Sel I (G) - Sel II (X)	-1	0.109087	0.399316	0.0685487	0.343125	0.105418	0.0776457	0.0606395	0.098558	0.0748196
Sel I (G) - Sel II (X)	-0.5	0.0857903	0.395035	0.0592592	0.294098	0.0767793	0.067829	0.0539326	0.0732127	0.0899013
Sel I (G) - Sel II (X)	0.5	0.0892965	0.681982	0.0597265	0.287603	0.0790695	0.0688443	0.0547321	0.0748482	0.0980671
Sel I (G) - Sel II (X)	1	0.107745	0.884094	0.0680013	0.357211	0.0970485	0.0784165	0.0615697	0.0913628	0.0822292
Sel I (G) - Sel II (X)	2	0.1269	0.323934	0.0776097	0.345528	0.103436	0.0801652	0.0681603	0.0977619	0.0758117
Sel I (G) - Sel II (Y)	0	0.0607378	0.146646	0.053607	0.140092	0.039247	0.0494766	0.0437035	0.0405054	0.134791
Sel I (G) - Sel II (Y)	-2	0.064711	0.260626	0.0512817	0.199784	0.0670186	0.0530702	0.0537372	0.0662392	0.0683663
Sel I (G) - Sel II (Y)	-1	0.0727132	0.301269	0.0577685	0.24519	0.0808983	0.0606785	0.0564346	0.0751757	0.07478
Sel I (G) - Sel II (Y)	-0.5	0.0653362	0.885728	0.0535288	0.251717	0.0733125	0.0578373	0.0545583	0.0645107	0.0897613
Sel I (G) - Sel II (Y)	0.5	0.0704772	0.372565	0.0553597	0.250496	0.0745916	0.0606812	0.0552246	0.0671603	0.0973054
Sel I (G) - Sel II (Y)	1	0.078562	0.453715	0.0582978	0.261161	0.0833091	0.0621826	0.0591164	0.0770919	0.0820161
Sel I (G) - Sel II (Y)	2	0.0740472	0.279289	0.0543071	0.204772	0.0712705	0.0567964	0.0559724	0.0689774	0.0757693
Sel I (G) - Sel II (G)	0	0.0607378	0.146646	0.053607	0.140092	0.039247	0.0494766	0.0437035	0.0405054	0.134791
Sel I (G) - Sel II (G)	-2	0.100814	0.507358	0.101202	0.350038	0.113452	0.0838172	0.0842322	0.117523	0.0708875
Sel I (G) - Sel II (G)	-1	0.0906392	0.550866	0.0832599	0.341806	0.0996698	0.076793	0.0721658	0.104123	0.0770175
Sel I (G) - Sel II (G)	-0.5	0.0723393	0.345527	0.0582228	0.316923	0.0805941	0.0607259	0.0565511	0.0783608	0.0924229
Sel I (G) - Sel II (G)	0.5	0.0730277	0.435446	0.0592314	0.311124	0.0819264	0.0591743	0.0563403	0.0792652	0.100028
Sel I (G) - Sel II (G)	1	0.0868454	0.497486	0.0808312	0.324763	0.102945	0.0737821	0.0720751	0.101292	0.0848253
Sel I (G) - Sel II (G)	2	0.104556	0.513014	0.0999315	0.347962	0.111128	0.0856914	0.0861894	0.114261	0.0782532
Sel I (G) - Sel II (X+Y)	0	0.0607378	0.146646	0.053607	0.140092	0.039247	0.0494766	0.0437035	0.0405054	0.134791
Sel I (G) - Sel II (X+Y)	-2	0.0818098	0.226984	0.0872973	0.249431	0.0724339	0.0666724	0.0631852	0.0700063	0.0693208
Sel I (G) - Sel II (X+Y)	-1	0.0797903	0.267593	0.0714319	0.26378	0.0731847	0.0594518	0.0532435	0.0697015	0.0756512
Sel I (G) - Sel II (X+Y)	-0.5	0.069574	0.175136	0.0579794	0.24542	0.0653604	0.0572291	0.0496447	0.0617469	0.0911058
Sel I (G) - Sel II (X+Y)	0.5	0.0699048	0.409163	0.0589049	0.252257	0.069121	0.0575528	0.0488935	0.0630364	0.0984896
Sel I (G) - Sel II (X+Y)	1	0.0818075	0.255964	0.0745956	0.263503	0.0747674	0.0628872	0.056463	0.0693722	0.082765
Sel I (G) - Sel II (X+Y)	2	0.0887506	0.628147	0.0909877	0.244569	0.0756983	0.0696	0.0649447	0.068902	0.076673
Sel I (G) - Sel II (G+X)	0	0.0607378	0.146646	0.053607	0.140092	0.039247	0.0494766	0.0437035	0.0405054	0.134791
Sel I (G) - Sel II (G+X)	-2	0.0882702	0.595832	0.0800197	0.325254	0.0965633	0.0709124	0.071148	0.096885	0.0686564
Sel I (G) - Sel II (G+X)	-1	0.0780439	0.307684	0.0695534	0.295	0.0858631	0.0618726	0.0605394	0.0875821	0.0748012
Sel I (G) - Sel II (G+X)	-0.5	0.0628	1.33294	0.0495536	0.229223	0.0672053	0.0491691	0.050048	0.0662039	0.0893488
Sel I (G) - Sel II (G+X)	0.5	0.0572322	0.207495	0.0440924	0.22119	0.0648914	0.0461544	0.0459265	0.0621747	0.0974547
Sel I (G) - Sel II (G+X)	1	0.0716361	0.431237	0.0638553	0.309288	0.0866434	0.0596271	0.0554849	0.0866807	0.0824759
Sel I (G) - Sel II (G+X)	2	0.0764506	0.425898	0.0733444	0.32741	0.094744	0.06764	0.0668021	0.0927916	0.0757074
Sel I (G) - Sel II (G+Y)	0	0.0607378	0.146646	0.053607	0.140092	0.039247	0.0494766	0.0437035	0.0405054	0.134791
Sel I (G) - Sel II (G+Y)	-2	0.0970768	0.499038	0.113766	0.328624	0.0931621	0.087447	0.102354	0.12831	0.0678272
Sel I (G) - Sel II (G+Y)	-1	0.0835127	0.656224	0.0953089	0.310606	0.0849286	0.0819268	0.0882859	0.0913827	0.0740229
Sel I (G) - Sel II (G+Y)	-0.5	0.0703858	0.750875	0.0703911	0.251481	0.0672829	0.0635544	0.067039	0.0706816	0.0894101
Sel I (G) - Sel II (G+Y)	0.5	0.0651625	0.595175	0.0634747	0.258589	0.0603913	0.0564026	0.0606978	0.0624701	0.0966345
Sel I (G) - Sel II (G+Y)	1	0.0877779	0.645874	0.095528	0.321119	0.081648	0.0802066	0.0900817	0.0950538	0.0813558
Sel I (G) - Sel II (G+Y)	2	0.0917402	0.588475	0.108571	0.337503	0.0894876	0.0873884	0.102072	0.1114	0.074712
Sel I (G) - Sel II (G+X+Y)	0	0.0607378	0.146646	0.053607	0.140092	0.039247	0.0494766	0.0437035	0.0405054	0.134791
Sel I (G) - Sel II (G+X+Y)	-2	0.126706	0.650244	0.0888028	0.228595	0.0728148	0.110353	0.111952	0.0817958	0.074532
Sel I (G) - Sel II (G+X+Y)	-1	0.118588	7.6652	0.083205	0.207676	0.0681678	0.0936035	0.0942599	0.067191	0.0810354
Sel I (G) - Sel II (G+X+Y)	-0.5	0.078668	0.263954	0.0615033	0.180849	0.053493	0.0647127	0.069382	0.0571757	0.0966566
Sel I (G) - Sel II (G+X+Y)	0.5	0.0782687	0.212328	0.0621377	0.177857	0.0520016	0.0660752	0.0701406	0.0520404	0.105162
Sel I (G) - Sel II (G+X+Y)	1	0.107606	0.545288	0.0798083	0.209062	0.0661678	0.0850736	0.0919874	0.0649848	0.0890543
Sel I (G) - Sel II (G+X+Y)	2	0.139867	0.403708	0.0867715	0.228432	0.0686316	0.110158	0.10774	0.0806589	0.0827416
Sel I (X+Y) - Sel II (X)	0	0.0607378	0.146646	0.053607	0.140092	0.039247	0.0494766	0.0437035	0.0405054	0.134791
Sel I (X+Y) - Sel II (X)	-2	0.0617154	1.73569	0.0496758	0.216058	0.0604058	0.0500552	0.0515591	0.0541036	0.0982955
Sel I (X+Y) - Sel II (X)	-1	0.0541064	0.371197	0.0437073	0.315977	0.0525506	0.0447639	0.0444706	0.0457166	0.107739
Sel I (X+Y) - Sel II (X)	-0.5	0.0484159	0.177938	0.0391264	0.166658	0.0447495	0.0399904	0.0419486	0.040338	0.12139
Sel I (X+Y) - Sel II (X)	0.5	0.0467499	0.137653	0.0369199	0.162455	0.0418355	0.0379982	0.0396447	0.037489	0.124997
Sel I (X+Y) - Sel II (X)	1	0.0510734	0.229249	0.0430672	0.309555	0.050421	0.0439661	0.0456165	0.0443982	0.110387
Sel I (X+Y) - Sel II (X)	2	0.0592316	0.271419	0.0469815	0.202544	0.0585963	0.0460858	0.047767	0.0505911	0.10202
Sel I (X+Y) - Sel II (Y)	0	0.0607378	0.146646	0.053607	0.140092	0.039247	0.0494766	0.0437035	0.0405054	0.134791
Sel I (X+Y) - Sel II (Y)	-2	0.0452701	0.287794	0.0357668	0.119616	0.0329175	0.0366609	0.0352218	0.0360964	0.110747
Sel I (X+Y) - Sel II (Y)	-1	0.0454616	0.0963247	0.0370368	0.132331	0.0366048	0.0382396	0.0387074	0.0373503	0.114083
Sel I (X+Y) - Sel II (Y)	-0.5	0.0427385	0.0616308	0.0376208	0.128545	0.0388546	0.0371229	0.0388514	0.0372522	0.121959
Sel I (X+Y) - Sel II (Y)	0.5	0.0435604	0.0509304	0.0353711	0.128565	0.0382279	0.0360424	0.0387927	0.0361238	0.12388
Sel I (X+Y) - Sel II (Y)	1	0.0442734	0.164708	0.0369458	0.127206	0.0360533	0.0359633	0.0370789	0.0368852	0.117016
Sel I (X+Y) - Sel II (Y)	2	0.0442252	0.258004	0.0362478	0.131659	0.0329968	0.0365923	0.0362184	0.0351947	0.113455
Sel I (X+Y) - Sel II (G)	0	0.0607378	0.146646	0.053607	0.140092	0.039247	0.0494766	0.0437035	0.0405054	0.134791
Sel I (X+Y) - Sel II (G)	-2	0.0560885	0.288873	0.0379013	0.464411	0.0610327	0.0414477	0.042922	0.0465411	0.0949901
Sel I (X+Y) - Sel II (G)	-1	0.0490029	0.234533	0.0359445	0.424255	0.0548289	0.0398287	0.0406329	0.0405088	0.102673
Sel I (X+Y) - Sel II (G)	-0.5	0.0456101	0.0862856	0.0332052	0.219505	0.0461689	0.0355465	0.0364284	0.0370736	0.115168
Sel I (X+Y) - Sel II (G)	0.5	0.043254	0.273529	0.0328508	0.219494	0.047964	0.0357301	0.0371195	0.0374071	0.118424
Sel I (X+Y) - Sel II (G)	1	0.047364	0.289976	0.0338376	0.425659	0.0546372	0.0369588	0.0383922	0.0402942	0.104658
Sel I (X+Y) - Sel II (G)	2	0.0530283	0.40901	0.0370608	0.44916	0.0575266	0.0395882	0.0414049	0.0448187	0.0978274
Sel I (X+Y) - Sel II (X+Y)	0	0.0607378	0.146646	0.053607	0.140092	0.039247	0.0494766	0.0437035	0.0405054	0.134791
Sel I (X+Y) - Sel II (X+Y)	-2	0.0504034	0.389052	0.0398896	0.174649	0.0462559	0.0445257	0.0470853	0.0411689	0.095976
Sel I (X+Y) - Sel II (X+Y)	-1	0.0462698	0.236004	0.0367639	0.33444	0.0433956	0.039419	0.0414396	0.0366836	0.104736
Sel I (X+Y) - Sel II (X+Y)	-0.5	0.0470401	0.158665	0.0362365	0.179084	0.042553	0.0383712	0.0453749	0.036446	0.120201
Sel I (X+Y) - Sel II (X+Y)	0.5	0.0458118	0.20693	0.0346864	0.183564	0.0413585	0.0371744	0.0424008	0.0349643	0.123009
Sel I (X+Y) - Sel II (X+Y)	1	0.0479011	0.373359	0.0370241	0.373389	0.0449839	0.03957	0.0426054	0.0372474	0.108303
Sel I (X+Y) - Sel II (X+Y)	2	0.0512007	0.19816	0.0399486	0.189858	0.0478349	0.0438912	0.048028	0.0417857	0.0982059
Sel I (X+Y) - Sel II (G+X)	0	0.0607378	0.146646	0.053607	0.140092	0.039247	0.0494766	0.0437035	0.0405054	0.134791
Sel I (X+Y) - Sel II (G+X)	-2	0.0572988	0.258912	0.0478569	0.231538	0.0436846	0.0506772	0.0508857	0.0415099	0.0915103
Sel I (X+Y) - Sel II (G+X)	-1	0.0500338	0.196076	0.0453619	0.152184	0.0349242	0.0440631	0.0481764	0.0354294	0.106557
Sel I (X+Y) - Sel II (G+X)	-0.5	0.0497475	0.0755635	0.0427888	0.114066	0.0305626	0.041595	0.0433071	0.0333798	0.12363
Sel I (X+Y) - Sel II (G+X)	0.5	0.046272	0.141612	0.040409	0.107937	0.0296304	0.0408864	0.039242	0.0308538	0.127026
Sel I (X+Y) - Sel II (G+X)	1	0.0492103	0.157335	0.0425154	0.146994	0.0334082	0.04305	0.0450699	0.0323983	0.110329
Sel I (X+Y) - Sel II (G+X)	2	0.0530602	0.251433	0.0447876	0.214078	0.0392361	0.0476921	0.0494551	0.0371821	0.0975564
Sel I (X+Y) - Sel II (G+Y)	0	0.0607378	0.146646	0.053607	0.140092	0.039247	0.0494766	0.0437035	0.0405054	0.134791
Sel I (X+Y) - Sel II (G+Y)	-2	0.0724516	0.419853	0.0597904	0.264633	0.0628461	0.0731716	0.084874	0.0612912	0.0934323
Sel I (X+Y) - Sel II (G+Y)	-1	0.0627752	0.218133	0.0631304	0.31445	0.0575052	0.0596937	0.0671689	0.0523351	0.100411
Sel I (X+Y) - Sel II (G+Y)	-0.5	0.0515369	0.362578	0.0580679	0.359054	0.0453307	0.0464418	0.0496003	0.0374707	0.116464
Sel I (X+Y) - Sel II (G+Y)	0.5	0.0498074	0.333118	0.0598601	0.386699	0.0449989	0.0449506	0.0465281	0.0380267	0.119489
Sel I (X+Y) - Sel II (G+Y)	1	0.058568	0.245624	0.0583727	0.278489	0.0519627	0.056582	0.0632013	0.0472104	0.105933
Sel I (X+Y) - Sel II (G+Y)	2	0.0682144	0.306127	0.0609599	0.28342	0.0608418	0.0678225	0.0767317	0.0555225	0.0984192
Sel I (X+Y) - Sel II (G+X+Y)	0	0.0607378	0.146646	0.053607	0.140092	0.039247	0.0494766	0.0437035	0.0405054	0.134791
Sel I (X+Y) - Sel II (G+X+Y)	-2	0.064171	0.516572	0.0488258	0.274601	0.0582521	0.0608488	0.0628698	0.0547712	0.100606
Sel I (X+Y) - Sel II (G+X+Y)	-1	0.0546396	0.49642	0.0447477	0.338971	0.0501887	0.0532963	0.0535022	0.0451243	0.107001
Sel I (X+Y) - Sel II (G+X+Y)	-0.5	0.0491005	0.186972	0.0418211	0.189114	0.0431897	0.0450681	0.0501613	0.0373319	0.120999
Sel I (X+Y) - Sel II (G+X+Y)	0.5	0.0451873	0.167247	0.038881	0.185934	0.0425663	0.0416234	0.0467332	0.035433	0.123136
Sel I (X+Y) - Sel II (G+X+Y)	1	0.0529692	0.30086	0.0432521	0.312537	0.051146	0.0508941	0.0539029	0.0437233	0.11069
Sel I (X+Y) - Sel II (G+X+Y)	2	0.0625496	0.511718	0.0475305	0.278108	0.0554743	0.0613919	0.065346	0.0518334	0.103678
Sel I (G+X) - Sel II (X)	0	0.0607378	0.146646	0.053607	0.140092	0.039247	0.0494766	0.0437035	0.0405054	0.134791
Sel I (G+X) - Sel II (X)	-2	0.112242	0.388129	0.091521	0.611625	0.177564	0.0910362	0.0913665	0.131738	0.0272791
Sel I (G+X) - Sel II (X)	-1	0.117066	0.364326	0.0970496	0.61296	0.171985	0.0939191	0.096488	0.132716	0.0285456
Sel I (G+X) - Sel II (X)	-0.5	0.109769	0.428654	0.0825698	0.386229	0.130451	0.0847984	0.0887222	0.10409	0.0456556
Sel I (G+X) - Sel II (X)	0.5	0.109868	0.421027	0.0841061	0.414532	0.12307	0.0870316	0.0914442	0.10193	0.048959
Sel I (G+X) - Sel II (X)	1	0.112466	0.394059	0.0889153	0.608688	0.163923	0.0888167	0.0952874	0.124347	0.0337745
Sel I (G+X) - Sel II (X)	2	0.114944	0.490462	0.0952093	0.617044	0.168081	0.0942428	0.0969897	0.12315	0.0307497
Sel I (G+X) - Sel II (Y)	0	0.0607378	0.146646	0.053607	0.140092	0.039247	0.0494766	0.0437035	0.0405054	0.134791
Sel I (G+X) - Sel II (Y)	-2	0.0909686	0.422363	0.0783964	0.372068	0.114164	0.0765148	0.079941	0.0976444	0.0285569
Sel I (G+X) - Sel II (Y)	-1	0.112388	0.461351	0.093437	0.483127	0.148737	0.0877275	0.087952	0.119047	0.0301527
Sel I (G+X) - Sel II (Y)	-0.5	0.146263	0.490875	0.103821	0.466453	0.136154	0.102937	0.0983588	0.115555	0.0476472
Sel I (G+X) - Sel II (Y)	0.5	0.147006	0.468565	0.104611	0.519622	0.146598	0.096233	0.098873	0.110719	0.0515468
Sel I (G+X) - Sel II (Y)	1	0.124043	0.342214	0.0997819	0.505044	0.158644	0.0932954	0.0929224	0.118448	0.0357312
Sel I (G+X) - Sel II (Y)	2	0.0945726	0.259351	0.0767679	0.396801	0.118126	0.0781109	0.0827232	0.0863815	0.0324902
Sel I (G+X) - Sel II (G)	0	0.0607378	0.146646	0.053607	0.140092	0.039247	0.0494766	0.0437035	0.0405054	0.134791
Sel I (G+X) - Sel II (G)	-2	0.125853	0.580035	0.108687	0.495808	0.147626	0.10383	0.10023	0.143373	0.0292265
Sel I (G+X) - Sel II (G)	-1	0.143065	0.378463	0.115531	0.472067	0.15039	0.107829	0.105859	0.150108	0.0305367
Sel I (G+X) - Sel II (G)	-0.5	0.157486	0.241838	0.107505	0.320368	0.108493	0.0961453	0.0900591	0.112941	0.0475141
Sel I (G+X) - Sel II (G)	0.5	0.165023	0.189087	0.103791	0.315434	0.106032	0.0999956	0.0931737	0.110984	0.0514875
Sel I (G+X) - Sel II (G)	1	0.15143	0.586532	0.120783	0.468955	0.142864	0.113702	0.105385	0.144051	0.0360831
Sel I (G+X) - Sel II (G)	2	0.127063	0.338958	0.111853	0.478068	0.153176	0.108654	0.0978363	0.144878	0.0332713
Sel I (G+X) - Sel II (X+Y)	0	0.0607378	0.146646	0.053607	0.140092	0.039247	0.0494766	0.0437035	0.0405054	0.134791
Sel I (G+X) - Sel II (X+Y)	-2	0.120675	1.33056	0.101562	0.375674	0.12446	0.121717	0.153301	0.139045	0.0264364
Sel I (G+X) - Sel II (X+Y)	-1	0.12192	0.261013	0.116266	0.404791	0.130573	0.095082	0.100786	0.147133	0.0278971
Sel I (G+X) - Sel II (X+Y)	-0.5	0.105085	0.222497	0.0951537	0.307401	0.110276	0.0812221	0.0752411	0.124583	0.0435892
Sel I (G+X) - Sel II (X+Y)	0.5	0.105181	0.256766	0.0966669	0.306642	0.110738	0.0823466	0.0794787	0.126129	0.0469875
Sel I (G+X) - Sel II (X+Y)	1	0.139541	0.289566	0.114936	0.394672	0.125695	0.100798	0.107473	0.140505	0.0323004
Sel I (G+X) - Sel II (X+Y)	2	0.143325	0.266738	0.102822	0.378798	0.116991	0.139493	0.200898	0.147549	0.0304731
Sel I (G+X) - Sel II (G+X)	0	0.0607378	0.146646	0.053607	0.140092	0.039247	0.0494766	0.0437035	0.0405054	0.134791
Sel I (G+X) - Sel II (G+X)	-2	0.155475	1.23721	0.0912943	0.450764	0.158289	0.145612	0.209947	0.1335	0.027254
Sel I (G+X) - Sel II (G+X)	-1	0.184754	0.73387	0.0931877	0.457395	0.146191	0.15978	0.241744	0.126505	0.0287441
Sel I (G+X) - Sel II (G+X)	-0.5	0.115928	0.287011	0.0826834	0.33318	0.112093	0.10858	0.126032	0.0846963	0.0457159
Sel I (G+X) - Sel II (G+X)	0.5	0.11827	0.548942	0.077347	0.337467	0.112181	0.106069	0.128982	0.0827827	0.0495426
Sel I (G+X) - Sel II (G+X)	1	0.182347	0.353335	0.0843484	0.431096	0.136375	0.153612	0.249952	0.121097	0.0338643
Sel I (G+X) - Sel II (G+X)	2	0.159907	0.468282	0.0902605	0.448061	0.146521	0.151015	0.235474	0.127072	0.030844
Sel I (G+X) - Sel II (G+Y)	0	0.0607378	0.146646	0.053607	0.140092	0.039247	0.0494766	0.0437035	0.0405054	0.134791
Sel I (G+X) - Sel II (G+Y)	-2	0.527822	0.672705	0.14904	0.634192	0.182754	0.61222	1.27704	0.583645	0.0261779
Sel I (G+X) - Sel II (G+Y)	-1	0.417815	0.55308	0.151865	0.615126	0.181149	0.498987	1.0168	0.380023	0.0274831
Sel I (G+X) - Sel II (G+Y)	-0.5	0.0971349	0.365993	0.0858131	0.400824	0.129624	0.0987815	0.107168	0.107625	0.0444872
Sel I (G+X) - Sel II (G+Y)	0.5	0.101977	0.980654	0.0874131	0.436975	0.138342	0.097587	0.102318	0.108138	0.0483619
Sel I (G+X) - Sel II (G+Y)	1	0.28872	0.941269	0.134353	0.613904	0.170426	0.332244	0.670857	0.259521	0.0323775
Sel I (G+X) - Sel II (G+Y)	2	0.50288	0.83413	0.137957	0.680411	0.185671	0.586043	1.248	0.524813	0.0294799
Sel I (G+X) - Sel II (G+X+Y)	0	0.0607378	0.146646	0.053607	0.140092	0.039247	0.0494766	0.0437035	0.0405054	0.134791
Sel I (G+X) - Sel II (G+X+Y)	-2	0.198017	0.461121	0.122394	0.520216	0.14781	0.186869	0.235453	0.292793	0.0280907
Sel I (G+X) - Sel II (G+X+Y)	-1	0.353382	0.730114	0.116291	0.511354	0.147445	0.370339	0.813426	0.429421	0.0294403
Sel I (G+X) - Sel II (G+X+Y)	-0.5	0.109486	0.492139	0.0917249	0.351463	0.11177	0.124053	0.130988	0.101566	0.0452649
Sel I (G+X) - Sel II (G+X+Y)	0.5	0.113831	0.872579	0.0903984	0.380652	0.113606	0.122695	0.129517	0.0997394	0.0487116
Sel I (G+X) - Sel II (G+X+Y)	1	0.351548	0.455518	0.106725	0.49804	0.138577	0.399226	0.981583	0.443118	0.0341694
Sel I (G+X) - Sel II (G+X+Y)	2	0.311586	0.377943	0.115031	0.516363	0.145947	0.286775	0.52462	0.367276	0.0319188
Sel I (G+Y) - Sel II (X)	0	0.0607378	0.146646	0.053607	0.140092	0.039247	0.0494766	0.0437035	0.0405054	0.134791
Sel I (G+Y) - Sel II (X)	-2	0.127649	0.608499	0.100402	0.40152	0.130128	0.0970555	0.0780383	0.105349	0.0561189
Sel I (G+Y) - Sel II (X)	-1	0.12711	1.15969	0.0978562	0.392012	0.120826	0.0962952	0.0740477	0.100391	0.0622475
Sel I (G+Y) - Sel II (X)	-0.5	0.108785	0.40962	0.0826543	0.324605	0.0923413	0.0839568	0.0621621	0.0810364	0.0779535
Sel I (G+Y) - Sel II (X)	0.5	0.109975	0.494471	0.080426	0.308961	0.0911119	0.084513	0.0618215	0.0800394	0.0884743
Sel I (G+Y) - Sel II (X)	1	0.127501	0.789445	0.100214	0.378025	0.113796	0.0992705	0.0717252	0.0974429	0.070381
Sel I (G+Y) - Sel II (X)	2	0.140533	0.405465	0.103137	0.416703	0.12014	0.0971713	0.0792935	0.10195	0.0647569
Sel I (G+Y) - Sel II (Y)	0	0.0607378	0.146646	0.053607	0.140092	0.039247	0.0494766	0.0437035	0.0405054	0.134791
Sel I (G+Y) - Sel II (Y)	-2	0.0705308	0.276198	0.0654463	0.140157	0.0521857	0.0628741	0.0641005	0.0649207	0.0578303
Sel I (G+Y) - Sel II (Y)	-1	0.0813888	0.164006	0.0741975	0.174636	0.0638093	0.0732888	0.0666349	0.0764851	0.0650918
Sel I (G+Y) - Sel II (Y)	-0.5	0.0752344	0.216189	0.0675243	0.154391	0.0559536	0.0663013	0.0614571	0.0638964	0.0835542
Sel I (G+Y) - Sel II (Y)	0.5	0.076954	0.225688	0.0703615	0.158577	0.058561	0.0714709	0.0636109	0.0672638	0.0892152
Sel I (G+Y) - Sel II (Y)	1	0.085993	0.315832	0.0760482	0.187264	0.0646645	0.0752917	0.0686554	0.0754532	0.0726008
Sel I (G+Y) - Sel II (Y)	2	0.0739132	0.171594	0.0664905	0.14682	0.053548	0.066841	0.0635496	0.0621225	0.0678312
Sel I (G+Y) - Sel II (G)	0	0.0607378	0.146646	0.053607	0.140092	0.039247	0.0494766	0.0437035	0.0405054	0.134791
Sel I (G+Y) - Sel II (G)	-2	0.151149	0.725798	0.0945081	0.320831	0.105388	0.115017	0.124477	0.0965933	0.0561371
Sel I (G+Y) - Sel II (G)	-1	0.138471	0.344855	0.0925531	0.282643	0.0999325	0.100681	0.105056	0.0917954	0.0603484
Sel I (G+Y) - Sel II (G)	-0.5	0.101861	0.300734	0.0869688	0.208639	0.0748009	0.0797965	0.0794275	0.0710541	0.0789275
Sel I (G+Y) - Sel II (G)	0.5	0.0965685	0.240235	0.0824903	0.208741	0.0741353	0.0709038	0.0750508	0.0680324	0.0869244
Sel I (G+Y) - Sel II (G)	1	0.129013	0.368934	0.0911758	0.265871	0.0907393	0.0926092	0.10022	0.0863435	0.0718349
Sel I (G+Y) - Sel II (G)	2	0.141497	0.220203	0.0931109	0.285711	0.0983328	0.101413	0.11351	0.0891407	0.06534
Sel I (G+Y) - Sel II (X+Y)	0	0.0607378	0.146646	0.053607	0.140092	0.039247	0.0494766	0.0437035	0.0405054	0.134791
Sel I (G+Y) - Sel II (X+Y)	-2	0.0853843	0.172436	0.0712688	0.195202	0.0722027	0.0848372	0.0982132	0.0768081	0.061655
Sel I (G+Y) - Sel II (X+Y)	-1	0.0818828	0.371086	0.074517	0.19074	0.0701893	0.0792349	0.082867	0.0717427	0.0685877
Sel I (G+Y) - Sel II (X+Y)	-0.5	0.0682507	0.192626	0.0653368	0.170144	0.0623065	0.0648705	0.0652494	0.0612058	0.086629
Sel I (G+Y) - Sel II (X+Y)	0.5	0.0691468	0.299282	0.0688945	0.167875	0.0630521	0.0675553	0.065855	0.059992	0.0914348
Sel I (G+Y) - Sel II (X+Y)	1	0.0821289	0.130822	0.0716766	0.190929	0.0702933	0.0817659	0.0840328	0.0702603	0.0740204
Sel I (G+Y) - Sel II (X+Y)	2	0.0876187	0.266135	0.0713696	0.186726	0.0708947	0.0873898	0.102288	0.0740823	0.0685897
Sel I (G+Y) - Sel II (G+X)	0	0.0607378	0.146646	0.053607	0.140092	0.039247	0.0494766	0.0437035	0.0405054	0.134791
Sel I (G+Y) - Sel II (G+X)	-2	0.162116	0.894553	0.0852755	0.409435	0.0998802	0.126037	0.131469	0.0842014	0.0570068
Sel I (G+Y) - Sel II (G+X)	-1	0.131473	0.282068	0.0850663	0.396126	0.093284	0.109025	0.0988601	0.0776824	0.0637609
Sel I (G+Y) - Sel II (G+X)	-0.5	0.101705	2.08656	0.0958123	0.313095	0.0739767	0.0824775	0.0717413	0.06228	0.0786997
Sel I (G+Y) - Sel II (G+X)	0.5	0.0911868	0.408779	0.0976573	0.330142	0.0666302	0.0759666	0.0676839	0.0579491	0.0868176
Sel I (G+Y) - Sel II (G+X)	1	0.142526	0.594648	0.0822633	0.406673	0.0932194	0.115891	0.102105	0.0766664	0.068266
Sel I (G+Y) - Sel II (G+X)	2	0.160714	0.363835	0.0804035	0.39737	0.10077	0.127133	0.11565	0.0814113	0.0631524
Sel I (G+Y) - Sel II (G+Y)	0	0.0607378	0.146646	0.053607	0.140092	0.039247	0.0494766	0.0437035	0.0405054	0.134791
Sel I (G+Y) - Sel II (G+Y)	-2	0.247659	0.413151	0.117649	0.283339	0.0873055	0.187648	0.69104	0.289357	0.0571861
Sel I (G+Y) - Sel II (G+Y)	-1	0.190188	0.418471	0.129796	0.250799	0.0826868	0.119753	0.254778	0.194937	0.0638098
Sel I (G+Y) - Sel II (G+Y)	-0.5	0.107872	0.803873	0.135337	0.197795	0.0646262	0.0782678	0.0903467	0.0939373	0.0785528
Sel I (G+Y) - Sel II (G+Y)	0.5	0.103522	0.251596	0.135313	0.185507	0.0610561	0.0734334	0.0887034	0.0807768	0.0877585
Sel I (G+Y) - Sel II (G+Y)	1	0.233981	0.486883	0.123613	0.255277	0.0812694	0.137821	0.4022	0.236731	0.0690301
Sel I (G+Y) - Sel II (G+Y)	2	0.267471	0.369911	0.120786	0.27799	0.0862046	0.199627	0.672521	0.297762	0.0642115
Sel I (G+Y) - Sel II (G+X+Y)	0	0.0607378	0.146646	0.053607	0.140092	0.039247	0.0494766	0.0437035	0.0405054	0.134791
Sel I (G+Y) - Sel II (G+X+Y)	-2	0.163453	0.40197	0.112899	0.312473	0.0984437	0.161001	0.359824	0.232959	0.0582876
Sel I (G+Y) - Sel II (G+X+Y)	-1	0.126484	0.849371	0.0998411	0.281889	0.0856358	0.118797	0.152295	0.173994	0.0651023
Sel I (G+Y) - Sel II (G+X+Y)	-0.5	0.0909299	0.331197	0.100083	0.244082	0.0723417	0.0803653	0.0868369	0.0939567	0.0798476
Sel I (G+Y) - Sel II (G+X+Y)	0.5	0.0901864	0.340134	0.0998501	0.242404	0.0698187	0.0761689	0.0830475	0.0948813	0.0888681
Sel I (G+Y) - Sel II (G+X+Y)	1	0.146345	0.400354	0.104509	0.300276	0.0950738	0.12972	0.212574	0.185858	0.0694834
Sel I (G+Y) - Sel II (G+X+Y)	2	0.178454	1.02376	0.109951	0.318516	0.0970996	0.176121	0.311796	0.230091	0.0647974
Sel I (G+X+Y) - Sel II (X)	0	0.0607378	0.146646	0.053607	0.140092	0.039247	0.0494766	0.0437035	0.0405054	0.134791
Sel I (G+X+Y) - Sel II (X)	-2	0.114324	0.293719	0.10461	0.474991	0.144813	0.0947709	0.098879	0.144782	0.0241518
Sel I (G+X+Y) - Sel II (X)	-1	0.116261	0.314407	0.0995957	0.458251	0.144467	0.093943	0.0999741	0.146948	0.025823
Sel I (G+X+Y) - Sel II (X)	-0.5	0.107039	0.391543	0.0889655	0.381023	0.117047	0.0829488	0.0923334	0.12308	0.037807
Sel I (G+X+Y) - Sel II (X)	0.5	0.108317	0.665499	0.0878144	0.367027	0.111258	0.0831978	0.0912812	0.117166	0.045214
Sel I (G+X+Y) - Sel II (X)	1	0.110829	0.321007	0.0982545	0.476455	0.129108	0.0925853	0.100671	0.132334	0.0294529
Sel I (G+X+Y) - Sel II (X)	2	0.1103	0.857073	0.0981305	0.478167	0.136141	0.0899197	0.0947433	0.12906	0.0278227
Sel I (G+X+Y) - Sel II (Y)	0	0.0607378	0.146646	0.053607	0.140092	0.039247	0.0494766	0.0437035	0.0405054	0.134791
Sel I (G+X+Y) - Sel II (Y)	-2	0.0868393	0.312742	0.076671	0.328834	0.10409	0.0709111	0.0675926	0.115403	0.0249895
Sel I (G+X+Y) - Sel II (Y)	-1	0.111498	0.344451	0.0923634	0.445371	0.13494	0.0890866	0.0826503	0.158909	0.0263081
Sel I (G+X+Y) - Sel II (Y)	-0.5	0.152107	0.403924	0.0969411	0.349213	0.129002	0.101968	0.0847587	0.158914	0.0372495
Sel I (G+X+Y) - Sel II (Y)	0.5	0.17235	0.321794	0.0989018	0.329628	0.121327	0.102852	0.0844876	0.139886	0.0453012
Sel I (G+X+Y) - Sel II (Y)	1	0.114974	0.568565	0.0904982	0.432046	0.135286	0.0925203	0.0826857	0.150186	0.0299254
Sel I (G+X+Y) - Sel II (Y)	2	0.0952657	0.261709	0.0848671	0.345486	0.103378	0.078332	0.0723785	0.114772	0.0286984
Sel I (G+X+Y) - Sel II (G)	0	0.0607378	0.146646	0.053607	0.140092	0.039247	0.0494766	0.0437035	0.0405054	0.134791
Sel I (G+X+Y) - Sel II (G)	-2	0.159849	1.03861	0.108376	0.487347	0.159697	0.107435	0.113185	0.166402	0.0295647
Sel I (G+X+Y) - Sel II (G)	-1	0.153217	0.395527	0.111616	0.487304	0.153852	0.103662	0.104536	0.162655	0.0302892
Sel I (G+X+Y) - Sel II (G)	-0.5	0.122361	0.244072	0.0973616	0.349328	0.13032	0.0845021	0.09235	0.138057	0.0417687
Sel I (G+X+Y) - Sel II (G)	0.5	0.102578	0.367607	0.0876321	0.305549	0.110014	0.0759699	0.0817646	0.115652	0.0521101
Sel I (G+X+Y) - Sel II (G)	1	0.146503	0.300864	0.106829	0.429517	0.147843	0.104836	0.110052	0.150984	0.0356102
Sel I (G+X+Y) - Sel II (G)	2	0.151232	0.570977	0.107026	0.467041	0.146123	0.110244	0.114342	0.149048	0.0333487
Sel I (G+X+Y) - Sel II (X+Y)	0	0.0607378	0.146646	0.053607	0.140092	0.039247	0.0494766	0.0437035	0.0405054	0.134791
Sel I (G+X+Y) - Sel II (X+Y)	-2	0.195118	0.227354	0.119938	0.309683	0.116605	0.1454	0.198968	0.158944	0.0288639
Sel I (G+X+Y) - Sel II (X+Y)	-1	0.142365	0.484187	0.105352	0.36191	0.126479	0.111287	0.122279	0.147275	0.0301699
Sel I (G+X+Y) - Sel II (X+Y)	-0.5	0.100936	1.06017	0.0888963	0.353451	0.117041	0.0850894	0.0858059	0.113439	0.0405228
Sel I (G+X+Y) - Sel II (X+Y)	0.5	0.0921486	0.50777	0.0835599	0.341056	0.109464	0.0794161	0.082476	0.0960675	0.0474894
Sel I (G+X+Y) - Sel II (X+Y)	1	0.135146	0.480712	0.0965034	0.360431	0.120722	0.106468	0.122085	0.130959	0.0337052
Sel I (G+X+Y) - Sel II (X+Y)	2	0.179675	0.215091	0.110121	0.314812	0.113246	0.147416	0.212064	0.14124	0.0325976
Sel I (G+X+Y) - Sel II (G+X)	0	0.0607378	0.146646	0.053607	0.140092	0.039247	0.0494766	0.0437035	0.0405054	0.134791
Sel I (G+X+Y) - Sel II (G+X)	-2	0.170842	0.306894	0.118151	0.496079	0.149421	0.157352	0.228384	0.160134	0.0249226
Sel I (G+X+Y) - Sel II (G+X)	-1	0.145463	0.652179	0.104729	0.49388	0.145266	0.132109	0.166015	0.142801	0.0257219
Sel I (G+X+Y) - Sel II (G+X)	-0.5	0.0939401	0.412153	0.0735503	0.369587	0.113827	0.078118	0.0826388	0.104008	0.0368734
Sel I (G+X+Y) - Sel II (G+X)	0.5	0.0854061	0.417538	0.0683705	0.337204	0.101762	0.0722841	0.0740732	0.0898954	0.0461665
Sel I (G+X+Y) - Sel II (G+X)	1	0.126897	0.398556	0.0969689	0.484715	0.139228	0.117555	0.144399	0.134156	0.0301515
Sel I (G+X+Y) - Sel II (G+X)	2	0.157786	0.5439	0.106227	0.513342	0.145142	0.153277	0.230977	0.14612	0.0280633
Sel I (G+X+Y) - Sel II (G+Y)	0	0.0607378	0.146646	0.053607	0.140092	0.039247	0.0494766	0.0437035	0.0405054	0.134791
Sel I (G+X+Y) - Sel II (G+Y)	-2	0.341231	0.399194	0.124088	0.491174	0.133082	0.325043	0.735909	0.490648	0.0295058
Sel I (G+X+Y) - Sel II (G+Y)	-1	0.354423	0.408212	0.117397	0.462005	0.132797	0.37019	0.94634	0.45051	0.0304725
Sel I (G+X+Y) - Sel II (G+Y)	-0.5	0.184667	0.373528	0.0970322	0.388582	0.111718	0.179012	0.265899	0.130496	0.0416399
Sel I (G+X+Y) - Sel II (G+Y)	0.5	0.151313	0.465469	0.0887101	0.358907	0.100017	0.143228	0.147731	0.0928401	0.0521421
Sel I (G+X+Y) - Sel II (G+Y)	1	0.346649	0.400773	0.105861	0.437523	0.126596	0.403157	1.12342	0.425071	0.0360493
Sel I (G+X+Y) - Sel II (G+Y)	2	0.345154	0.499644	0.117474	0.499019	0.12868	0.339359	0.882963	0.514487	0.0334251
Sel I (G+X+Y) - Sel II (G+X+Y)	0	0.0607378	0.146646	0.053607	0.140092	0.039247	0.0494766	0.0437035	0.0405054	0.134791
Sel I (G+X+Y) - Sel II (G+X+Y)	-2	0.328642	0.552345	0.165626	0.549051	0.165999	0.39891	1.04537	0.432685	0.0294576
Sel I (G+X+Y) - Sel II (G+X+Y)	-1	0.213369	0.50029	0.149059	0.55593	0.157385	0.252649	0.999816	0.281374	0.0304272
Sel I (G+X+Y) - Sel II (G+X+Y)	-0.5	0.127243	0.491407	0.106864	0.398962	0.126829	0.144072	0.195095	0.132598	0.0404044
Sel I (G+X+Y) - Sel II (G+X+Y)	0.5	0.114088	0.389024	0.0902404	0.375068	0.11378	0.125185	0.155253	0.105922	0.0476845
Sel I (G+X+Y) - Sel II (G+X+Y)	1	0.19923	0.512084	0.136665	0.572383	0.152449	0.250553	1.03233	0.283292	0.0342634
Sel I (G+X+Y) - Sel II (G+X+Y)	2	0.251688	0.529607	0.144266	0.58419	0.15396	0.314318	1.14569	0.354151	0.0331785

## Sheet: Fig C in S8 Text Type I error
Selection_mechanism	Selection_effect	Weighted.Median	MBE	MR-Robust	MR-Egger	MR-IVW	MR-Lasso	Contamination.Mixture	MR-RAPS	R2
Sel I (X) - Sel II (X)	0	0.69	0.009	0.012	0.079	1	0.384	0.089	1	0.134791
	-2	0.169	0.17	0.197	0.524	1	0.199	0.713	0.899	0.0836071
	-1	0.36	0.069	0.108	0.665	1	0.111	0.339	0.994	0.109225
	-0.5	0.598	0.028	0.044	0.751	1	0.22	0.137	1	0.127679
	0.5	0.598	0.019	0.043	0.754	1	0.225	0.132	1	0.131406
	1	0.39	0.059	0.118	0.685	1	0.105	0.331	0.997	0.11388
	2	0.14	0.209	0.274	0.54	0.999	0.23	0.793	0.892	0.0858873
Sel I (X) - Sel II (Y)	0	0.69	0.009	0.012	0.079	1	0.384	0.089	1	0.134791
	-2	0.189	0.006	0.046	0.044	0.798	0.118	0.095	0.324	0.0807735
	-1	0.209	0.015	0.038	0.05	0.891	0.1	0.066	0.332	0.105547
	-0.5	0.208	0.019	0.046	0.041	0.913	0.094	0.086	0.334	0.123514
	0.5	0.234	0.012	0.058	0.055	0.957	0.118	0.103	0.337	0.126348
	1	0.227	0.011	0.051	0.05	0.94	0.124	0.091	0.356	0.109329
	2	0.211	0.007	0.046	0.081	0.875	0.13	0.097	0.355	0.0824772
Sel I (X) - Sel II (G)	0	0.69	0.009	0.012	0.079	1	0.384	0.089	1	0.134791
Sel I (X) - Sel II (G)	-2	0.412	0.636	0.67	0.683	0.841	0.999	1	0.02	0.0842962
Sel I (X) - Sel II (G)	-1	0.259	0.707	0.686	0.767	0.98	0.999	1	0.071	0.109932
Sel I (X) - Sel II (G)	-0.5	0.047	0.608	0.609	0.832	1	0.952	0.997	0.595	0.128556
Sel I (X) - Sel II (G)	0.5	0.078	0.648	0.723	0.831	1	0.984	0.999	0.504	0.132003
Sel I (X) - Sel II (G)	1	0.406	0.697	0.765	0.793	0.968	1	1	0.036	0.114459
Sel I (X) - Sel II (G)	2	0.534	0.615	0.757	0.686	0.837	1	1	0.013	0.0858631
Sel I (X) - Sel II (X+Y)	0	0.69	0.009	0.012	0.079	1	0.384	0.089	1	0.134791
Sel I (X) - Sel II (X+Y)	-2	0.789	0.684	0.959	0.019	0	1	1	0	0.0822924
Sel I (X) - Sel II (X+Y)	-1	0.127	0.399	0.57	0.084	0.11	0.903	0.968	0.003	0.10717
Sel I (X) - Sel II (X+Y)	-0.5	0.311	0.036	0.037	0.283	0.979	0.103	0.297	0.705	0.125557
Sel I (X) - Sel II (X+Y)	0.5	0.358	0.019	0.017	0.35	0.998	0.069	0.299	0.732	0.128758
Sel I (X) - Sel II (X+Y)	1	0.085	0.412	0.604	0.124	0.33	0.871	0.971	0	0.1117
Sel I (X) - Sel II (X+Y)	2	0.814	0.71	0.973	0.026	0.001	1	1	0	0.0838279
Sel I (X) - Sel II (G+X)	0	0.69	0.009	0.012	0.079	1	0.384	0.089	1	0.134791
Sel I (X) - Sel II (G+X)	-2	0.88	0.719	0.95	0.465	0.377	1	1	0.001	0.0827964
Sel I (X) - Sel II (G+X)	-1	0.871	0.75	0.973	0.504	0.58	1	1	0	0.108301
Sel I (X) - Sel II (G+X)	-0.5	0.445	0.764	0.992	0.627	0.989	0.999	1	0.224	0.126599
Sel I (X) - Sel II (G+X)	0.5	0.598	0.784	0.998	0.612	0.973	1	1	0.105	0.129566
Sel I (X) - Sel II (G+X)	1	0.889	0.777	0.99	0.555	0.616	1	1	0	0.112532
Sel I (X) - Sel II (G+X)	2	0.913	0.695	0.96	0.456	0.408	1	1	0	0.0841083
Sel I (X) - Sel II (G+Y)	0	0.69	0.009	0.012	0.079	1	0.384	0.089	1	0.134791
Sel I (X) - Sel II (G+Y)	-2	1	0.694	1	0.038	0	1	1	0.643	0.0819861
Sel I (X) - Sel II (G+Y)	-1	1	0.75	1	0.051	0	1	1	0.223	0.106895
Sel I (X) - Sel II (G+Y)	-0.5	1	0.77	1	0.054	0	1	1	0	0.124892
Sel I (X) - Sel II (G+Y)	0.5	1	0.785	1	0.061	0	1	1	0	0.128204
Sel I (X) - Sel II (G+Y)	1	1	0.747	1	0.053	0	1	1	0.23	0.11086
Sel I (X) - Sel II (G+Y)	2	1	0.68	0.999	0.055	0	1	1	0.474	0.083234
Sel I (X) - Sel II (G+X+Y)	0	0.69	0.009	0.012	0.079	1	0.384	0.089	1	0.134791
Sel I (X) - Sel II (G+X+Y)	-2	1	0.746	1	0.013	0.969	1	1	1	0.0826039
Sel I (X) - Sel II (G+X+Y)	-1	1	0.763	1	0.007	0.854	1	1	1	0.108643
Sel I (X) - Sel II (G+X+Y)	-0.5	1	0.808	1	0	0.046	1	1	1	0.1274
Sel I (X) - Sel II (G+X+Y)	0.5	1	0.817	1	0.001	0.004	1	1	0.999	0.130353
Sel I (X) - Sel II (G+X+Y)	1	1	0.795	1	0.002	0.717	1	1	1	0.112757
Sel I (X) - Sel II (G+X+Y)	2	1	0.715	1	0.013	0.857	1	1	1	0.0850733
Sel I (Y) - Sel II (X)	0	0.69	0.009	0.012	0.079	1	0.384	0.089	1	0.134791
Sel I (Y) - Sel II (X)	-2	0.034	0.138	0.49	0.002	0.511	0.44	0.607	0.027	0.12583
Sel I (Y) - Sel II (X)	-1	0.122	0.038	0.123	0.021	0.996	0.109	0.203	0.645	0.130205
Sel I (Y) - Sel II (X)	-0.5	0.404	0.012	0.028	0.158	1	0.073	0.069	0.976	0.133093
Sel I (Y) - Sel II (X)	0.5	0.415	0.01	0.025	0.148	1	0.062	0.064	0.972	0.134831
Sel I (Y) - Sel II (X)	1	0.124	0.039	0.125	0.017	0.994	0.098	0.189	0.622	0.132166
Sel I (Y) - Sel II (X)	2	0.053	0.163	0.56	0.004	0.509	0.51	0.659	0.018	0.128718
Sel I (Y) - Sel II (Y)	0	0.69	0.009	0.012	0.079	1	0.384	0.089	1	0.134791
Sel I (Y) - Sel II (Y)	-2	0.497	0.016	0.096	0.178	0.996	0.266	0.159	0.738	0.126905
Sel I (Y) - Sel II (Y)	-1	0.639	0.019	0.121	0.259	1	0.325	0.169	0.933	0.130687
Sel I (Y) - Sel II (Y)	-0.5	0.712	0.026	0.135	0.446	1	0.359	0.16	0.976	0.133551
Sel I (Y) - Sel II (Y)	0.5	0.755	0.02	0.132	0.472	1	0.37	0.161	0.976	0.134879
Sel I (Y) - Sel II (Y)	1	0.659	0.02	0.122	0.22	1	0.326	0.147	0.915	0.132819
Sel I (Y) - Sel II (Y)	2	0.521	0.015	0.112	0.19	0.999	0.278	0.183	0.707	0.129608
Sel I (Y) - Sel II (G)	0	0.69	0.009	0.012	0.079	1	0.384	0.089	1	0.134791
Sel I (Y) - Sel II (G)	-2	0.856	0.687	0.998	0.021	0.002	1	1	0	0.126316
Sel I (Y) - Sel II (G)	-1	0.535	0.63	0.991	0.378	0.255	0.998	0.997	0	0.131162
Sel I (Y) - Sel II (G)	-0.5	0.08	0.408	0.918	0.86	0.967	0.937	0.943	0.002	0.134775
Sel I (Y) - Sel II (G)	0.5	0.132	0.479	0.96	0.871	0.966	0.957	0.968	0.001	0.136687
Sel I (Y) - Sel II (G)	1	0.662	0.694	0.996	0.312	0.187	0.999	0.998	0	0.133858
Sel I (Y) - Sel II (G)	2	0.931	0.72	0.998	0.005	0	1	0.999	0	0.128993
Sel I (Y) - Sel II (X+Y)	0	0.69	0.009	0.012	0.079	1	0.384	0.089	1	0.134791
Sel I (Y) - Sel II (X+Y)	-2	1	0.796	1	0.019	0.001	1	1	0.991	0.130552
Sel I (Y) - Sel II (X+Y)	-1	0.863	0.627	0.963	0	0	0.981	0.992	0.013	0.132323
Sel I (Y) - Sel II (X+Y)	-0.5	0.059	0.136	0.096	0.015	0.221	0.308	0.527	0	0.134111
Sel I (Y) - Sel II (X+Y)	0.5	0.046	0.114	0.114	0.024	0.33	0.32	0.555	0	0.134433
Sel I (Y) - Sel II (X+Y)	1	0.874	0.678	0.976	0	0	0.988	0.988	0.026	0.133754
Sel I (Y) - Sel II (X+Y)	2	1	0.794	1	0.004	0	1	1	0.986	0.131848
Sel I (Y) - Sel II (G+X)	0	0.69	0.009	0.012	0.079	1	0.384	0.089	1	0.134791
Sel I (Y) - Sel II (G+X)	-2	0.968	0.555	0.977	0.004	0	1	1	0	0.132073
Sel I (Y) - Sel II (G+X)	-1	0.859	0.672	0.939	0.001	0	1	1	0	0.134611
Sel I (Y) - Sel II (G+X)	-0.5	0.387	0.529	0.634	0.001	0	0.976	0.992	0	0.136574
Sel I (Y) - Sel II (G+X)	0.5	0.466	0.604	0.708	0	0	0.996	0.999	0	0.13724
Sel I (Y) - Sel II (G+X)	1	0.894	0.672	0.951	0	0	0.999	1	0	0.13618
Sel I (Y) - Sel II (G+X)	2	0.985	0.549	0.991	0.008	0	1	1	0	0.133848
Sel I (Y) - Sel II (G+Y)	0	0.69	0.009	0.012	0.079	1	0.384	0.089	1	0.134791
Sel I (Y) - Sel II (G+Y)	-2	1	0.785	0.995	0	0.002	1	1	0.823	0.123216
Sel I (Y) - Sel II (G+Y)	-1	1	0.785	0.926	0.02	0	1	1	0.057	0.127285
Sel I (Y) - Sel II (G+Y)	-0.5	0.993	0.793	0.694	0.208	0	1	1	0	0.131289
Sel I (Y) - Sel II (G+Y)	0.5	0.992	0.799	0.715	0.172	0	1	1	0	0.133732
Sel I (Y) - Sel II (G+Y)	1	1	0.79	0.944	0.016	0	1	1	0.022	0.130105
Sel I (Y) - Sel II (G+Y)	2	1	0.773	0.996	0	0	1	1	0.57	0.125111
Sel I (Y) - Sel II (G+X+Y)	0	0.69	0.009	0.012	0.079	1	0.384	0.089	1	0.134791
Sel I (Y) - Sel II (G+X+Y)	-2	1	0.796	1	0.004	0.039	1	1	0.999	0.126891
Sel I (Y) - Sel II (G+X+Y)	-1	1	0.826	1	0.002	0	1	1	0.882	0.131162
Sel I (Y) - Sel II (G+X+Y)	-0.5	1	0.806	1	0.099	0	1	1	0.002	0.134486
Sel I (Y) - Sel II (G+X+Y)	0.5	1	0.833	1	0.105	0	1	1	0	0.135955
Sel I (Y) - Sel II (G+X+Y)	1	1	0.83	1	0.004	0	1	1	0.642	0.133873
Sel I (Y) - Sel II (G+X+Y)	2	1	0.823	1	0	0.001	1	1	0.997	0.12999
Sel I (G) - Sel II (X)	0	0.69	0.009	0.012	0.079	1	0.384	0.089	1	0.134791
Sel I (G) - Sel II (X)	-2	0.075	0.016	0.374	0.364	0.749	0.36	0.545	0.535	0.0680962
Sel I (G) - Sel II (X)	-1	0.208	0.004	0.138	0.334	0.957	0.104	0.171	0.872	0.0748196
Sel I (G) - Sel II (X)	-0.5	0.424	0.002	0.041	0.183	0.999	0.135	0.067	0.997	0.0899013
Sel I (G) - Sel II (X)	0.5	0.46	0.002	0.045	0.214	1	0.11	0.066	0.995	0.0980671
Sel I (G) - Sel II (X)	1	0.196	0.003	0.143	0.383	0.975	0.108	0.174	0.887	0.0822292
Sel I (G) - Sel II (X)	2	0.077	0.031	0.473	0.354	0.768	0.417	0.621	0.516	0.0758117
Sel I (G) - Sel II (Y)	0	0.69	0.009	0.012	0.079	1	0.384	0.089	1	0.134791
Sel I (G) - Sel II (Y)	-2	0.227	0.004	0.061	0.574	0.788	0.13	0.098	0.339	0.0683663
Sel I (G) - Sel II (Y)	-1	0.219	0	0.045	0.51	0.869	0.095	0.075	0.359	0.07478
Sel I (G) - Sel II (Y)	-0.5	0.226	0.003	0.037	0.381	0.931	0.104	0.07	0.366	0.0897613
Sel I (G) - Sel II (Y)	0.5	0.252	0.001	0.036	0.53	0.992	0.115	0.073	0.37	0.0973054
Sel I (G) - Sel II (Y)	1	0.269	0.002	0.047	0.697	0.972	0.106	0.08	0.35	0.0820161
Sel I (G) - Sel II (Y)	2	0.3	0.005	0.047	0.79	0.962	0.126	0.08	0.327	0.0757693
Sel I (G) - Sel II (G)	0	0.69	0.009	0.012	0.079	1	0.384	0.089	1	0.134791
Sel I (G) - Sel II (G)	-2	0.63	0.094	0.387	0.04	0	0.988	0.993	0	0.0708875
Sel I (G) - Sel II (G)	-1	0.571	0.126	0.602	0.054	0.001	0.991	0.999	0	0.0770175
Sel I (G) - Sel II (G)	-0.5	0.319	0.118	0.725	0.034	0.033	0.98	0.994	0	0.0924229
Sel I (G) - Sel II (G)	0.5	0.401	0.119	0.761	0.036	0.024	0.991	0.997	0	0.100028
Sel I (G) - Sel II (G)	1	0.643	0.117	0.612	0.031	0.001	0.993	0.997	0	0.0848253
Sel I (G) - Sel II (G)	2	0.692	0.117	0.409	0.032	0	0.995	0.998	0	0.0782532
Sel I (G) - Sel II (X+Y)	0	0.69	0.009	0.012	0.079	1	0.384	0.089	1	0.134791
Sel I (G) - Sel II (X+Y)	-2	0.827	0.392	0.275	0.007	0.012	0.995	1	0	0.0693208
Sel I (G) - Sel II (X+Y)	-1	0.283	0.268	0.498	0.037	0.481	0.925	0.986	0.031	0.0756512
Sel I (G) - Sel II (X+Y)	-0.5	0.053	0.05	0.174	0.093	0.999	0.197	0.49	0.859	0.0911058
Sel I (G) - Sel II (X+Y)	0.5	0.053	0.047	0.186	0.089	1	0.202	0.542	0.861	0.0984896
Sel I (G) - Sel II (X+Y)	1	0.308	0.289	0.519	0.035	0.51	0.947	0.998	0.019	0.082765
Sel I (G) - Sel II (X+Y)	2	0.832	0.385	0.301	0.009	0.013	0.996	0.999	0	0.076673
Sel I (G) - Sel II (G+X)	0	0.69	0.009	0.012	0.079	1	0.384	0.089	1	0.134791
Sel I (G) - Sel II (G+X)	-2	0.804	0.196	0.753	0.02	0.01	0.989	0.999	0	0.0686564
Sel I (G) - Sel II (G+X)	-1	0.769	0.238	0.88	0.016	0.026	0.997	1	0	0.0748012
Sel I (G) - Sel II (G+X)	-0.5	0.535	0.273	0.974	0.015	0.125	0.995	0.999	0	0.0893488
Sel I (G) - Sel II (G+X)	0.5	0.678	0.329	0.985	0.012	0.101	0.997	0.999	0	0.0974547
Sel I (G) - Sel II (G+X)	1	0.831	0.215	0.925	0.022	0.023	0.998	0.999	0	0.0824759
Sel I (G) - Sel II (G+X)	2	0.822	0.161	0.757	0.021	0.019	0.995	1	0	0.0757074
Sel I (G) - Sel II (G+Y)	0	0.69	0.009	0.012	0.079	1	0.384	0.089	1	0.134791
Sel I (G) - Sel II (G+Y)	-2	1	0.232	0.544	0.027	0	1	1	0.039	0.0678272
Sel I (G) - Sel II (G+Y)	-1	1	0.253	0.761	0.035	0	1	1	0.037	0.0740229
Sel I (G) - Sel II (G+Y)	-0.5	0.996	0.314	0.883	0.052	0	1	1	0.001	0.0894101
Sel I (G) - Sel II (G+Y)	0.5	0.997	0.315	0.924	0.052	0	1	1	0	0.0966345
Sel I (G) - Sel II (G+Y)	1	1	0.25	0.779	0.03	0	1	1	0.022	0.0813558
Sel I (G) - Sel II (G+Y)	2	1	0.212	0.558	0.034	0	1	1	0.022	0.074712
Sel I (G) - Sel II (G+X+Y)	0	0.69	0.009	0.012	0.079	1	0.384	0.089	1	0.134791
Sel I (G) - Sel II (G+X+Y)	-2	0.917	0.142	0.057	0	0	0.997	0.998	0.001	0.074532
Sel I (G) - Sel II (G+X+Y)	-1	0.91	0.138	0.215	0.001	0	1	1	0.008	0.0810354
Sel I (G) - Sel II (G+X+Y)	-0.5	0.941	0.225	0.753	0.035	0	1	1	0.005	0.0966566
Sel I (G) - Sel II (G+X+Y)	0.5	0.918	0.242	0.716	0.047	0	1	1	0	0.105162
Sel I (G) - Sel II (G+X+Y)	1	0.933	0.162	0.188	0.002	0	1	1	0.001	0.0890543
Sel I (G) - Sel II (G+X+Y)	2	0.866	0.142	0.034	0.002	0	0.995	1	0	0.0827416
Sel I (X+Y) - Sel II (X)	0	0.69	0.009	0.012	0.079	1	0.384	0.089	1	0.134791
Sel I (X+Y) - Sel II (X)	-2	0.709	0.112	0.498	0.553	0.001	0.634	0.669	0.034	0.0982955
Sel I (X+Y) - Sel II (X)	-1	0.163	0.022	0.114	0.074	0	0.18	0.246	0	0.107739
Sel I (X+Y) - Sel II (X)	-0.5	0.026	0.02	0.05	0	0.12	0.072	0.096	0.002	0.12139
Sel I (X+Y) - Sel II (X)	0.5	0.036	0.023	0.032	0.002	0.104	0.041	0.076	0	0.124997
Sel I (X+Y) - Sel II (X)	1	0.149	0.027	0.132	0.078	0	0.187	0.253	0	0.110387
Sel I (X+Y) - Sel II (X)	2	0.77	0.179	0.581	0.441	0.001	0.725	0.766	0.026	0.10202
Sel I (X+Y) - Sel II (Y)	0	0.69	0.009	0.012	0.079	1	0.384	0.089	1	0.134791
Sel I (X+Y) - Sel II (Y)	-2	0.202	0.005	0.082	0.981	0.621	0.088	0.087	0.008	0.110747
Sel I (X+Y) - Sel II (Y)	-1	0.05	0.013	0.106	0.982	0.007	0.101	0.098	0	0.114083
Sel I (X+Y) - Sel II (Y)	-0.5	0.032	0.014	0.111	0.637	0	0.116	0.112	0	0.121959
Sel I (X+Y) - Sel II (Y)	0.5	0.046	0.028	0.116	0.574	0	0.127	0.11	0	0.12388
Sel I (X+Y) - Sel II (Y)	1	0.041	0.012	0.1	0.982	0	0.083	0.095	0	0.117016
Sel I (X+Y) - Sel II (Y)	2	0.144	0.004	0.082	0.962	0.231	0.081	0.089	0.006	0.113455
Sel I (X+Y) - Sel II (G)	0	0.69	0.009	0.012	0.079	1	0.384	0.089	1	0.134791
Sel I (X+Y) - Sel II (G)	-2	0.785	0.108	0.914	0.178	0.032	0.941	0.949	0.033	0.0949901
Sel I (X+Y) - Sel II (G)	-1	0.425	0.114	0.751	0.035	0	0.848	0.885	0	0.102673
Sel I (X+Y) - Sel II (G)	-0.5	0.069	0.101	0.316	0.019	0.002	0.438	0.576	0	0.115168
Sel I (X+Y) - Sel II (G)	0.5	0.09	0.111	0.409	0.015	0	0.566	0.677	0	0.118424
Sel I (X+Y) - Sel II (G)	1	0.537	0.119	0.838	0.052	0	0.905	0.914	0	0.104658
Sel I (X+Y) - Sel II (G)	2	0.844	0.123	0.944	0.156	0.03	0.968	0.973	0.045	0.0978274
Sel I (X+Y) - Sel II (X+Y)	0	0.69	0.009	0.012	0.079	1	0.384	0.089	1	0.134791
Sel I (X+Y) - Sel II (X+Y)	-2	1	0.69	1	0.025	0.945	1	1	0.998	0.095976
Sel I (X+Y) - Sel II (X+Y)	-1	0.835	0.195	0.938	0.08	0	0.99	0.991	0.005	0.104736
Sel I (X+Y) - Sel II (X+Y)	-0.5	0.033	0.025	0.042	0.001	0.025	0.113	0.214	0.001	0.120201
Sel I (X+Y) - Sel II (X+Y)	0.5	0.039	0.029	0.038	0.002	0.037	0.094	0.181	0	0.123009
Sel I (X+Y) - Sel II (X+Y)	1	0.831	0.171	0.947	0.109	0	0.988	0.991	0.005	0.108303
Sel I (X+Y) - Sel II (X+Y)	2	1	0.746	1	0.063	0.998	1	1	1	0.0982059
Sel I (X+Y) - Sel II (G+X)	0	0.69	0.009	0.012	0.079	1	0.384	0.089	1	0.134791
Sel I (X+Y) - Sel II (G+X)	-2	0.972	0.389	0.94	0.072	0	1	1	0.054	0.0915103
Sel I (X+Y) - Sel II (G+X)	-1	0.857	0.581	0.734	0.004	0	0.998	1	0.001	0.106557
Sel I (X+Y) - Sel II (G+X)	-0.5	0.266	0.507	0.315	0.012	0.081	0.886	0.968	0	0.12363
Sel I (X+Y) - Sel II (G+X)	0.5	0.406	0.604	0.47	0.009	0.057	0.956	0.989	0	0.127026
Sel I (X+Y) - Sel II (G+X)	1	0.896	0.604	0.802	0.001	0	0.999	1	0	0.110329
Sel I (X+Y) - Sel II (G+X)	2	0.988	0.402	0.966	0.081	0	1	1	0.031	0.0975564
Sel I (X+Y) - Sel II (G+Y)	0	0.69	0.009	0.012	0.079	1	0.384	0.089	1	0.134791
Sel I (X+Y) - Sel II (G+Y)	-2	1	0.648	1	0.124	1	1	1	1	0.0934323
Sel I (X+Y) - Sel II (G+Y)	-1	1	0.647	1	0.01	0.999	1	1	1	0.100411
Sel I (X+Y) - Sel II (G+Y)	-0.5	1	0.6	0.994	0.046	0	1	1	0.137	0.116464
Sel I (X+Y) - Sel II (G+Y)	0.5	1	0.558	0.988	0.059	0	1	1	0.083	0.119489
Sel I (X+Y) - Sel II (G+Y)	1	1	0.682	1	0.019	0.997	1	1	1	0.105933
Sel I (X+Y) - Sel II (G+Y)	2	1	0.661	1	0.029	1	1	1	1	0.0984192
Sel I (X+Y) - Sel II (G+X+Y)	0	0.69	0.009	0.012	0.079	1	0.384	0.089	1	0.134791
Sel I (X+Y) - Sel II (G+X+Y)	-2	1	0.485	1	0.131	1	1	1	1	0.100606
Sel I (X+Y) - Sel II (G+X+Y)	-1	1	0.438	1	0.716	1	1	1	1	0.107001
Sel I (X+Y) - Sel II (G+X+Y)	-0.5	1	0.766	1	0.168	0.014	1	1	0.939	0.120999
Sel I (X+Y) - Sel II (G+X+Y)	0.5	1	0.752	1	0.179	0.001	1	1	0.812	0.123136
Sel I (X+Y) - Sel II (G+X+Y)	1	1	0.456	1	0.781	1	1	1	1	0.11069
Sel I (X+Y) - Sel II (G+X+Y)	2	1	0.515	1	0.098	1	1	1	1	0.103678
Sel I (G+X) - Sel II (X)	0	0.69	0.009	0.012	0.079	1	0.384	0.089	1	0.134791
Sel I (G+X) - Sel II (X)	-2	0.1	0.001	0.019	0.058	0.002	0.075	0.065	0	0.0272791
Sel I (G+X) - Sel II (X)	-1	0.197	0.005	0.046	0.087	0.017	0.127	0.105	0.002	0.0285456
Sel I (G+X) - Sel II (X)	-0.5	0.517	0.019	0.044	0.056	0.628	0.276	0.129	0.24	0.0456556
Sel I (G+X) - Sel II (X)	0.5	0.536	0.014	0.057	0.06	0.581	0.27	0.137	0.2	0.048959
Sel I (G+X) - Sel II (X)	1	0.26	0.004	0.036	0.084	0.016	0.127	0.09	0.002	0.0337745
Sel I (G+X) - Sel II (X)	2	0.137	0.002	0.033	0.069	0.002	0.08	0.079	0	0.0307497
Sel I (G+X) - Sel II (Y)	0	0.69	0.009	0.012	0.079	1	0.384	0.089	1	0.134791
Sel I (G+X) - Sel II (Y)	-2	0.23	0.002	0.117	0.122	0.02	0.242	0.141	0.02	0.0285569
Sel I (G+X) - Sel II (Y)	-1	0.343	0.002	0.095	0.21	0.085	0.259	0.148	0.065	0.0301527
Sel I (G+X) - Sel II (Y)	-0.5	0.709	0.014	0.092	0.528	0.801	0.489	0.191	0.594	0.0476472
Sel I (G+X) - Sel II (Y)	0.5	0.752	0.017	0.1	0.541	0.813	0.497	0.189	0.558	0.0515468
Sel I (G+X) - Sel II (Y)	1	0.477	0.007	0.09	0.308	0.213	0.326	0.158	0.108	0.0357312
Sel I (G+X) - Sel II (Y)	2	0.3	0.014	0.126	0.155	0.047	0.282	0.17	0.019	0.0324902
Sel I (G+X) - Sel II (G)	0	0.69	0.009	0.012	0.079	1	0.384	0.089	1	0.134791
Sel I (G+X) - Sel II (G)	-2	0.611	0.018	0.242	0.083	0.651	0.466	0.255	0.559	0.0292265
Sel I (G+X) - Sel II (G)	-1	0.502	0.003	0.081	0.104	0.723	0.308	0.145	0.554	0.0305367
Sel I (G+X) - Sel II (G)	-0.5	0.226	0.008	0.019	0.321	0.892	0.09	0.162	0.551	0.0475141
Sel I (G+X) - Sel II (G)	0.5	0.277	0.006	0.011	0.315	0.908	0.104	0.16	0.577	0.0514875
Sel I (G+X) - Sel II (G)	1	0.546	0.004	0.043	0.132	0.754	0.283	0.085	0.591	0.0360831
Sel I (G+X) - Sel II (G)	2	0.662	0.02	0.234	0.078	0.673	0.445	0.265	0.578	0.0332713
Sel I (G+X) - Sel II (X+Y)	0	0.69	0.009	0.012	0.079	1	0.384	0.089	1	0.134791
Sel I (G+X) - Sel II (X+Y)	-2	0.088	0.006	0.007	0.034	0.001	0.14	0.132	0.005	0.0264364
Sel I (G+X) - Sel II (X+Y)	-1	0.106	0.023	0.025	0.015	0.005	0.234	0.325	0.008	0.0278971
Sel I (G+X) - Sel II (X+Y)	-0.5	0.054	0.023	0.077	0.013	0.082	0.2	0.345	0.109	0.0435892
Sel I (G+X) - Sel II (X+Y)	0.5	0.045	0.021	0.099	0.017	0.144	0.218	0.345	0.12	0.0469875
Sel I (G+X) - Sel II (X+Y)	1	0.142	0.041	0.039	0.013	0.008	0.323	0.431	0.006	0.0323004
Sel I (G+X) - Sel II (X+Y)	2	0.116	0.017	0.002	0.047	0.001	0.192	0.231	0.001	0.0304731
Sel I (G+X) - Sel II (G+X)	0	0.69	0.009	0.012	0.079	1	0.384	0.089	1	0.134791
Sel I (G+X) - Sel II (G+X)	-2	0.364	0.025	0.019	0.022	0.002	0.372	0.343	0	0.027254
Sel I (G+X) - Sel II (G+X)	-1	0.236	0.017	0.002	0.027	0	0.235	0.205	0	0.0287441
Sel I (G+X) - Sel II (G+X)	-0.5	0.183	0.051	0.034	0.012	0.009	0.473	0.619	0	0.0457159
Sel I (G+X) - Sel II (G+X)	0.5	0.216	0.067	0.009	0.016	0.002	0.495	0.651	0	0.0495426
Sel I (G+X) - Sel II (G+X)	1	0.196	0.008	0	0.016	0.001	0.182	0.186	0	0.0338643
Sel I (G+X) - Sel II (G+X)	2	0.402	0.048	0.017	0.019	0.001	0.392	0.381	0	0.030844
Sel I (G+X) - Sel II (G+Y)	0	0.69	0.009	0.012	0.079	1	0.384	0.089	1	0.134791
Sel I (G+X) - Sel II (G+Y)	-2	0.666	0.013	0	0.023	0.001	0.691	0.7	0	0.0261779
Sel I (G+X) - Sel II (G+Y)	-1	0.703	0.034	0.007	0.02	0.001	0.663	0.763	0	0.0274831
Sel I (G+X) - Sel II (G+Y)	-0.5	0.998	0.255	0.971	0.006	0	0.999	1	0.008	0.0444872
Sel I (G+X) - Sel II (G+Y)	0.5	1	0.293	0.959	0.007	0	1	0.999	0.007	0.0483619
Sel I (G+X) - Sel II (G+Y)	1	0.832	0.091	0.036	0.02	0	0.82	0.86	0	0.0323775
Sel I (G+X) - Sel II (G+Y)	2	0.642	0.027	0	0.026	0	0.687	0.694	0	0.0294799
Sel I (G+X) - Sel II (G+X+Y)	0	0.69	0.009	0.012	0.079	1	0.384	0.089	1	0.134791
Sel I (G+X) - Sel II (G+X+Y)	-2	0.879	0.092	0.011	0.056	0.002	0.982	0.974	0.001	0.0280907
Sel I (G+X) - Sel II (G+X+Y)	-1	0.445	0.016	0.001	0.023	0	0.62	0.771	0	0.0294403
Sel I (G+X) - Sel II (G+X+Y)	-0.5	0.959	0.196	0.168	0.009	0	0.984	0.996	0	0.0452649
Sel I (G+X) - Sel II (G+X+Y)	0.5	0.922	0.188	0.088	0.009	0	0.965	0.991	0	0.0487116
Sel I (G+X) - Sel II (G+X+Y)	1	0.416	0.027	0	0.021	0	0.535	0.742	0	0.0341694
Sel I (G+X) - Sel II (G+X+Y)	2	0.643	0.035	0	0.032	0	0.856	0.908	0	0.0319188
Sel I (G+Y) - Sel II (X)	0	0.69	0.009	0.012	0.079	1	0.384	0.089	1	0.134791
Sel I (G+Y) - Sel II (X)	-2	0.09	0.009	0.078	0.321	0.234	0.319	0.557	0.057	0.0561189
Sel I (G+Y) - Sel II (X)	-1	0.243	0.002	0.034	0.322	0.659	0.135	0.192	0.371	0.0622475
Sel I (G+Y) - Sel II (X)	-0.5	0.449	0.003	0.017	0.2	0.991	0.224	0.064	0.876	0.0779535
Sel I (G+Y) - Sel II (X)	0.5	0.471	0.003	0.014	0.172	0.999	0.203	0.062	0.913	0.0884743
Sel I (G+Y) - Sel II (X)	1	0.275	0.004	0.034	0.312	0.738	0.147	0.181	0.421	0.070381
Sel I (G+Y) - Sel II (X)	2	0.121	0.014	0.111	0.347	0.313	0.338	0.598	0.077	0.0647569
Sel I (G+Y) - Sel II (Y)	0	0.69	0.009	0.012	0.079	1	0.384	0.089	1	0.134791
Sel I (G+Y) - Sel II (Y)	-2	0.092	0.006	0.028	0.193	0.33	0.111	0.119	0.168	0.0578303
Sel I (G+Y) - Sel II (Y)	-1	0.095	0.012	0.051	0.211	0.472	0.14	0.129	0.154	0.0650918
Sel I (G+Y) - Sel II (Y)	-0.5	0.118	0.006	0.062	0.219	0.653	0.124	0.12	0.123	0.0835542
Sel I (G+Y) - Sel II (Y)	0.5	0.136	0.005	0.064	0.245	0.744	0.13	0.138	0.153	0.0892152
Sel I (G+Y) - Sel II (Y)	1	0.15	0.008	0.046	0.291	0.627	0.126	0.112	0.178	0.0726008
Sel I (G+Y) - Sel II (Y)	2	0.154	0.01	0.031	0.274	0.57	0.121	0.115	0.144	0.0678312
Sel I (G+Y) - Sel II (G)	0	0.69	0.009	0.012	0.079	1	0.384	0.089	1	0.134791
Sel I (G+Y) - Sel II (G)	-2	0.115	0.056	0.003	0.11	0.604	0.197	0.479	0.047	0.0561371
Sel I (G+Y) - Sel II (G)	-1	0.105	0.057	0.007	0.159	0.7	0.211	0.535	0.071	0.0603484
Sel I (G+Y) - Sel II (G)	-0.5	0.064	0.054	0.047	0.353	0.932	0.244	0.606	0.15	0.0789275
Sel I (G+Y) - Sel II (G)	0.5	0.063	0.062	0.054	0.317	0.933	0.281	0.649	0.151	0.0869244
Sel I (G+Y) - Sel II (G)	1	0.09	0.1	0.015	0.18	0.783	0.284	0.638	0.055	0.0718349
Sel I (G+Y) - Sel II (G)	2	0.086	0.103	0.004	0.111	0.668	0.193	0.548	0.036	0.06534
Sel I (G+Y) - Sel II (X+Y)	0	0.69	0.009	0.012	0.079	1	0.384	0.089	1	0.134791
Sel I (G+Y) - Sel II (X+Y)	-2	0.999	0.479	1	0.069	0.44	1	1	0.986	0.061655
Sel I (G+Y) - Sel II (X+Y)	-1	0.957	0.39	0.952	0.005	0.004	0.993	0.989	0.688	0.0685877
Sel I (G+Y) - Sel II (X+Y)	-0.5	0.343	0.109	0.433	0	0	0.631	0.536	0.025	0.086629
Sel I (G+Y) - Sel II (X+Y)	0.5	0.325	0.127	0.446	0.002	0	0.656	0.527	0.014	0.0914348
Sel I (G+Y) - Sel II (X+Y)	1	0.926	0.399	0.941	0	0	0.982	0.979	0.603	0.0740204
Sel I (G+Y) - Sel II (X+Y)	2	0.998	0.476	0.999	0.031	0.146	1	1	0.98	0.0685897
Sel I (G+Y) - Sel II (G+X)	0	0.69	0.009	0.012	0.079	1	0.384	0.089	1	0.134791
Sel I (G+Y) - Sel II (G+X)	-2	0.232	0.064	0	0.041	0.002	0.383	0.772	0	0.0570068
Sel I (G+Y) - Sel II (G+X)	-1	0.17	0.078	0	0.054	0.01	0.509	0.853	0.001	0.0637609
Sel I (G+Y) - Sel II (G+X)	-0.5	0.088	0.08	0.006	0.089	0.135	0.549	0.876	0.044	0.0786997
Sel I (G+Y) - Sel II (G+X)	0.5	0.101	0.102	0.012	0.101	0.078	0.681	0.945	0.017	0.0868176
Sel I (G+Y) - Sel II (G+X)	1	0.175	0.087	0	0.065	0.005	0.472	0.863	0.005	0.068266
Sel I (G+Y) - Sel II (G+X)	2	0.231	0.078	0.001	0.043	0.002	0.362	0.831	0.002	0.0631524
Sel I (G+Y) - Sel II (G+Y)	0	0.69	0.009	0.012	0.079	1	0.384	0.089	1	0.134791
Sel I (G+Y) - Sel II (G+Y)	-2	0.877	0.208	0	0.02	0	0.967	0.887	0	0.0571861
Sel I (G+Y) - Sel II (G+Y)	-1	0.898	0.253	0	0.041	0	0.986	0.973	0	0.0638098
Sel I (G+Y) - Sel II (G+Y)	-0.5	0.843	0.306	0.023	0.208	0.017	1	1	0	0.0785528
Sel I (G+Y) - Sel II (G+Y)	0.5	0.836	0.336	0.041	0.239	0.055	1	1	0	0.0877585
Sel I (G+Y) - Sel II (G+Y)	1	0.869	0.283	0	0.031	0	0.984	0.95	0	0.0690301
Sel I (G+Y) - Sel II (G+Y)	2	0.857	0.29	0	0.016	0.001	0.962	0.885	0	0.0642115
Sel I (G+Y) - Sel II (G+X+Y)	0	0.69	0.009	0.012	0.079	1	0.384	0.089	1	0.134791
Sel I (G+Y) - Sel II (G+X+Y)	-2	0.947	0.171	0.007	0.01	0	0.976	0.97	0.001	0.0582876
Sel I (G+Y) - Sel II (G+X+Y)	-1	0.971	0.202	0.014	0.004	0	0.997	0.997	0.002	0.0651023
Sel I (G+Y) - Sel II (G+X+Y)	-0.5	0.967	0.239	0.055	0.007	0	1	1	0	0.0798476
Sel I (G+Y) - Sel II (G+X+Y)	0.5	0.953	0.225	0.042	0.013	0	0.998	1	0	0.0888681
Sel I (G+Y) - Sel II (G+X+Y)	1	0.944	0.207	0.002	0.005	0	0.987	0.992	0	0.0694834
Sel I (G+Y) - Sel II (G+X+Y)	2	0.92	0.167	0.001	0.009	0	0.971	0.968	0	0.0647974
Sel I (G+X+Y) - Sel II (X)	0	0.69	0.009	0.012	0.079	1	0.384	0.089	1	0.134791
Sel I (G+X+Y) - Sel II (X)	-2	0.04	0.004	0.025	0.036	0	0.069	0.084	0.001	0.0241518
Sel I (G+X+Y) - Sel II (X)	-1	0.049	0.002	0.021	0.057	0.009	0.07	0.071	0.021	0.025823
Sel I (G+X+Y) - Sel II (X)	-0.5	0.147	0.001	0.017	0.085	0.374	0.13	0.105	0.285	0.037807
Sel I (G+X+Y) - Sel II (X)	0.5	0.183	0.002	0.017	0.075	0.495	0.145	0.089	0.376	0.045214
Sel I (G+X+Y) - Sel II (X)	1	0.057	0.003	0.022	0.072	0.007	0.065	0.093	0.018	0.0294529
Sel I (G+X+Y) - Sel II (X)	2	0.034	0.002	0.016	0.049	0.002	0.069	0.086	0.002	0.0278227
Sel I (G+X+Y) - Sel II (Y)	0	0.69	0.009	0.012	0.079	1	0.384	0.089	1	0.134791
Sel I (G+X+Y) - Sel II (Y)	-2	0.052	0	0.035	0.039	0.161	0.065	0.061	0.075	0.0249895
Sel I (G+X+Y) - Sel II (Y)	-1	0.092	0	0.034	0.106	0.452	0.073	0.062	0.272	0.0263081
Sel I (G+X+Y) - Sel II (Y)	-0.5	0.278	0.002	0.032	0.444	0.96	0.117	0.068	0.848	0.0372495
Sel I (G+X+Y) - Sel II (Y)	0.5	0.361	0.002	0.035	0.605	0.992	0.141	0.066	0.935	0.0453012
Sel I (G+X+Y) - Sel II (Y)	1	0.144	0.004	0.026	0.156	0.721	0.088	0.057	0.396	0.0299254
Sel I (G+X+Y) - Sel II (Y)	2	0.087	0.002	0.028	0.087	0.486	0.087	0.08	0.181	0.0286984
Sel I (G+X+Y) - Sel II (G)	0	0.69	0.009	0.012	0.079	1	0.384	0.089	1	0.134791
Sel I (G+X+Y) - Sel II (G)	-2	0.092	0.004	0.041	0.107	0	0.136	0.11	0.001	0.0295647
Sel I (G+X+Y) - Sel II (G)	-1	0.097	0.002	0.017	0.07	0	0.073	0.058	0	0.0302892
Sel I (G+X+Y) - Sel II (G)	-0.5	0.101	0.017	0.06	0.005	0.006	0.151	0.186	0.002	0.0417687
Sel I (G+X+Y) - Sel II (G)	0.5	0.118	0.021	0.12	0.004	0.005	0.228	0.308	0	0.0521101
Sel I (G+X+Y) - Sel II (G)	1	0.112	0.006	0.006	0.04	0	0.082	0.044	0	0.0356102
Sel I (G+X+Y) - Sel II (G)	2	0.086	0.005	0.035	0.08	0	0.145	0.112	0.001	0.0333487
Sel I (G+X+Y) - Sel II (X+Y)	0	0.69	0.009	0.012	0.079	1	0.384	0.089	1	0.134791
Sel I (G+X+Y) - Sel II (X+Y)	-2	0.692	0.011	0.101	0.736	0.976	0.583	0.198	0.74	0.0288639
Sel I (G+X+Y) - Sel II (X+Y)	-1	0.661	0.019	0.114	0.432	0.824	0.587	0.461	0.439	0.0301699
Sel I (G+X+Y) - Sel II (X+Y)	-0.5	0.198	0.012	0.033	0.019	0.017	0.34	0.381	0.004	0.0405228
Sel I (G+X+Y) - Sel II (X+Y)	0.5	0.152	0.015	0.029	0.006	0.006	0.342	0.393	0	0.0474894
Sel I (G+X+Y) - Sel II (X+Y)	1	0.709	0.027	0.11	0.468	0.861	0.654	0.498	0.485	0.0337052
Sel I (G+X+Y) - Sel II (X+Y)	2	0.822	0.012	0.173	0.744	0.99	0.691	0.307	0.789	0.0325976
Sel I (G+X+Y) - Sel II (G+X)	0	0.69	0.009	0.012	0.079	1	0.384	0.089	1	0.134791
Sel I (G+X+Y) - Sel II (G+X)	-2	0.592	0.028	0.455	0.031	0.055	0.682	0.455	0.097	0.0249226
Sel I (G+X+Y) - Sel II (G+X)	-1	0.647	0.071	0.678	0.027	0.034	0.798	0.627	0.094	0.0257219
Sel I (G+X+Y) - Sel II (G+X)	-0.5	0.658	0.098	0.967	0.037	0	0.926	0.922	0.006	0.0368734
Sel I (G+X+Y) - Sel II (G+X)	0.5	0.784	0.113	0.991	0.034	0	0.974	0.976	0.005	0.0461665
Sel I (G+X+Y) - Sel II (G+X)	1	0.779	0.104	0.859	0.026	0.009	0.885	0.767	0.082	0.0301515
Sel I (G+X+Y) - Sel II (G+X)	2	0.658	0.049	0.522	0.03	0.041	0.774	0.543	0.106	0.0280633
Sel I (G+X+Y) - Sel II (G+Y)	0	0.69	0.009	0.012	0.079	1	0.384	0.089	1	0.134791
Sel I (G+X+Y) - Sel II (G+Y)	-2	0.629	0.101	0.009	0.021	0	0.819	0.836	0	0.0295058
Sel I (G+X+Y) - Sel II (G+Y)	-1	0.469	0.04	0.001	0.016	0	0.556	0.762	0	0.0304725
Sel I (G+X+Y) - Sel II (G+Y)	-0.5	0.619	0.092	0	0.02	0	0.663	0.867	0	0.0416399
Sel I (G+X+Y) - Sel II (G+Y)	0.5	0.739	0.134	0.003	0.024	0	0.882	0.955	0	0.0521421
Sel I (G+X+Y) - Sel II (G+Y)	1	0.391	0.047	0	0.014	0	0.464	0.685	0	0.0360493
Sel I (G+X+Y) - Sel II (G+Y)	2	0.565	0.085	0	0.018	0	0.758	0.802	0	0.0334251
Sel I (G+X+Y) - Sel II (G+X+Y)	0	0.69	0.009	0.012	0.079	1	0.384	0.089	1	0.134791
Sel I (G+X+Y) - Sel II (G+X+Y)	-2	0.624	0.018	0.033	0.106	0.431	0.706	0.747	0.104	0.0294576
Sel I (G+X+Y) - Sel II (G+X+Y)	-1	0.933	0.03	0.271	0.277	0.605	0.913	0.717	0.318	0.0304272
Sel I (G+X+Y) - Sel II (G+X+Y)	-0.5	0.998	0.169	0.864	0.461	0.416	0.981	0.949	0.594	0.0404044
Sel I (G+X+Y) - Sel II (G+X+Y)	0.5	1	0.213	0.94	0.466	0.322	0.993	0.978	0.631	0.0476845
Sel I (G+X+Y) - Sel II (G+X+Y)	1	0.954	0.021	0.213	0.299	0.551	0.922	0.688	0.262	0.0342634
Sel I (G+X+Y) - Sel II (G+X+Y)	2	0.844	0.007	0.075	0.172	0.508	0.831	0.677	0.162	0.0331785

## Sheet: Fig D in S8 Text Estimation
Selection_mechanism	Selection_effect	Weighted.Median	MBE	MR-Robust	MR-Egger	MR-IVW	MR-Lasso	Contamination.Mixture	MR-RAPS	R2
Sel I (X) - Sel II (X)	0	0.158184	-0.0124159	0.0618768	0.771677	0.691361	0.0857933	0.000921617	0.462042	0.141016
	-2	0.0118664	-0.153143	-0.0957696	0.373265	0.419739	-0.11788	-0.151891	0.362884	0.0812671
	-1	0.0630446	-0.0651294	-0.0164491	0.345527	0.372742	-0.0361587	-0.0625708	0.327013	0.104885
	-0.5	0.0898173	-0.0283576	0.0263118	0.322864	0.348594	0.00481457	-0.0183482	0.308604	0.123333
	0.5	0.088768	-0.0233723	0.0224983	0.330732	0.351389	0.00323891	-0.0195238	0.31094	0.125749
	1	0.0635436	-0.0690446	-0.0196776	0.341072	0.372947	-0.0352173	-0.0601894	0.326791	0.109319
	2	0.00121281	-0.158807	-0.12115	0.384527	0.431679	-0.138793	-0.171124	0.369665	0.0818101
Sel I (X) - Sel II (Y)	0	0.158184	-0.0124159	0.0618768	0.771677	0.691361	0.0857933	0.000921617	0.462042	0.141016
	-2	0.0719359	-0.0399022	0.0241786	0.234505	0.391307	0.00869745	-0.024876	0.320384	0.0791718
	-1	0.0769162	-0.0284949	0.00694114	0.269188	0.438074	0.0134575	-0.00737169	0.34227	0.102331
	-0.5	0.0812768	-0.0215797	0.00198356	0.292957	0.469193	0.0149814	-0.00206209	0.353676	0.119655
	0.5	0.0840186	-0.0198355	-0.00110635	0.313882	0.482467	0.0133813	-0.00521497	0.346132	0.123009
	1	0.0917929	-0.0278979	0.00589203	0.313052	0.479359	0.0153428	-0.00776386	0.347305	0.106335
	2	0.113005	-0.0330083	0.0344132	0.324346	0.493099	0.0284694	-0.00778788	0.371482	0.0793992
Sel I (X) - Sel II (G)	0	0.158184	-0.0124159	0.0618768	0.771677	0.691361	0.0857933	0.000921617	0.462042	0.141016
Sel I (X) - Sel II (G)	-2	-0.283313	-0.313259	-0.420215	0.273995	0.21464	-0.359575	-0.364996	-0.193478	0.0837303
Sel I (X) - Sel II (G)	-1	-0.22863	-0.26657	-0.324828	0.168444	0.141777	-0.281496	-0.284629	-0.158715	0.109806
Sel I (X) - Sel II (G)	-0.5	-0.156827	-0.197965	-0.225145	0.125088	0.160114	-0.192914	-0.194924	-0.0879237	0.128573
Sel I (X) - Sel II (G)	0.5	-0.162461	-0.189223	-0.231104	0.122494	0.15519	-0.196285	-0.199985	-0.095891	0.131814
Sel I (X) - Sel II (G)	1	-0.236472	-0.26195	-0.331005	0.165415	0.138475	-0.28759	-0.288974	-0.167544	0.113901
Sel I (X) - Sel II (G)	2	-0.290984	-0.315899	-0.431908	0.274757	0.221993	-0.36957	-0.374727	-0.20404	0.0859703
Sel I (X) - Sel II (X+Y)	0	0.158184	-0.0124159	0.0618768	0.771677	0.691361	0.0857933	0.000921617	0.462042	0.141016
Sel I (X) - Sel II (X+Y)	-2	-0.298884	-0.40299	-0.408875	0.277731	0.0999441	-0.403116	-0.428523	-0.0270324	0.0827296
Sel I (X) - Sel II (X+Y)	-1	-0.135354	-0.236381	-0.22787	0.38118	0.220261	-0.22032	-0.242791	0.108925	0.10735
Sel I (X) - Sel II (X+Y)	-0.5	0.0043595	-0.111995	-0.088917	0.513908	0.356319	-0.0800991	-0.101263	0.242877	0.125972
Sel I (X) - Sel II (X+Y)	0.5	0.0102311	-0.113749	-0.09212	0.553939	0.384841	-0.0818227	-0.104088	0.241332	0.129038
Sel I (X) - Sel II (X+Y)	1	-0.137696	-0.255172	-0.24709	0.415438	0.240585	-0.238738	-0.260807	0.0851974	0.111798
Sel I (X) - Sel II (X+Y)	2	-0.29093	-0.412307	-0.433762	0.394047	0.173112	-0.424417	-0.451102	-0.0261036	0.0840232
Sel I (X) - Sel II (G+X)	0	0.158184	-0.0124159	0.0618768	0.771677	0.691361	0.0857933	0.000921617	0.462042	0.141016
Sel I (X) - Sel II (G+X)	-2	-0.368568	-0.376042	-0.530561	0.332241	0.0133116	-0.493888	-0.492783	-0.329289	0.0854368
Sel I (X) - Sel II (G+X)	-1	-0.299161	-0.30872	-0.417564	0.212409	-0.015555	-0.390535	-0.387459	-0.267454	0.112036
Sel I (X) - Sel II (G+X)	-0.5	-0.201759	-0.21254	-0.290813	0.18376	0.0478337	-0.269075	-0.268612	-0.164895	0.130627
Sel I (X) - Sel II (G+X)	0.5	-0.212836	-0.22973	-0.298039	0.175704	0.0377465	-0.278157	-0.276617	-0.176097	0.134108
Sel I (X) - Sel II (G+X)	1	-0.291586	-0.308262	-0.404131	0.220654	-0.00239082	-0.378554	-0.376248	-0.257645	0.116413
Sel I (X) - Sel II (G+X)	2	-0.372553	-0.387432	-0.534079	0.347581	0.0287231	-0.496998	-0.496492	-0.330701	0.0878738
Sel I (X) - Sel II (G+Y)	0	0.158184	-0.0124159	0.0618768	0.771677	0.691361	0.0857933	0.000921617	0.462042	0.141016
Sel I (X) - Sel II (G+Y)	-2	-0.84234	-0.946995	-0.953991	0.795706	-0.248389	-1.1066	-1.17135	-0.595014	0.085097
Sel I (X) - Sel II (G+Y)	-1	-0.623325	-0.735585	-0.736388	0.642872	-0.169578	-0.823675	-0.862485	-0.425899	0.111783
Sel I (X) - Sel II (G+Y)	-0.5	-0.425413	-0.534416	-0.560037	0.576327	-0.0211758	-0.582999	-0.61756	-0.239288	0.130723
Sel I (X) - Sel II (G+Y)	0.5	-0.40099	-0.509939	-0.548333	0.60981	0.0209723	-0.555967	-0.590262	-0.215822	0.13358
Sel I (X) - Sel II (G+Y)	1	-0.603904	-0.709881	-0.734826	0.689147	-0.124184	-0.800225	-0.841545	-0.403264	0.115854
Sel I (X) - Sel II (G+Y)	2	-0.829494	-0.949205	-0.977255	0.897197	-0.178111	-1.10785	-1.18205	-0.57062	0.0876288
Sel I (X) - Sel II (G+X+Y)	0	0.158184	-0.0124159	0.0618768	0.771677	0.691361	0.0857933	0.000921617	0.462042	0.141016
Sel I (X) - Sel II (G+X+Y)	-2	-0.964307	-0.839674	-0.90374	0.322278	-0.343288	-1.31329	-1.39311	-0.665064	0.0806369
Sel I (X) - Sel II (G+X+Y)	-1	-0.73373	-0.693619	-0.698185	0.28176	-0.254422	-0.991142	-1.0418	-0.489131	0.105348
Sel I (X) - Sel II (G+X+Y)	-0.5	-0.487956	-0.529634	-0.484259	0.280596	-0.0408865	-0.68728	-0.715238	-0.243076	0.123452
Sel I (X) - Sel II (G+X+Y)	0.5	-0.493208	-0.555345	-0.49334	0.280361	-0.0282765	-0.695851	-0.723562	-0.248963	0.126336
Sel I (X) - Sel II (G+X+Y)	1	-0.690304	-0.691334	-0.658591	0.299841	-0.172423	-0.942382	-0.982165	-0.433336	0.109341
Sel I (X) - Sel II (G+X+Y)	2	-0.956708	-0.839045	-0.904539	0.362269	-0.271957	-1.32102	-1.39712	-0.646505	0.0820323
Sel I (Y) - Sel II (X)	0	0.158184	-0.0124159	0.0618768	0.771677	0.691361	0.0857933	0.000921617	0.462042	0.141016
Sel I (Y) - Sel II (X)	-2	-0.166988	-0.208642	-0.179634	-0.553261	0.139499	-0.173475	-0.18384	-0.0346695	0.119623
Sel I (Y) - Sel II (X)	-1	-0.0572112	-0.1246	-0.0896822	0.0390586	0.347241	-0.0809899	-0.0970994	0.124021	0.126231
Sel I (Y) - Sel II (X)	-0.5	0.0319915	-0.0570814	-0.0245395	0.495732	0.478369	-0.0129033	-0.0328096	0.235065	0.133229
Sel I (Y) - Sel II (X)	0.5	0.0323749	-0.0445125	-0.0225243	0.481143	0.479284	-0.0110706	-0.030259	0.23488	0.135067
Sel I (Y) - Sel II (X)	1	-0.0547966	-0.106099	-0.0868242	0.0530391	0.354936	-0.0784159	-0.0940669	0.126743	0.129069
Sel I (Y) - Sel II (X)	2	-0.176408	-0.21	-0.188672	-0.551719	0.145119	-0.18088	-0.192601	-0.0396655	0.122147
Sel I (Y) - Sel II (Y)	0	0.158184	-0.0124159	0.0618768	0.771677	0.691361	0.0857933	0.000921617	0.462042	0.141016
Sel I (Y) - Sel II (Y)	-2	-0.112847	-0.107154	-0.115841	-0.17614	-0.130268	-0.102235	-0.100641	-0.119572	0.124509
Sel I (Y) - Sel II (Y)	-1	-0.0648007	-0.0691748	-0.0683605	-0.348141	-0.00995063	-0.0533221	-0.0547188	-0.0461592	0.124713
Sel I (Y) - Sel II (Y)	-0.5	-0.0256939	-0.0494296	-0.0320755	-0.675407	0.107309	-0.0209572	-0.0233294	0.0190657	0.126406
Sel I (Y) - Sel II (Y)	0.5	-0.0218377	-0.0345851	-0.0327416	-0.727019	0.117803	-0.0207714	-0.0232797	0.0170028	0.126957
Sel I (Y) - Sel II (Y)	1	-0.0625037	-0.0821755	-0.0691715	-0.377156	0.00218603	-0.054608	-0.0556381	-0.0465817	0.125739
Sel I (Y) - Sel II (Y)	2	-0.106629	-0.109076	-0.109562	-0.0974205	-0.112607	-0.0956379	-0.0941935	-0.11024	0.125486
Sel I (Y) - Sel II (G)	0	0.158184	-0.0124159	0.0618768	0.771677	0.691361	0.0857933	0.000921617	0.462042	0.141016
Sel I (Y) - Sel II (G)	-2	-0.191876	-0.1887	-0.204035	-0.160864	-0.136123	-0.207217	-0.212276	-0.184684	0.129906
Sel I (Y) - Sel II (G)	-1	-0.160014	-0.181664	-0.179131	-0.197131	-0.0688425	-0.180473	-0.188756	-0.143173	0.131315
Sel I (Y) - Sel II (G)	-0.5	-0.107522	-0.130602	-0.127518	-0.108385	0.00900602	-0.12708	-0.138429	-0.0791303	0.133473
Sel I (Y) - Sel II (G)	0.5	-0.111723	-0.130128	-0.132296	-0.119696	0.00394716	-0.132363	-0.142328	-0.0841983	0.134508
Sel I (Y) - Sel II (G)	1	-0.163322	-0.153501	-0.182023	-0.20912	-0.0744235	-0.184354	-0.190999	-0.14765	0.133047
Sel I (Y) - Sel II (G)	2	-0.197462	-0.186266	-0.208001	-0.148506	-0.147118	-0.211953	-0.21668	-0.191429	0.131289
Sel I (Y) - Sel II (X+Y)	0	0.158184	-0.0124159	0.0618768	0.771677	0.691361	0.0857933	0.000921617	0.462042	0.141016
Sel I (Y) - Sel II (X+Y)	-2	-0.302053	-0.348072	-0.315308	-0.428439	-0.100293	-0.338915	-0.363926	-0.171351	0.111549
Sel I (Y) - Sel II (X+Y)	-1	-0.147808	-0.238742	-0.195572	0.255345	0.182478	-0.207034	-0.252669	0.0394692	0.119646
Sel I (Y) - Sel II (X+Y)	-0.5	0.0384601	-0.12156	-0.0620263	0.918828	0.469285	-0.0558826	-0.124298	0.264135	0.128261
Sel I (Y) - Sel II (X+Y)	0.5	0.0464482	-0.12299	-0.0638414	0.952018	0.503432	-0.0540193	-0.125753	0.259221	0.130944
Sel I (Y) - Sel II (X+Y)	1	-0.148645	-0.252352	-0.20869	0.298106	0.219627	-0.214764	-0.263137	0.0302043	0.123481
Sel I (Y) - Sel II (X+Y)	2	-0.280537	-0.334843	-0.302786	-0.45078	-0.0317669	-0.322968	-0.353961	-0.146496	0.115415
Sel I (Y) - Sel II (G+X)	0	0.158184	-0.0124159	0.0618768	0.771677	0.691361	0.0857933	0.000921617	0.462042	0.141016
Sel I (Y) - Sel II (G+X)	-2	-0.393972	-0.376747	-0.403377	-0.715762	-0.268533	-0.434003	-0.433831	-0.329661	0.125666
Sel I (Y) - Sel II (G+X)	-1	-0.34649	-0.362026	-0.36746	-0.502443	-0.159025	-0.401783	-0.403385	-0.247108	0.129205
Sel I (Y) - Sel II (G+X)	-0.5	-0.239053	-0.26755	-0.269746	-0.218713	-0.00282836	-0.294429	-0.301075	-0.104206	0.13295
Sel I (Y) - Sel II (G+X)	0.5	-0.252106	-0.284795	-0.284335	-0.23621	-0.0140072	-0.308633	-0.314638	-0.115853	0.134175
Sel I (Y) - Sel II (G+X)	1	-0.33969	-0.342333	-0.362853	-0.518639	-0.152581	-0.394968	-0.39493	-0.238967	0.130614
Sel I (Y) - Sel II (G+X)	2	-0.398284	-0.395767	-0.407225	-0.734398	-0.283083	-0.43725	-0.435843	-0.339324	0.127012
Sel I (Y) - Sel II (G+Y)	0	0.158184	-0.0124159	0.0618768	0.771677	0.691361	0.0857933	0.000921617	0.462042	0.141016
Sel I (Y) - Sel II (G+Y)	-2	-0.581406	-0.54902	-0.662559	-0.173296	-0.454298	-0.684926	-0.706654	-0.60046	0.119895
Sel I (Y) - Sel II (G+Y)	-1	-0.491381	-0.490416	-0.5823	0.13338	-0.3045	-0.601561	-0.62525	-0.489327	0.125719
Sel I (Y) - Sel II (G+Y)	-0.5	-0.350315	-0.382705	-0.436487	0.386696	-0.114581	-0.458857	-0.482372	-0.319383	0.131197
Sel I (Y) - Sel II (G+Y)	0.5	-0.334853	-0.368241	-0.417522	0.398786	-0.0829286	-0.440931	-0.465171	-0.299583	0.132757
Sel I (Y) - Sel II (G+Y)	1	-0.484068	-0.483964	-0.572267	0.141441	-0.281779	-0.592682	-0.618869	-0.478704	0.128262
Sel I (Y) - Sel II (G+Y)	2	-0.544268	-0.535043	-0.625006	-0.14883	-0.395358	-0.646452	-0.667724	-0.55748	0.123033
Sel I (Y) - Sel II (G+X+Y)	0	0.158184	-0.0124159	0.0618768	0.771677	0.691361	0.0857933	0.000921617	0.462042	0.141016
Sel I (Y) - Sel II (G+X+Y)	-2	-0.645189	-0.62164	-0.667333	-0.467492	-0.63807	-0.698465	-0.7052	-0.674591	0.124663
Sel I (Y) - Sel II (G+X+Y)	-1	-0.596899	-0.578192	-0.615421	-0.601018	-0.533389	-0.654555	-0.659642	-0.603128	0.126826
Sel I (Y) - Sel II (G+X+Y)	-0.5	-0.470246	-0.459878	-0.489904	-0.414373	-0.355859	-0.525345	-0.532427	-0.448053	0.129391
Sel I (Y) - Sel II (G+X+Y)	0.5	-0.430549	-0.427862	-0.455078	-0.419089	-0.303351	-0.484665	-0.487653	-0.402712	0.13004
Sel I (Y) - Sel II (G+X+Y)	1	-0.552822	-0.52697	-0.573971	-0.618756	-0.481966	-0.609351	-0.614379	-0.555712	0.128027
Sel I (Y) - Sel II (G+X+Y)	2	-0.612129	-0.580863	-0.633401	-0.501086	-0.593394	-0.664623	-0.671138	-0.634379	0.126231
Sel I (G) - Sel II (X)	0	0.158184	-0.0124159	0.0618768	0.771677	0.691361	0.0857933	0.000921617	0.462042	0.141016
Sel I (G) - Sel II (X)	-2	0.0793615	-0.139256	-0.121752	0.764656	0.524186	-0.110099	-0.162756	0.351673	0.0726323
Sel I (G) - Sel II (X)	-1	0.186626	-0.040407	0.00761657	0.830789	0.612879	0.00958659	-0.0445305	0.455761	0.0791768
Sel I (G) - Sel II (X)	-0.5	0.22055	0.0227982	0.0831219	0.780882	0.599426	0.0822923	0.0314671	0.451296	0.0947161
Sel I (G) - Sel II (X)	0.5	0.228131	0.0098121	0.0838434	0.803908	0.61595	0.0861324	0.0336404	0.45862	0.10289
Sel I (G) - Sel II (X)	1	0.211896	-0.00489554	0.0143624	0.866658	0.639264	0.0197015	-0.0377233	0.467501	0.0873554
Sel I (G) - Sel II (X)	2	0.0777743	-0.165502	-0.138394	0.789062	0.534231	-0.12305	-0.178451	0.339447	0.0804141
Sel I (G) - Sel II (Y)	0	0.158184	-0.0124159	0.0618768	0.771677	0.691361	0.0857933	0.000921617	0.462042	0.141016
Sel I (G) - Sel II (Y)	-2	0.00890594	-0.0538438	-0.00918488	0.0746202	0.103771	-0.0354446	-0.0521176	0.0888498	0.0689216
Sel I (G) - Sel II (Y)	-1	0.0756697	-0.0128348	0.0344733	0.172836	0.223401	0.0143906	0.00172217	0.187384	0.0752001
Sel I (G) - Sel II (Y)	-0.5	0.0930694	0.0127074	0.0415196	0.194282	0.263827	0.0356537	0.0258799	0.203766	0.0905075
Sel I (G) - Sel II (Y)	0.5	0.100801	0.0100265	0.0441289	0.203931	0.281102	0.0403926	0.0301249	0.210097	0.0980422
Sel I (G) - Sel II (Y)	1	0.0896257	0.000528079	0.0404477	0.188735	0.24797	0.021635	0.00754187	0.195654	0.0828686
Sel I (G) - Sel II (Y)	2	0.0305039	-0.0326175	-0.000620808	0.105705	0.141882	-0.0258165	-0.0422528	0.109623	0.0763582
Sel I (G) - Sel II (G)	0	0.158184	-0.0124159	0.0618768	0.771677	0.691361	0.0857933	0.000921617	0.462042	0.141016
Sel I (G) - Sel II (G)	-2	-0.0220957	-0.170165	-0.0707517	0.392879	0.402944	-0.101327	-0.155986	0.285334	0.0697314
Sel I (G) - Sel II (G)	-1	-0.0193102	-0.160956	-0.0823895	0.39279	0.39144	-0.105791	-0.155175	0.269344	0.0759002
Sel I (G) - Sel II (G)	-0.5	0.00937191	-0.142976	-0.078273	0.439573	0.369768	-0.0805035	-0.11569	0.244984	0.0908658
Sel I (G) - Sel II (G)	0.5	0.00539181	-0.12177	-0.0840091	0.454141	0.379401	-0.0828005	-0.121519	0.248478	0.0989124
Sel I (G) - Sel II (G)	1	-0.0185754	-0.182736	-0.0876128	0.405859	0.404426	-0.104591	-0.154566	0.272834	0.0834319
Sel I (G) - Sel II (G)	2	-0.0212057	-0.175494	-0.0760726	0.404734	0.411047	-0.107621	-0.167176	0.284014	0.0774479
Sel I (G) - Sel II (X+Y)	0	0.158184	-0.0124159	0.0618768	0.771677	0.691361	0.0857933	0.000921617	0.462042	0.141016
Sel I (G) - Sel II (X+Y)	-2	-0.344323	-0.333969	-0.358544	-0.321996	0.0556564	-0.378106	-0.399825	-0.112517	0.0651885
Sel I (G) - Sel II (X+Y)	-1	-0.198103	-0.260877	-0.220128	-0.23196	0.256654	-0.228152	-0.256097	0.0852264	0.0713148
Sel I (G) - Sel II (X+Y)	-0.5	-0.00823856	-0.0903088	-0.0349908	-0.0899402	0.49957	-0.0421319	-0.0746694	0.312718	0.086149
Sel I (G) - Sel II (X+Y)	0.5	-0.0117842	-0.0993118	-0.0384397	-0.0945576	0.530439	-0.0415246	-0.0772195	0.313046	0.0936527
Sel I (G) - Sel II (X+Y)	1	-0.197397	-0.249882	-0.223331	-0.227186	0.28986	-0.230147	-0.260313	0.0858173	0.0786732
Sel I (G) - Sel II (X+Y)	2	-0.361764	-0.390362	-0.376694	-0.380241	0.0653081	-0.398495	-0.420597	-0.136142	0.0723059
Sel I (G) - Sel II (G+X)	0	0.158184	-0.0124159	0.0618768	0.771677	0.691361	0.0857933	0.000921617	0.462042	0.141016
Sel I (G) - Sel II (G+X)	-2	-0.232013	-0.35905	-0.33449	0.912386	0.408453	-0.338755	-0.387273	0.0326909	0.0693182
Sel I (G) - Sel II (G+X)	-1	-0.213868	-0.31868	-0.33349	0.884087	0.3884	-0.324884	-0.359302	0.0237487	0.0756073
Sel I (G) - Sel II (G+X)	-0.5	-0.140357	-0.212613	-0.268458	0.827398	0.355778	-0.253835	-0.269142	0.0394591	0.0907868
Sel I (G) - Sel II (G+X)	0.5	-0.161703	-0.256234	-0.284667	0.864763	0.362281	-0.265162	-0.283492	0.0269366	0.0985245
Sel I (G) - Sel II (G+X)	1	-0.210162	-0.329623	-0.331718	0.929401	0.414318	-0.317958	-0.354648	0.0355239	0.0832644
Sel I (G) - Sel II (G+X)	2	-0.218069	-0.378971	-0.322325	0.981524	0.456969	-0.317455	-0.365515	0.064247	0.0767227
Sel I (G) - Sel II (G+Y)	0	0.158184	-0.0124159	0.0618768	0.771677	0.691361	0.0857933	0.000921617	0.462042	0.141016
Sel I (G) - Sel II (G+Y)	-2	-0.569802	-0.634246	-0.114262	-0.256114	-0.0137491	-0.694495	-0.881223	-0.151404	0.0785602
Sel I (G) - Sel II (G+Y)	-1	-0.554027	-0.59818	-0.203239	-0.173017	-0.016891	-0.686326	-0.917404	-0.15987	0.0847388
Sel I (G) - Sel II (G+Y)	-0.5	-0.393161	-0.519006	-0.49618	0.0819543	0.082539	-0.520785	-0.638126	-0.0850508	0.0996938
Sel I (G) - Sel II (G+Y)	0.5	-0.35006	-0.422551	-0.511437	0.121985	0.152957	-0.476215	-0.585819	-0.0291092	0.108611
Sel I (G) - Sel II (G+Y)	1	-0.497042	-0.591453	-0.161439	-0.113781	0.0630477	-0.630761	-0.861025	-0.0996501	0.0933727
Sel I (G) - Sel II (G+Y)	2	-0.538574	-0.643266	-0.0642541	-0.212247	0.0464658	-0.66052	-0.77383	-0.136848	0.0871128
Sel I (G) - Sel II (G+X+Y)	0	0.158184	-0.0124159	0.0618768	0.771677	0.691361	0.0857933	0.000921617	0.462042	0.141016
Sel I (G) - Sel II (G+X+Y)	-2	-0.692058	-0.696283	-0.411123	0.398821	0.0396492	-0.978887	-1.13604	-0.213888	0.0683525
Sel I (G) - Sel II (G+X+Y)	-1	-0.640394	-0.71555	-0.558485	0.476277	0.0554652	-0.898134	-1.0162	-0.234785	0.0741244
Sel I (G) - Sel II (G+X+Y)	-0.5	-0.467914	-0.585571	-0.651749	0.621683	0.163095	-0.664781	-0.720077	-0.144056	0.0893765
Sel I (G) - Sel II (G+X+Y)	0.5	-0.490979	-0.621775	-0.681713	0.64325	0.174255	-0.700464	-0.756644	-0.164097	0.0968559
Sel I (G) - Sel II (G+X+Y)	1	-0.618566	-0.6945	-0.573937	0.550564	0.123242	-0.886704	-1.00505	-0.195018	0.0815986
Sel I (G) - Sel II (G+X+Y)	2	-0.618375	-0.69534	-0.408725	0.527475	0.142546	-0.92708	-1.09643	-0.154587	0.0753241
Sel I (X+Y) - Sel II (X)	0	0.158184	-0.0124159	0.0618768	0.771677	0.691361	0.0857933	0.000921617	0.462042	0.141016
Sel I (X+Y) - Sel II (X)	-2	-0.150582	-0.16128	-0.1543	-0.304851	0.0563178	-0.168152	-0.181381	0.0182518	0.0778685
Sel I (X+Y) - Sel II (X)	-1	-0.0159793	-0.0951435	-0.0392345	-0.41224	0.376926	-0.050552	-0.0746924	0.249336	0.0929932
Sel I (X+Y) - Sel II (X)	-0.5	0.0734495	-0.0368035	0.0243108	0.209992	0.502466	0.015697	-0.0212265	0.357663	0.114386
Sel I (X+Y) - Sel II (X)	0.5	0.0769032	-0.0306765	0.0253895	0.206195	0.50632	0.0183284	-0.0200539	0.359446	0.117523
Sel I (X+Y) - Sel II (X)	1	-0.0150603	-0.099051	-0.0397574	-0.439019	0.383679	-0.0512943	-0.0732368	0.252153	0.0960024
Sel I (X+Y) - Sel II (X)	2	-0.159978	-0.215319	-0.168653	-0.534887	0.0989067	-0.182812	-0.195613	0.0290519	0.0832359
Sel I (X+Y) - Sel II (Y)	0	0.158184	-0.0124159	0.0618768	0.771677	0.691361	0.0857933	0.000921617	0.462042	0.141016
Sel I (X+Y) - Sel II (Y)	-2	-0.0548668	-0.0608618	-0.0384782	-0.146367	-0.0776514	-0.0507419	-0.0531473	-0.0268916	0.0870066
Sel I (X+Y) - Sel II (Y)	-1	0.00812817	-0.0232527	-0.00154367	0.00714603	0.169549	-0.00563699	-0.0189112	0.121678	0.0987652
Sel I (X+Y) - Sel II (Y)	-0.5	0.0649806	-0.0207093	0.0178332	-0.0364793	0.383683	0.0249303	-0.00602067	0.244962	0.118021
Sel I (X+Y) - Sel II (Y)	0.5	0.0682932	-0.0216174	0.017991	-0.0432895	0.400761	0.0267722	-0.00674534	0.244165	0.121535
Sel I (X+Y) - Sel II (Y)	1	0.0165186	-0.0218717	0.00377982	0.0400102	0.194441	-0.00196779	-0.0148981	0.129293	0.1018
Sel I (X+Y) - Sel II (Y)	2	-0.0479954	-0.0690018	-0.0384568	-0.13915	-0.0453815	-0.0493448	-0.0536715	-0.0110468	0.0919358
Sel I (X+Y) - Sel II (G)	0	0.158184	-0.0124159	0.0618768	0.771677	0.691361	0.0857933	0.000921617	0.462042	0.141016
Sel I (X+Y) - Sel II (G)	-2	-0.243127	-0.192988	-0.270316	0.0210422	-0.350595	-0.242735	-0.231508	-0.334435	0.0929887
Sel I (X+Y) - Sel II (G)	-1	-0.193145	-0.190384	-0.224609	-0.0531353	-0.135345	-0.202574	-0.199022	-0.225534	0.101771
Sel I (X+Y) - Sel II (G)	-0.5	-0.113119	-0.132417	-0.148593	-0.0515507	0.0634685	-0.13443	-0.134724	-0.0991585	0.116993
Sel I (X+Y) - Sel II (G)	0.5	-0.12081	-0.131217	-0.154682	-0.061667	0.057973	-0.141614	-0.142344	-0.106635	0.120203
Sel I (X+Y) - Sel II (G)	1	-0.19542	-0.177081	-0.22789	-0.118436	-0.126804	-0.209726	-0.205971	-0.226726	0.10618
Sel I (X+Y) - Sel II (G)	2	-0.250607	-0.219448	-0.276381	0.0676916	-0.350704	-0.249904	-0.239156	-0.340858	0.0971422
Sel I (X+Y) - Sel II (X+Y)	0	0.158184	-0.0124159	0.0618768	0.771677	0.691361	0.0857933	0.000921617	0.462042	0.141016
Sel I (X+Y) - Sel II (X+Y)	-2	-0.438721	-0.406009	-0.40846	-0.455481	-0.497757	-0.40057	-0.40096	-0.466072	0.0947186
Sel I (X+Y) - Sel II (X+Y)	-1	-0.272461	-0.273691	-0.247888	-0.526	-0.23894	-0.244158	-0.249352	-0.252046	0.102651
Sel I (X+Y) - Sel II (X+Y)	-0.5	-0.0974378	-0.115397	-0.084174	-0.499228	0.0410491	-0.0834504	-0.0958559	-0.0282228	0.117822
Sel I (X+Y) - Sel II (X+Y)	0.5	-0.096726	-0.117086	-0.0850986	-0.518424	0.0490361	-0.0845862	-0.0969429	-0.0295683	0.120384
Sel I (X+Y) - Sel II (X+Y)	1	-0.254752	-0.257946	-0.23178	-0.574124	-0.200309	-0.22847	-0.234886	-0.228113	0.10732
Sel I (X+Y) - Sel II (X+Y)	2	-0.427155	-0.372539	-0.397883	-0.423419	-0.478903	-0.389642	-0.391586	-0.450846	0.098669
Sel I (X+Y) - Sel II (G+X)	0	0.158184	-0.0124159	0.0618768	0.771677	0.691361	0.0857933	0.000921617	0.462042	0.141016
Sel I (X+Y) - Sel II (G+X)	-2	-0.681611	-0.599625	-0.759358	-0.455229	-0.743659	-0.706622	-0.697082	-0.772058	0.0800794
Sel I (X+Y) - Sel II (G+X)	-1	-0.512041	-0.49454	-0.621446	-0.933104	-0.197065	-0.584556	-0.580236	-0.400511	0.0914333
Sel I (X+Y) - Sel II (G+X)	-0.5	-0.279134	-0.347359	-0.415632	0.450967	0.231162	-0.395123	-0.39055	-0.0189742	0.112159
Sel I (X+Y) - Sel II (G+X)	0.5	-0.297338	-0.355563	-0.434979	0.443949	0.214739	-0.410459	-0.407171	-0.0405131	0.115638
Sel I (X+Y) - Sel II (G+X)	1	-0.509865	-0.500535	-0.619367	-0.946818	-0.184634	-0.578716	-0.576552	-0.394464	0.0942101
Sel I (X+Y) - Sel II (G+X)	2	-0.649198	-0.579497	-0.739601	-0.589957	-0.601863	-0.685497	-0.68026	-0.687582	0.0845839
Sel I (X+Y) - Sel II (G+Y)	0	0.158184	-0.0124159	0.0618768	0.771677	0.691361	0.0857933	0.000921617	0.462042	0.141016
Sel I (X+Y) - Sel II (G+Y)	-2	-0.9039	-0.810906	-1.02525	-0.577305	-1.06102	-1.01429	-0.989117	-1.09023	0.0872727
Sel I (X+Y) - Sel II (G+Y)	-1	-0.711449	-0.67267	-0.773958	-0.225235	-0.685782	-0.829416	-0.829653	-0.762909	0.095757
Sel I (X+Y) - Sel II (G+Y)	-0.5	-0.449439	-0.447763	-0.491707	-0.130832	-0.251168	-0.564978	-0.581981	-0.366916	0.112228
Sel I (X+Y) - Sel II (G+Y)	0.5	-0.420901	-0.457825	-0.469957	-0.131712	-0.20412	-0.535808	-0.548619	-0.329984	0.115358
Sel I (X+Y) - Sel II (G+Y)	1	-0.677394	-0.640888	-0.739848	-0.219159	-0.649494	-0.788482	-0.787394	-0.724212	0.0988502
Sel I (X+Y) - Sel II (G+Y)	2	-0.867045	-0.754688	-0.975148	-0.622457	-1.00713	-0.980181	-0.959701	-1.03297	0.0912304
Sel I (X+Y) - Sel II (G+X+Y)	0	0.158184	-0.0124159	0.0618768	0.771677	0.691361	0.0857933	0.000921617	0.462042	0.141016
Sel I (X+Y) - Sel II (G+X+Y)	-2	-1.02838	-0.856676	-1.04871	-1.06411	-1.06306	-1.0236	-0.999171	-1.11008	0.0934351
Sel I (X+Y) - Sel II (G+X+Y)	-1	-0.798818	-0.740729	-0.79353	-0.877076	-0.746946	-0.864338	-0.860445	-0.784124	0.10085
Sel I (X+Y) - Sel II (G+X+Y)	-0.5	-0.497082	-0.512802	-0.524054	-0.1285	-0.339993	-0.616833	-0.617886	-0.374105	0.117364
Sel I (X+Y) - Sel II (G+X+Y)	0.5	-0.447972	-0.479288	-0.488122	-0.0990947	-0.271957	-0.56456	-0.564812	-0.318793	0.120881
Sel I (X+Y) - Sel II (G+X+Y)	1	-0.715909	-0.66942	-0.716173	-0.802876	-0.637833	-0.794286	-0.792526	-0.682407	0.10592
Sel I (X+Y) - Sel II (G+X+Y)	2	-0.950998	-0.803886	-0.969761	-1.01759	-0.974641	-0.963773	-0.942963	-1.02258	0.0965487
Sel I (G+X) - Sel II (X)	0	0.158184	-0.0124159	0.0618768	0.771677	0.691361	0.0857933	0.000921617	0.462042	0.141016
Sel I (G+X) - Sel II (X)	-2	-0.169723	-0.144823	-0.210835	-0.10907	0.0289459	-0.154524	-0.146197	-0.206654	0.0286781
Sel I (G+X) - Sel II (X)	-1	-0.0814279	-0.110689	-0.161856	0.0566627	0.246828	-0.09047	-0.0926175	-0.0205356	0.0302778
Sel I (G+X) - Sel II (X)	-0.5	0.128055	0.0261828	-0.00631501	0.323694	0.590216	0.086362	0.0750404	0.294081	0.046685
Sel I (G+X) - Sel II (X)	0.5	0.130672	0.0269638	-0.00531954	0.303735	0.590286	0.0908746	0.0799975	0.281773	0.0504437
Sel I (G+X) - Sel II (X)	1	-0.0520385	-0.119366	-0.142574	0.0671947	0.309751	-0.064237	-0.0663683	0.0108756	0.0354438
Sel I (G+X) - Sel II (X)	2	-0.163313	-0.162169	-0.211765	-0.0743901	0.0745731	-0.15102	-0.146651	-0.19375	0.0327131
Sel I (G+X) - Sel II (Y)	0	0.158184	-0.0124159	0.0618768	0.771677	0.691361	0.0857933	0.000921617	0.462042	0.141016
Sel I (G+X) - Sel II (Y)	-2	-0.0158973	-0.139105	-0.0598012	0.484043	0.336713	-0.0940741	-0.12637	0.284288	0.0280421
Sel I (G+X) - Sel II (Y)	-1	0.127921	-0.0969932	0.0142934	0.988734	0.640087	-0.00758818	-0.063129	0.565888	0.0293166
Sel I (G+X) - Sel II (Y)	-0.5	0.362	0.0798666	0.164693	1.31576	0.954802	0.172025	0.110474	0.843836	0.046528
Sel I (G+X) - Sel II (Y)	0.5	0.39488	0.0632511	0.16537	1.39668	1.01032	0.173077	0.111092	0.841163	0.0502745
Sel I (G+X) - Sel II (Y)	1	0.208155	-0.0445792	0.0464938	1.17249	0.747236	0.0263817	-0.0294582	0.600588	0.0348429
Sel I (G+X) - Sel II (Y)	2	0.00926277	-0.138337	-0.0554095	0.611029	0.387043	-0.0798409	-0.120278	0.279267	0.0317801
Sel I (G+X) - Sel II (G)	0	0.158184	-0.0124159	0.0618768	0.771677	0.691361	0.0857933	0.000921617	0.462042	0.141016
Sel I (G+X) - Sel II (G)	-2	0.0434898	-0.0531577	0.00445239	0.703827	0.616745	-0.0158929	-0.0331872	0.367656	0.0251662
Sel I (G+X) - Sel II (G)	-1	0.0384261	-0.0629064	-0.00587751	0.601331	0.65956	-0.0242057	-0.0445957	0.386874	0.0265764
Sel I (G+X) - Sel II (G)	-0.5	0.0350646	-0.0380398	-0.00442953	0.302215	0.599592	-0.0132538	-0.0343973	0.339733	0.0423156
Sel I (G+X) - Sel II (G)	0.5	0.0425872	-0.0439329	-0.00616212	0.329446	0.63224	-0.0150018	-0.0337265	0.348347	0.0451116
Sel I (G+X) - Sel II (G)	1	0.0342117	-0.0579072	-0.00954823	0.623391	0.687784	-0.0237991	-0.0450854	0.382154	0.0309127
Sel I (G+X) - Sel II (G)	2	0.0534116	-0.0721664	0.00194826	0.721839	0.670936	-0.018465	-0.0343867	0.378153	0.0289487
Sel I (G+X) - Sel II (X+Y)	0	0.158184	-0.0124159	0.0618768	0.771677	0.691361	0.0857933	0.000921617	0.462042	0.141016
Sel I (G+X) - Sel II (X+Y)	-2	-0.19646	-0.120845	-0.182949	-0.0721156	-0.333987	-0.19491	-0.181725	-0.258781	0.0275011
Sel I (G+X) - Sel II (X+Y)	-1	-0.170448	-0.22385	-0.177472	0.206091	-0.186262	-0.170552	-0.178797	-0.162492	0.0288708
Sel I (G+X) - Sel II (X+Y)	-0.5	0.0245579	-0.0908425	-0.0318086	0.532994	0.193561	-0.00165015	-0.00941584	0.131951	0.0457272
Sel I (G+X) - Sel II (X+Y)	0.5	0.0453318	-0.111572	-0.0306663	0.654416	0.221279	0.00392755	-0.00858144	0.137074	0.0495914
Sel I (G+X) - Sel II (X+Y)	1	-0.136438	-0.211298	-0.169592	0.358117	-0.123978	-0.157776	-0.167115	-0.133422	0.0341753
Sel I (G+X) - Sel II (X+Y)	2	-0.191205	-0.186711	-0.190028	0.0337748	-0.311839	-0.197832	-0.190975	-0.25304	0.0311737
Sel I (G+X) - Sel II (G+X)	0	0.158184	-0.0124159	0.0618768	0.771677	0.691361	0.0857933	0.000921617	0.462042	0.141016
Sel I (G+X) - Sel II (G+X)	-2	0.149308	0.0362403	-0.0120437	0.318561	-0.122651	0.00627266	0.0376131	0.0137382	0.0239858
Sel I (G+X) - Sel II (G+X)	-1	0.0247453	-0.0943343	-0.0908064	0.335015	-0.0752548	-0.122133	-0.138079	-0.0140827	0.025197
Sel I (G+X) - Sel II (G+X)	-0.5	-0.1789	-0.229992	-0.244728	0.184992	0.166163	-0.281097	-0.317511	0.0305639	0.0419497
Sel I (G+X) - Sel II (G+X)	0.5	-0.199742	-0.239667	-0.255944	0.161841	0.137412	-0.297257	-0.336326	0.00886529	0.0453569
Sel I (G+X) - Sel II (G+X)	1	-0.0296195	-0.149546	-0.118066	0.305456	-0.0424944	-0.17943	-0.224099	-0.0183642	0.0300207
Sel I (G+X) - Sel II (G+X)	2	0.159024	0.00942833	-0.0257372	0.37652	-0.107599	-0.00357382	0.0169708	-0.000145234	0.0271908
Sel I (G+X) - Sel II (G+Y)	0	0.158184	-0.0124159	0.0618768	0.771677	0.691361	0.0857933	0.000921617	0.462042	0.141016
Sel I (G+X) - Sel II (G+Y)	-2	0.914026	0.408934	0.677807	1.19968	0.936501	1.02401	1.17428	0.919107	0.0295742
Sel I (G+X) - Sel II (G+Y)	-1	0.82416	0.172773	0.54055	1.06223	0.857886	0.928261	1.04482	0.699742	0.0309019
Sel I (G+X) - Sel II (G+Y)	-0.5	0.206	-0.362943	-0.0323107	0.810345	0.638054	-0.181703	-0.705003	0.395802	0.0476185
Sel I (G+X) - Sel II (G+Y)	0.5	0.384773	-0.282572	0.0118273	0.952195	0.764911	-0.0217512	-0.592111	0.479904	0.0516847
Sel I (G+X) - Sel II (G+Y)	1	0.81295	0.113662	0.47022	1.14344	0.895484	0.888522	0.920881	0.514457	0.0364322
Sel I (G+X) - Sel II (G+Y)	2	0.930014	0.399808	0.658883	1.28763	0.981475	1.02992	1.17352	0.892209	0.0335127
Sel I (G+X) - Sel II (G+X+Y)	0	0.158184	-0.0124159	0.0618768	0.771677	0.691361	0.0857933	0.000921617	0.462042	0.141016
Sel I (G+X) - Sel II (G+X+Y)	-2	0.668742	0.222547	0.340005	0.698892	0.401093	0.825443	0.812611	0.216106	0.0264316
Sel I (G+X) - Sel II (G+X+Y)	-1	0.503238	-0.0868666	0.20492	0.70073	0.330706	0.475448	-0.0287111	-0.0737979	0.0275212
Sel I (G+X) - Sel II (G+X+Y)	-0.5	-0.29717	-0.413015	-0.216679	0.546022	0.240903	-0.577041	-0.758047	0.0260337	0.0438374
Sel I (G+X) - Sel II (G+X+Y)	0.5	-0.256893	-0.443106	-0.183476	0.59052	0.267352	-0.59757	-0.820428	0.0381136	0.0470792
Sel I (G+X) - Sel II (G+X+Y)	1	0.474232	-0.124552	0.178062	0.74257	0.339972	0.406147	-0.245296	-0.0548439	0.0324364
Sel I (G+X) - Sel II (G+X+Y)	2	0.630188	0.0427722	0.27942	0.779237	0.39169	0.730416	0.301965	0.00871053	0.0302972
Sel I (G+Y) - Sel II (X)	0	0.158184	-0.0124159	0.0618768	0.771677	0.691361	0.0857933	0.000921617	0.462042	0.141016
Sel I (G+Y) - Sel II (X)	-2	-0.00662797	-0.137326	-0.0977749	0.590167	0.192322	-0.114335	-0.160114	0.166976	0.0453997
Sel I (G+Y) - Sel II (X)	-1	0.136435	-0.0459072	0.0435309	0.713626	0.358598	0.0199293	-0.0281629	0.339541	0.0524215
Sel I (G+Y) - Sel II (X)	-0.5	0.209485	0.0359076	0.132174	0.560534	0.47738	0.121184	0.067015	0.423242	0.0696285
Sel I (G+Y) - Sel II (X)	0.5	0.2201	0.0504284	0.135849	0.552731	0.487294	0.128551	0.07276	0.422251	0.0798188
Sel I (G+Y) - Sel II (X)	1	0.147965	0.0410965	0.0443025	0.761719	0.378988	0.023365	-0.0275262	0.339857	0.0596961
Sel I (G+Y) - Sel II (X)	2	-0.00465494	-0.179069	-0.106563	0.633149	0.21462	-0.115633	-0.16499	0.160064	0.0547105
Sel I (G+Y) - Sel II (Y)	0	0.158184	-0.0124159	0.0618768	0.771677	0.691361	0.0857933	0.000921617	0.462042	0.141016
Sel I (G+Y) - Sel II (Y)	-2	0.103685	-0.0578098	0.063935	0.542392	0.410162	0.0284238	-0.0386479	0.381823	0.0445761
Sel I (G+Y) - Sel II (Y)	-1	0.213784	0.00562796	0.14303	0.814667	0.651485	0.113947	0.00837436	0.597672	0.049135
Sel I (G+Y) - Sel II (Y)	-0.5	0.307322	0.0350684	0.202029	0.980114	0.816646	0.196333	0.0531002	0.717348	0.0661852
Sel I (G+Y) - Sel II (Y)	0.5	0.346747	0.0645434	0.211844	1.02947	0.865009	0.21757	0.0603468	0.71125	0.0771393
Sel I (G+Y) - Sel II (Y)	1	0.271218	0.00597981	0.158087	0.914131	0.750027	0.141975	0.0193494	0.61772	0.0572785
Sel I (G+Y) - Sel II (Y)	2	0.133369	-0.0573371	0.0623129	0.588306	0.466055	0.0351243	-0.0400817	0.368638	0.0501131
Sel I (G+Y) - Sel II (G)	0	0.158184	-0.0124159	0.0618768	0.771677	0.691361	0.0857933	0.000921617	0.462042	0.141016
Sel I (G+Y) - Sel II (G)	-2	-0.260052	-0.283334	-0.315452	0.162289	0.174422	-0.280894	-0.291137	-0.125793	0.0432179
Sel I (G+Y) - Sel II (G)	-1	-0.223708	-0.278544	-0.302035	0.24337	0.253229	-0.261598	-0.271909	-0.0645653	0.0479163
Sel I (G+Y) - Sel II (G)	-0.5	-0.13906	-0.179735	-0.237308	0.272811	0.422428	-0.204096	-0.206253	0.0926932	0.064995
Sel I (G+Y) - Sel II (G)	0.5	-0.150053	-0.214836	-0.256547	0.26344	0.423903	-0.221393	-0.224551	0.0792086	0.077137
Sel I (G+Y) - Sel II (G)	1	-0.234748	-0.319079	-0.316153	0.238766	0.289905	-0.277468	-0.288859	-0.052551	0.0579805
Sel I (G+Y) - Sel II (G)	2	-0.268233	-0.329498	-0.320266	0.199453	0.208343	-0.290121	-0.305499	-0.111534	0.0510673
Sel I (G+Y) - Sel II (X+Y)	0	0.158184	-0.0124159	0.0618768	0.771677	0.691361	0.0857933	0.000921617	0.462042	0.141016
Sel I (G+Y) - Sel II (X+Y)	-2	-0.250146	-0.339649	-0.313918	0.367815	0.133638	-0.35472	-0.412204	-0.0627927	0.0449555
Sel I (G+Y) - Sel II (X+Y)	-1	-0.0841191	-0.226851	-0.17516	0.684402	0.401675	-0.196186	-0.254214	0.195926	0.0496786
Sel I (G+Y) - Sel II (X+Y)	-0.5	0.156942	-0.0555291	0.0440821	0.95121	0.695091	0.0308237	-0.0500894	0.479216	0.0678304
Sel I (G+Y) - Sel II (X+Y)	0.5	0.170877	-0.0225133	0.0366856	0.975436	0.727729	0.0295169	-0.0535682	0.462461	0.0800099
Sel I (G+Y) - Sel II (X+Y)	1	-0.0529752	-0.209619	-0.17521	0.782394	0.471144	-0.190128	-0.257419	0.198582	0.0600455
Sel I (G+Y) - Sel II (X+Y)	2	-0.199979	-0.325812	-0.294488	0.54076	0.251581	-0.329513	-0.396506	-0.0131531	0.0527965
Sel I (G+Y) - Sel II (G+X)	0	0.158184	-0.0124159	0.0618768	0.771677	0.691361	0.0857933	0.000921617	0.462042	0.141016
Sel I (G+Y) - Sel II (G+X)	-2	-0.274612	-0.267831	-0.161322	-0.472366	-0.180341	-0.271851	-0.295243	-0.161892	0.0485619
Sel I (G+Y) - Sel II (G+X)	-1	-0.26816	-0.22791	-0.196295	-0.327635	-0.133893	-0.292508	-0.311522	-0.155317	0.0555723
Sel I (G+Y) - Sel II (G+X)	-0.5	-0.185761	-0.209464	-0.199919	-0.06535	-0.0173432	-0.244228	-0.250946	-0.0871665	0.0720746
Sel I (G+Y) - Sel II (G+X)	0.5	-0.201172	-0.232825	-0.215188	-0.0710285	-0.0236734	-0.258185	-0.262352	-0.0971336	0.0804099
Sel I (G+Y) - Sel II (G+X)	1	-0.249628	-0.235308	-0.170316	-0.379137	-0.128219	-0.265753	-0.286452	-0.133768	0.0596941
Sel I (G+Y) - Sel II (G+X)	2	-0.273505	-0.245805	-0.15098	-0.486001	-0.175116	-0.269663	-0.291707	-0.151788	0.0545964
Sel I (G+Y) - Sel II (G+Y)	0	0.158184	-0.0124159	0.0618768	0.771677	0.691361	0.0857933	0.000921617	0.462042	0.141016
Sel I (G+Y) - Sel II (G+Y)	-2	-0.665581	-0.531291	-0.608898	-0.70254	-0.648792	-0.734161	-0.766817	-0.670328	0.0416337
Sel I (G+Y) - Sel II (G+Y)	-1	-0.593441	-0.482434	-0.555375	-0.6523	-0.586715	-0.64921	-0.665854	-0.604976	0.0479766
Sel I (G+Y) - Sel II (G+Y)	-0.5	-0.410593	-0.461746	-0.391418	-0.488367	-0.383772	-0.458353	-0.463274	-0.394205	0.0644909
Sel I (G+Y) - Sel II (G+Y)	0.5	-0.396225	-0.368136	-0.377431	-0.466544	-0.356089	-0.445917	-0.453064	-0.37216	0.0721301
Sel I (G+Y) - Sel II (G+Y)	1	-0.583166	-0.521466	-0.54025	-0.62984	-0.572514	-0.640668	-0.663733	-0.583666	0.0527402
Sel I (G+Y) - Sel II (G+Y)	2	-0.647319	-0.524525	-0.586518	-0.647662	-0.6265	-0.718429	-0.751585	-0.641569	0.0469897
Sel I (G+Y) - Sel II (G+X+Y)	0	0.158184	-0.0124159	0.0618768	0.771677	0.691361	0.0857933	0.000921617	0.462042	0.141016
Sel I (G+Y) - Sel II (G+X+Y)	-2	-0.0887465	-0.199395	-0.0670776	0.0624288	-0.0915976	-0.421177	-0.901003	-0.168722	0.0459835
Sel I (G+Y) - Sel II (G+X+Y)	-1	-0.264643	-0.330654	-0.13829	0.0396574	-0.118024	-0.660503	-0.995932	-0.161422	0.0526651
Sel I (G+Y) - Sel II (G+X+Y)	-0.5	-0.325897	-0.386036	-0.262822	0.153633	-0.0552068	-0.606199	-0.728451	-0.132328	0.0689838
Sel I (G+Y) - Sel II (G+X+Y)	0.5	-0.268352	-0.367434	-0.26689	0.237307	0.0235113	-0.549844	-0.659179	-0.0741538	0.0784126
Sel I (G+Y) - Sel II (G+X+Y)	1	-0.114326	-0.273395	-0.0543157	0.155139	-0.0242076	-0.541471	-0.92289	-0.0790291	0.0582312
Sel I (G+Y) - Sel II (G+X+Y)	2	-0.0106542	-0.216293	-0.0305777	0.155883	-0.0359358	-0.402491	-0.966676	-0.129381	0.0533576
Sel I (G+X+Y) - Sel II (X)	0	0.158184	-0.0124159	0.0618768	0.771677	0.691361	0.0857933	0.000921617	0.462042	0.141016
Sel I (G+X+Y) - Sel II (X)	-2	-0.287198	-0.209741	-0.248998	-0.775725	-0.603723	-0.264672	-0.233862	-0.432404	0.0298457
Sel I (G+X+Y) - Sel II (X)	-1	-0.220315	-0.182457	-0.184429	-0.543793	-0.438738	-0.206048	-0.18856	-0.280604	0.0289184
Sel I (G+X+Y) - Sel II (X)	-0.5	0.0845203	-0.00722205	0.0722806	0.124476	0.057781	0.0104699	0.00237737	0.212457	0.0367648
Sel I (G+X+Y) - Sel II (X)	0.5	0.135581	0.0248941	0.116004	0.248539	0.178518	0.0593082	0.0373355	0.294487	0.0475179
Sel I (G+X+Y) - Sel II (X)	1	-0.118032	-0.130043	-0.113543	-0.271248	-0.249589	-0.15119	-0.137316	-0.103439	0.0342333
Sel I (G+X+Y) - Sel II (X)	2	-0.252317	-0.201962	-0.231498	-0.589674	-0.489929	-0.250249	-0.226874	-0.338581	0.0330517
Sel I (G+X+Y) - Sel II (Y)	0	0.158184	-0.0124159	0.0618768	0.771677	0.691361	0.0857933	0.000921617	0.462042	0.141016
Sel I (G+X+Y) - Sel II (Y)	-2	-0.194807	-0.217291	-0.187865	-0.142744	0.0456865	-0.188803	-0.204429	-0.0843507	0.0256785
Sel I (G+X+Y) - Sel II (Y)	-1	-0.134395	-0.197638	-0.151387	0.133214	0.265513	-0.145592	-0.176503	0.0419563	0.0250881
Sel I (G+X+Y) - Sel II (Y)	-0.5	0.134376	-0.0351365	-0.031506	0.993586	0.655826	0.028883	-0.00620388	0.334305	0.0335537
Sel I (G+X+Y) - Sel II (Y)	0.5	0.180465	-0.0167943	-0.0120137	1.16839	0.734675	0.0555719	0.0286284	0.357275	0.0431305
Sel I (G+X+Y) - Sel II (Y)	1	-0.0507248	-0.154959	-0.119956	0.456297	0.425349	-0.103349	-0.133176	0.11492	0.0294269
Sel I (G+X+Y) - Sel II (Y)	2	-0.160766	-0.206141	-0.173814	0.0107809	0.149878	-0.171429	-0.189268	-0.0475568	0.0283285
Sel I (G+X+Y) - Sel II (G)	0	0.158184	-0.0124159	0.0618768	0.771677	0.691361	0.0857933	0.000921617	0.462042	0.141016
Sel I (G+X+Y) - Sel II (G)	-2	-0.0568423	-0.00170445	0.0404787	-1.06507	-0.511071	0.0493662	0.0741695	-0.252351	0.0277941
Sel I (G+X+Y) - Sel II (G)	-1	-0.0986082	-0.024742	0.0309891	-1.0498	-0.363359	-0.0108468	-0.0035238	-0.150199	0.0272939
Sel I (G+X+Y) - Sel II (G)	-0.5	-0.0740459	-0.109398	0.0181558	-0.121853	0.0875153	-0.0796578	-0.0992236	0.158784	0.0379194
Sel I (G+X+Y) - Sel II (G)	0.5	-0.0768343	-0.127717	0.0196973	-0.314217	0.0319512	-0.0703496	-0.0857952	0.120016	0.0397175
Sel I (G+X+Y) - Sel II (G)	1	-0.0877764	-0.0484847	0.0375485	-1.07289	-0.347595	-0.00554578	0.00191822	-0.136018	0.0304701
Sel I (G+X+Y) - Sel II (G)	2	-0.0705361	-0.00546585	0.0435976	-1.1152	-0.444079	0.0251138	0.0457068	-0.198778	0.0303088
Sel I (G+X+Y) - Sel II (X+Y)	0	0.158184	-0.0124159	0.0618768	0.771677	0.691361	0.0857933	0.000921617	0.462042	0.141016
Sel I (G+X+Y) - Sel II (X+Y)	-2	-0.287865	-0.196585	-0.257908	-0.63092	-0.642645	-0.252076	-0.228704	-0.484826	0.0312451
Sel I (G+X+Y) - Sel II (X+Y)	-1	-0.268672	-0.185022	-0.243434	-0.627519	-0.576582	-0.236228	-0.215208	-0.430715	0.0301315
Sel I (G+X+Y) - Sel II (X+Y)	-0.5	-0.0622217	-0.0644513	-0.0797616	-0.301472	-0.231785	-0.0694196	-0.0607197	-0.0953707	0.037933
Sel I (G+X+Y) - Sel II (X+Y)	0.5	-0.0282215	-0.0173848	-0.0623038	-0.238671	-0.144405	-0.0532479	-0.0470316	-0.0483293	0.0463957
Sel I (G+X+Y) - Sel II (X+Y)	1	-0.259887	-0.195922	-0.249961	-0.58351	-0.528807	-0.235107	-0.218853	-0.408055	0.0340978
Sel I (G+X+Y) - Sel II (X+Y)	2	-0.325907	-0.236086	-0.294939	-0.645411	-0.620301	-0.298949	-0.275904	-0.490027	0.0339237
Sel I (G+X+Y) - Sel II (G+X)	0	0.158184	-0.0124159	0.0618768	0.771677	0.691361	0.0857933	0.000921617	0.462042	0.141016
Sel I (G+X+Y) - Sel II (G+X)	-2	0.119142	0.0749233	-0.146866	0.0464819	-0.00159351	0.0793639	0.164228	-0.0995125	0.0258254
Sel I (G+X+Y) - Sel II (G+X)	-1	-0.0561425	-0.140983	-0.205502	-0.0912069	0.0845069	-0.0793636	-0.0486814	-0.0807638	0.0258035
Sel I (G+X+Y) - Sel II (G+X)	-0.5	-0.20945	-0.305806	-0.275411	0.120054	0.340728	-0.232865	-0.278267	0.0789834	0.0375372
Sel I (G+X+Y) - Sel II (G+X)	0.5	-0.220354	-0.3057	-0.27954	0.0766724	0.330617	-0.22448	-0.272738	0.0593801	0.0397252
Sel I (G+X+Y) - Sel II (G+X)	1	-0.0674111	-0.133689	-0.217422	-0.129943	0.120938	-0.0868589	-0.0654209	-0.0672238	0.028964
Sel I (G+X+Y) - Sel II (G+X)	2	0.0468573	-0.0324912	-0.168388	-0.0729892	0.060473	0.00263888	0.0654211	-0.0971918	0.0285461
Sel I (G+X+Y) - Sel II (G+Y)	0	0.158184	-0.0124159	0.0618768	0.771677	0.691361	0.0857933	0.000921617	0.462042	0.141016
Sel I (G+X+Y) - Sel II (G+Y)	-2	0.309411	0.189264	-0.173757	0.130084	-0.481526	0.149213	0.813609	-0.408844	0.0285502
Sel I (G+X+Y) - Sel II (G+Y)	-1	0.0796801	0.0286425	-0.190195	0.127758	-0.481007	-0.12404	0.451148	-0.431879	0.0283295
Sel I (G+X+Y) - Sel II (G+Y)	-0.5	-0.42555	-0.345428	-0.157362	-0.206337	-0.20395	-0.498485	-0.655089	-0.145563	0.038357
Sel I (G+X+Y) - Sel II (G+Y)	0.5	-0.488322	-0.421786	-0.188238	-0.223311	-0.238243	-0.610854	-0.803092	-0.187244	0.0426029
Sel I (G+X+Y) - Sel II (G+Y)	1	-0.229997	-0.127067	-0.239518	0.0748798	-0.477045	-0.498181	0.00926178	-0.518988	0.0325516
Sel I (G+X+Y) - Sel II (G+Y)	2	0.200409	0.100519	-0.193871	0.201938	-0.496766	-0.0387492	0.554154	-0.458649	0.0317055
Sel I (G+X+Y) - Sel II (G+X+Y)	0	0.158184	-0.0124159	0.0618768	0.771677	0.691361	0.0857933	0.000921617	0.462042	0.141016
Sel I (G+X+Y) - Sel II (G+X+Y)	-2	0.504386	0.29178	0.146565	-0.0801942	0.0096892	0.702604	0.946608	0.171315	0.0287551
Sel I (G+X+Y) - Sel II (G+X+Y)	-1	0.342755	0.0753816	0.0437856	-0.141897	-0.0515421	0.519402	0.817566	-0.0276507	0.027873
Sel I (G+X+Y) - Sel II (G+X+Y)	-0.5	-0.397112	-0.350798	-0.205871	-0.00942848	-0.119697	-0.495321	-0.729297	-0.186211	0.0356609
Sel I (G+X+Y) - Sel II (G+X+Y)	0.5	-0.398859	-0.403218	-0.267578	0.165525	-0.0592302	-0.516871	-0.655321	-0.168967	0.0467843
Sel I (G+X+Y) - Sel II (G+X+Y)	1	-0.00323438	-0.137926	-0.0570756	-0.153224	-0.0909727	0.0460808	0.132667	-0.249004	0.0331523
Sel I (G+X+Y) - Sel II (G+X+Y)	2	0.362436	0.112254	0.0534748	-0.153226	-0.0434349	0.538499	0.8237	-0.0297402	0.0313134

## Sheet: Fig E in S8 Text SE
Selection_mechanism	Selection_effect	Weighted.Median	MBE	MR-Robust	MR-Egger	MR-IVW	MR-Lasso	Contamination.Mixture	MR-RAPS	R2
Sel I (X) - Sel II (X)	0	0.0676884	0.0839062	0.0421202	0.161629	0.0500682	0.0525953	0.0518261	0.0514696	0.141016
	-2	0.0949708	0.249497	0.101546	0.236724	0.0714125	0.0842319	0.0779137	0.0816703	0.0812671
	-1	0.0723579	0.077651	0.0765589	0.162125	0.0500473	0.063358	0.0572135	0.0575789	0.104885
	-0.5	0.059658	0.219171	0.0679846	0.133724	0.0427832	0.0530392	0.0515384	0.0479934	0.123333
	0.5	0.0588972	0.0706002	0.0653622	0.135019	0.0440754	0.0533073	0.0515036	0.049035	0.125749
	1	0.0666571	0.152708	0.0737621	0.160487	0.0500295	0.0609613	0.0577734	0.0563229	0.109319
	2	0.100024	0.121198	0.0975714	0.254097	0.074792	0.0792989	0.076387	0.0877351	0.0818101
Sel I (X) - Sel II (Y)	0	0.0676884	0.0839062	0.0421202	0.161629	0.0500682	0.0525953	0.0518261	0.0514696	0.141016
	-2	0.0702806	0.16299	0.0657714	0.198613	0.054247	0.0585573	0.0593455	0.0622866	0.0791718
	-1	0.0600438	0.172592	0.0522393	0.180275	0.0494135	0.0485368	0.0495427	0.0558626	0.102331
	-0.5	0.0594606	0.0809639	0.0473404	0.179127	0.0477935	0.0461253	0.04681	0.0528017	0.119655
	0.5	0.0555059	0.119939	0.0447798	0.173909	0.0455647	0.045085	0.045007	0.0501321	0.123009
	1	0.0604843	0.085672	0.0508684	0.192549	0.0498781	0.0494479	0.050689	0.0556561	0.106335
	2	0.0729927	0.173148	0.0695416	0.211734	0.0595409	0.0643751	0.0608742	0.0667489	0.0793992
Sel I (X) - Sel II (G)	0	0.0676884	0.0839062	0.0421202	0.161629	0.0500682	0.0525953	0.0518261	0.0514696	0.141016
Sel I (X) - Sel II (G)	-2	0.0801242	0.285175	0.057124	0.361155	0.0794668	0.0689495	0.0793294	0.0633979	0.0837303
Sel I (X) - Sel II (G)	-1	0.0601654	0.19093	0.0437235	0.242692	0.0532192	0.0517788	0.060778	0.045148	0.109806
Sel I (X) - Sel II (G)	-0.5	0.0491258	0.143993	0.0397466	0.185958	0.0426949	0.0435255	0.0502431	0.0375364	0.128573
Sel I (X) - Sel II (G)	0.5	0.0484659	0.119379	0.0387595	0.17425	0.0414175	0.0418991	0.0484676	0.0363225	0.131814
Sel I (X) - Sel II (G)	1	0.0570513	0.198935	0.0401335	0.238958	0.0510687	0.0482396	0.057952	0.0420586	0.113901
Sel I (X) - Sel II (G)	2	0.0785143	0.256922	0.0571521	0.349159	0.0783818	0.0678291	0.0819557	0.0626573	0.0859703
Sel I (X) - Sel II (X+Y)	0	0.0676884	0.0839062	0.0421202	0.161629	0.0500682	0.0525953	0.0518261	0.0514696	0.141016
Sel I (X) - Sel II (X+Y)	-2	0.0748574	0.146046	0.0637064	0.219455	0.0613203	0.0585962	0.0610977	0.0725045	0.0827296
Sel I (X) - Sel II (X+Y)	-1	0.0648682	0.159448	0.0525407	0.170518	0.0494125	0.0514258	0.0507373	0.0581864	0.10735
Sel I (X) - Sel II (X+Y)	-0.5	0.0591877	0.0590527	0.0484123	0.158124	0.045251	0.0480455	0.0463761	0.0523803	0.125972
Sel I (X) - Sel II (X+Y)	0.5	0.0614891	0.0578268	0.0494861	0.152535	0.0447491	0.0464859	0.0476403	0.051653	0.129038
Sel I (X) - Sel II (X+Y)	1	0.0635746	0.0813555	0.0497761	0.16809	0.0471618	0.0480959	0.0481299	0.0555054	0.111798
Sel I (X) - Sel II (X+Y)	2	0.0822443	0.20841	0.0665825	0.228481	0.062659	0.0632371	0.0654104	0.0728134	0.0840232
Sel I (X) - Sel II (G+X)	0	0.0676884	0.0839062	0.0421202	0.161629	0.0500682	0.0525953	0.0518261	0.0514696	0.141016
Sel I (X) - Sel II (G+X)	-2	0.0771117	0.202074	0.0527119	0.359224	0.0807954	0.0665319	0.0785039	0.0613921	0.0854368
Sel I (X) - Sel II (G+X)	-1	0.0585027	0.0936281	0.0399521	0.24443	0.0543743	0.0486123	0.0579673	0.0431483	0.112036
Sel I (X) - Sel II (G+X)	-0.5	0.0487825	0.310205	0.0325579	0.191676	0.0439804	0.0385634	0.0446949	0.0361706	0.130627
Sel I (X) - Sel II (G+X)	0.5	0.0442463	0.0660879	0.0320529	0.186705	0.043735	0.0388046	0.044523	0.0339207	0.134108
Sel I (X) - Sel II (G+X)	1	0.0539307	0.112287	0.0361288	0.23831	0.0526661	0.0461842	0.0533237	0.0397822	0.116413
Sel I (X) - Sel II (G+X)	2	0.078339	0.151077	0.0529224	0.359817	0.0792413	0.0678369	0.0780676	0.0612078	0.0878738
Sel I (X) - Sel II (G+Y)	0	0.0676884	0.0839062	0.0421202	0.161629	0.0500682	0.0525953	0.0518261	0.0514696	0.141016
Sel I (X) - Sel II (G+Y)	-2	0.104148	0.337475	0.122976	0.299861	0.0718691	0.0950785	0.11688	0.0873693	0.085097
Sel I (X) - Sel II (G+Y)	-1	0.0730581	0.368809	0.0847661	0.201007	0.0452857	0.0662903	0.0799184	0.0533407	0.111783
Sel I (X) - Sel II (G+Y)	-0.5	0.0608901	0.170017	0.0607821	0.151565	0.0385704	0.0510754	0.0590684	0.0464139	0.130723
Sel I (X) - Sel II (G+Y)	0.5	0.0595929	0.225802	0.0526307	0.157908	0.0383422	0.0495618	0.0574933	0.046266	0.13358
Sel I (X) - Sel II (G+Y)	1	0.0698977	0.155749	0.0829478	0.200984	0.0465301	0.0634537	0.0780451	0.0511095	0.115854
Sel I (X) - Sel II (G+Y)	2	0.102661	0.240835	0.125038	0.311389	0.072235	0.0954808	0.128213	0.102778	0.0876288
Sel I (X) - Sel II (G+X+Y)	0	0.0676884	0.0839062	0.0421202	0.161629	0.0500682	0.0525953	0.0518261	0.0514696	0.141016
Sel I (X) - Sel II (G+X+Y)	-2	0.114486	0.325697	0.0958359	0.456894	0.088181	0.109149	0.157088	0.154622	0.0806369
Sel I (X) - Sel II (G+X+Y)	-1	0.0842797	0.215932	0.0727248	0.306293	0.0609015	0.07867	0.104299	0.094473	0.105348
Sel I (X) - Sel II (G+X+Y)	-0.5	0.0661914	0.588395	0.0622878	0.238005	0.0474041	0.0615153	0.0674825	0.0568983	0.123452
Sel I (X) - Sel II (G+X+Y)	0.5	0.064616	0.245598	0.0616415	0.247563	0.0491742	0.05769	0.068246	0.0480433	0.126336
Sel I (X) - Sel II (G+X+Y)	1	0.0788749	0.328788	0.0706149	0.301923	0.0581499	0.0774389	0.0926262	0.0884508	0.109341
Sel I (X) - Sel II (G+X+Y)	2	0.119111	0.424598	0.102921	0.468399	0.0902682	0.114778	0.16386	0.162272	0.0820323
Sel I (Y) - Sel II (X)	0	0.0676884	0.0839062	0.0421202	0.161629	0.0500682	0.0525953	0.0518261	0.0514696	0.141016
Sel I (Y) - Sel II (X)	-2	0.0478372	0.343339	0.0393969	0.243194	0.0522986	0.039732	0.0402564	0.0439704	0.119623
Sel I (Y) - Sel II (X)	-1	0.0487791	0.201837	0.0394958	0.226113	0.0494858	0.0393492	0.0420128	0.0434825	0.126231
Sel I (Y) - Sel II (X)	-0.5	0.0496409	0.162013	0.0397458	0.196858	0.0479948	0.0413997	0.0415805	0.0440082	0.133229
Sel I (Y) - Sel II (X)	0.5	0.0507501	0.191572	0.0399907	0.18896	0.0486945	0.0409802	0.0434299	0.0452253	0.135067
Sel I (Y) - Sel II (X)	1	0.0480835	0.110493	0.03877	0.216326	0.049543	0.0393839	0.0416468	0.0428084	0.129069
Sel I (Y) - Sel II (X)	2	0.0463113	0.271217	0.0392152	0.228009	0.0507833	0.0395995	0.0402383	0.0419881	0.122147
Sel I (Y) - Sel II (Y)	0	0.0676884	0.0839062	0.0421202	0.161629	0.0500682	0.0525953	0.0518261	0.0514696	0.141016
Sel I (Y) - Sel II (Y)	-2	0.0314713	0.121537	0.0267951	0.139907	0.0287563	0.0295935	0.0292853	0.0260705	0.124509
Sel I (Y) - Sel II (Y)	-1	0.0396388	0.365163	0.0335977	0.386644	0.0386783	0.0341278	0.0347511	0.0336239	0.124713
Sel I (Y) - Sel II (Y)	-0.5	0.0409925	0.257473	0.0349525	0.316226	0.0421116	0.0364307	0.0365726	0.0347014	0.126406
Sel I (Y) - Sel II (Y)	0.5	0.0427752	0.241622	0.0357155	0.325015	0.0455229	0.0363752	0.036755	0.0371569	0.126957
Sel I (Y) - Sel II (Y)	1	0.0375248	0.316637	0.0326647	0.446288	0.0376482	0.0337678	0.0343806	0.0322162	0.125739
Sel I (Y) - Sel II (Y)	2	0.0347979	0.210818	0.0288177	0.187542	0.0316206	0.0308172	0.0313342	0.0275994	0.125486
Sel I (Y) - Sel II (G)	0	0.0676884	0.0839062	0.0421202	0.161629	0.0500682	0.0525953	0.0518261	0.0514696	0.141016
Sel I (Y) - Sel II (G)	-2	0.0444751	0.27372	0.0292433	0.268834	0.0325956	0.0406398	0.0462263	0.0281589	0.129906
Sel I (Y) - Sel II (G)	-1	0.0424465	0.19168	0.0277331	0.204249	0.0319724	0.0393957	0.0443498	0.0277862	0.131315
Sel I (Y) - Sel II (G)	-0.5	0.0429441	0.0907901	0.0304098	0.133438	0.0322126	0.0393495	0.0473846	0.0292985	0.133473
Sel I (Y) - Sel II (G)	0.5	0.0416233	0.0812753	0.0291015	0.132504	0.0317734	0.038943	0.0446551	0.0284076	0.134508
Sel I (Y) - Sel II (G)	1	0.0400668	0.441304	0.0265605	0.196567	0.0295113	0.0368686	0.0430169	0.0260041	0.133047
Sel I (Y) - Sel II (G)	2	0.0405232	0.213193	0.026468	0.26407	0.0286578	0.0385128	0.0434166	0.0246663	0.131289
Sel I (Y) - Sel II (X+Y)	0	0.0676884	0.0839062	0.0421202	0.161629	0.0500682	0.0525953	0.0518261	0.0514696	0.141016
Sel I (Y) - Sel II (X+Y)	-2	0.0420436	0.0802909	0.0384895	0.213745	0.039984	0.0396033	0.0373211	0.0328023	0.111549
Sel I (Y) - Sel II (X+Y)	-1	0.0502586	0.102247	0.0453576	0.174634	0.0431298	0.045978	0.0398936	0.038269	0.119646
Sel I (Y) - Sel II (X+Y)	-0.5	0.0665758	0.0934122	0.0536295	0.181638	0.0482571	0.0531167	0.0457439	0.0449387	0.128261
Sel I (Y) - Sel II (X+Y)	0.5	0.0652198	0.0881238	0.0542123	0.180834	0.0492021	0.0539089	0.0434302	0.043382	0.130944
Sel I (Y) - Sel II (X+Y)	1	0.0508186	0.0639174	0.0463351	0.188658	0.0449206	0.0446364	0.0398082	0.0377291	0.123481
Sel I (Y) - Sel II (X+Y)	2	0.042559	0.0733088	0.0384911	0.178205	0.0398962	0.0396044	0.0356491	0.0326051	0.115415
Sel I (Y) - Sel II (G+X)	0	0.0676884	0.0839062	0.0421202	0.161629	0.0500682	0.0525953	0.0518261	0.0514696	0.141016
Sel I (Y) - Sel II (G+X)	-2	0.0456837	0.133842	0.039555	0.241841	0.0399115	0.037191	0.0372162	0.0361313	0.125666
Sel I (Y) - Sel II (G+X)	-1	0.0445315	0.124131	0.0402346	0.180811	0.0365595	0.0369153	0.039459	0.0342303	0.129205
Sel I (Y) - Sel II (G+X)	-0.5	0.0448894	0.108516	0.0395113	0.171207	0.0373652	0.038445	0.0389526	0.0360284	0.13295
Sel I (Y) - Sel II (G+X)	0.5	0.0433274	0.141382	0.0382365	0.171381	0.0355285	0.034866	0.0368737	0.034621	0.134175
Sel I (Y) - Sel II (G+X)	1	0.0436282	0.140192	0.0372892	0.177852	0.0355988	0.0337877	0.0357581	0.0339212	0.130614
Sel I (Y) - Sel II (G+X)	2	0.0429634	0.316406	0.0369263	0.251424	0.0365858	0.0344656	0.0353327	0.0341856	0.127012
Sel I (Y) - Sel II (G+Y)	0	0.0676884	0.0839062	0.0421202	0.161629	0.0500682	0.0525953	0.0518261	0.0514696	0.141016
Sel I (Y) - Sel II (G+Y)	-2	0.0543758	0.182752	0.0354236	0.219491	0.0376205	0.0528419	0.0741296	0.0384583	0.119895
Sel I (Y) - Sel II (G+Y)	-1	0.0512616	0.123816	0.034066	0.163544	0.0343656	0.0518684	0.0702429	0.0387508	0.125719
Sel I (Y) - Sel II (G+Y)	-0.5	0.0491143	0.091527	0.0331457	0.152931	0.0347819	0.0468941	0.0581895	0.0318672	0.131197
Sel I (Y) - Sel II (G+Y)	0.5	0.0486798	0.135748	0.0333086	0.154303	0.0334271	0.046645	0.0578932	0.0318707	0.132757
Sel I (Y) - Sel II (G+Y)	1	0.047477	0.0743603	0.0317951	0.165074	0.0335865	0.0481845	0.0703327	0.0395711	0.128262
Sel I (Y) - Sel II (G+Y)	2	0.0501241	0.278381	0.0319189	0.211611	0.0346634	0.0502838	0.0715095	0.0429018	0.123033
Sel I (Y) - Sel II (G+X+Y)	0	0.0676884	0.0839062	0.0421202	0.161629	0.0500682	0.0525953	0.0518261	0.0514696	0.141016
Sel I (Y) - Sel II (G+X+Y)	-2	0.0481901	0.413304	0.0338065	0.26519	0.0360186	0.0464916	0.0516195	0.0333247	0.124663
Sel I (Y) - Sel II (G+X+Y)	-1	0.0462815	0.193873	0.0351138	0.161962	0.0329404	0.045364	0.0544097	0.0326303	0.126826
Sel I (Y) - Sel II (G+X+Y)	-0.5	0.044404	0.169095	0.0367063	0.144859	0.0343174	0.0430668	0.0512636	0.0313209	0.129391
Sel I (Y) - Sel II (G+X+Y)	0.5	0.0435846	0.0704052	0.0371183	0.143289	0.0331179	0.040246	0.0474953	0.0310198	0.13004
Sel I (Y) - Sel II (G+X+Y)	1	0.0433355	0.283977	0.0323213	0.170589	0.0333126	0.0424846	0.0523089	0.031042	0.128027
Sel I (Y) - Sel II (G+X+Y)	2	0.0456402	0.291894	0.0312128	0.294458	0.0331079	0.0445598	0.0501314	0.0301133	0.126231
Sel I (G) - Sel II (X)	0	0.0676884	0.0839062	0.0421202	0.161629	0.0500682	0.0525953	0.0518261	0.0514696	0.141016
Sel I (G) - Sel II (X)	-2	0.139944	0.248678	0.0840739	0.210604	0.0862173	0.0867693	0.0697369	0.0961261	0.0726323
Sel I (G) - Sel II (X)	-1	0.131816	0.167243	0.0918198	0.185441	0.0776423	0.0877886	0.0708903	0.0913691	0.0791768
Sel I (G) - Sel II (X)	-0.5	0.103267	0.274932	0.0799332	0.160405	0.0650519	0.0742304	0.0622157	0.0729234	0.0947161
Sel I (G) - Sel II (X)	0.5	0.107075	0.230271	0.0820362	0.156117	0.0628836	0.0749024	0.0630398	0.0702284	0.10289
Sel I (G) - Sel II (X)	1	0.138991	1.19771	0.0934424	0.18235	0.0750103	0.0876106	0.0708449	0.0847479	0.0873554
Sel I (G) - Sel II (X)	2	0.1481	0.208591	0.0878771	0.206809	0.0844639	0.0890667	0.0718644	0.0951638	0.0804141
Sel I (G) - Sel II (Y)	0	0.0676884	0.0839062	0.0421202	0.161629	0.0500682	0.0525953	0.0518261	0.0514696	0.141016
Sel I (G) - Sel II (Y)	-2	0.0616585	0.166489	0.061678	0.106493	0.0444679	0.0602395	0.0584533	0.0545135	0.0689216
Sel I (G) - Sel II (Y)	-1	0.0705949	0.172664	0.0675039	0.12642	0.0546218	0.0605232	0.0609021	0.0633803	0.0752001
Sel I (G) - Sel II (Y)	-0.5	0.0631409	0.142781	0.0591155	0.120291	0.0499601	0.0560045	0.0542998	0.0561576	0.0905075
Sel I (G) - Sel II (Y)	0.5	0.0664333	0.123176	0.0590944	0.123544	0.0507637	0.0561078	0.055722	0.0566889	0.0980422
Sel I (G) - Sel II (Y)	1	0.0718153	0.332679	0.0688983	0.128736	0.0525953	0.0626103	0.0610175	0.0621114	0.0828686
Sel I (G) - Sel II (Y)	2	0.0635886	0.159879	0.0622703	0.118278	0.0490566	0.0616394	0.0590308	0.0568907	0.0763582
Sel I (G) - Sel II (G)	0	0.0676884	0.0839062	0.0421202	0.161629	0.0500682	0.0525953	0.0518261	0.0514696	0.141016
Sel I (G) - Sel II (G)	-2	0.113552	0.45718	0.09958	0.234736	0.0799794	0.0844603	0.0836265	0.0982559	0.0697314
Sel I (G) - Sel II (G)	-1	0.0985426	0.225667	0.0938548	0.213274	0.0721886	0.074488	0.0735189	0.088583	0.0759002
Sel I (G) - Sel II (G)	-0.5	0.085639	0.567272	0.0786302	0.164518	0.061449	0.0636084	0.0641501	0.0737466	0.0908658
Sel I (G) - Sel II (G)	0.5	0.0774183	0.262341	0.0764223	0.161614	0.0558735	0.0607546	0.0615858	0.0658967	0.0989124
Sel I (G) - Sel II (G)	1	0.102741	0.270203	0.0920717	0.213409	0.07266	0.0733372	0.0736611	0.0915255	0.0834319
Sel I (G) - Sel II (G)	2	0.11319	0.211373	0.101012	0.233326	0.0780942	0.0840414	0.0803885	0.0962799	0.0774479
Sel I (G) - Sel II (X+Y)	0	0.0676884	0.0839062	0.0421202	0.161629	0.0500682	0.0525953	0.0518261	0.0514696	0.141016
Sel I (G) - Sel II (X+Y)	-2	0.0679995	0.965432	0.0546756	0.31829	0.087951	0.0578897	0.0616317	0.0758563	0.0651885
Sel I (G) - Sel II (X+Y)	-1	0.067079	0.309476	0.0524944	0.319356	0.0890311	0.0563441	0.0570094	0.0762434	0.0713148
Sel I (G) - Sel II (X+Y)	-0.5	0.067734	0.341894	0.0541192	0.287002	0.0819966	0.0569092	0.0572625	0.0724511	0.086149
Sel I (G) - Sel II (X+Y)	0.5	0.0687584	0.38144	0.0523477	0.296591	0.0828021	0.0557223	0.0547432	0.0715369	0.0936527
Sel I (G) - Sel II (X+Y)	1	0.0682492	0.35739	0.0550942	0.337125	0.091984	0.0590938	0.0584637	0.075952	0.0786732
Sel I (G) - Sel II (X+Y)	2	0.0671351	0.584631	0.0553078	0.346529	0.09001	0.0597227	0.0624423	0.0741948	0.0723059
Sel I (G) - Sel II (G+X)	0	0.0676884	0.0839062	0.0421202	0.161629	0.0500682	0.0525953	0.0518261	0.0514696	0.141016
Sel I (G) - Sel II (G+X)	-2	0.102791	0.25178	0.0816269	0.308363	0.0952312	0.0816172	0.0775726	0.0918932	0.0693182
Sel I (G) - Sel II (G+X)	-1	0.0900634	0.381723	0.0718302	0.289042	0.0907825	0.0736273	0.071715	0.0851955	0.0756073
Sel I (G) - Sel II (G+X)	-0.5	0.0754427	0.591573	0.054407	0.215749	0.0710474	0.0602494	0.0604275	0.0653716	0.0907868
Sel I (G) - Sel II (G+X)	0.5	0.0700857	0.270943	0.0506216	0.216792	0.0704925	0.0567498	0.0568365	0.0639451	0.0985245
Sel I (G) - Sel II (G+X)	1	0.085852	0.287409	0.0664016	0.286054	0.0888355	0.0660584	0.0660407	0.0846172	0.0832644
Sel I (G) - Sel II (G+X)	2	0.0972499	0.707194	0.0739791	0.308054	0.0967585	0.0739281	0.0734153	0.0917217	0.0767227
Sel I (G) - Sel II (G+Y)	0	0.0676884	0.0839062	0.0421202	0.161629	0.0500682	0.0525953	0.0518261	0.0514696	0.141016
Sel I (G) - Sel II (G+Y)	-2	0.168537	0.403935	0.125602	0.243942	0.0859489	0.150483	0.680384	0.415418	0.0785602
Sel I (G) - Sel II (G+Y)	-1	0.126815	0.87393	0.126158	0.212758	0.0739235	0.116632	0.287088	0.279599	0.0847388
Sel I (G) - Sel II (G+Y)	-0.5	0.098563	0.294298	0.142956	0.179398	0.0634496	0.0857692	0.133912	0.167618	0.0996938
Sel I (G) - Sel II (G+Y)	0.5	0.0963243	1.88883	0.117345	0.172292	0.0601174	0.0848653	0.129523	0.155915	0.108611
Sel I (G) - Sel II (G+Y)	1	0.134747	0.331015	0.145783	0.214397	0.076021	0.110973	0.332112	0.289307	0.0933727
Sel I (G) - Sel II (G+Y)	2	0.161176	0.34602	0.121674	0.238897	0.082946	0.136751	0.803726	0.446011	0.0871128
Sel I (G) - Sel II (G+X+Y)	0	0.0676884	0.0839062	0.0421202	0.161629	0.0500682	0.0525953	0.0518261	0.0514696	0.141016
Sel I (G) - Sel II (G+X+Y)	-2	0.166256	0.509766	0.175808	0.300147	0.0925626	0.110865	0.157489	0.167713	0.0683525
Sel I (G) - Sel II (G+X+Y)	-1	0.142142	0.349787	0.175694	0.269015	0.089697	0.101241	0.128655	0.16342	0.0741244
Sel I (G) - Sel II (G+X+Y)	-0.5	0.0853333	0.310496	0.0820591	0.220044	0.0667084	0.072317	0.0812499	0.0845715	0.0893765
Sel I (G) - Sel II (G+X+Y)	0.5	0.084907	0.298816	0.0846095	0.211113	0.0672128	0.0738876	0.0825803	0.0878635	0.0968559
Sel I (G) - Sel II (G+X+Y)	1	0.139889	0.435231	0.16426	0.275424	0.0865109	0.0943871	0.117336	0.138787	0.0815986
Sel I (G) - Sel II (G+X+Y)	2	0.191806	0.504709	0.18792	0.306639	0.0931446	0.109095	0.153905	0.194322	0.0753241
Sel I (X+Y) - Sel II (X)	0	0.0676884	0.0839062	0.0421202	0.161629	0.0500682	0.0525953	0.0518261	0.0514696	0.141016
Sel I (X+Y) - Sel II (X)	-2	0.0683329	0.429179	0.0580448	0.469814	0.0784639	0.0565437	0.0567225	0.0662912	0.0778685
Sel I (X+Y) - Sel II (X)	-1	0.0617775	0.198143	0.0515851	0.265811	0.0630102	0.0502214	0.0490478	0.0567173	0.0929932
Sel I (X+Y) - Sel II (X)	-0.5	0.0602137	0.107742	0.0531935	0.170951	0.0510663	0.0501338	0.0485603	0.0503445	0.114386
Sel I (X+Y) - Sel II (X)	0.5	0.0587061	0.121789	0.0525107	0.177078	0.0491718	0.0491352	0.0471776	0.0479924	0.117523
Sel I (X+Y) - Sel II (X)	1	0.0628458	0.350346	0.0553127	0.264246	0.063432	0.0526173	0.0520809	0.0582768	0.0960024
Sel I (X+Y) - Sel II (X)	2	0.0650891	0.494136	0.0535259	0.442418	0.0745546	0.0531625	0.0525099	0.0629425	0.0832359
Sel I (X+Y) - Sel II (Y)	0	0.0676884	0.0839062	0.0421202	0.161629	0.0500682	0.0525953	0.0518261	0.0514696	0.141016
Sel I (X+Y) - Sel II (Y)	-2	0.0503524	0.250117	0.0390426	0.227557	0.0487782	0.0449621	0.0474358	0.0420671	0.0870066
Sel I (X+Y) - Sel II (Y)	-1	0.0545778	0.319999	0.0436602	0.301932	0.0546264	0.0490336	0.051924	0.0467387	0.0987652
Sel I (X+Y) - Sel II (Y)	-0.5	0.0576731	0.181271	0.0435236	0.220182	0.0502367	0.0484332	0.0534127	0.0456854	0.118021
Sel I (X+Y) - Sel II (Y)	0.5	0.0546827	0.231563	0.042088	0.238695	0.0502239	0.0483902	0.0511923	0.0452048	0.121535
Sel I (X+Y) - Sel II (Y)	1	0.0559713	0.359738	0.0439911	0.328511	0.0541884	0.0488085	0.0516455	0.0454245	0.1018
Sel I (X+Y) - Sel II (Y)	2	0.0502586	0.275734	0.0390778	0.209996	0.049529	0.0442014	0.0483001	0.04031	0.0919358
Sel I (X+Y) - Sel II (G)	0	0.0676884	0.0839062	0.0421202	0.161629	0.0500682	0.0525953	0.0518261	0.0514696	0.141016
Sel I (X+Y) - Sel II (G)	-2	0.0605393	0.369648	0.0480654	0.304317	0.0591376	0.0527048	0.053942	0.0432787	0.0929887
Sel I (X+Y) - Sel II (G)	-1	0.0565092	0.31129	0.0430845	0.405788	0.0518121	0.0463355	0.0463788	0.0411527	0.101771
Sel I (X+Y) - Sel II (G)	-0.5	0.0471387	0.181199	0.0363472	0.189686	0.0409651	0.0390727	0.0403432	0.0339398	0.116993
Sel I (X+Y) - Sel II (G)	0.5	0.0460074	0.194211	0.0358164	0.189723	0.0401836	0.037269	0.0379375	0.0333618	0.120203
Sel I (X+Y) - Sel II (G)	1	0.0519463	0.391204	0.0398888	0.413737	0.0471544	0.0432088	0.0431226	0.0368039	0.10618
Sel I (X+Y) - Sel II (G)	2	0.0581826	0.216747	0.0452094	0.2797	0.0551401	0.0489546	0.0487614	0.0413792	0.0971422
Sel I (X+Y) - Sel II (X+Y)	0	0.0676884	0.0839062	0.0421202	0.161629	0.0500682	0.0525953	0.0518261	0.0514696	0.141016
Sel I (X+Y) - Sel II (X+Y)	-2	0.0518815	0.283666	0.0441157	0.222453	0.0434237	0.0472609	0.0470541	0.0411019	0.0947186
Sel I (X+Y) - Sel II (X+Y)	-1	0.0496241	0.282758	0.0414163	0.269519	0.0431854	0.0428706	0.0436443	0.0398821	0.102651
Sel I (X+Y) - Sel II (X+Y)	-0.5	0.0459645	0.0953361	0.0390804	0.168609	0.0407056	0.041422	0.0440054	0.0377722	0.117822
Sel I (X+Y) - Sel II (X+Y)	0.5	0.0459962	0.0938626	0.0397284	0.167175	0.0427814	0.0401862	0.0422519	0.0387511	0.120384
Sel I (X+Y) - Sel II (X+Y)	1	0.0472278	0.310886	0.0402075	0.290451	0.0437732	0.0412404	0.0425601	0.039294	0.10732
Sel I (X+Y) - Sel II (X+Y)	2	0.0510502	0.3768	0.0441848	0.235291	0.0450845	0.0465576	0.0470538	0.041761	0.098669
Sel I (X+Y) - Sel II (G+X)	0	0.0676884	0.0839062	0.0421202	0.161629	0.0500682	0.0525953	0.0518261	0.0514696	0.141016
Sel I (X+Y) - Sel II (G+X)	-2	0.0861612	0.471449	0.0696709	0.489552	0.0882595	0.0710633	0.0704646	0.071154	0.0800794
Sel I (X+Y) - Sel II (G+X)	-1	0.0684883	0.183832	0.0581201	0.358267	0.0744739	0.057647	0.0595467	0.0617205	0.0914333
Sel I (X+Y) - Sel II (G+X)	-0.5	0.0591187	0.228551	0.0462419	0.258822	0.0554613	0.0480778	0.0540123	0.0552833	0.112159
Sel I (X+Y) - Sel II (G+X)	0.5	0.0543775	0.217475	0.0413461	0.258572	0.0549928	0.0456471	0.0484954	0.053678	0.115638
Sel I (X+Y) - Sel II (G+X)	1	0.068169	0.412074	0.0577516	0.345396	0.0687026	0.0554161	0.0589376	0.0592898	0.0942101
Sel I (X+Y) - Sel II (G+X)	2	0.0787506	0.44754	0.0642239	0.577242	0.0812213	0.0642589	0.0644129	0.0658253	0.0845839
Sel I (X+Y) - Sel II (G+Y)	0	0.0676884	0.0839062	0.0421202	0.161629	0.0500682	0.0525953	0.0518261	0.0514696	0.141016
Sel I (X+Y) - Sel II (G+Y)	-2	0.0822344	0.472928	0.0629104	0.384144	0.0672277	0.0907099	0.115123	0.070514	0.0872727
Sel I (X+Y) - Sel II (G+Y)	-1	0.0658248	0.39526	0.055836	0.281388	0.0555468	0.0700698	0.0785838	0.0612382	0.095757
Sel I (X+Y) - Sel II (G+Y)	-0.5	0.0571765	0.641007	0.052584	0.330184	0.0480847	0.0536541	0.0579993	0.0445651	0.112228
Sel I (X+Y) - Sel II (G+Y)	0.5	0.0545467	0.326061	0.0513016	0.338786	0.0455658	0.0508332	0.051511	0.042117	0.115358
Sel I (X+Y) - Sel II (G+Y)	1	0.0660953	0.282345	0.0542586	0.276794	0.0546555	0.0684065	0.0812019	0.0615504	0.0988502
Sel I (X+Y) - Sel II (G+Y)	2	0.0807264	0.427332	0.0588272	0.377239	0.0636709	0.084232	0.10336	0.0649268	0.0912304
Sel I (X+Y) - Sel II (G+X+Y)	0	0.0676884	0.0839062	0.0421202	0.161629	0.0500682	0.0525953	0.0518261	0.0514696	0.141016
Sel I (X+Y) - Sel II (G+X+Y)	-2	0.100096	0.33485	0.093491	0.247404	0.0622868	0.0843272	0.0903765	0.0830299	0.0934351
Sel I (X+Y) - Sel II (G+X+Y)	-1	0.0712315	0.382225	0.0751915	0.238238	0.0528683	0.0631055	0.0700695	0.0609545	0.10085
Sel I (X+Y) - Sel II (G+X+Y)	-0.5	0.0594219	0.196902	0.0650579	0.185784	0.0441524	0.0514503	0.0574632	0.0472976	0.117364
Sel I (X+Y) - Sel II (G+X+Y)	0.5	0.0555197	0.175365	0.0592414	0.176401	0.0433649	0.0474013	0.0523646	0.0465525	0.120881
Sel I (X+Y) - Sel II (G+X+Y)	1	0.0677205	0.293528	0.068516	0.222047	0.0532517	0.0622931	0.0683481	0.0584662	0.10592
Sel I (X+Y) - Sel II (G+X+Y)	2	0.0899348	0.294793	0.0911421	0.275582	0.0592754	0.0738368	0.0804276	0.0719767	0.0965487
Sel I (G+X) - Sel II (X)	0	0.0676884	0.0839062	0.0421202	0.161629	0.0500682	0.0525953	0.0518261	0.0514696	0.141016
Sel I (G+X) - Sel II (X)	-2	0.106157	0.32282	0.0885634	0.54756	0.153572	0.088263	0.0900894	0.122994	0.0286781
Sel I (G+X) - Sel II (X)	-1	0.121881	0.43352	0.0908658	0.565639	0.156994	0.105523	0.114327	0.128706	0.0302778
Sel I (G+X) - Sel II (X)	-0.5	0.108818	0.75454	0.086595	0.385984	0.127188	0.095361	0.108357	0.122015	0.046685
Sel I (G+X) - Sel II (X)	0.5	0.108551	0.312709	0.0822587	0.391023	0.124224	0.0946593	0.110498	0.114527	0.0504437
Sel I (G+X) - Sel II (X)	1	0.118839	0.682905	0.0934004	0.543053	0.151585	0.1034	0.111367	0.121521	0.0354438
Sel I (G+X) - Sel II (X)	2	0.103183	0.414931	0.0867769	0.542333	0.157119	0.0857035	0.0862006	0.118487	0.0327131
Sel I (G+X) - Sel II (Y)	0	0.0676884	0.0839062	0.0421202	0.161629	0.0500682	0.0525953	0.0518261	0.0514696	0.141016
Sel I (G+X) - Sel II (Y)	-2	0.103416	0.198162	0.0805395	0.320786	0.103462	0.0776319	0.0831554	0.121438	0.0280421
Sel I (G+X) - Sel II (Y)	-1	0.137577	0.658139	0.09132	0.421559	0.134035	0.101912	0.104437	0.166344	0.0293166
Sel I (G+X) - Sel II (Y)	-0.5	0.14359	0.320616	0.0882175	0.355088	0.124403	0.0987494	0.0940054	0.155199	0.046528
Sel I (G+X) - Sel II (Y)	0.5	0.147749	0.374526	0.0864158	0.395105	0.125955	0.0985384	0.092003	0.146816	0.0502745
Sel I (G+X) - Sel II (Y)	1	0.148282	0.459848	0.091608	0.418168	0.130583	0.0971023	0.100963	0.154143	0.0348429
Sel I (G+X) - Sel II (Y)	2	0.104427	0.309829	0.0748355	0.339492	0.0981741	0.0754809	0.0820266	0.108683	0.0317801
Sel I (G+X) - Sel II (G)	0	0.0676884	0.0839062	0.0421202	0.161629	0.0500682	0.0525953	0.0518261	0.0514696	0.141016
Sel I (G+X) - Sel II (G)	-2	0.121082	0.99301	0.0962836	0.596681	0.174749	0.0978037	0.0977269	0.163678	0.0251662
Sel I (G+X) - Sel II (G)	-1	0.118593	0.423348	0.0903375	0.587974	0.174598	0.0955392	0.0921005	0.161519	0.0265764
Sel I (G+X) - Sel II (G)	-0.5	0.0965269	0.384314	0.0734713	0.401656	0.133618	0.0783554	0.0742156	0.114205	0.0423156
Sel I (G+X) - Sel II (G)	0.5	0.097976	0.549503	0.0754546	0.426507	0.129119	0.077099	0.0736957	0.111023	0.0451116
Sel I (G+X) - Sel II (G)	1	0.109922	0.331379	0.087059	0.577543	0.161174	0.0908927	0.0865712	0.141947	0.0309127
Sel I (G+X) - Sel II (G)	2	0.115191	0.393909	0.0864027	0.578451	0.167277	0.0910474	0.0895382	0.147043	0.0289487
Sel I (G+X) - Sel II (X+Y)	0	0.0676884	0.0839062	0.0421202	0.161629	0.0500682	0.0525953	0.0518261	0.0514696	0.141016
Sel I (G+X) - Sel II (X+Y)	-2	0.130915	1.27323	0.10372	0.335868	0.120333	0.0987505	0.120845	0.124344	0.0275011
Sel I (G+X) - Sel II (X+Y)	-1	0.124026	0.375795	0.113375	0.354135	0.130163	0.0997875	0.110046	0.133243	0.0288708
Sel I (G+X) - Sel II (X+Y)	-0.5	0.113911	0.411216	0.116839	0.342365	0.115722	0.0948565	0.103126	0.117326	0.0457272
Sel I (G+X) - Sel II (X+Y)	0.5	0.121873	0.393021	0.11583	0.354375	0.126692	0.0984257	0.104969	0.117883	0.0495914
Sel I (G+X) - Sel II (X+Y)	1	0.127727	0.206515	0.113469	0.36389	0.139911	0.100722	0.105416	0.127856	0.0341753
Sel I (G+X) - Sel II (X+Y)	2	0.127199	0.225013	0.107549	0.362542	0.124257	0.0957185	0.118645	0.11721	0.0311737
Sel I (G+X) - Sel II (G+X)	0	0.0676884	0.0839062	0.0421202	0.161629	0.0500682	0.0525953	0.0518261	0.0514696	0.141016
Sel I (G+X) - Sel II (G+X)	-2	0.207717	0.546799	0.135596	0.59049	0.199552	0.192218	0.268469	0.18742	0.0239858
Sel I (G+X) - Sel II (G+X)	-1	0.209474	0.492414	0.128657	0.595057	0.194163	0.165839	0.217563	0.175773	0.025197
Sel I (G+X) - Sel II (G+X)	-0.5	0.11919	0.495575	0.100807	0.449471	0.144123	0.0984248	0.103909	0.116731	0.0419497
Sel I (G+X) - Sel II (G+X)	0.5	0.121681	0.432962	0.102209	0.442166	0.137454	0.101538	0.106539	0.112936	0.0453569
Sel I (G+X) - Sel II (G+X)	1	0.205268	0.609947	0.125216	0.566776	0.181505	0.162977	0.215214	0.165405	0.0300207
Sel I (G+X) - Sel II (G+X)	2	0.203064	0.499416	0.126398	0.641711	0.19133	0.189491	0.306255	0.19887	0.0271908
Sel I (G+X) - Sel II (G+Y)	0	0.0676884	0.0839062	0.0421202	0.161629	0.0500682	0.0525953	0.0518261	0.0514696	0.141016
Sel I (G+X) - Sel II (G+Y)	-2	0.209497	0.600539	0.199341	0.53125	0.184751	0.194701	0.389552	0.472338	0.0295742
Sel I (G+X) - Sel II (G+Y)	-1	0.230225	0.474469	0.193931	0.49574	0.163851	0.21721	0.679647	0.626895	0.0309019
Sel I (G+X) - Sel II (G+Y)	-0.5	0.376382	0.634685	0.163316	0.356225	0.125502	0.319525	0.252193	0.256445	0.0476185
Sel I (G+X) - Sel II (G+Y)	0.5	0.357287	0.535926	0.158281	0.355019	0.125284	0.326272	0.340519	0.258764	0.0516847
Sel I (G+X) - Sel II (G+Y)	1	0.227253	0.597788	0.186104	0.471906	0.154289	0.213495	0.84354	0.769782	0.0364322
Sel I (G+X) - Sel II (G+Y)	2	0.201466	0.532796	0.190532	0.490635	0.169619	0.188033	0.393396	0.469303	0.0335127
Sel I (G+X) - Sel II (G+X+Y)	0	0.0676884	0.0839062	0.0421202	0.161629	0.0500682	0.0525953	0.0518261	0.0514696	0.141016
Sel I (G+X) - Sel II (G+X+Y)	-2	0.192645	0.478315	0.145162	0.453733	0.143791	0.21871	0.979306	0.66705	0.0264316
Sel I (G+X) - Sel II (G+X+Y)	-1	0.312831	0.583374	0.147217	0.426347	0.143117	0.429571	1.27387	0.632158	0.0275212
Sel I (G+X) - Sel II (G+X+Y)	-0.5	0.246592	0.548485	0.140443	0.302598	0.108306	0.132148	0.122471	0.143289	0.0438374
Sel I (G+X) - Sel II (G+X+Y)	0.5	0.305343	0.520403	0.133133	0.312371	0.104331	0.146654	0.130336	0.120721	0.0470792
Sel I (G+X) - Sel II (G+X+Y)	1	0.324892	0.447297	0.140432	0.417809	0.134313	0.478893	1.25562	0.608651	0.0324364
Sel I (G+X) - Sel II (G+X+Y)	2	0.229058	0.65543	0.139674	0.426491	0.137225	0.292653	1.27946	0.732303	0.0302972
Sel I (G+Y) - Sel II (X)	0	0.0676884	0.0839062	0.0421202	0.161629	0.0500682	0.0525953	0.0518261	0.0514696	0.141016
Sel I (G+Y) - Sel II (X)	-2	0.115356	0.298545	0.0829502	0.281844	0.0943226	0.0890268	0.0947691	0.100556	0.0453997
Sel I (G+Y) - Sel II (X)	-1	0.114918	0.443176	0.0863984	0.270512	0.091088	0.0893693	0.0939553	0.0990415	0.0524215
Sel I (G+Y) - Sel II (X)	-0.5	0.10306	0.387677	0.0769433	0.250501	0.0755825	0.0815396	0.08528	0.0830028	0.0696285
Sel I (G+Y) - Sel II (X)	0.5	0.0979434	0.527208	0.0729238	0.234598	0.0685449	0.0782558	0.080608	0.0727679	0.0798188
Sel I (G+Y) - Sel II (X)	1	0.116229	2.14567	0.0843174	0.267024	0.087773	0.0855642	0.0923596	0.0933218	0.0596961
Sel I (G+Y) - Sel II (X)	2	0.11445	0.714704	0.0805318	0.272994	0.0890153	0.0828358	0.0922441	0.0935216	0.0547105
Sel I (G+Y) - Sel II (Y)	0	0.0676884	0.0839062	0.0421202	0.161629	0.0500682	0.0525953	0.0518261	0.0514696	0.141016
Sel I (G+Y) - Sel II (Y)	-2	0.103531	0.182774	0.0762956	0.25779	0.0860362	0.0819764	0.0863959	0.0968051	0.0445761
Sel I (G+Y) - Sel II (Y)	-1	0.131025	0.577656	0.0886015	0.316605	0.10978	0.101471	0.0958993	0.120381	0.049135
Sel I (G+Y) - Sel II (Y)	-0.5	0.1479	0.234094	0.0944136	0.268101	0.100447	0.11017	0.0944521	0.108707	0.0661852
Sel I (G+Y) - Sel II (Y)	0.5	0.150598	0.50168	0.0905499	0.246766	0.0911355	0.10632	0.0895488	0.103011	0.0771393
Sel I (G+Y) - Sel II (Y)	1	0.141521	0.27069	0.0903483	0.297157	0.104176	0.104563	0.0943143	0.111687	0.0572785
Sel I (G+Y) - Sel II (Y)	2	0.113845	0.389292	0.0752662	0.268322	0.0882021	0.0830256	0.0821599	0.0936329	0.0501131
Sel I (G+Y) - Sel II (G)	0	0.0676884	0.0839062	0.0421202	0.161629	0.0500682	0.0525953	0.0518261	0.0514696	0.141016
Sel I (G+Y) - Sel II (G)	-2	0.107022	0.488999	0.0915495	0.45459	0.155592	0.0945556	0.0950336	0.132347	0.0432179
Sel I (G+Y) - Sel II (G)	-1	0.0951804	0.449393	0.0769996	0.434339	0.137301	0.0799612	0.0818535	0.113748	0.0479163
Sel I (G+Y) - Sel II (G)	-0.5	0.0770625	0.428156	0.0613121	0.364798	0.113957	0.0641287	0.0632935	0.0940118	0.064995
Sel I (G+Y) - Sel II (G)	0.5	0.07278	0.406722	0.0594766	0.344329	0.100074	0.0611842	0.061369	0.0846267	0.077137
Sel I (G+Y) - Sel II (G)	1	0.0882702	0.4269	0.073007	0.398124	0.126751	0.0725643	0.0754675	0.105105	0.0579805
Sel I (G+Y) - Sel II (G)	2	0.097903	0.631324	0.0840586	0.443714	0.14043	0.0853173	0.0918613	0.117682	0.0510673
Sel I (G+Y) - Sel II (X+Y)	0	0.0676884	0.0839062	0.0421202	0.161629	0.0500682	0.0525953	0.0518261	0.0514696	0.141016
Sel I (G+Y) - Sel II (X+Y)	-2	0.10986	0.189251	0.0710178	0.271022	0.0889384	0.0827059	0.085503	0.0843886	0.0449555
Sel I (G+Y) - Sel II (X+Y)	-1	0.110887	0.198408	0.075881	0.305528	0.103846	0.0781466	0.0797297	0.0995779	0.0496786
Sel I (G+Y) - Sel II (X+Y)	-0.5	0.12281	0.507737	0.0778591	0.275873	0.093436	0.0857619	0.0756957	0.0953821	0.0678304
Sel I (G+Y) - Sel II (X+Y)	0.5	0.117549	0.746383	0.0723009	0.243207	0.0839825	0.0792652	0.0729541	0.0812839	0.0800099
Sel I (G+Y) - Sel II (X+Y)	1	0.120062	0.268918	0.0811792	0.294509	0.0951738	0.0836127	0.0802975	0.0904213	0.0600455
Sel I (G+Y) - Sel II (X+Y)	2	0.115104	0.187438	0.0725393	0.271498	0.0898492	0.0816136	0.0844233	0.0818309	0.0527965
Sel I (G+Y) - Sel II (G+X)	0	0.0676884	0.0839062	0.0421202	0.161629	0.0500682	0.0525953	0.0518261	0.0514696	0.141016
Sel I (G+Y) - Sel II (G+X)	-2	0.106547	0.30532	0.0838126	0.275078	0.101396	0.0961569	0.107816	0.0930696	0.0485619
Sel I (G+Y) - Sel II (G+X)	-1	0.0941471	0.474208	0.082342	0.243169	0.0957082	0.0801311	0.0859893	0.0869956	0.0555723
Sel I (G+Y) - Sel II (G+X)	-0.5	0.0784282	0.236429	0.074372	0.192543	0.071883	0.0647364	0.063941	0.0656783	0.0720746
Sel I (G+Y) - Sel II (G+X)	0.5	0.0734429	0.376435	0.0750223	0.187148	0.0715894	0.0635696	0.0633158	0.0635823	0.0804099
Sel I (G+Y) - Sel II (G+X)	1	0.0876457	0.278104	0.0801492	0.246727	0.0924115	0.0832098	0.0847678	0.0819581	0.0596941
Sel I (G+Y) - Sel II (G+X)	2	0.100449	0.277378	0.0816971	0.272032	0.0985998	0.0945293	0.103823	0.0897683	0.0545964
Sel I (G+Y) - Sel II (G+Y)	0	0.0676884	0.0839062	0.0421202	0.161629	0.0500682	0.0525953	0.0518261	0.0514696	0.141016
Sel I (G+Y) - Sel II (G+Y)	-2	0.11123	0.51632	0.115911	0.325984	0.112982	0.112969	0.118995	0.147334	0.0416337
Sel I (G+Y) - Sel II (G+Y)	-1	0.0995502	0.656775	0.100242	0.281716	0.0967502	0.0962026	0.0984654	0.117768	0.0479766
Sel I (G+Y) - Sel II (G+Y)	-0.5	0.0766407	1.05571	0.0788334	0.246469	0.0758006	0.0682276	0.0687498	0.0825025	0.0644909
Sel I (G+Y) - Sel II (G+Y)	0.5	0.0719253	0.430052	0.0749317	0.243191	0.0712044	0.0640961	0.0652886	0.0758737	0.0721301
Sel I (G+Y) - Sel II (G+Y)	1	0.0992636	0.528194	0.101917	0.304552	0.0981454	0.092832	0.095251	0.117695	0.0527402
Sel I (G+Y) - Sel II (G+Y)	2	0.107555	0.500138	0.111244	0.337025	0.109371	0.10804	0.114174	0.149614	0.0469897
Sel I (G+Y) - Sel II (G+X+Y)	0	0.0676884	0.0839062	0.0421202	0.161629	0.0500682	0.0525953	0.0518261	0.0514696	0.141016
Sel I (G+Y) - Sel II (G+X+Y)	-2	0.361893	0.764739	0.122889	0.314612	0.108119	0.37868	0.736992	0.365393	0.0459835
Sel I (G+Y) - Sel II (G+X+Y)	-1	0.298996	0.49857	0.108215	0.283061	0.0870988	0.216644	0.278604	0.185233	0.0526651
Sel I (G+Y) - Sel II (G+X+Y)	-0.5	0.176501	0.493976	0.131187	0.212581	0.0733754	0.10589	0.0981692	0.0890914	0.0689838
Sel I (G+Y) - Sel II (G+X+Y)	0.5	0.171401	0.338915	0.119913	0.203729	0.0680392	0.0963679	0.088429	0.07853	0.0784126
Sel I (G+Y) - Sel II (G+X+Y)	1	0.318637	0.37905	0.11828	0.269716	0.092482	0.235249	0.322068	0.188232	0.0582312
Sel I (G+Y) - Sel II (G+X+Y)	2	0.341587	0.560568	0.113982	0.297161	0.0959284	0.359134	0.559055	0.278415	0.0533576
Sel I (G+X+Y) - Sel II (X)	0	0.0676884	0.0839062	0.0421202	0.161629	0.0500682	0.0525953	0.0518261	0.0514696	0.141016
Sel I (G+X+Y) - Sel II (X)	-2	0.120032	0.262078	0.0945524	0.427197	0.128692	0.100843	0.106247	0.135533	0.0298457
Sel I (G+X+Y) - Sel II (X)	-1	0.125359	0.244645	0.0996013	0.433357	0.137417	0.103208	0.110141	0.143552	0.0289184
Sel I (G+X+Y) - Sel II (X)	-0.5	0.132459	0.32394	0.10837	0.374738	0.126158	0.119579	0.123442	0.1351	0.0367648
Sel I (G+X+Y) - Sel II (X)	0.5	0.123162	0.423729	0.102718	0.334498	0.108996	0.109587	0.114811	0.112695	0.0475179
Sel I (G+X+Y) - Sel II (X)	1	0.125654	0.379415	0.102829	0.42076	0.124653	0.109515	0.113944	0.128479	0.0342333
Sel I (G+X+Y) - Sel II (X)	2	0.121172	0.274456	0.0966268	0.40141	0.129714	0.105625	0.108032	0.129955	0.0330517
Sel I (G+X+Y) - Sel II (Y)	0	0.0676884	0.0839062	0.0421202	0.161629	0.0500682	0.0525953	0.0518261	0.0514696	0.141016
Sel I (G+X+Y) - Sel II (Y)	-2	0.086894	0.464091	0.0666845	0.287814	0.0933226	0.0744677	0.0791467	0.0864599	0.0256785
Sel I (G+X+Y) - Sel II (Y)	-1	0.111741	0.252735	0.0812348	0.432228	0.128566	0.0944947	0.104983	0.115203	0.0250881
Sel I (G+X+Y) - Sel II (Y)	-0.5	0.122832	0.313245	0.0862573	0.389291	0.132376	0.104366	0.122739	0.134772	0.0335537
Sel I (G+X+Y) - Sel II (Y)	0.5	0.124012	0.180063	0.0812426	0.340099	0.123312	0.100594	0.121624	0.127923	0.0431305
Sel I (G+X+Y) - Sel II (Y)	1	0.118578	0.244945	0.0789127	0.418053	0.128702	0.0964578	0.111896	0.112702	0.0294269
Sel I (G+X+Y) - Sel II (Y)	2	0.0920079	0.207697	0.063846	0.333746	0.0968554	0.0727705	0.0802382	0.0853092	0.0283285
Sel I (G+X+Y) - Sel II (G)	0	0.0676884	0.0839062	0.0421202	0.161629	0.0500682	0.0525953	0.0518261	0.0514696	0.141016
Sel I (G+X+Y) - Sel II (G)	-2	0.160014	0.512458	0.121148	0.598528	0.175027	0.119081	0.127457	0.171889	0.0277941
Sel I (G+X+Y) - Sel II (G)	-1	0.145175	0.576495	0.121399	0.635836	0.17671	0.107784	0.114284	0.17336	0.0272939
Sel I (G+X+Y) - Sel II (G)	-0.5	0.114357	0.486288	0.110165	0.497118	0.151034	0.0910926	0.0918558	0.135868	0.0379194
Sel I (G+X+Y) - Sel II (G)	0.5	0.110515	0.560309	0.10666	0.532572	0.14888	0.0843077	0.086672	0.133694	0.0397175
Sel I (G+X+Y) - Sel II (G)	1	0.148397	0.370379	0.116112	0.640462	0.173611	0.11196	0.112855	0.165369	0.0304701
Sel I (G+X+Y) - Sel II (G)	2	0.156809	0.381293	0.113271	0.612795	0.16751	0.111204	0.115828	0.161207	0.0303088
Sel I (G+X+Y) - Sel II (X+Y)	0	0.0676884	0.0839062	0.0421202	0.161629	0.0500682	0.0525953	0.0518261	0.0514696	0.141016
Sel I (G+X+Y) - Sel II (X+Y)	-2	0.0993183	0.267204	0.0792311	0.349142	0.105595	0.0789042	0.0808188	0.10299	0.0312451
Sel I (G+X+Y) - Sel II (X+Y)	-1	0.101009	0.405133	0.0884645	0.412443	0.119919	0.08774	0.0814122	0.120949	0.0301315
Sel I (G+X+Y) - Sel II (X+Y)	-0.5	0.106541	0.347076	0.0885678	0.389014	0.121702	0.0828479	0.0825769	0.119863	0.037933
Sel I (G+X+Y) - Sel II (X+Y)	0.5	0.0993603	0.729939	0.0859873	0.354414	0.109789	0.077763	0.0790086	0.108574	0.0463957
Sel I (G+X+Y) - Sel II (X+Y)	1	0.0983788	0.322833	0.0833391	0.416304	0.119453	0.079182	0.0758763	0.110841	0.0340978
Sel I (G+X+Y) - Sel II (X+Y)	2	0.10699	0.301358	0.0834922	0.374319	0.105676	0.0867654	0.0903645	0.104811	0.0339237
Sel I (G+X+Y) - Sel II (G+X)	0	0.0676884	0.0839062	0.0421202	0.161629	0.0500682	0.0525953	0.0518261	0.0514696	0.141016
Sel I (G+X+Y) - Sel II (G+X)	-2	0.198999	0.665913	0.127469	0.589251	0.165481	0.175955	0.24064	0.20814	0.0258254
Sel I (G+X+Y) - Sel II (G+X)	-1	0.224046	0.467313	0.139463	0.564114	0.164961	0.182517	0.255293	0.192831	0.0258035
Sel I (G+X+Y) - Sel II (G+X)	-0.5	0.126508	0.291933	0.105425	0.405115	0.1332	0.108001	0.118829	0.144156	0.0375372
Sel I (G+X+Y) - Sel II (G+X)	0.5	0.132196	0.400334	0.100043	0.419019	0.130373	0.111122	0.125243	0.137552	0.0397252
Sel I (G+X+Y) - Sel II (G+X)	1	0.214322	0.488603	0.121607	0.577416	0.157754	0.169744	0.270971	0.164678	0.028964
Sel I (G+X+Y) - Sel II (G+X)	2	0.230115	0.752316	0.130877	0.580827	0.161777	0.196224	0.344214	0.216761	0.0285461
Sel I (G+X+Y) - Sel II (G+Y)	0	0.0676884	0.0839062	0.0421202	0.161629	0.0500682	0.0525953	0.0518261	0.0514696	0.141016
Sel I (G+X+Y) - Sel II (G+Y)	-2	0.439374	0.603153	0.171951	0.638736	0.178085	0.659309	1.05793	0.59856	0.0285502
Sel I (G+X+Y) - Sel II (G+Y)	-1	0.448455	0.593453	0.159725	0.61402	0.175228	0.563192	1.16545	0.496795	0.0283295
Sel I (G+X+Y) - Sel II (G+Y)	-0.5	0.163147	0.526929	0.111697	0.528251	0.150222	0.172152	0.195494	0.136716	0.038357
Sel I (G+X+Y) - Sel II (G+Y)	0.5	0.160224	0.667546	0.113431	0.554005	0.145205	0.172283	0.194192	0.143363	0.0426029
Sel I (G+X+Y) - Sel II (G+Y)	1	0.447338	1.09011	0.147752	0.627147	0.171299	0.515183	1.38309	0.519268	0.0325516
Sel I (G+X+Y) - Sel II (G+Y)	2	0.457153	0.479674	0.162355	0.629182	0.172645	0.680407	1.30508	0.603683	0.0317055
Sel I (G+X+Y) - Sel II (G+X+Y)	0	0.0676884	0.0839062	0.0421202	0.161629	0.0500682	0.0525953	0.0518261	0.0514696	0.141016
Sel I (G+X+Y) - Sel II (G+X+Y)	-2	0.185157	0.687051	0.148872	0.499397	0.14343	0.185669	0.288119	0.281293	0.0287551
Sel I (G+X+Y) - Sel II (G+X+Y)	-1	0.29041	0.603606	0.146143	0.516031	0.147312	0.27529	0.562748	0.424024	0.027873
Sel I (G+X+Y) - Sel II (G+X+Y)	-0.5	0.198354	0.362554	0.115238	0.386653	0.122623	0.197223	0.304571	0.156419	0.0356609
Sel I (G+X+Y) - Sel II (G+X+Y)	0.5	0.126733	0.690499	0.101349	0.33816	0.11127	0.118454	0.146971	0.112437	0.0467843
Sel I (G+X+Y) - Sel II (G+X+Y)	1	0.403278	0.680303	0.133351	0.457968	0.137271	0.432698	1.01619	0.431275	0.0331523
Sel I (G+X+Y) - Sel II (G+X+Y)	2	0.276159	0.457317	0.142087	0.494702	0.142203	0.276895	0.567265	0.434687	0.0313134

## Sheet: Fig F in S8 Text Power
Selection_mechanism	Selection_effect	Weighted.Median	MBE	MR-Robust	MR-Egger	MR-IVW	MR-Lasso	Contamination.Mixture	MR-RAPS	R2
Sel I (X) - Sel II (X)	0	1	0.745	0.999	0.95	1	1	0.997	1	0.141016
	-2	0.572	0.029	0.033	0.162	1	0.257	0.155	0.993	0.0812671
	-1	0.962	0.353	0.327	0.342	1	0.843	0.733	1	0.104885
	-0.5	0.998	0.664	0.699	0.502	1	0.994	0.975	1	0.123333
	0.5	0.999	0.682	0.715	0.51	1	0.993	0.967	1	0.125749
	1	0.972	0.38	0.37	0.339	1	0.868	0.775	1	0.109319
	2	0.526	0.018	0.014	0.169	0.998	0.159	0.089	0.985	0.0818101
Sel I (X) - Sel II (Y)	0	1	0.745	0.999	0.95	1	1	0.997	1	0.141016
	-2	0.977	0.397	0.72	0.229	1	0.979	0.896	1	0.0791718
	-1	0.997	0.615	0.903	0.198	1	0.999	0.983	1	0.102331
	-0.5	0.998	0.717	0.956	0.197	1	1	0.993	1	0.119655
	0.5	0.999	0.721	0.959	0.219	1	1	0.988	1	0.123009
	1	0.996	0.606	0.894	0.277	1	0.997	0.969	1	0.106335
	2	0.993	0.407	0.735	0.283	1	0.973	0.909	1	0.0793992
Sel I (X) - Sel II (G)	0	1	0.745	0.999	0.95	1	1	0.997	1	0.141016
Sel I (X) - Sel II (G)	-2	0.108	0.062	0.587	0.052	0.083	0.589	0.578	0	0.0837303
Sel I (X) - Sel II (G)	-1	0.035	0.041	0.305	0.034	0.194	0.339	0.335	0	0.109806
Sel I (X) - Sel II (G)	-0.5	0.081	0.011	0.013	0.024	0.756	0.058	0.081	0.001	0.128573
Sel I (X) - Sel II (G)	0.5	0.065	0.01	0.014	0.016	0.735	0.054	0.068	0.001	0.131814
Sel I (X) - Sel II (G)	1	0.059	0.051	0.365	0.032	0.157	0.409	0.388	0	0.113901
Sel I (X) - Sel II (G)	2	0.145	0.073	0.659	0.03	0.067	0.651	0.619	0	0.0859703
Sel I (X) - Sel II (X+Y)	0	1	0.745	0.999	0.95	1	1	0.997	1	0.141016
Sel I (X) - Sel II (X+Y)	-2	0.238	0.53	0.742	0.082	0.11	0.925	0.973	0.014	0.0827296
Sel I (X) - Sel II (X+Y)	-1	0.13	0.038	0.039	0.298	0.971	0.096	0.171	0.689	0.10735
Sel I (X) - Sel II (X+Y)	-0.5	0.918	0.197	0.46	0.632	1	0.751	0.624	1	0.125972
Sel I (X) - Sel II (X+Y)	0.5	0.928	0.185	0.444	0.714	1	0.743	0.618	0.999	0.129038
Sel I (X) - Sel II (X+Y)	1	0.108	0.049	0.084	0.351	0.992	0.144	0.277	0.546	0.111798
Sel I (X) - Sel II (X+Y)	2	0.201	0.568	0.794	0.152	0.336	0.94	0.985	0.005	0.0840232
Sel I (X) - Sel II (G+X)	0	1	0.745	0.999	0.95	1	1	0.997	1	0.141016
Sel I (X) - Sel II (G+X)	-2	0.467	0.227	0.999	0.03	0	0.991	0.982	0	0.0854368
Sel I (X) - Sel II (G+X)	-1	0.317	0.173	0.972	0.026	0	0.962	0.942	0	0.112036
Sel I (X) - Sel II (G+X)	-0.5	0.028	0.013	0.358	0.029	0.01	0.369	0.359	0	0.130627
Sel I (X) - Sel II (G+X)	0.5	0.021	0.02	0.48	0.023	0.01	0.472	0.457	0	0.134108
Sel I (X) - Sel II (G+X)	1	0.276	0.17	0.987	0.028	0.001	0.969	0.958	0	0.116413
Sel I (X) - Sel II (G+X)	2	0.527	0.255	0.998	0.031	0	0.988	0.982	0	0.0878738
Sel I (X) - Sel II (G+Y)	0	1	0.745	0.999	0.95	1	1	0.997	1	0.141016
Sel I (X) - Sel II (G+Y)	-2	1	0.673	0.953	0.581	0	1	1	0.296	0.085097
Sel I (X) - Sel II (G+Y)	-1	1	0.719	0.959	0.779	0	1	1	0.048	0.111783
Sel I (X) - Sel II (G+Y)	-0.5	0.937	0.766	0.89	0.886	0.002	1	1	0	0.130723
Sel I (X) - Sel II (G+Y)	0.5	0.887	0.765	0.943	0.91	0.037	1	1	0	0.13358
Sel I (X) - Sel II (G+Y)	1	1	0.745	0.963	0.804	0	1	1	0.022	0.115854
Sel I (X) - Sel II (G+Y)	2	1	0.665	0.956	0.646	0	1	1	0.146	0.0876288
Sel I (X) - Sel II (G+X+Y)	0	1	0.745	0.999	0.95	1	1	0.997	1	0.141016
Sel I (X) - Sel II (G+X+Y)	-2	1	0.616	0.892	0.038	0	1	1	0.046	0.0806369
Sel I (X) - Sel II (G+X+Y)	-1	1	0.734	0.846	0.033	0	1	1	0.006	0.105348
Sel I (X) - Sel II (G+X+Y)	-0.5	0.972	0.787	0.193	0.05	0	1	1	0	0.123452
Sel I (X) - Sel II (G+X+Y)	0.5	0.981	0.763	0.232	0.042	0	1	1	0	0.126336
Sel I (X) - Sel II (G+X+Y)	1	0.998	0.719	0.733	0.035	0	1	1	0	0.109341
Sel I (X) - Sel II (G+X+Y)	2	1	0.671	0.871	0.038	0	1	1	0.009	0.0820323
Sel I (Y) - Sel II (X)	0	1	0.745	0.999	0.95	1	1	0.997	1	0.141016
Sel I (Y) - Sel II (X)	-2	0.068	0.008	0.061	0.036	0.239	0.085	0.07	0.004	0.119623
Sel I (Y) - Sel II (X)	-1	0.774	0.148	0.708	0.007	1	0.845	0.758	0.899	0.126231
Sel I (Y) - Sel II (X)	-0.5	0.999	0.519	0.974	0.4	1	0.996	0.984	1	0.133229
Sel I (Y) - Sel II (X)	0.5	0.997	0.552	0.981	0.343	1	0.998	0.984	1	0.135067
Sel I (Y) - Sel II (X)	1	0.792	0.174	0.719	0.008	1	0.862	0.782	0.919	0.129069
Sel I (Y) - Sel II (X)	2	0.055	0.008	0.041	0.031	0.246	0.067	0.062	0.005	0.122147
Sel I (Y) - Sel II (Y)	0	1	0.745	0.999	0.95	1	1	0.997	1	0.141016
Sel I (Y) - Sel II (Y)	-2	0.691	0.318	0.705	0.008	0	0.917	0.937	0.005	0.124509
Sel I (Y) - Sel II (Y)	-1	0.895	0.27	0.904	0.228	0.027	0.993	0.995	0.103	0.124713
Sel I (Y) - Sel II (Y)	-0.5	0.981	0.552	0.976	0.232	0.436	0.998	0.999	0.354	0.126406
Sel I (Y) - Sel II (Y)	0.5	0.973	0.549	0.974	0.319	0.429	0.997	0.998	0.335	0.126957
Sel I (Y) - Sel II (Y)	1	0.919	0.25	0.923	0.284	0.024	0.993	0.991	0.079	0.125739
Sel I (Y) - Sel II (Y)	2	0.708	0.289	0.732	0.013	0	0.93	0.945	0.012	0.125486
Sel I (Y) - Sel II (G)	0	1	0.745	0.999	0.95	1	1	0.997	1	0.141016
Sel I (Y) - Sel II (G)	-2	0.028	0.014	0.001	0.027	0	0.056	0.085	0	0.129906
Sel I (Y) - Sel II (G)	-1	0.088	0.028	0.007	0.031	0.003	0.068	0.068	0	0.131315
Sel I (Y) - Sel II (G)	-0.5	0.444	0.138	0.224	0.007	0.335	0.478	0.373	0.068	0.133473
Sel I (Y) - Sel II (G)	0.5	0.448	0.138	0.199	0.006	0.273	0.432	0.335	0.032	0.134508
Sel I (Y) - Sel II (G)	1	0.075	0.023	0.002	0.025	0.001	0.067	0.082	0	0.133047
Sel I (Y) - Sel II (G)	2	0.016	0.012	0.003	0.017	0	0.065	0.093	0	0.131289
Sel I (Y) - Sel II (X+Y)	0	1	0.745	0.999	0.95	1	1	0.997	1	0.141016
Sel I (Y) - Sel II (X+Y)	-2	0.6	0.568	0.478	0.011	0	0.965	0.988	0	0.111549
Sel I (Y) - Sel II (X+Y)	-1	0.126	0.052	0.025	0.097	0.956	0.111	0.345	0.591	0.119646
Sel I (Y) - Sel II (X+Y)	-0.5	0.976	0.104	0.377	0.985	1	0.879	0.469	1	0.128261
Sel I (Y) - Sel II (X+Y)	0.5	0.982	0.1	0.338	0.982	1	0.886	0.464	1	0.130944
Sel I (Y) - Sel II (X+Y)	1	0.127	0.072	0.041	0.11	0.985	0.121	0.441	0.514	0.123481
Sel I (Y) - Sel II (X+Y)	2	0.381	0.547	0.356	0.004	0	0.916	0.991	0	0.115415
Sel I (Y) - Sel II (G+X)	0	1	0.745	0.999	0.95	1	1	0.997	1	0.141016
Sel I (Y) - Sel II (G+X)	-2	0.967	0.433	0.954	0.349	0	1	1	0	0.125666
Sel I (Y) - Sel II (G+X)	-1	0.834	0.461	0.814	0.024	0	0.999	0.999	0	0.129205
Sel I (Y) - Sel II (G+X)	-0.5	0.086	0.126	0.216	0	0.011	0.67	0.762	0	0.13295
Sel I (Y) - Sel II (G+X)	0.5	0.153	0.151	0.362	0	0.002	0.832	0.883	0	0.134175
Sel I (Y) - Sel II (G+X)	1	0.836	0.49	0.84	0.031	0	1	1	0	0.130614
Sel I (Y) - Sel II (G+X)	2	0.99	0.411	0.981	0.433	0	1	1	0.001	0.127012
Sel I (Y) - Sel II (G+Y)	0	1	0.745	0.999	0.95	1	1	0.997	1	0.141016
Sel I (Y) - Sel II (G+Y)	-2	1	0.696	1	0.011	0.301	1	1	1	0.119895
Sel I (Y) - Sel II (G+Y)	-1	1	0.77	1	0.056	0	1	1	0.987	0.125719
Sel I (Y) - Sel II (G+Y)	-0.5	0.819	0.614	1	0.544	0	1	1	0.008	0.131197
Sel I (Y) - Sel II (G+Y)	0.5	0.775	0.588	0.999	0.557	0	1	1	0.001	0.132757
Sel I (Y) - Sel II (G+Y)	1	0.999	0.781	1	0.063	0	1	1	0.977	0.128262
Sel I (Y) - Sel II (G+Y)	2	1	0.715	1	0.024	0.014	1	1	1	0.123033
Sel I (Y) - Sel II (G+X+Y)	0	1	0.745	0.999	0.95	1	1	0.997	1	0.141016
Sel I (Y) - Sel II (G+X+Y)	-2	1	0.638	1	0.272	1	1	1	1	0.124663
Sel I (Y) - Sel II (G+X+Y)	-1	1	0.756	1	0.24	0.998	1	1	1	0.126826
Sel I (Y) - Sel II (G+X+Y)	-0.5	1	0.768	0.999	0.017	0.011	1	1	0.962	0.129391
Sel I (Y) - Sel II (G+X+Y)	0.5	0.998	0.774	0.997	0.015	0	1	1	0.703	0.13004
Sel I (Y) - Sel II (G+X+Y)	1	1	0.759	1	0.273	0.891	1	1	1	0.128027
Sel I (Y) - Sel II (G+X+Y)	2	1	0.662	1	0.36	1	1	1	1	0.126231
Sel I (G) - Sel II (X)	0	1	0.745	0.999	0.95	1	1	0.997	1	0.141016
Sel I (G) - Sel II (X)	-2	0.618	0.005	0.053	0.909	1	0.258	0.092	0.983	0.0726323
Sel I (G) - Sel II (X)	-1	0.952	0.103	0.409	0.975	1	0.813	0.658	1	0.0791768
Sel I (G) - Sel II (X)	-0.5	0.998	0.348	0.833	0.995	1	0.992	0.974	1	0.0947161
Sel I (G) - Sel II (X)	0.5	0.998	0.37	0.808	0.994	1	0.995	0.971	1	0.10289
Sel I (G) - Sel II (X)	1	0.971	0.126	0.428	0.986	1	0.844	0.686	1	0.0873554
Sel I (G) - Sel II (X)	2	0.606	0.007	0.048	0.928	1	0.217	0.076	0.98	0.0804141
Sel I (G) - Sel II (Y)	0	1	0.745	0.999	0.95	1	1	0.997	1	0.141016
Sel I (G) - Sel II (Y)	-2	0.919	0.162	0.701	0.45	1	0.906	0.846	0.991	0.0689216
Sel I (G) - Sel II (Y)	-1	0.978	0.251	0.841	0.502	1	0.965	0.953	0.999	0.0752001
Sel I (G) - Sel II (Y)	-0.5	0.996	0.39	0.948	0.507	1	0.995	0.987	1	0.0905075
Sel I (G) - Sel II (Y)	0.5	0.995	0.408	0.954	0.499	1	0.995	0.991	1	0.0980422
Sel I (G) - Sel II (Y)	1	0.98	0.258	0.83	0.498	1	0.974	0.957	0.999	0.0828686
Sel I (G) - Sel II (Y)	2	0.947	0.182	0.736	0.466	0.998	0.92	0.879	0.992	0.0763582
Sel I (G) - Sel II (G)	0	1	0.745	0.999	0.95	1	1	0.997	1	0.141016
Sel I (G) - Sel II (G)	-2	0.346	0.004	0.019	0.333	0.995	0.225	0.09	0.847	0.0697314
Sel I (G) - Sel II (G)	-1	0.413	0.006	0.021	0.386	0.999	0.242	0.105	0.893	0.0759002
Sel I (G) - Sel II (G)	-0.5	0.685	0.028	0.077	0.634	1	0.485	0.303	0.979	0.0908658
Sel I (G) - Sel II (G)	0.5	0.695	0.023	0.073	0.655	1	0.481	0.272	0.989	0.0989124
Sel I (G) - Sel II (G)	1	0.42	0.002	0.02	0.396	1	0.238	0.108	0.907	0.0834319
Sel I (G) - Sel II (G)	2	0.37	0.001	0.014	0.339	0.995	0.222	0.074	0.855	0.0774479
Sel I (G) - Sel II (X+Y)	0	1	0.745	0.999	0.95	1	1	0.997	1	0.141016
Sel I (G) - Sel II (X+Y)	-2	0.511	0.137	0.609	0.023	0.02	0.894	0.934	0.001	0.0651885
Sel I (G) - Sel II (X+Y)	-1	0.023	0.007	0.038	0.011	0.507	0.09	0.226	0.053	0.0713148
Sel I (G) - Sel II (X+Y)	-0.5	0.777	0.051	0.701	0.013	0.997	0.862	0.693	0.952	0.086149
Sel I (G) - Sel II (X+Y)	0.5	0.757	0.066	0.704	0.015	0.999	0.844	0.692	0.952	0.0936527
Sel I (G) - Sel II (X+Y)	1	0.035	0.01	0.043	0.006	0.573	0.11	0.247	0.046	0.0786732
Sel I (G) - Sel II (X+Y)	2	0.613	0.202	0.697	0.039	0.024	0.944	0.966	0	0.0723059
Sel I (G) - Sel II (G+X)	0	1	0.745	0.999	0.95	1	1	0.997	1	0.141016
Sel I (G) - Sel II (G+X)	-2	0.056	0.072	0.225	0.741	0.812	0.397	0.62	0.01	0.0693182
Sel I (G) - Sel II (G+X)	-1	0.035	0.061	0.34	0.779	0.84	0.371	0.571	0.015	0.0756073
Sel I (G) - Sel II (G+X)	-0.5	0.089	0.014	0.169	0.875	0.964	0.147	0.233	0.079	0.0907868
Sel I (G) - Sel II (G+X)	0.5	0.046	0.029	0.249	0.906	0.963	0.182	0.311	0.057	0.0985245
Sel I (G) - Sel II (G+X)	1	0.043	0.064	0.37	0.824	0.886	0.351	0.576	0.028	0.0832644
Sel I (G) - Sel II (G+X)	2	0.043	0.052	0.207	0.788	0.903	0.307	0.528	0.034	0.0767227
Sel I (G) - Sel II (G+Y)	0	1	0.745	0.999	0.95	1	1	0.997	1	0.141016
Sel I (G) - Sel II (G+Y)	-2	0.81	0.212	0	0.003	0	0.911	0.885	0.002	0.0785602
Sel I (G) - Sel II (G+Y)	-1	0.857	0.241	0	0.001	0	0.981	0.98	0	0.0847388
Sel I (G) - Sel II (G+Y)	-0.5	0.603	0.283	0.217	0.012	0.031	0.951	0.997	0.004	0.0996938
Sel I (G) - Sel II (G+Y)	0.5	0.43	0.279	0.308	0.021	0.171	0.894	0.982	0.011	0.108611
Sel I (G) - Sel II (G+Y)	1	0.755	0.217	0	0.002	0.001	0.941	0.972	0.001	0.0933727
Sel I (G) - Sel II (G+Y)	2	0.761	0.226	0	0.002	0.001	0.889	0.868	0.004	0.0871128
Sel I (G) - Sel II (G+X+Y)	0	1	0.745	0.999	0.95	1	1	0.997	1	0.141016
Sel I (G) - Sel II (G+X+Y)	-2	0.937	0.252	0.007	0.174	0.001	1	0.999	0	0.0683525
Sel I (G) - Sel II (G+X+Y)	-1	0.942	0.308	0.083	0.266	0.005	1	1	0	0.0741244
Sel I (G) - Sel II (G+X+Y)	-0.5	0.862	0.335	0.885	0.635	0.22	1	1	0	0.0893765
Sel I (G) - Sel II (G+X+Y)	0.5	0.905	0.361	0.891	0.649	0.204	1	1	0	0.0968559
Sel I (G) - Sel II (G+X+Y)	1	0.908	0.333	0.108	0.354	0.021	1	1	0	0.0815986
Sel I (G) - Sel II (G+X+Y)	2	0.855	0.287	0.006	0.288	0.026	0.999	1	0	0.0753241
Sel I (X+Y) - Sel II (X)	0	1	0.745	0.999	0.95	1	1	0.997	1	0.141016
Sel I (X+Y) - Sel II (X)	-2	0.081	0.001	0.067	0.084	0.003	0.09	0.084	0.002	0.0778685
Sel I (X+Y) - Sel II (X)	-1	0.8	0.132	0.724	0.009	0.997	0.845	0.758	0.979	0.0929932
Sel I (X+Y) - Sel II (X)	-0.5	1	0.609	0.945	0.083	1	0.994	0.973	1	0.114386
Sel I (X+Y) - Sel II (X)	0.5	0.999	0.636	0.951	0.076	1	1	0.982	1	0.117523
Sel I (X+Y) - Sel II (X)	1	0.812	0.168	0.733	0.015	1	0.836	0.755	0.97	0.0960024
Sel I (X+Y) - Sel II (X)	2	0.06	0	0.032	0.144	0.023	0.05	0.054	0.011	0.0832359
Sel I (X+Y) - Sel II (Y)	0	1	0.745	0.999	0.95	1	1	0.997	1	0.141016
Sel I (X+Y) - Sel II (Y)	-2	0.754	0.162	0.911	0.023	0.001	0.931	0.914	0.066	0.0870066
Sel I (X+Y) - Sel II (Y)	-1	0.953	0.214	0.959	0.075	0.714	0.994	0.966	0.823	0.0987652
Sel I (X+Y) - Sel II (Y)	-0.5	0.999	0.455	0.987	0.019	1	0.999	0.99	1	0.118021
Sel I (X+Y) - Sel II (Y)	0.5	1	0.514	0.982	0.027	1	0.999	0.986	1	0.121535
Sel I (X+Y) - Sel II (Y)	1	0.966	0.232	0.964	0.094	0.73	0.994	0.972	0.858	0.1018
Sel I (X+Y) - Sel II (Y)	2	0.804	0.192	0.919	0.015	0.001	0.951	0.918	0.107	0.0919358
Sel I (X+Y) - Sel II (G)	0	1	0.745	0.999	0.95	1	1	0.997	1	0.141016
Sel I (X+Y) - Sel II (G)	-2	0.041	0.002	0.039	0.017	0	0.103	0.062	0	0.0929887
Sel I (X+Y) - Sel II (G)	-1	0.025	0.005	0.007	0.097	0	0.038	0.031	0	0.101771
Sel I (X+Y) - Sel II (G)	-0.5	0.311	0.065	0.117	0.008	0.232	0.354	0.354	0.002	0.116993
Sel I (X+Y) - Sel II (G)	0.5	0.302	0.063	0.124	0.006	0.183	0.313	0.33	0.002	0.120203
Sel I (X+Y) - Sel II (G)	1	0.022	0.002	0.017	0.099	0	0.051	0.041	0	0.10618
Sel I (X+Y) - Sel II (G)	2	0.07	0.007	0.061	0.012	0	0.128	0.083	0.002	0.0971422
Sel I (X+Y) - Sel II (X+Y)	0	1	0.745	0.999	0.95	1	1	0.997	1	0.141016
Sel I (X+Y) - Sel II (X+Y)	-2	0.991	0.328	0.982	0.158	0.883	0.994	0.989	0.95	0.0947186
Sel I (X+Y) - Sel II (X+Y)	-1	0.257	0.033	0.119	0.215	0	0.21	0.259	0	0.102651
Sel I (X+Y) - Sel II (X+Y)	-0.5	0.538	0.173	0.706	0.053	0.378	0.851	0.771	0.267	0.117822
Sel I (X+Y) - Sel II (X+Y)	0.5	0.544	0.181	0.686	0.054	0.388	0.851	0.768	0.257	0.120384
Sel I (X+Y) - Sel II (X+Y)	1	0.145	0.017	0.056	0.295	0	0.112	0.148	0	0.10732
Sel I (X+Y) - Sel II (X+Y)	2	0.991	0.31	0.982	0.121	0.71	0.992	0.994	0.903	0.098669
Sel I (X+Y) - Sel II (G+X)	0	1	0.745	0.999	0.95	1	1	0.997	1	0.141016
Sel I (X+Y) - Sel II (G+X)	-2	1	0.286	1	0.048	0.31	1	1	0.913	0.0800794
Sel I (X+Y) - Sel II (G+X)	-1	0.987	0.501	1	0.17	0	1	1	0	0.0914333
Sel I (X+Y) - Sel II (G+X)	-0.5	0.194	0.372	0.957	0.121	0.57	0.971	0.957	0.001	0.112159
Sel I (X+Y) - Sel II (G+X)	0.5	0.305	0.454	0.985	0.097	0.443	0.987	0.991	0.001	0.115638
Sel I (X+Y) - Sel II (G+X)	1	0.992	0.496	1	0.162	0	1	1	0	0.0942101
Sel I (X+Y) - Sel II (G+X)	2	1	0.236	1	0.109	0.011	1	1	0.621	0.0845839
Sel I (X+Y) - Sel II (G+Y)	0	1	0.745	0.999	0.95	1	1	0.997	1	0.141016
Sel I (X+Y) - Sel II (G+Y)	-2	1	0.503	1	0.137	1	1	1	1	0.0872727
Sel I (X+Y) - Sel II (G+Y)	-1	1	0.566	1	0.008	0.982	1	1	1	0.095757
Sel I (X+Y) - Sel II (G+Y)	-0.5	0.981	0.361	0.844	0.043	0	1	1	0.001	0.112228
Sel I (X+Y) - Sel II (G+Y)	0.5	0.973	0.334	0.783	0.039	0	1	1	0	0.115358
Sel I (X+Y) - Sel II (G+Y)	1	1	0.558	1	0.007	0.869	1	1	0.997	0.0988502
Sel I (X+Y) - Sel II (G+Y)	2	1	0.468	1	0.15	1	1	1	1	0.0912304
Sel I (X+Y) - Sel II (G+X+Y)	0	1	0.745	0.999	0.95	1	1	0.997	1	0.141016
Sel I (X+Y) - Sel II (G+X+Y)	-2	1	0.568	1	0.745	1	1	1	1	0.0934351
Sel I (X+Y) - Sel II (G+X+Y)	-1	1	0.642	1	0.428	0.999	1	1	1	0.10085
Sel I (X+Y) - Sel II (G+X+Y)	-0.5	0.999	0.799	0.794	0.001	0	1	1	0.013	0.117364
Sel I (X+Y) - Sel II (G+X+Y)	0.5	0.986	0.802	0.813	0	0	1	1	0.001	0.120881
Sel I (X+Y) - Sel II (G+X+Y)	1	1	0.688	0.992	0.276	0.919	1	1	0.997	0.10592
Sel I (X+Y) - Sel II (G+X+Y)	2	1	0.544	1	0.632	1	1	1	1	0.0965487
Sel I (G+X) - Sel II (X)	0	1	0.745	0.999	0.95	1	1	0.997	1	0.141016
Sel I (G+X) - Sel II (X)	-2	0.045	0.004	0.023	0.016	0.002	0.092	0.114	0	0.0286781
Sel I (G+X) - Sel II (X)	-1	0.155	0.009	0.019	0.04	0.049	0.29	0.277	0	0.0302778
Sel I (G+X) - Sel II (X)	-0.5	0.849	0.15	0.236	0.099	0.936	0.91	0.813	0.343	0.046685
Sel I (G+X) - Sel II (X)	0.5	0.862	0.162	0.206	0.075	0.91	0.922	0.817	0.29	0.0504437
Sel I (G+X) - Sel II (X)	1	0.233	0.015	0.041	0.042	0.088	0.386	0.328	0.002	0.0354438
Sel I (G+X) - Sel II (X)	2	0.045	0.001	0.025	0.028	0.002	0.096	0.097	0	0.0327131
Sel I (G+X) - Sel II (Y)	0	1	0.745	0.999	0.95	1	1	0.997	1	0.141016
Sel I (G+X) - Sel II (Y)	-2	0.432	0.006	0.135	0.361	0.84	0.313	0.211	0.593	0.0280421
Sel I (G+X) - Sel II (Y)	-1	0.749	0.019	0.306	0.645	0.976	0.577	0.329	0.878	0.0293166
Sel I (G+X) - Sel II (Y)	-0.5	0.997	0.106	0.925	0.938	1	0.992	0.953	1	0.046528
Sel I (G+X) - Sel II (Y)	0.5	0.995	0.138	0.919	0.946	1	0.986	0.937	1	0.0502745
Sel I (G+X) - Sel II (Y)	1	0.878	0.026	0.436	0.777	0.997	0.723	0.464	0.957	0.0348429
Sel I (G+X) - Sel II (Y)	2	0.532	0.019	0.178	0.497	0.935	0.407	0.225	0.674	0.0317801
Sel I (G+X) - Sel II (G)	0	1	0.745	0.999	0.95	1	1	0.997	1	0.141016
Sel I (G+X) - Sel II (G)	-2	0.467	0.016	0.508	0.234	0.727	0.494	0.455	0.258	0.0251662
Sel I (G+X) - Sel II (G)	-1	0.452	0.006	0.498	0.199	0.827	0.477	0.426	0.331	0.0265764
Sel I (G+X) - Sel II (G)	-0.5	0.623	0.017	0.648	0.091	0.95	0.694	0.627	0.582	0.0423156
Sel I (G+X) - Sel II (G)	0.5	0.677	0.023	0.657	0.104	0.957	0.687	0.651	0.593	0.0451116
Sel I (G+X) - Sel II (G)	1	0.507	0.017	0.526	0.206	0.872	0.532	0.464	0.378	0.0309127
Sel I (G+X) - Sel II (G)	2	0.531	0.025	0.55	0.249	0.823	0.541	0.489	0.346	0.0289487
Sel I (G+X) - Sel II (X+Y)	0	1	0.745	0.999	0.95	1	1	0.997	1	0.141016
Sel I (G+X) - Sel II (X+Y)	-2	0.092	0.008	0.01	0.015	0.001	0.095	0.116	0.004	0.0275011
Sel I (G+X) - Sel II (X+Y)	-1	0.057	0.007	0.023	0.054	0	0.105	0.1	0.001	0.0288708
Sel I (G+X) - Sel II (X+Y)	-0.5	0.504	0.01	0.26	0.313	0.06	0.664	0.615	0.19	0.0457272
Sel I (G+X) - Sel II (X+Y)	0.5	0.53	0.016	0.238	0.404	0.076	0.641	0.591	0.19	0.0495914
Sel I (G+X) - Sel II (X+Y)	1	0.096	0.008	0.025	0.118	0	0.122	0.103	0.002	0.0341753
Sel I (G+X) - Sel II (X+Y)	2	0.074	0.008	0.014	0.024	0	0.077	0.083	0.001	0.0311737
Sel I (G+X) - Sel II (G+X)	0	1	0.745	0.999	0.95	1	1	0.997	1	0.141016
Sel I (G+X) - Sel II (G+X)	-2	0.603	0.035	0.038	0.076	0	0.37	0.278	0	0.0239858
Sel I (G+X) - Sel II (G+X)	-1	0.364	0.008	0.003	0.089	0.001	0.161	0.101	0.001	0.025197
Sel I (G+X) - Sel II (G+X)	-0.5	0.047	0.003	0.04	0.05	0.023	0.166	0.224	0.003	0.0419497
Sel I (G+X) - Sel II (G+X)	0.5	0.048	0.006	0.032	0.04	0.008	0.199	0.264	0.002	0.0453569
Sel I (G+X) - Sel II (G+X)	1	0.281	0.004	0.005	0.068	0	0.127	0.08	0	0.0300207
Sel I (G+X) - Sel II (G+X)	2	0.649	0.04	0.025	0.114	0	0.348	0.26	0.003	0.0271908
Sel I (G+X) - Sel II (G+Y)	0	1	0.745	0.999	0.95	1	1	0.997	1	0.141016
Sel I (G+X) - Sel II (G+Y)	-2	1	0.233	0.732	0.576	0.984	1	0.967	0.939	0.0295742
Sel I (G+X) - Sel II (G+Y)	-1	0.998	0.127	0.286	0.505	0.975	0.999	0.902	0.855	0.0309019
Sel I (G+X) - Sel II (G+Y)	-0.5	0.575	0.027	0	0.464	0.954	0.283	0.824	0.429	0.0476185
Sel I (G+X) - Sel II (G+Y)	0.5	0.758	0.014	0	0.584	0.992	0.292	0.708	0.634	0.0516847
Sel I (G+X) - Sel II (G+Y)	1	0.995	0.093	0.15	0.551	0.988	0.994	0.812	0.84	0.0364322
Sel I (G+X) - Sel II (G+Y)	2	1	0.26	0.677	0.618	0.995	0.999	0.961	0.936	0.0335127
Sel I (G+X) - Sel II (G+X+Y)	0	1	0.745	0.999	0.95	1	1	0.997	1	0.141016
Sel I (G+X) - Sel II (G+X+Y)	-2	0.987	0.128	0.416	0.375	0.532	0.984	0.844	0.28	0.0264316
Sel I (G+X) - Sel II (G+X+Y)	-1	0.869	0.023	0.081	0.387	0.377	0.799	0.689	0.091	0.0275212
Sel I (G+X) - Sel II (G+X+Y)	-0.5	0.32	0.074	0.002	0.413	0.319	0.863	0.99	0.012	0.0438374
Sel I (G+X) - Sel II (G+X+Y)	0.5	0.36	0.081	0.001	0.444	0.342	0.826	0.997	0.006	0.0470792
Sel I (G+X) - Sel II (G+X+Y)	1	0.836	0.022	0.033	0.411	0.396	0.735	0.712	0.054	0.0324364
Sel I (G+X) - Sel II (G+X+Y)	2	0.959	0.065	0.188	0.42	0.511	0.932	0.722	0.146	0.0302972
Sel I (G+Y) - Sel II (X)	0	1	0.745	0.999	0.95	1	1	0.997	1	0.141016
Sel I (G+Y) - Sel II (X)	-2	0.388	0.009	0.066	0.583	0.347	0.242	0.128	0.372	0.0453997
Sel I (G+Y) - Sel II (X)	-1	0.886	0.053	0.494	0.769	0.952	0.82	0.594	0.961	0.0524215
Sel I (G+Y) - Sel II (X)	-0.5	0.997	0.146	0.923	0.762	1	0.997	0.956	1	0.0696285
Sel I (G+Y) - Sel II (X)	0.5	0.997	0.139	0.93	0.768	1	0.998	0.97	1	0.0798188
Sel I (G+Y) - Sel II (X)	1	0.902	0.054	0.519	0.835	0.973	0.841	0.605	0.966	0.0596961
Sel I (G+Y) - Sel II (X)	2	0.427	0.007	0.051	0.682	0.513	0.238	0.121	0.415	0.0547105
Sel I (G+Y) - Sel II (Y)	0	1	0.745	0.999	0.95	1	1	0.997	1	0.141016
Sel I (G+Y) - Sel II (Y)	-2	0.894	0.06	0.608	0.62	0.997	0.903	0.626	0.996	0.0445761
Sel I (G+Y) - Sel II (Y)	-1	0.97	0.093	0.704	0.707	0.998	0.97	0.751	1	0.049135
Sel I (G+Y) - Sel II (Y)	-0.5	0.995	0.206	0.834	0.889	1	0.994	0.925	1	0.0661852
Sel I (G+Y) - Sel II (Y)	0.5	1	0.241	0.86	0.932	1	0.999	0.94	1	0.0771393
Sel I (G+Y) - Sel II (Y)	1	0.981	0.125	0.743	0.808	1	0.986	0.798	1	0.0572785
Sel I (G+Y) - Sel II (Y)	2	0.94	0.071	0.61	0.661	0.998	0.924	0.64	0.995	0.0501131
Sel I (G+Y) - Sel II (G)	0	1	0.745	0.999	0.95	1	1	0.997	1	0.141016
Sel I (G+Y) - Sel II (G)	-2	0.077	0.01	0.113	0.031	0.011	0.149	0.132	0	0.0432179
Sel I (G+Y) - Sel II (G)	-1	0.037	0.002	0.086	0.053	0.044	0.091	0.106	0	0.0479163
Sel I (G+Y) - Sel II (G)	-0.5	0.067	0.001	0.036	0.069	0.604	0.046	0.055	0.008	0.064995
Sel I (G+Y) - Sel II (G)	0.5	0.054	0	0.062	0.066	0.696	0.059	0.071	0.007	0.077137
Sel I (G+Y) - Sel II (G)	1	0.05	0.008	0.135	0.038	0.077	0.129	0.152	0	0.0579805
Sel I (G+Y) - Sel II (G)	2	0.083	0.014	0.095	0.036	0.012	0.155	0.169	0	0.0510673
Sel I (G+Y) - Sel II (X+Y)	0	1	0.745	0.999	0.95	1	1	0.997	1	0.141016
Sel I (G+Y) - Sel II (X+Y)	-2	0.152	0.075	0.117	0.263	0.201	0.605	0.806	0	0.0449555
Sel I (G+Y) - Sel II (X+Y)	-1	0.195	0.002	0.011	0.598	0.913	0.09	0.149	0.383	0.0496786
Sel I (G+Y) - Sel II (X+Y)	-0.5	0.934	0.085	0.516	0.906	1	0.895	0.599	0.998	0.0678304
Sel I (G+Y) - Sel II (X+Y)	0.5	0.959	0.099	0.473	0.939	1	0.914	0.599	1	0.0800099
Sel I (G+Y) - Sel II (X+Y)	1	0.267	0.007	0.02	0.735	0.986	0.116	0.187	0.482	0.0600455
Sel I (G+Y) - Sel II (X+Y)	2	0.095	0.084	0.067	0.432	0.566	0.506	0.751	0.01	0.0527965
Sel I (G+Y) - Sel II (G+X)	0	1	0.745	0.999	0.95	1	1	0.997	1	0.141016
Sel I (G+Y) - Sel II (G+X)	-2	0.099	0.008	0.001	0.023	0	0.137	0.199	0	0.0485619
Sel I (G+Y) - Sel II (G+X)	-1	0.09	0.013	0.003	0.004	0	0.219	0.289	0	0.0555723
Sel I (G+Y) - Sel II (G+X)	-0.5	0.038	0.008	0.029	0.001	0.004	0.107	0.141	0.001	0.0720746
Sel I (G+Y) - Sel II (G+X)	0.5	0.029	0.002	0.042	0.001	0	0.15	0.191	0	0.0804099
Sel I (G+Y) - Sel II (G+X)	1	0.058	0.009	0.005	0.003	0	0.139	0.202	0	0.0596941
Sel I (G+Y) - Sel II (G+X)	2	0.113	0.01	0.003	0.015	0	0.16	0.205	0	0.0545964
Sel I (G+Y) - Sel II (G+Y)	0	1	0.745	0.999	0.95	1	1	0.997	1	0.141016
Sel I (G+Y) - Sel II (G+Y)	-2	0.983	0.101	0.342	0.148	0.331	0.982	0.992	0.231	0.0416337
Sel I (G+Y) - Sel II (G+Y)	-1	0.971	0.091	0.363	0.12	0.236	0.99	0.991	0.184	0.0479766
Sel I (G+Y) - Sel II (G+Y)	-0.5	0.727	0.056	0.223	0.062	0.004	0.949	0.963	0.008	0.0644909
Sel I (G+Y) - Sel II (G+Y)	0.5	0.695	0.046	0.223	0.044	0	0.935	0.949	0.004	0.0721301
Sel I (G+Y) - Sel II (G+Y)	1	0.971	0.098	0.273	0.118	0.172	0.989	0.99	0.129	0.0527402
Sel I (G+Y) - Sel II (G+Y)	2	0.982	0.12	0.29	0.122	0.263	0.991	0.991	0.183	0.0469897
Sel I (G+Y) - Sel II (G+X+Y)	0	1	0.745	0.999	0.95	1	1	0.997	1	0.141016
Sel I (G+Y) - Sel II (G+X+Y)	-2	0.483	0.015	0	0.034	0	0.523	0.851	0.001	0.0459835
Sel I (G+Y) - Sel II (G+X+Y)	-1	0.409	0.023	0	0.034	0	0.824	0.978	0	0.0526651
Sel I (G+Y) - Sel II (G+X+Y)	-0.5	0.368	0.076	0.002	0.092	0	0.964	1	0	0.0689838
Sel I (G+Y) - Sel II (G+X+Y)	0.5	0.273	0.075	0.003	0.161	0.01	0.949	0.996	0	0.0784126
Sel I (G+Y) - Sel II (G+X+Y)	1	0.457	0.019	0	0.068	0.003	0.659	0.961	0.002	0.0582312
Sel I (G+Y) - Sel II (G+X+Y)	2	0.525	0.013	0.001	0.062	0.002	0.508	0.889	0.001	0.0533576
Sel I (G+X+Y) - Sel II (X)	0	1	0.745	0.999	0.95	1	1	0.997	1	0.141016
Sel I (G+X+Y) - Sel II (X)	-2	0.09	0.004	0.028	0.136	0.081	0.151	0.109	0.014	0.0298457
Sel I (G+X+Y) - Sel II (X)	-1	0.05	0.003	0.009	0.037	0.002	0.066	0.074	0.001	0.0289184
Sel I (G+X+Y) - Sel II (X)	-0.5	0.611	0.072	0.297	0.041	0.007	0.583	0.509	0.173	0.0367648
Sel I (G+X+Y) - Sel II (X)	0.5	0.809	0.104	0.495	0.087	0.084	0.794	0.696	0.555	0.0475179
Sel I (G+X+Y) - Sel II (X)	1	0.094	0.011	0.03	0.012	0	0.132	0.126	0	0.0342333
Sel I (G+X+Y) - Sel II (X)	2	0.068	0.004	0.025	0.039	0.014	0.142	0.104	0.001	0.0330517
Sel I (G+X+Y) - Sel II (Y)	0	1	0.745	0.999	0.95	1	1	0.997	1	0.141016
Sel I (G+X+Y) - Sel II (Y)	-2	0.045	0.005	0.023	0.008	0.058	0.067	0.082	0.001	0.0256785
Sel I (G+X+Y) - Sel II (Y)	-1	0.077	0.002	0.029	0.069	0.295	0.109	0.072	0.011	0.0250881
Sel I (G+X+Y) - Sel II (Y)	-0.5	0.798	0.047	0.224	0.673	0.994	0.683	0.508	0.59	0.0335537
Sel I (G+X+Y) - Sel II (Y)	0.5	0.9	0.099	0.287	0.87	1	0.798	0.631	0.806	0.0431305
Sel I (G+X+Y) - Sel II (Y)	1	0.249	0.005	0.055	0.207	0.75	0.225	0.134	0.073	0.0294269
Sel I (G+X+Y) - Sel II (Y)	2	0.054	0.005	0.018	0.055	0.294	0.083	0.064	0.008	0.0283285
Sel I (G+X+Y) - Sel II (G)	0	1	0.745	0.999	0.95	1	1	0.997	1	0.141016
Sel I (G+X+Y) - Sel II (G)	-2	0.208	0.032	0.212	0.228	0.004	0.619	0.623	0	0.0277941
Sel I (G+X+Y) - Sel II (G)	-1	0.127	0.01	0.196	0.194	0	0.431	0.431	0	0.0272939
Sel I (G+X+Y) - Sel II (G)	-0.5	0.159	0.006	0.132	0.011	0.002	0.27	0.218	0.017	0.0379194
Sel I (G+X+Y) - Sel II (G)	0.5	0.166	0.01	0.162	0.012	0	0.31	0.264	0	0.0397175
Sel I (G+X+Y) - Sel II (G)	1	0.168	0.022	0.204	0.193	0	0.449	0.451	0.001	0.0304701
Sel I (G+X+Y) - Sel II (G)	2	0.21	0.024	0.196	0.231	0.001	0.522	0.524	0	0.0303088
Sel I (G+X+Y) - Sel II (X+Y)	0	1	0.745	0.999	0.95	1	1	0.997	1	0.141016
Sel I (G+X+Y) - Sel II (X+Y)	-2	0.133	0.002	0.032	0.128	0.459	0.114	0.085	0.075	0.0312451
Sel I (G+X+Y) - Sel II (X+Y)	-1	0.083	0.002	0.052	0.105	0.134	0.111	0.082	0.016	0.0301315
Sel I (G+X+Y) - Sel II (X+Y)	-0.5	0.24	0.028	0.132	0.014	0.001	0.399	0.444	0.001	0.037933
Sel I (G+X+Y) - Sel II (X+Y)	0.5	0.373	0.046	0.2	0.008	0	0.496	0.562	0.003	0.0463957
Sel I (G+X+Y) - Sel II (X+Y)	1	0.074	0.002	0.041	0.088	0.065	0.087	0.062	0.012	0.0340978
Sel I (G+X+Y) - Sel II (X+Y)	2	0.249	0.007	0.063	0.14	0.372	0.271	0.166	0.094	0.0339237
Sel I (G+X+Y) - Sel II (G+X)	0	1	0.745	0.999	0.95	1	1	0.997	1	0.141016
Sel I (G+X+Y) - Sel II (G+X)	-2	0.597	0.041	0.003	0.046	0.002	0.531	0.581	0	0.0258254
Sel I (G+X+Y) - Sel II (G+X)	-1	0.287	0.002	0.004	0.034	0.009	0.246	0.207	0	0.0258035
Sel I (G+X+Y) - Sel II (G+X)	-0.5	0.057	0.02	0.048	0.039	0.361	0.089	0.135	0.018	0.0375372
Sel I (G+X+Y) - Sel II (G+X)	0.5	0.076	0.024	0.03	0.024	0.284	0.076	0.133	0.007	0.0397252
Sel I (G+X+Y) - Sel II (G+X)	1	0.263	0.009	0	0.036	0.021	0.207	0.189	0	0.028964
Sel I (G+X+Y) - Sel II (G+X)	2	0.457	0.013	0	0.038	0.005	0.382	0.397	0	0.0285461
Sel I (G+X+Y) - Sel II (G+Y)	0	1	0.745	0.999	0.95	1	1	0.997	1	0.141016
Sel I (G+X+Y) - Sel II (G+Y)	-2	0.757	0.14	0.001	0.045	0.006	0.691	0.812	0	0.0285502
Sel I (G+X+Y) - Sel II (G+Y)	-1	0.598	0.053	0	0.038	0.002	0.526	0.729	0	0.0283295
Sel I (G+X+Y) - Sel II (G+Y)	-0.5	0.469	0.018	0	0.021	0	0.637	0.773	0	0.038357
Sel I (G+X+Y) - Sel II (G+Y)	0.5	0.614	0.013	0	0.029	0	0.799	0.918	0	0.0426029
Sel I (G+X+Y) - Sel II (G+Y)	1	0.498	0.01	0	0.039	0.004	0.578	0.65	0	0.0325516
Sel I (G+X+Y) - Sel II (G+Y)	2	0.646	0.092	0	0.042	0.001	0.629	0.751	0	0.0317055
Sel I (G+X+Y) - Sel II (G+X+Y)	0	1	0.745	0.999	0.95	1	1	0.997	1	0.141016
Sel I (G+X+Y) - Sel II (G+X+Y)	-2	0.967	0.143	0.064	0.029	0	0.989	0.976	0.018	0.0287551
Sel I (G+X+Y) - Sel II (G+X+Y)	-1	0.826	0.083	0.018	0.027	0.001	0.879	0.881	0.003	0.027873
Sel I (G+X+Y) - Sel II (G+X+Y)	-0.5	0.426	0.048	0	0.025	0	0.618	0.819	0	0.0356609
Sel I (G+X+Y) - Sel II (G+X+Y)	0.5	0.434	0.092	0.001	0.06	0	0.798	0.919	0	0.0467843
Sel I (G+X+Y) - Sel II (G+X+Y)	1	0.563	0.014	0.003	0.016	0	0.535	0.674	0	0.0331523
Sel I (G+X+Y) - Sel II (G+X+Y)	2	0.871	0.093	0.011	0.024	0.001	0.898	0.885	0.002	0.0313134

## Sheet: Fig G in S8 Text  Estimation
Selection_mechanism	Selection_effect	Weighted.Median	MBE	MR-Robust	MR-Egger	MR-IVW	MR-Lasso	Contamination.Mixture	MR-RAPS	R2
Sel I (X) - Sel II (X)	0	0.116655	0.000469898	0.0515607	0.650085	0.572939	0.0449163	0.00647482	0.395462	0.135006
	-2	0.127319	-0.075637	-0.0205124	1.04233	0.732932	-0.0267572	-0.114744	0.405294	0.088949
	-1	0.158945	-0.0277149	0.0469533	0.856431	0.608168	0.0444554	-0.0252336	0.35956	0.11659
	-0.5	0.173287	0.0145548	0.0769615	0.788297	0.55546	0.0747317	0.0158754	0.342095	0.135573
	0.5	0.17591	0.0185213	0.0744242	0.801224	0.560122	0.0711296	0.0108903	0.343088	0.136995
	1	0.160652	-0.0270399	0.0475739	0.876211	0.614182	0.0468263	-0.0228452	0.361708	0.120209
	2	0.133605	-0.11549	-0.0256088	1.05967	0.741513	-0.031465	-0.120405	0.401819	0.0921692
Sel I (X) - Sel II (Y)	0	0.116655	0.000469898	0.0515607	0.650085	0.572939	0.0449163	0.00647482	0.395462	0.135006
	-2	0.228584	0.0189817	0.110633	0.765501	0.608686	0.119614	0.0233254	0.497624	0.0879673
	-1	0.218125	0.00987423	0.0730154	0.886782	0.665155	0.094277	0.00649573	0.50725	0.114187
	-0.5	0.219715	0.00616868	0.0603159	0.94553	0.694505	0.0881947	0.00564853	0.51	0.133112
	0.5	0.239246	0.00113309	0.0606301	0.994587	0.734086	0.0942702	0.00234408	0.51648	0.13438
	1	0.251056	0.0223877	0.0768484	0.948534	0.714168	0.105236	0.00788497	0.510339	0.11709
	2	0.27225	0.0289939	0.106304	0.86855	0.703652	0.129173	0.0210505	0.524247	0.0898971
Sel I (X) - Sel II (G)	0	0.116655	0.000469898	0.0515607	0.650085	0.572939	0.0449163	0.00647482	0.395462	0.135006
Sel I (X) - Sel II (G)	-2	-0.198227	-0.533031	-0.405161	0.864745	0.66168	-0.538104	-0.6741	0.304705	0.0889438
Sel I (X) - Sel II (G)	-1	-0.126424	-0.346933	-0.302872	0.703943	0.525693	-0.38525	-0.486345	0.247864	0.115611
Sel I (X) - Sel II (G)	-0.5	-0.0398765	-0.275312	-0.206242	0.622944	0.507274	-0.25401	-0.341785	0.276213	0.134122
Sel I (X) - Sel II (G)	0.5	-0.0536933	-0.259274	-0.219154	0.639408	0.506116	-0.266006	-0.349806	0.270251	0.13654
Sel I (X) - Sel II (G)	1	-0.137165	-0.36648	-0.312319	0.690532	0.52003	-0.39616	-0.492078	0.241902	0.118801
Sel I (X) - Sel II (G)	2	-0.216367	-0.483599	-0.437564	0.887946	0.675266	-0.56389	-0.703761	0.305311	0.0910757
Sel I (X) - Sel II (X+Y)	0	0.116655	0.000469898	0.0515607	0.650085	0.572939	0.0449163	0.00647482	0.395462	0.135006
Sel I (X) - Sel II (X+Y)	-2	-0.305459	-0.332585	-0.378953	0.100183	0.112859	-0.384519	-0.437638	-0.179236	0.0878212
Sel I (X) - Sel II (X+Y)	-1	-0.137092	-0.202264	-0.199599	0.219745	0.23883	-0.195971	-0.239047	0.00348089	0.114064
Sel I (X) - Sel II (X+Y)	-0.5	-0.00186258	-0.0932335	-0.0644522	0.33234	0.374139	-0.0565315	-0.0932688	0.151131	0.132607
Sel I (X) - Sel II (X+Y)	0.5	-0.00141222	-0.0833382	-0.0710162	0.352092	0.39909	-0.0602313	-0.101085	0.149071	0.133845
Sel I (X) - Sel II (X+Y)	1	-0.129989	-0.205057	-0.202568	0.253674	0.276671	-0.196931	-0.240788	0.0045274	0.117084
Sel I (X) - Sel II (X+Y)	2	-0.32078	-0.365395	-0.405142	0.122982	0.143396	-0.409938	-0.46616	-0.204668	0.0898204
Sel I (X) - Sel II (G+X)	0	0.116655	0.000469898	0.0515607	0.650085	0.572939	0.0449163	0.00647482	0.395462	0.135006
Sel I (X) - Sel II (G+X)	-2	-0.235413	-0.416296	-0.474874	1.30669	0.572574	-0.526527	-0.631438	0.156752	0.0847976
Sel I (X) - Sel II (G+X)	-1	-0.160709	-0.312866	-0.35352	1.07943	0.457919	-0.382682	-0.46018	0.13722	0.108528
Sel I (X) - Sel II (G+X)	-0.5	-0.0848499	-0.227699	-0.255413	0.95695	0.441154	-0.273753	-0.344185	0.172528	0.125995
Sel I (X) - Sel II (G+X)	0.5	-0.0831841	-0.216579	-0.256072	0.971201	0.45112	-0.272303	-0.339084	0.17899	0.127074
Sel I (X) - Sel II (G+X)	1	-0.15961	-0.31555	-0.359644	1.09185	0.4647	-0.391301	-0.468695	0.138705	0.111099
Sel I (X) - Sel II (G+X)	2	-0.243249	-0.430494	-0.492672	1.38211	0.622506	-0.543982	-0.651055	0.184326	0.0844214
Sel I (X) - Sel II (G+Y)	0	0.116655	0.000469898	0.0515607	0.650085	0.572939	0.0449163	0.00647482	0.395462	0.135006
Sel I (X) - Sel II (G+Y)	-2	-0.658809	-0.640749	-0.755079	0.493167	-0.0151834	-0.864352	-0.962915	-0.398224	0.0822763
Sel I (X) - Sel II (G+Y)	-1	-0.475851	-0.471586	-0.557017	0.473012	0.0305694	-0.629838	-0.701882	-0.254624	0.10483
Sel I (X) - Sel II (G+Y)	-0.5	-0.314915	-0.364172	-0.396487	0.486559	0.133269	-0.436505	-0.494469	-0.103844	0.121986
Sel I (X) - Sel II (G+Y)	0.5	-0.347876	-0.390615	-0.428077	0.469752	0.113309	-0.47474	-0.534318	-0.141015	0.123135
Sel I (X) - Sel II (G+Y)	1	-0.486598	-0.566884	-0.574073	0.496669	0.0406936	-0.64454	-0.719976	-0.26451	0.107413
Sel I (X) - Sel II (G+Y)	2	-0.683025	-0.660332	-0.79116	0.549922	0.0261743	-0.905882	-1.01707	-0.406905	0.0809801
Sel I (X) - Sel II (G+X+Y)	0	0.116655	0.000469898	0.0515607	0.650085	0.572939	0.0449163	0.00647482	0.395462	0.135006
Sel I (X) - Sel II (G+X+Y)	-2	-0.614332	-0.638493	-0.744124	0.408429	-0.0915418	-0.841576	-0.962643	-0.43353	0.0870213
Sel I (X) - Sel II (G+X+Y)	-1	-0.442583	-0.480387	-0.557977	0.384363	-0.0429887	-0.620036	-0.704926	-0.290289	0.112224
Sel I (X) - Sel II (G+X+Y)	-0.5	-0.32257	-0.391123	-0.42603	0.374619	0.0249389	-0.466966	-0.533813	-0.176308	0.130301
Sel I (X) - Sel II (G+X+Y)	0.5	-0.313797	-0.382183	-0.423692	0.38723	0.048106	-0.459895	-0.523384	-0.163062	0.13171
Sel I (X) - Sel II (G+X+Y)	1	-0.442794	-0.612569	-0.560202	0.396838	-0.0297049	-0.620674	-0.708594	-0.289069	0.115346
Sel I (X) - Sel II (G+X+Y)	2	-0.621651	-0.774826	-0.762488	0.417875	-0.0696437	-0.857486	-0.980986	-0.437645	0.0881525
Sel I (Y) - Sel II (X)	0	0.116655	0.000469898	0.0515607	0.650085	0.572939	0.0449163	0.00647482	0.395462	0.135006
Sel I (Y) - Sel II (X)	-2	-0.0925886	-0.129831	-0.127594	-0.657424	0.190424	-0.106477	-0.127927	0.1868	0.13597
Sel I (Y) - Sel II (X)	-1	0.000547391	-0.026023	-0.0737863	-0.251736	0.376611	-0.0445566	-0.0730458	0.348922	0.138691
Sel I (Y) - Sel II (X)	-0.5	0.0687415	-0.0335665	-0.0396863	0.137427	0.503131	-0.00386787	-0.0401265	0.46171	0.141368
Sel I (Y) - Sel II (X)	0.5	0.0693882	-0.0424608	-0.0396125	0.139387	0.503107	-0.00394798	-0.0397701	0.459246	0.142601
Sel I (Y) - Sel II (X)	1	-0.00781577	-0.0741373	-0.0777055	-0.288679	0.364777	-0.048336	-0.0774675	0.335872	0.139631
Sel I (Y) - Sel II (X)	2	-0.0966515	-0.115524	-0.130864	-0.693828	0.185921	-0.10976	-0.129723	0.18219	0.136824
Sel I (Y) - Sel II (Y)	0	0.116655	0.000469898	0.0515607	0.650085	0.572939	0.0449163	0.00647482	0.395462	0.135006
Sel I (Y) - Sel II (Y)	-2	0.0718853	0.0304124	0.0593092	-0.00699341	0.270518	0.0579989	0.0319762	0.205254	0.129426
Sel I (Y) - Sel II (Y)	-1	0.116033	0.0329334	0.0728025	0.156323	0.450689	0.0814765	0.0308976	0.335882	0.134999
Sel I (Y) - Sel II (Y)	-0.5	0.169434	0.0363211	0.0876191	0.38318	0.611885	0.104782	0.0307978	0.4524	0.139262
Sel I (Y) - Sel II (Y)	0.5	0.179123	0.000852182	0.0858137	0.4084	0.638146	0.107234	0.0295839	0.453638	0.140873
Sel I (Y) - Sel II (Y)	1	0.131856	0.0109669	0.0745578	0.162378	0.48764	0.0858917	0.0315258	0.339905	0.136448
Sel I (Y) - Sel II (Y)	2	0.0832836	0.00977298	0.0596653	0.00241571	0.307148	0.0627245	0.0337605	0.21188	0.131467
Sel I (Y) - Sel II (G)	0	0.116655	0.000469898	0.0515607	0.650085	0.572939	0.0449163	0.00647482	0.395462	0.135006
Sel I (Y) - Sel II (G)	-2	-0.181592	-0.17655	-0.223935	-0.231456	0.0668894	-0.224509	-0.239307	-0.101172	0.130974
Sel I (Y) - Sel II (G)	-1	-0.144771	-0.169156	-0.202381	-0.0293144	0.172831	-0.198018	-0.220642	-0.0366485	0.133876
Sel I (Y) - Sel II (G)	-0.5	-0.085609	-0.128452	-0.154329	0.238424	0.281339	-0.14682	-0.17817	0.0480287	0.136425
Sel I (Y) - Sel II (G)	0.5	-0.0929712	-0.141923	-0.159386	0.204942	0.270153	-0.152768	-0.182059	0.0398058	0.137901
Sel I (Y) - Sel II (G)	1	-0.149631	-0.191746	-0.206524	-0.0296522	0.174657	-0.204018	-0.226222	-0.0381531	0.135212
Sel I (Y) - Sel II (G)	2	-0.183	-0.210096	-0.225347	-0.218198	0.0801868	-0.22545	-0.241296	-0.0962355	0.132338
Sel I (Y) - Sel II (X+Y)	0	0.116655	0.000469898	0.0515607	0.650085	0.572939	0.0449163	0.00647482	0.395462	0.135006
Sel I (Y) - Sel II (X+Y)	-2	-0.187213	-0.189362	-0.214897	-0.263001	-0.0108945	-0.21794	-0.23901	-0.103653	0.128797
Sel I (Y) - Sel II (X+Y)	-1	-0.0791836	-0.138739	-0.126225	-0.118271	0.173505	-0.123086	-0.155353	0.0561803	0.133134
Sel I (Y) - Sel II (X+Y)	-0.5	0.0566545	-0.0382623	-0.010702	0.10749	0.387695	-0.00106686	-0.0460965	0.246386	0.135946
Sel I (Y) - Sel II (X+Y)	0.5	0.064104	-0.0325825	-0.0112019	0.112657	0.403393	0.00131873	-0.0478076	0.246366	0.137308
Sel I (Y) - Sel II (X+Y)	1	-0.0646574	-0.129933	-0.117847	-0.114659	0.210053	-0.113066	-0.146098	0.071881	0.133713
Sel I (Y) - Sel II (X+Y)	2	-0.170684	-0.211981	-0.204804	-0.273588	0.0256778	-0.206056	-0.228059	-0.0846951	0.130597
Sel I (Y) - Sel II (G+X)	0	0.116655	0.000469898	0.0515607	0.650085	0.572939	0.0449163	0.00647482	0.395462	0.135006
Sel I (Y) - Sel II (G+X)	-2	-0.199403	-0.193995	-0.256578	-0.118328	0.0349314	-0.259509	-0.265676	-0.0934134	0.13004
Sel I (Y) - Sel II (G+X)	-1	-0.161953	-0.197566	-0.244692	0.224495	0.141422	-0.245318	-0.256931	-0.00876124	0.132377
Sel I (Y) - Sel II (G+X)	-0.5	-0.101309	-0.175894	-0.209407	0.540903	0.251966	-0.207467	-0.223887	0.0902699	0.134775
Sel I (Y) - Sel II (G+X)	0.5	-0.0995565	-0.161336	-0.203513	0.537962	0.261889	-0.200367	-0.216488	0.0985776	0.135511
Sel I (Y) - Sel II (G+X)	1	-0.163382	-0.226591	-0.244366	0.212645	0.141748	-0.24595	-0.258308	-0.0086554	0.133234
Sel I (Y) - Sel II (G+X)	2	-0.210585	-0.1996	-0.260359	-0.173357	0.0126435	-0.263716	-0.270145	-0.109801	0.130671
Sel I (Y) - Sel II (G+Y)	0	0.116655	0.000469898	0.0515607	0.650085	0.572939	0.0449163	0.00647482	0.395462	0.135006
Sel I (Y) - Sel II (G+Y)	-2	-0.403542	-0.401784	-0.483757	-0.0837498	-0.156863	-0.519325	-0.558944	-0.300016	0.13492
Sel I (Y) - Sel II (G+Y)	-1	-0.354033	-0.393712	-0.453135	0.0945583	-0.0613368	-0.485688	-0.530606	-0.212935	0.138527
Sel I (Y) - Sel II (G+Y)	-0.5	-0.261632	-0.319583	-0.38528	0.25489	0.0649212	-0.402685	-0.444636	-0.0870151	0.141505
Sel I (Y) - Sel II (G+Y)	0.5	-0.270802	-0.355131	-0.399574	0.270443	0.065426	-0.414362	-0.456528	-0.096341	0.143176
Sel I (Y) - Sel II (G+Y)	1	-0.361047	-0.377909	-0.464836	0.0627044	-0.0624054	-0.491262	-0.53463	-0.222074	0.139674
Sel I (Y) - Sel II (G+Y)	2	-0.405822	-0.411806	-0.486253	-0.124409	-0.157799	-0.515334	-0.554197	-0.30472	0.136438
Sel I (Y) - Sel II (G+X+Y)	0	0.116655	0.000469898	0.0515607	0.650085	0.572939	0.0449163	0.00647482	0.395462	0.135006
Sel I (Y) - Sel II (G+X+Y)	-2	-0.490824	-0.514589	-0.559626	0.0699025	-0.256793	-0.635036	-0.685998	-0.393179	0.137056
Sel I (Y) - Sel II (G+X+Y)	-1	-0.432988	-0.454235	-0.530118	0.119212	-0.105933	-0.601183	-0.660517	-0.289169	0.140894
Sel I (Y) - Sel II (G+X+Y)	-0.5	-0.326323	-0.402921	-0.452718	0.3865	0.0608166	-0.509824	-0.573687	-0.145542	0.144998
Sel I (Y) - Sel II (G+X+Y)	0.5	-0.330491	-0.427581	-0.465231	0.388823	0.0741486	-0.520753	-0.58506	-0.149691	0.146452
Sel I (Y) - Sel II (G+X+Y)	1	-0.434176	-0.449985	-0.5344	0.104536	-0.0984461	-0.60255	-0.665255	-0.290429	0.142917
Sel I (Y) - Sel II (G+X+Y)	2	-0.486277	-0.485193	-0.559294	0.0815398	-0.235303	-0.632365	-0.685295	-0.381498	0.138823
Sel I (G) - Sel II (X)	0	0.116655	0.000469898	0.0515607	0.650085	0.572939	0.0449163	0.00647482	0.395462	0.135006
Sel I (G) - Sel II (X)	-2	0.263634	0.0219415	-0.0102689	1.21417	0.950784	0.0154489	-0.0657779	0.63117	0.0798117
Sel I (G) - Sel II (X)	-1	0.318757	0.0446856	0.0481183	1.25832	1.00473	0.0773663	-0.00181622	0.697864	0.0835925
Sel I (G) - Sel II (X)	-0.5	0.339771	0.0820646	0.0912079	1.20999	0.999417	0.121612	0.045093	0.690512	0.0940772
Sel I (G) - Sel II (X)	0.5	0.353045	0.0338828	0.0921931	1.23693	1.01308	0.123972	0.0436383	0.690189	0.100156
Sel I (G) - Sel II (X)	1	0.341254	0.0272289	0.0523967	1.30017	1.03864	0.0855441	0.00368607	0.710198	0.0892675
Sel I (G) - Sel II (X)	2	0.277774	-0.00925821	-0.0161259	1.24884	0.973104	0.0114919	-0.0694556	0.631483	0.0859131
Sel I (G) - Sel II (Y)	0	0.116655	0.000469898	0.0515607	0.650085	0.572939	0.0449163	0.00647482	0.395462	0.135006
Sel I (G) - Sel II (Y)	-2	0.178455	0.00421995	0.0611523	0.597477	0.508268	0.079025	0.0198493	0.474415	0.075936
Sel I (G) - Sel II (Y)	-1	0.217501	0.00567943	0.0516342	0.784537	0.687238	0.0922723	0.0165776	0.622936	0.0793788
Sel I (G) - Sel II (Y)	-0.5	0.239954	0.0251962	0.0532717	0.892226	0.835242	0.100559	0.020846	0.703011	0.089933
Sel I (G) - Sel II (Y)	0.5	0.268065	0.0282462	0.0526852	0.941099	0.897288	0.112027	0.0226552	0.713911	0.0955356
Sel I (G) - Sel II (Y)	1	0.256314	0.0784006	0.0538907	0.887271	0.764705	0.103218	0.0181596	0.63025	0.0852188
Sel I (G) - Sel II (Y)	2	0.205447	-0.00743067	0.0607647	0.633551	0.541173	0.0836275	0.0195005	0.450845	0.0819237
Sel I (G) - Sel II (G)	0	0.116655	0.000469898	0.0515607	0.650085	0.572939	0.0449163	0.00647482	0.395462	0.135006
Sel I (G) - Sel II (G)	-2	0.3552	-0.161715	0.166767	0.83257	0.746147	-0.0872292	-0.384946	0.687402	0.0788028
Sel I (G) - Sel II (G)	-1	0.282083	-1.20408	0.0656635	0.828248	0.734252	-0.13561	-0.379454	0.65884	0.0824808
Sel I (G) - Sel II (G)	-0.5	0.178738	-0.106119	-0.107164	0.819057	0.733505	-0.166808	-0.328578	0.629719	0.092765
Sel I (G) - Sel II (G)	0.5	0.169387	-0.188818	-0.115969	0.833361	0.744973	-0.179446	-0.343633	0.630129	0.0982641
Sel I (G) - Sel II (G)	1	0.315712	-0.201794	0.0865489	0.848557	0.757633	-0.127055	-0.386255	0.674597	0.0878195
Sel I (G) - Sel II (G)	2	0.360126	-0.187503	0.161432	0.837688	0.748098	-0.0865454	-0.401008	0.678407	0.0843363
Sel I (G) - Sel II (X+Y)	0	0.116655	0.000469898	0.0515607	0.650085	0.572939	0.0449163	0.00647482	0.395462	0.135006
Sel I (G) - Sel II (X+Y)	-2	-0.0759101	-0.185736	-0.181146	0.373445	0.320764	-0.209131	-0.331937	0.219414	0.0776369
Sel I (G) - Sel II (X+Y)	-1	0.0486952	-0.136504	-0.112646	0.586305	0.543925	-0.109388	-0.223635	0.45361	0.0807385
Sel I (G) - Sel II (X+Y)	-0.5	0.187269	-0.0580664	-0.000780233	0.799368	0.770464	0.0208001	-0.0978598	0.671875	0.0912154
Sel I (G) - Sel II (X+Y)	0.5	0.208642	-0.0528827	-0.0058484	0.840467	0.823433	0.027462	-0.100229	0.679889	0.0971874
Sel I (G) - Sel II (X+Y)	1	0.0794478	-0.127139	-0.12253	0.640709	0.585538	-0.108154	-0.236391	0.438111	0.0868371
Sel I (G) - Sel II (X+Y)	2	-0.0284901	-0.190654	-0.194249	0.439366	0.385229	-0.198907	-0.340703	0.226358	0.0831828
Sel I (G) - Sel II (G+X)	0	0.116655	0.000469898	0.0515607	0.650085	0.572939	0.0449163	0.00647482	0.395462	0.135006
Sel I (G) - Sel II (G+X)	-2	-0.0444552	-0.135512	-0.0942787	0.372119	0.154624	-0.060521	-0.0801521	0.0474023	0.0766644
Sel I (G) - Sel II (G+X)	-1	-0.0424365	-0.0862047	-0.0889504	0.35357	0.142707	-0.0607452	-0.0770333	0.0435472	0.0804379
Sel I (G) - Sel II (G+X)	-0.5	-0.0442338	-0.109884	-0.0930135	0.366411	0.138728	-0.064374	-0.0866366	0.0395676	0.0903713
Sel I (G) - Sel II (G+X)	0.5	-0.0340714	-0.0692787	-0.0825733	0.390026	0.151491	-0.0587582	-0.0762281	0.0513282	0.0963905
Sel I (G) - Sel II (G+X)	1	-0.0468544	-0.0813432	-0.0865025	0.367315	0.151224	-0.0602326	-0.0758429	0.0451373	0.0855264
Sel I (G) - Sel II (G+X)	2	-0.0500709	-0.0595261	-0.0936173	0.377102	0.157781	-0.0634896	-0.0810495	0.0433455	0.0818961
Sel I (G) - Sel II (G+Y)	0	0.116655	0.000469898	0.0515607	0.650085	0.572939	0.0449163	0.00647482	0.395462	0.135006
Sel I (G) - Sel II (G+Y)	-2	0.841433	-0.180246	0.608953	0.910165	0.857055	0.714434	-0.992535	0.69479	0.0794615
Sel I (G) - Sel II (G+Y)	-1	0.722842	-0.265459	0.547091	0.908698	0.830878	0.412664	-1.10603	0.724715	0.0833585
Sel I (G) - Sel II (G+Y)	-0.5	0.50629	-0.315369	0.382481	1.02171	0.834385	-0.154504	-0.929968	0.72655	0.0937781
Sel I (G) - Sel II (G+Y)	0.5	0.64825	-0.286365	0.416265	1.10896	0.930303	-0.0484048	-0.874868	0.793264	0.0997049
Sel I (G) - Sel II (G+Y)	1	0.857652	-0.196992	0.604475	1.00041	0.923737	0.57709	-1.0904	0.788829	0.0887473
Sel I (G) - Sel II (G+Y)	2	0.957746	-0.22053	0.65737	0.967482	0.927325	0.837913	-1.03758	0.740627	0.0853064
Sel I (G) - Sel II (G+X+Y)	0	0.116655	0.000469898	0.0515607	0.650085	0.572939	0.0449163	0.00647482	0.395462	0.135006
Sel I (G) - Sel II (G+X+Y)	-2	-0.483926	-0.463138	-0.382387	0.262396	0.178474	-0.688801	-0.926816	-0.120867	0.0759693
Sel I (G) - Sel II (G+X+Y)	-1	-0.47265	-0.492514	-0.410942	0.294749	0.184558	-0.677417	-0.892979	-0.125458	0.0793682
Sel I (G) - Sel II (G+X+Y)	-0.5	-0.420087	-0.437583	-0.432593	0.323798	0.197489	-0.591074	-0.734103	-0.106832	0.0900076
Sel I (G) - Sel II (G+X+Y)	0.5	-0.396651	-0.420458	-0.430619	0.375938	0.260303	-0.569651	-0.710873	-0.0725556	0.0953956
Sel I (G) - Sel II (G+X+Y)	1	-0.470457	-0.457462	-0.406303	0.297829	0.228307	-0.671629	-0.88362	-0.108028	0.084796
Sel I (G) - Sel II (G+X+Y)	2	-0.470822	-0.391094	-0.385061	0.290599	0.22356	-0.698813	-0.951862	-0.105441	0.0808544
Sel I (X+Y) - Sel II (X)	0	0.116655	0.000469898	0.0515607	0.650085	0.572939	0.0449163	0.00647482	0.395462	0.135006
Sel I (X+Y) - Sel II (X)	-2	-0.217651	-0.158318	-0.148155	-0.817074	-0.517276	-0.168046	-0.164832	-0.275547	0.104533
Sel I (X+Y) - Sel II (X)	-1	-0.0533547	-0.0743952	-0.0464955	0.0734169	0.0759242	-0.0639086	-0.0812155	0.0652609	0.110496
Sel I (X+Y) - Sel II (X)	-0.5	0.065418	-0.0382085	0.0181124	-0.0913155	0.506211	0.0191552	-0.0292891	0.30723	0.126897
Sel I (X+Y) - Sel II (X)	0.5	0.0650339	-0.0282794	0.0186007	-0.102304	0.502598	0.0185813	-0.0322438	0.301651	0.129167
Sel I (X+Y) - Sel II (X)	1	-0.0591137	-0.31567	-0.0512049	0.0893175	0.0488343	-0.065967	-0.0840037	0.0492583	0.111833
Sel I (X+Y) - Sel II (X)	2	-0.219073	-0.138067	-0.153836	-0.792495	-0.493934	-0.173898	-0.169345	-0.266892	0.107103
Sel I (X+Y) - Sel II (Y)	0	0.116655	0.000469898	0.0515607	0.650085	0.572939	0.0449163	0.00647482	0.395462	0.135006
Sel I (X+Y) - Sel II (Y)	-2	-0.0599225	2.14858	0.0290029	-0.342965	-0.255927	0.0128903	0.0257794	-0.126134	0.113708
Sel I (X+Y) - Sel II (Y)	-1	0.00151849	0.0218566	0.0438889	-0.256722	-0.02176	0.0347992	0.0341577	0.0259306	0.116248
Sel I (X+Y) - Sel II (Y)	-0.5	0.0763792	0.0364779	0.0527008	-0.151182	0.342566	0.0533295	0.0401885	0.229234	0.131269
Sel I (X+Y) - Sel II (Y)	0.5	0.0803343	0.0232302	0.0488112	-0.174283	0.375817	0.0510602	0.0374355	0.229644	0.13369
Sel I (X+Y) - Sel II (Y)	1	0.0181063	0.0521331	0.0446331	-0.231923	0.0465043	0.0383394	0.0359114	0.0540146	0.119464
Sel I (X+Y) - Sel II (Y)	2	-0.0420637	0.0113472	0.0282581	-0.237253	-0.211906	0.0162562	0.0262975	-0.091674	0.115694
Sel I (X+Y) - Sel II (G)	0	0.116655	0.000469898	0.0515607	0.650085	0.572939	0.0449163	0.00647482	0.395462	0.135006
Sel I (X+Y) - Sel II (G)	-2	-0.261202	-0.176018	-0.184157	-0.653959	-0.392213	-0.201752	-0.191182	-0.296981	0.109012
Sel I (X+Y) - Sel II (G)	-1	-0.164171	-0.111664	-0.138932	-0.564295	-0.130852	-0.151109	-0.154629	-0.144005	0.115033
Sel I (X+Y) - Sel II (G)	-0.5	-0.0794096	-0.0889925	-0.0911743	-0.0330659	0.0682814	-0.0966508	-0.110396	-0.0221853	0.126602
Sel I (X+Y) - Sel II (G)	0.5	-0.0808796	-0.0957424	-0.0949663	-0.0393523	0.0651917	-0.101515	-0.114672	-0.0252074	0.128485
Sel I (X+Y) - Sel II (G)	1	-0.16355	-0.129889	-0.140484	-0.575428	-0.131886	-0.150725	-0.154065	-0.143869	0.11696
Sel I (X+Y) - Sel II (G)	2	-0.240853	-0.195533	-0.178211	-0.686757	-0.339548	-0.192741	-0.18565	-0.264964	0.111407
Sel I (X+Y) - Sel II (X+Y)	0	0.116655	0.000469898	0.0515607	0.650085	0.572939	0.0449163	0.00647482	0.395462	0.135006
Sel I (X+Y) - Sel II (X+Y)	-2	-0.469267	-0.398688	-0.421168	-0.74971	-0.724583	-0.416412	-0.400237	-0.607006	0.109157
Sel I (X+Y) - Sel II (X+Y)	-1	-0.278361	-0.324176	-0.264752	-0.318001	-0.313613	-0.258409	-0.260254	-0.306813	0.109533
Sel I (X+Y) - Sel II (X+Y)	-0.5	-0.0838003	-0.0978665	-0.103391	-0.465322	0.240379	-0.0948841	-0.109688	0.0609488	0.122575
Sel I (X+Y) - Sel II (X+Y)	0.5	-0.0773009	-0.0984913	-0.101673	-0.505531	0.269328	-0.0919833	-0.107204	0.063517	0.124635
Sel I (X+Y) - Sel II (X+Y)	1	-0.253155	-0.226947	-0.248369	-0.366078	-0.229844	-0.240639	-0.24488	-0.257416	0.112533
Sel I (X+Y) - Sel II (X+Y)	2	-0.437842	-0.745074	-0.401112	-0.58419	-0.676846	-0.394605	-0.384022	-0.552183	0.110326
Sel I (X+Y) - Sel II (G+X)	0	0.116655	0.000469898	0.0515607	0.650085	0.572939	0.0449163	0.00647482	0.395462	0.135006
Sel I (X+Y) - Sel II (G+X)	-2	-0.653804	-0.522781	-0.66622	-0.973933	-1.04186	-0.667669	-0.63197	-0.884783	0.0916156
Sel I (X+Y) - Sel II (G+X)	-1	-0.492996	-0.456499	-0.558043	-0.516633	-0.293877	-0.549061	-0.552041	-0.447271	0.0964381
Sel I (X+Y) - Sel II (G+X)	-0.5	-0.276449	-0.33794	-0.405027	0.244716	0.40553	-0.386	-0.429425	0.0418053	0.118291
Sel I (X+Y) - Sel II (G+X)	0.5	-0.265458	-0.345827	-0.390188	0.227756	0.423945	-0.372267	-0.412773	0.0586848	0.12089
Sel I (X+Y) - Sel II (G+X)	1	-0.470304	-0.434762	-0.544741	-0.463941	-0.178675	-0.53333	-0.54181	-0.377162	0.100715
Sel I (X+Y) - Sel II (G+X)	2	-0.624587	-0.523596	-0.6566	-0.837947	-0.877328	-0.657221	-0.629907	-0.788732	0.092942
Sel I (X+Y) - Sel II (G+Y)	0	0.116655	0.000469898	0.0515607	0.650085	0.572939	0.0449163	0.00647482	0.395462	0.135006
Sel I (X+Y) - Sel II (G+Y)	-2	-0.90678	-0.721219	-0.934589	-0.784463	-1.13621	-0.991652	-0.96232	-1.15116	0.0894624
Sel I (X+Y) - Sel II (G+Y)	-1	-0.692748	-0.650914	-0.737697	-0.466155	-0.510097	-0.799008	-0.84006	-0.68864	0.09611
Sel I (X+Y) - Sel II (G+Y)	-0.5	-0.419422	-0.444491	-0.523254	0.311543	0.0811692	-0.560747	-0.629631	-0.199448	0.115021
Sel I (X+Y) - Sel II (G+Y)	0.5	-0.425715	-0.477404	-0.532802	0.331869	0.0892757	-0.570911	-0.638712	-0.206865	0.117521
Sel I (X+Y) - Sel II (G+Y)	1	-0.669198	-0.633648	-0.715611	-0.483701	-0.469544	-0.772577	-0.815022	-0.649278	0.0985416
Sel I (X+Y) - Sel II (G+Y)	2	-0.850883	-0.689595	-0.870272	-0.798788	-0.980543	-0.938778	-0.932944	-1.01601	0.091734
Sel I (X+Y) - Sel II (G+X+Y)	0	0.116655	0.000469898	0.0515607	0.650085	0.572939	0.0449163	0.00647482	0.395462	0.135006
Sel I (X+Y) - Sel II (G+X+Y)	-2	-0.737379	-0.632832	-0.780127	-0.591825	-0.820344	-0.793873	-0.786583	-0.878001	0.0973341
Sel I (X+Y) - Sel II (G+X+Y)	-1	-0.576067	-0.538072	-0.639869	-0.186025	-0.433793	-0.664132	-0.687159	-0.56663	0.106333
Sel I (X+Y) - Sel II (G+X+Y)	-0.5	-0.369496	-0.393084	-0.471291	-0.0353846	-0.0467429	-0.494494	-0.5309	-0.213491	0.126235
Sel I (X+Y) - Sel II (G+X+Y)	0.5	-0.33887	-0.389156	-0.44701	-0.0288111	-0.00278036	-0.461075	-0.494871	-0.174307	0.128563
Sel I (X+Y) - Sel II (G+X+Y)	1	-0.529818	-0.480502	-0.603621	-0.184356	-0.351452	-0.623796	-0.647848	-0.492284	0.111133
Sel I (X+Y) - Sel II (G+X+Y)	2	-0.695764	-0.566781	-0.746695	-0.461557	-0.738219	-0.758279	-0.757479	-0.802656	0.100683
Sel I (G+X) - Sel II (X)	0	0.116655	0.000469898	0.0515607	0.650085	0.572939	0.0449163	0.00647482	0.395462	0.135006
Sel I (G+X) - Sel II (X)	-2	0.105243	-0.0558096	-0.0381874	0.674048	0.673618	-0.0311804	-0.0753661	0.685899	0.0329228
Sel I (G+X) - Sel II (X)	-1	0.160893	-0.0616312	0.00646925	0.811081	0.792729	0.0186154	-0.0348816	0.844436	0.0343067
Sel I (G+X) - Sel II (X)	-0.5	0.262514	-0.0148731	0.0617544	0.956565	1.00022	0.0898209	0.000514685	1.06527	0.0426601
Sel I (G+X) - Sel II (X)	0.5	0.269978	0.0271261	0.0581219	0.95745	1.04067	0.0926598	-0.00450955	1.05174	0.0501815
Sel I (G+X) - Sel II (X)	1	0.177654	0.0219888	-0.00178637	0.882576	0.856305	0.0132525	-0.0452466	0.865979	0.0384669
Sel I (G+X) - Sel II (X)	2	0.109811	-0.0529389	-0.0445751	0.719367	0.701304	-0.032839	-0.0814649	0.675766	0.0354363
Sel I (G+X) - Sel II (Y)	0	0.116655	0.000469898	0.0515607	0.650085	0.572939	0.0449163	0.00647482	0.395462	0.135006
Sel I (G+X) - Sel II (Y)	-2	0.166722	-0.00312078	0.129382	0.43724	0.445885	0.0982121	0.0468544	0.468439	0.0402656
Sel I (G+X) - Sel II (Y)	-1	0.226421	0.0262814	0.13241	0.63992	0.659555	0.11582	0.0428284	0.68123	0.0413976
Sel I (G+X) - Sel II (Y)	-0.5	0.336082	0.0413856	0.156636	0.922038	0.903392	0.164878	0.0608055	0.912809	0.0494176
Sel I (G+X) - Sel II (Y)	0.5	0.381198	0.035342	0.162052	0.956304	0.971349	0.183497	0.0548404	0.906093	0.0579134
Sel I (G+X) - Sel II (Y)	1	0.272274	0.0425975	0.136744	0.74275	0.74167	0.129579	0.0462499	0.689328	0.046291
Sel I (G+X) - Sel II (Y)	2	0.20399	0.0410574	0.132464	0.507081	0.516224	0.109734	0.0513943	0.478991	0.0435459
Sel I (G+X) - Sel II (G)	0	0.116655	0.000469898	0.0515607	0.650085	0.572939	0.0449163	0.00647482	0.395462	0.135006
Sel I (G+X) - Sel II (G)	-2	0.28736	-0.00196212	0.193478	0.862495	0.510644	0.105747	-0.0884846	0.527153	0.0337763
Sel I (G+X) - Sel II (G)	-1	0.264913	0.019452	0.160319	1.01082	0.56142	0.0536249	-0.14275	0.558928	0.0349821
Sel I (G+X) - Sel II (G)	-0.5	0.0963479	-0.128059	-0.0070116	1.12865	0.639739	-0.148505	-0.283439	0.529566	0.0439938
Sel I (G+X) - Sel II (G)	0.5	0.0521126	-0.147644	-0.0553718	1.17115	0.664981	-0.198913	-0.330066	0.50591	0.0528292
Sel I (G+X) - Sel II (G)	1	0.223274	-0.0395865	0.112692	1.08201	0.567325	-0.0293095	-0.248898	0.507931	0.0400498
Sel I (G+X) - Sel II (G)	2	0.300221	-0.0611575	0.18793	0.912665	0.528322	0.0964387	-0.158159	0.521049	0.0369931
Sel I (G+X) - Sel II (X+Y)	0	0.116655	0.000469898	0.0515607	0.650085	0.572939	0.0449163	0.00647482	0.395462	0.135006
Sel I (G+X) - Sel II (X+Y)	-2	-0.14634	-0.0820764	-0.0757542	-0.175263	-0.1757	-0.159606	-0.179187	-0.149443	0.0384738
Sel I (G+X) - Sel II (X+Y)	-1	-0.0835444	-0.0779704	-0.0595557	-0.0163316	-0.0521792	-0.11428	-0.128363	-0.0104118	0.0395336
Sel I (G+X) - Sel II (X+Y)	-0.5	-0.0011179	-0.0771088	-0.0378102	0.281911	0.174354	-0.0526765	-0.0704057	0.221219	0.0480995
Sel I (G+X) - Sel II (X+Y)	0.5	0.0115172	-0.0738829	-0.0498216	0.401524	0.244552	-0.0584723	-0.0805795	0.232219	0.0563132
Sel I (G+X) - Sel II (X+Y)	1	-0.0990437	-0.101046	-0.0934656	0.0873845	0.00307918	-0.14422	-0.167725	-0.0226691	0.044447
Sel I (G+X) - Sel II (X+Y)	2	-0.137702	-0.103199	-0.0854815	-0.0923746	-0.136201	-0.163625	-0.191492	-0.154981	0.0417059
Sel I (G+X) - Sel II (G+X)	0	0.116655	0.000469898	0.0515607	0.650085	0.572939	0.0449163	0.00647482	0.395462	0.135006
Sel I (G+X) - Sel II (G+X)	-2	0.693855	0.351889	0.612964	1.06695	0.860351	0.570244	0.222872	1.06426	0.0358521
Sel I (G+X) - Sel II (G+X)	-1	0.673838	0.243201	0.569695	1.1037	0.864552	0.51068	0.0839241	1.03818	0.0370067
Sel I (G+X) - Sel II (G+X)	-0.5	0.585211	0.0283754	0.333236	1.12498	0.882719	0.232358	-0.273143	0.94857	0.0459637
Sel I (G+X) - Sel II (G+X)	0.5	0.553813	-0.00503435	0.248917	1.15006	0.897576	0.153932	-0.341602	0.900663	0.0542858
Sel I (G+X) - Sel II (G+X)	1	0.685449	0.253361	0.547325	1.14776	0.896237	0.506795	-0.0288053	0.984429	0.0419235
Sel I (G+X) - Sel II (G+X)	2	0.695871	0.302569	0.608527	1.10655	0.864881	0.578997	0.215888	1.01214	0.0390645
Sel I (G+X) - Sel II (G+Y)	0	0.116655	0.000469898	0.0515607	0.650085	0.572939	0.0449163	0.00647482	0.395462	0.135006
Sel I (G+X) - Sel II (G+Y)	-2	-0.259276	-0.159964	-0.224113	0.0204278	-0.00618948	-0.315978	-0.406038	-0.201045	0.0327283
Sel I (G+X) - Sel II (G+Y)	-1	-0.296458	-0.13917	-0.237072	-0.0420829	-0.00726502	-0.344828	-0.404528	-0.209865	0.0342183
Sel I (G+X) - Sel II (G+Y)	-0.5	-0.349846	-0.206563	-0.28328	-0.0936194	-0.0205231	-0.409482	-0.433022	-0.233703	0.0424238
Sel I (G+X) - Sel II (G+Y)	0.5	-0.361942	-0.234817	-0.296252	-0.0906719	-0.0101533	-0.425332	-0.449241	-0.229269	0.0498994
Sel I (G+X) - Sel II (G+Y)	1	-0.338531	-0.169613	-0.254964	-0.0448443	-0.00766801	-0.402814	-0.479533	-0.216123	0.0384134
Sel I (G+X) - Sel II (G+Y)	2	-0.260343	-0.229686	-0.216014	0.0043261	0.0136564	-0.3114	-0.395548	-0.183526	0.0355825
Sel I (G+X) - Sel II (G+X+Y)	0	0.116655	0.000469898	0.0515607	0.650085	0.572939	0.0449163	0.00647482	0.395462	0.135006
Sel I (G+X) - Sel II (G+X+Y)	-2	0.719257	0.194129	0.408466	0.988548	0.534233	0.703572	0.501497	0.395356	0.0345886
Sel I (G+X) - Sel II (G+X+Y)	-1	0.608113	0.1545	0.351691	0.941886	0.525388	0.526613	0.036926	0.378707	0.0358288
Sel I (G+X) - Sel II (G+X+Y)	-0.5	0.132316	-0.154241	0.104596	0.860456	0.523656	-0.148435	-0.702255	0.407279	0.0442542
Sel I (G+X) - Sel II (G+X+Y)	0.5	0.0140083	-0.247915	0.015898	0.827306	0.497142	-0.336367	-0.861093	0.310105	0.0522429
Sel I (G+X) - Sel II (G+X+Y)	1	0.56746	0.0331579	0.314806	0.998621	0.535543	0.41468	-0.28565	0.289979	0.0401974
Sel I (G+X) - Sel II (G+X+Y)	2	0.720939	0.244682	0.401143	1.02774	0.546116	0.672675	0.423124	0.335373	0.0375898
Sel I (G+Y) - Sel II (X)	0	0.116655	0.000469898	0.0515607	0.650085	0.572939	0.0449163	0.00647482	0.395462	0.135006
Sel I (G+Y) - Sel II (X)	-2	-0.0669717	-0.128917	-0.144766	0.397066	0.447691	-0.147995	-0.184728	0.18196	0.0626179
Sel I (G+Y) - Sel II (X)	-1	-0.00127352	-0.111176	-0.0910513	0.523546	0.563767	-0.0873292	-0.128161	0.296638	0.0662069
Sel I (G+Y) - Sel II (X)	-0.5	0.065055	-0.0585674	-0.0376287	0.606388	0.684515	-0.022631	-0.073884	0.407657	0.0771971
Sel I (G+Y) - Sel II (X)	0.5	0.0548637	-0.0403505	-0.0456837	0.612504	0.671637	-0.0327341	-0.0821626	0.386072	0.0798838
Sel I (G+Y) - Sel II (X)	1	-0.00507203	-0.0717003	-0.0921707	0.524372	0.567406	-0.0900629	-0.128032	0.286917	0.0704113
Sel I (G+Y) - Sel II (X)	2	-0.0804197	-0.145392	-0.166461	0.439704	0.476658	-0.164065	-0.205469	0.178285	0.0687076
Sel I (G+Y) - Sel II (Y)	0	0.116655	0.000469898	0.0515607	0.650085	0.572939	0.0449163	0.00647482	0.395462	0.135006
Sel I (G+Y) - Sel II (Y)	-2	0.161143	0.0272239	0.0464844	0.543281	0.545672	0.0673655	0.00839533	0.465003	0.0657367
Sel I (G+Y) - Sel II (Y)	-1	0.191682	0.0191987	0.0387177	0.745026	0.751063	0.0666904	-0.005998	0.614382	0.0694929
Sel I (G+Y) - Sel II (Y)	-0.5	0.206515	-0.0363854	0.0257617	0.862267	0.919984	0.0623617	-0.0197039	0.699732	0.0815877
Sel I (G+Y) - Sel II (Y)	0.5	0.237079	0.00370432	0.0288762	0.914106	0.986079	0.0736289	-0.0173384	0.718138	0.0851492
Sel I (G+Y) - Sel II (Y)	1	0.222988	0.0183205	0.0415737	0.780977	0.813661	0.0735161	-0.00629352	0.61289	0.0754078
Sel I (G+Y) - Sel II (Y)	2	0.188929	0.0552601	0.0501644	0.549762	0.572522	0.0744659	0.0117345	0.441566	0.0731747
Sel I (G+Y) - Sel II (G)	0	0.116655	0.000469898	0.0515607	0.650085	0.572939	0.0449163	0.00647482	0.395462	0.135006
Sel I (G+Y) - Sel II (G)	-2	0.267782	-0.156403	0.201195	0.7997	0.726622	-0.0507889	-0.505746	0.655482	0.066157
Sel I (G+Y) - Sel II (G)	-1	0.240604	-0.310137	0.150115	0.836936	0.756371	-0.0975368	-0.478648	0.667167	0.0701178
Sel I (G+Y) - Sel II (G)	-0.5	0.219415	-0.265681	0.0162737	0.891277	0.836181	-0.13092	-0.40906	0.71384	0.0785204
Sel I (G+Y) - Sel II (G)	0.5	0.205191	-0.0851487	0.00859379	0.893025	0.837849	-0.144209	-0.424681	0.692938	0.0865689
Sel I (G+Y) - Sel II (G)	1	0.280964	-0.0790433	0.179135	0.858567	0.769018	-0.0683064	-0.496757	0.671297	0.0746449
Sel I (G+Y) - Sel II (G)	2	0.286485	-0.193618	0.21235	0.838959	0.747104	-0.0571941	-0.538461	0.656358	0.0727342
Sel I (G+Y) - Sel II (X+Y)	0	0.116655	0.000469898	0.0515607	0.650085	0.572939	0.0449163	0.00647482	0.395462	0.135006
Sel I (G+Y) - Sel II (X+Y)	-2	-0.0241856	-0.0670944	-0.0998911	0.339644	0.259481	-0.15544	-0.244511	0.171237	0.0660243
Sel I (G+Y) - Sel II (X+Y)	-1	0.127814	-0.0707233	-0.0135323	0.564208	0.49585	-0.0321493	-0.117848	0.428918	0.0678517
Sel I (G+Y) - Sel II (X+Y)	-0.5	0.298068	0.0183239	0.096451	0.764268	0.785296	0.120345	0.019338	0.689599	0.0799273
Sel I (G+Y) - Sel II (X+Y)	0.5	0.326203	0.0961945	0.102586	0.801563	0.820046	0.127406	0.0201108	0.695169	0.0843446
Sel I (G+Y) - Sel II (X+Y)	1	0.14959	0.0541327	-0.0218449	0.596785	0.539077	-0.0275928	-0.119147	0.42483	0.0753675
Sel I (G+Y) - Sel II (X+Y)	2	0.0252863	-0.0489307	-0.0928569	0.425102	0.338643	-0.134716	-0.230538	0.223615	0.0714513
Sel I (G+Y) - Sel II (G+X)	0	0.116655	0.000469898	0.0515607	0.650085	0.572939	0.0449163	0.00647482	0.395462	0.135006
Sel I (G+Y) - Sel II (G+X)	-2	-0.0465845	-0.132923	-0.0885713	0.446857	0.277556	-0.137267	-0.206999	0.133059	0.0666772
Sel I (G+Y) - Sel II (G+X)	-1	-0.0568687	-0.110745	-0.107567	0.458217	0.272451	-0.153086	-0.216067	0.119008	0.0705796
Sel I (G+Y) - Sel II (G+X)	-0.5	-0.0318234	-0.147567	-0.103214	0.505571	0.297607	-0.141752	-0.200275	0.139791	0.0798519
Sel I (G+Y) - Sel II (G+X)	0.5	-0.0388455	-0.0969982	-0.105575	0.516576	0.310939	-0.148482	-0.207523	0.145847	0.0864128
Sel I (G+Y) - Sel II (G+X)	1	-0.044626	-0.0887456	-0.0932069	0.481613	0.294314	-0.139854	-0.212944	0.139548	0.0736175
Sel I (G+Y) - Sel II (G+X)	2	-0.0500365	-0.130113	-0.0936175	0.462976	0.283628	-0.143649	-0.214541	0.131316	0.071279
Sel I (G+Y) - Sel II (G+Y)	0	0.116655	0.000469898	0.0515607	0.650085	0.572939	0.0449163	0.00647482	0.395462	0.135006
Sel I (G+Y) - Sel II (G+Y)	-2	-0.252089	-0.283668	-0.0106818	0.198568	0.214176	-0.475303	-0.93182	0.0671832	0.0640979
Sel I (G+Y) - Sel II (G+Y)	-1	-0.25251	-0.337527	-0.0445678	0.258124	0.226976	-0.486841	-0.87479	0.069468	0.0676939
Sel I (G+Y) - Sel II (G+Y)	-0.5	-0.214605	-0.295605	-0.15188	0.38485	0.324762	-0.423721	-0.663334	0.130106	0.0797116
Sel I (G+Y) - Sel II (G+Y)	0.5	-0.222895	-0.30216	-0.136141	0.362337	0.324254	-0.454894	-0.728234	0.117126	0.0832134
Sel I (G+Y) - Sel II (G+Y)	1	-0.219508	-0.275107	-0.0265044	0.283248	0.273156	-0.469981	-0.893412	0.0978818	0.0734884
Sel I (G+Y) - Sel II (G+Y)	2	-0.224808	-0.294756	-0.0108975	0.264641	0.249153	-0.479335	-0.936891	0.0846832	0.0709588
Sel I (G+Y) - Sel II (G+X+Y)	0	0.116655	0.000469898	0.0515607	0.650085	0.572939	0.0449163	0.00647482	0.395462	0.135006
Sel I (G+Y) - Sel II (G+X+Y)	-2	-0.737921	-0.437331	-0.665427	-0.471498	-0.246929	-0.87109	-0.989733	-0.574895	0.0639785
Sel I (G+Y) - Sel II (G+X+Y)	-1	-0.704936	-0.541562	-0.671583	-0.398713	-0.203626	-0.838915	-0.946158	-0.537266	0.0680411
Sel I (G+Y) - Sel II (G+X+Y)	-0.5	-0.584306	-0.466922	-0.631648	-0.25737	-0.081598	-0.708037	-0.770648	-0.40742	0.0789326
Sel I (G+Y) - Sel II (G+X+Y)	0.5	-0.557268	-0.462152	-0.587773	-0.264521	-0.0246659	-0.665661	-0.728446	-0.36226	0.0816935
Sel I (G+Y) - Sel II (G+X+Y)	1	-0.681057	-0.473876	-0.6489	-0.410233	-0.158613	-0.815091	-0.921811	-0.497688	0.0720848
Sel I (G+Y) - Sel II (G+X+Y)	2	-0.720496	-0.494002	-0.6685	-0.409261	-0.192713	-0.866787	-0.995417	-0.538289	0.0698092
Sel I (G+X+Y) - Sel II (X)	0	0.116655	0.000469898	0.0515607	0.650085	0.572939	0.0449163	0.00647482	0.395462	0.135006
Sel I (G+X+Y) - Sel II (X)	-2	0.000704292	-0.0386862	-0.0260692	0.287858	0.108125	-0.0578691	-0.065909	0.167126	0.0316326
Sel I (G+X+Y) - Sel II (X)	-1	0.0746616	-0.023892	0.0141463	0.481973	0.307708	-0.00932706	-0.022313	0.352378	0.0337627
Sel I (G+X+Y) - Sel II (X)	-0.5	0.158777	0.0550756	0.0617959	0.694544	0.638789	0.0486597	0.0236505	0.610702	0.0427412
Sel I (G+X+Y) - Sel II (X)	0.5	0.155264	0.0364642	0.0567431	0.735569	0.59998	0.0423546	0.0210737	0.570075	0.0427715
Sel I (G+X+Y) - Sel II (X)	1	0.0753756	-0.0701246	0.0191687	0.507927	0.292526	-0.00602153	-0.0183373	0.330079	0.0356038
Sel I (G+X+Y) - Sel II (X)	2	0.0155561	-0.0905755	-0.0288697	0.410094	0.180472	-0.0647008	-0.0726903	0.211197	0.0347112
Sel I (G+X+Y) - Sel II (Y)	0	0.116655	0.000469898	0.0515607	0.650085	0.572939	0.0449163	0.00647482	0.395462	0.135006
Sel I (G+X+Y) - Sel II (Y)	-2	-0.0523106	-0.0769421	-0.103959	0.115075	0.073272	-0.0705397	-0.0800202	-0.0620377	0.0360477
Sel I (G+X+Y) - Sel II (Y)	-1	-0.0510974	-0.05552	-0.129848	0.205794	0.159759	-0.0683098	-0.0750769	-0.035297	0.0383058
Sel I (G+X+Y) - Sel II (Y)	-0.5	-0.0369904	-0.0657434	-0.141719	0.363464	0.323193	-0.0668072	-0.0791517	0.0695601	0.0453357
Sel I (G+X+Y) - Sel II (Y)	0.5	-0.0160462	-0.0927314	-0.139075	0.45208	0.388168	-0.0622232	-0.0768131	0.0906079	0.0509571
Sel I (G+X+Y) - Sel II (Y)	1	-0.0525953	-0.0837988	-0.139643	0.264831	0.198022	-0.0769004	-0.0864465	-0.0475754	0.0407008
Sel I (G+X+Y) - Sel II (Y)	2	-0.0402011	-0.0879879	-0.0971247	0.152337	0.1222	-0.065174	-0.0787859	-0.0418499	0.0394032
Sel I (G+X+Y) - Sel II (G)	0	0.116655	0.000469898	0.0515607	0.650085	0.572939	0.0449163	0.00647482	0.395462	0.135006
Sel I (G+X+Y) - Sel II (G)	-2	0.159248	0.150394	0.242804	-0.0905734	-0.0517539	0.130804	0.138341	0.166018	0.0391726
Sel I (G+X+Y) - Sel II (G)	-1	0.134857	0.127126	0.21821	-0.0118418	0.00520778	0.094936	0.0921351	0.19807	0.0407445
Sel I (G+X+Y) - Sel II (G)	-0.5	0.0664394	0.0299689	0.124814	0.0902531	0.124543	-0.000374694	-0.0274257	0.246696	0.0477428
Sel I (G+X+Y) - Sel II (G)	0.5	0.0562953	0.0377303	0.103989	0.123452	0.153562	-0.0197668	-0.0562146	0.251693	0.0544829
Sel I (G+X+Y) - Sel II (G)	1	0.145829	-0.0430633	0.219125	0.0074681	0.0219121	0.095532	0.0814112	0.206297	0.0446326
Sel I (G+X+Y) - Sel II (G)	2	0.160003	0.105955	0.233173	-0.0251923	-0.0105095	0.113364	0.10606	0.185302	0.0437516
Sel I (G+X+Y) - Sel II (X+Y)	0	0.116655	0.000469898	0.0515607	0.650085	0.572939	0.0449163	0.00647482	0.395462	0.135006
Sel I (G+X+Y) - Sel II (X+Y)	-2	-0.254117	-0.0665324	-0.198566	-0.420685	-0.367208	-0.238899	-0.203439	-0.403708	0.034867
Sel I (G+X+Y) - Sel II (X+Y)	-1	-0.181424	-0.0982342	-0.118111	-0.320978	-0.248668	-0.17001	-0.158612	-0.253155	0.0360715
Sel I (G+X+Y) - Sel II (X+Y)	-0.5	-0.0615841	-0.0718032	-0.015535	-0.0884817	0.0617092	-0.0721762	-0.0867295	0.0726411	0.043253
Sel I (G+X+Y) - Sel II (X+Y)	0.5	-0.055343	-0.0162995	-0.0233596	0.00570815	0.159463	-0.0779143	-0.0980283	0.116467	0.0509094
Sel I (G+X+Y) - Sel II (X+Y)	1	-0.182581	-0.110175	-0.129442	-0.237773	-0.184755	-0.182397	-0.182902	-0.221361	0.0402279
Sel I (G+X+Y) - Sel II (X+Y)	2	-0.253922	-0.112999	-0.209632	-0.391141	-0.343174	-0.247089	-0.216632	-0.392577	0.0376075
Sel I (G+X+Y) - Sel II (G+X)	0	0.116655	0.000469898	0.0515607	0.650085	0.572939	0.0449163	0.00647482	0.395462	0.135006
Sel I (G+X+Y) - Sel II (G+X)	-2	0.159058	0.0602219	0.137077	0.20066	0.267545	0.152737	0.0485343	0.281998	0.0352534
Sel I (G+X+Y) - Sel II (G+X)	-1	0.124558	-0.0014818	0.109944	0.261373	0.295134	0.10089	-0.0153453	0.27501	0.036339
Sel I (G+X+Y) - Sel II (G+X)	-0.5	0.0205027	-0.0938554	0.0126	0.362245	0.411298	-0.0595901	-0.205096	0.286559	0.0438953
Sel I (G+X+Y) - Sel II (G+X)	0.5	-0.0257849	-0.128882	-0.0450209	0.395063	0.462215	-0.128311	-0.278172	0.276398	0.0539481
Sel I (G+X+Y) - Sel II (G+X)	1	0.0711983	-0.0355033	0.069572	0.316654	0.350919	0.0274255	-0.128773	0.271242	0.0426483
Sel I (G+X+Y) - Sel II (G+X)	2	0.117072	0.0185389	0.103811	0.288584	0.314135	0.099827	-0.0509839	0.267972	0.0401146
Sel I (G+X+Y) - Sel II (G+Y)	0	0.116655	0.000469898	0.0515607	0.650085	0.572939	0.0449163	0.00647482	0.395462	0.135006
Sel I (G+X+Y) - Sel II (G+Y)	-2	-0.587601	-0.158826	-0.195309	-0.446538	-0.363196	-0.836646	-1.25744	-0.408825	0.0320148
Sel I (G+X+Y) - Sel II (G+Y)	-1	-0.648382	-0.319562	-0.220485	-0.394096	-0.329959	-0.87539	-1.22349	-0.377972	0.0334405
Sel I (G+X+Y) - Sel II (G+Y)	-0.5	-0.575968	-0.719637	-0.267964	-0.120642	-0.107882	-0.727563	-0.848009	-0.228977	0.0421433
Sel I (G+X+Y) - Sel II (G+Y)	0.5	-0.602405	-0.469464	-0.261549	-0.186073	-0.120494	-0.760612	-0.906192	-0.243	0.0437292
Sel I (G+X+Y) - Sel II (G+Y)	1	-0.649254	-0.330408	-0.206325	-0.395003	-0.286119	-0.877032	-1.20148	-0.329547	0.0365049
Sel I (G+X+Y) - Sel II (G+Y)	2	-0.622792	-0.277958	-0.189428	-0.382929	-0.313016	-0.888476	-1.27722	-0.340304	0.0352833
Sel I (G+X+Y) - Sel II (G+X+Y)	0	0.116655	0.000469898	0.0515607	0.650085	0.572939	0.0449163	0.00647482	0.395462	0.135006
Sel I (G+X+Y) - Sel II (G+X+Y)	-2	0.2571	0.140651	0.175726	0.175233	0.0311081	0.210505	0.26839	0.153571	0.0360462
Sel I (G+X+Y) - Sel II (G+X+Y)	-1	0.185447	0.0642705	0.13949	0.174482	0.0241215	0.118469	0.0917887	0.121571	0.0370169
Sel I (G+X+Y) - Sel II (G+X+Y)	-0.5	-0.152293	-0.132695	-0.0711811	0.227576	0.0313107	-0.260316	-0.354621	0.0287178	0.0464428
Sel I (G+X+Y) - Sel II (G+X+Y)	0.5	-0.13409	-0.162817	-0.0624207	0.251469	0.0592663	-0.264207	-0.38093	0.0437955	0.0498292
Sel I (G+X+Y) - Sel II (G+X+Y)	1	0.120401	0.0747375	0.096162	0.237443	0.0476733	0.00164222	-0.118794	0.103423	0.0419919
Sel I (G+X+Y) - Sel II (G+X+Y)	2	0.24549	0.0991205	0.16364	0.20815	0.0575988	0.186273	0.190444	0.143999	0.0393903

## Sheet: Fig H in S8 Text  SE
Selection_mechanism	Selection_effect	Weighted.Median	MBE	MR-Robust	MR-Egger	MR-IVW	MR-Lasso	Contamination.Mixture	MR-RAPS	R2
Sel I (X) - Sel II (X)	0	0.0534819	0.240165	0.0426771	0.208492	0.0504356	0.0438568	0.0406648	0.049454	0.135006
	-2	0.098304	0.263913	0.0768883	0.284435	0.0851436	0.077917	0.0723996	0.0793139	0.088949
	-1	0.0682609	0.252531	0.0549618	0.190899	0.0558152	0.0551275	0.0573251	0.0523575	0.11659
	-0.5	0.0583063	0.177528	0.0473608	0.148827	0.0441362	0.0458646	0.047092	0.0417995	0.135573
	0.5	0.0629848	0.226069	0.0497492	0.158695	0.0475799	0.0481233	0.048979	0.0445795	0.136995
	1	0.0705699	0.348756	0.0571714	0.191106	0.0555059	0.0590107	0.0577333	0.0525507	0.120209
	2	0.104538	1.20798	0.0789528	0.294466	0.0862077	0.0784023	0.0783022	0.0813595	0.0921692
Sel I (X) - Sel II (Y)	0	0.0534819	0.240165	0.0426771	0.208492	0.0504356	0.0438568	0.0406648	0.049454	0.135006
	-2	0.0807627	0.310014	0.0582115	0.175332	0.0565443	0.0614398	0.059903	0.064586	0.0879673
	-1	0.0735983	0.137705	0.0518009	0.164584	0.0512764	0.0537066	0.0487314	0.0541272	0.114187
	-0.5	0.068766	0.114795	0.0481451	0.162978	0.0494166	0.0519295	0.0462973	0.0516719	0.133112
	0.5	0.0735673	0.123309	0.0478821	0.166626	0.0492222	0.0528642	0.0473798	0.0500996	0.13438
	1	0.0798667	0.257124	0.0544305	0.171272	0.052205	0.0588134	0.0518895	0.053668	0.11709
	2	0.0948203	0.47017	0.0620467	0.196155	0.0628607	0.0697333	0.0661501	0.0697648	0.0898971
Sel I (X) - Sel II (G)	0	0.0534819	0.240165	0.0426771	0.208492	0.0504356	0.0438568	0.0406648	0.049454	0.135006
Sel I (X) - Sel II (G)	-2	0.134354	1.94905	0.127895	0.387912	0.103602	0.0915601	0.0847159	0.0907205	0.0889438
Sel I (X) - Sel II (G)	-1	0.0996882	0.273099	0.0931452	0.254055	0.0705657	0.067991	0.0584749	0.0616707	0.115611
Sel I (X) - Sel II (G)	-0.5	0.0802715	0.42099	0.0753657	0.209094	0.0569796	0.055177	0.0490117	0.0489825	0.134122
Sel I (X) - Sel II (G)	0.5	0.0772501	0.160116	0.0745267	0.197302	0.0525065	0.0547277	0.0480379	0.047095	0.13654
Sel I (X) - Sel II (G)	1	0.0941162	0.35051	0.0917756	0.262646	0.068031	0.0661955	0.0562356	0.0601809	0.118801
Sel I (X) - Sel II (G)	2	0.14149	0.450549	0.129095	0.389295	0.102853	0.092057	0.0820304	0.0885955	0.0910757
Sel I (X) - Sel II (X+Y)	0	0.0534819	0.240165	0.0426771	0.208492	0.0504356	0.0438568	0.0406648	0.049454	0.135006
Sel I (X) - Sel II (X+Y)	-2	0.0714495	0.388683	0.0626555	0.253543	0.0702815	0.0673952	0.0707547	0.0627482	0.0878212
Sel I (X) - Sel II (X+Y)	-1	0.0547544	0.169192	0.0481372	0.187697	0.0506402	0.0499963	0.0527943	0.0448144	0.114064
Sel I (X) - Sel II (X+Y)	-0.5	0.0510376	0.313605	0.0412231	0.171191	0.0473864	0.0436681	0.0449362	0.0396639	0.132607
Sel I (X) - Sel II (X+Y)	0.5	0.0505557	0.18481	0.0427921	0.184685	0.0486815	0.0440417	0.0457376	0.0409535	0.133845
Sel I (X) - Sel II (X+Y)	1	0.0548319	0.202745	0.0476238	0.200215	0.0525941	0.0477851	0.0510292	0.0441851	0.117084
Sel I (X) - Sel II (X+Y)	2	0.0721074	0.372467	0.0622366	0.262136	0.071935	0.0666426	0.0724063	0.0612503	0.0898204
Sel I (X) - Sel II (G+X)	0	0.0534819	0.240165	0.0426771	0.208492	0.0504356	0.0438568	0.0406648	0.049454	0.135006
Sel I (X) - Sel II (G+X)	-2	0.110961	0.691857	0.0850478	0.356637	0.0935062	0.0848923	0.0825427	0.0947203	0.0847976
Sel I (X) - Sel II (G+X)	-1	0.0792552	0.371654	0.0631044	0.255901	0.0626179	0.0620328	0.0612751	0.0624299	0.108528
Sel I (X) - Sel II (G+X)	-0.5	0.0710191	0.249813	0.0525897	0.20476	0.05305	0.0520422	0.0502641	0.0544323	0.125995
Sel I (X) - Sel II (G+X)	0.5	0.0690342	0.948643	0.0506764	0.203837	0.0529432	0.0507345	0.0491989	0.0528822	0.127074
Sel I (X) - Sel II (G+X)	1	0.0830991	0.452655	0.0630998	0.244831	0.0648046	0.0621224	0.0597359	0.0659029	0.111099
Sel I (X) - Sel II (G+X)	2	0.114557	0.433152	0.0906179	0.364337	0.101137	0.0865088	0.0841256	0.101584	0.0844214
Sel I (X) - Sel II (G+Y)	0	0.0534819	0.240165	0.0426771	0.208492	0.0504356	0.0438568	0.0406648	0.049454	0.135006
Sel I (X) - Sel II (G+Y)	-2	0.0972768	0.611234	0.0940255	0.433928	0.100983	0.089598	0.0988872	0.0957605	0.0822763
Sel I (X) - Sel II (G+Y)	-1	0.0721235	0.406024	0.0665544	0.30051	0.0667056	0.0667288	0.0735566	0.0628224	0.10483
Sel I (X) - Sel II (G+Y)	-0.5	0.0594775	0.338939	0.0503973	0.256888	0.0565308	0.0538004	0.0580318	0.0509276	0.121986
Sel I (X) - Sel II (G+Y)	0.5	0.0565743	0.228821	0.0507668	0.261924	0.0547081	0.0526825	0.0585343	0.0488535	0.123135
Sel I (X) - Sel II (G+Y)	1	0.068698	3.13223	0.0647497	0.301879	0.0661007	0.0649843	0.0713683	0.0588536	0.107413
Sel I (X) - Sel II (G+Y)	2	0.102743	0.507736	0.0976882	0.456691	0.107106	0.093103	0.103624	0.101384	0.0809801
Sel I (X) - Sel II (G+X+Y)	0	0.0534819	0.240165	0.0426771	0.208492	0.0504356	0.0438568	0.0406648	0.049454	0.135006
Sel I (X) - Sel II (G+X+Y)	-2	0.101248	0.550879	0.096985	0.302703	0.0768866	0.0871156	0.105856	0.0833127	0.0870213
Sel I (X) - Sel II (G+X+Y)	-1	0.0725487	0.35049	0.0704612	0.221488	0.0519259	0.0628868	0.0736291	0.056461	0.112224
Sel I (X) - Sel II (G+X+Y)	-0.5	0.061131	0.343801	0.0589918	0.170675	0.0419329	0.0516268	0.0586245	0.045566	0.130301
Sel I (X) - Sel II (G+X+Y)	0.5	0.0577898	0.287745	0.0593215	0.174968	0.0418756	0.0501127	0.0595164	0.0439656	0.13171
Sel I (X) - Sel II (G+X+Y)	1	0.0728829	3.48106	0.0708753	0.216769	0.0505294	0.0621389	0.0730882	0.0578405	0.115346
Sel I (X) - Sel II (G+X+Y)	2	0.102072	2.45265	0.0997504	0.326683	0.0831605	0.0928009	0.108691	0.0898657	0.0881525
Sel I (Y) - Sel II (X)	0	0.0534819	0.240165	0.0426771	0.208492	0.0504356	0.0438568	0.0406648	0.049454	0.135006
Sel I (Y) - Sel II (X)	-2	0.0556251	0.411602	0.0441289	0.27337	0.0583233	0.0476016	0.0490382	0.0587373	0.13597
Sel I (Y) - Sel II (X)	-1	0.0534027	1.42605	0.0425296	0.241402	0.057857	0.0461132	0.0480838	0.0577765	0.138691
Sel I (Y) - Sel II (X)	-0.5	0.0578914	0.236209	0.0446995	0.223067	0.0579603	0.0476924	0.0489961	0.059085	0.141368
Sel I (Y) - Sel II (X)	0.5	0.057623	0.238858	0.0432358	0.218935	0.0566491	0.0472112	0.0475387	0.0584107	0.142601
Sel I (Y) - Sel II (X)	1	0.0571632	0.459521	0.0434907	0.233274	0.0580665	0.046203	0.0482598	0.0593867	0.139631
Sel I (Y) - Sel II (X)	2	0.0551891	0.40687	0.0430071	0.256364	0.057828	0.0476126	0.0492512	0.056973	0.136824
Sel I (Y) - Sel II (Y)	0	0.0534819	0.240165	0.0426771	0.208492	0.0504356	0.0438568	0.0406648	0.049454	0.135006
Sel I (Y) - Sel II (Y)	-2	0.0404107	0.403658	0.0315617	0.138193	0.0326432	0.0347725	0.0380187	0.0334161	0.129426
Sel I (Y) - Sel II (Y)	-1	0.0472593	0.738585	0.0366137	0.164992	0.0386155	0.0407381	0.0438625	0.0390103	0.134999
Sel I (Y) - Sel II (Y)	-0.5	0.058142	0.336507	0.0413005	0.181996	0.0490861	0.0478919	0.0508119	0.0508053	0.139262
Sel I (Y) - Sel II (Y)	0.5	0.0585114	0.752597	0.0404904	0.172697	0.045952	0.0463348	0.0495198	0.0476357	0.140873
Sel I (Y) - Sel II (Y)	1	0.051956	0.232522	0.0386542	0.168869	0.0423304	0.0434356	0.046508	0.0428285	0.136448
Sel I (Y) - Sel II (Y)	2	0.0396979	0.305515	0.0308384	0.144958	0.0326229	0.0331929	0.037772	0.0321751	0.131467
Sel I (Y) - Sel II (G)	0	0.0534819	0.240165	0.0426771	0.208492	0.0504356	0.0438568	0.0406648	0.049454	0.135006
Sel I (Y) - Sel II (G)	-2	0.0462598	0.444394	0.0320918	0.289343	0.0438233	0.0379905	0.0411045	0.0337179	0.130974
Sel I (Y) - Sel II (G)	-1	0.0463962	0.172733	0.033091	0.241993	0.0440296	0.037559	0.0428395	0.0354532	0.133876
Sel I (Y) - Sel II (G)	-0.5	0.0469003	0.184475	0.0347959	0.204912	0.0432949	0.039083	0.0467939	0.0352213	0.136425
Sel I (Y) - Sel II (G)	0.5	0.0455549	0.250836	0.0321359	0.211271	0.0445583	0.0379355	0.0418646	0.0361263	0.137901
Sel I (Y) - Sel II (G)	1	0.0445056	0.343908	0.0319024	0.227509	0.0449756	0.0379055	0.041252	0.0351372	0.135212
Sel I (Y) - Sel II (G)	2	0.0440936	0.531821	0.0323041	0.28099	0.0423787	0.0365126	0.0409496	0.0328486	0.132338
Sel I (Y) - Sel II (X+Y)	0	0.0534819	0.240165	0.0426771	0.208492	0.0504356	0.0438568	0.0406648	0.049454	0.135006
Sel I (Y) - Sel II (X+Y)	-2	0.0398383	0.390967	0.0334207	0.154097	0.0338549	0.0357555	0.0401482	0.0324863	0.128797
Sel I (Y) - Sel II (X+Y)	-1	0.0434788	0.312734	0.0353833	0.160748	0.0363148	0.0383458	0.042681	0.0343944	0.133134
Sel I (Y) - Sel II (X+Y)	-0.5	0.049632	0.279964	0.0394333	0.161161	0.0409401	0.0419957	0.0465267	0.0394653	0.135946
Sel I (Y) - Sel II (X+Y)	0.5	0.0527506	0.297273	0.0402526	0.162091	0.0416505	0.0418513	0.0468513	0.0405784	0.137308
Sel I (Y) - Sel II (X+Y)	1	0.0473935	0.363604	0.036919	0.165026	0.0367874	0.0378866	0.0426972	0.0349984	0.133713
Sel I (Y) - Sel II (X+Y)	2	0.0414269	0.463371	0.0330578	0.169025	0.0350017	0.0352544	0.0390212	0.0321558	0.130597
Sel I (Y) - Sel II (G+X)	0	0.0534819	0.240165	0.0426771	0.208492	0.0504356	0.0438568	0.0406648	0.049454	0.135006
Sel I (Y) - Sel II (G+X)	-2	0.0485713	0.320924	0.0382859	0.260188	0.0480852	0.0398252	0.0407516	0.0456428	0.13004
Sel I (Y) - Sel II (G+X)	-1	0.0491851	0.179971	0.0374626	0.231225	0.0493916	0.0400975	0.0406468	0.0466666	0.132377
Sel I (Y) - Sel II (G+X)	-0.5	0.0510465	0.221181	0.0372311	0.214258	0.0497805	0.039505	0.0408228	0.0473255	0.134775
Sel I (Y) - Sel II (G+X)	0.5	0.0516673	0.13738	0.0376075	0.217672	0.051103	0.0393662	0.0400788	0.0509952	0.135511
Sel I (Y) - Sel II (G+X)	1	0.0502577	0.808177	0.0363124	0.240406	0.0510879	0.0381063	0.0395488	0.0478111	0.133234
Sel I (Y) - Sel II (G+X)	2	0.047568	0.497359	0.0366477	0.263383	0.0495127	0.0384441	0.0388818	0.045414	0.130671
Sel I (Y) - Sel II (G+Y)	0	0.0534819	0.240165	0.0426771	0.208492	0.0504356	0.0438568	0.0406648	0.049454	0.135006
Sel I (Y) - Sel II (G+Y)	-2	0.0528963	0.300632	0.055824	0.187931	0.0400283	0.0475459	0.0527314	0.0422254	0.13492
Sel I (Y) - Sel II (G+Y)	-1	0.0513914	0.254362	0.0560112	0.179809	0.0394318	0.0476901	0.0511406	0.0418281	0.138527
Sel I (Y) - Sel II (G+Y)	-0.5	0.0531272	0.524805	0.0561465	0.161716	0.0405885	0.0479792	0.0504447	0.0437722	0.141505
Sel I (Y) - Sel II (G+Y)	0.5	0.0559027	0.622698	0.0566177	0.165176	0.040768	0.0481851	0.0476985	0.0439224	0.143176
Sel I (Y) - Sel II (G+Y)	1	0.0526391	0.570016	0.0576725	0.172475	0.0380994	0.0481926	0.0515733	0.0413884	0.139674
Sel I (Y) - Sel II (G+Y)	2	0.0485374	0.37027	0.0528066	0.181978	0.0386253	0.045635	0.0493163	0.0395847	0.136438
Sel I (Y) - Sel II (G+X+Y)	0	0.0534819	0.240165	0.0426771	0.208492	0.0504356	0.0438568	0.0406648	0.049454	0.135006
Sel I (Y) - Sel II (G+X+Y)	-2	0.0573361	0.534571	0.0544295	0.348455	0.0502749	0.0520459	0.0548874	0.0446592	0.137056
Sel I (Y) - Sel II (G+X+Y)	-1	0.0591886	0.454497	0.0575889	0.265143	0.0490787	0.0561633	0.0591915	0.0466549	0.140894
Sel I (Y) - Sel II (G+X+Y)	-0.5	0.0627294	0.374008	0.0592488	0.221331	0.0518547	0.0561409	0.0575512	0.0465749	0.144998
Sel I (Y) - Sel II (G+X+Y)	0.5	0.0623226	0.326386	0.0597754	0.214624	0.0515115	0.0554221	0.0583084	0.0512022	0.146452
Sel I (Y) - Sel II (G+X+Y)	1	0.0573657	0.548841	0.0562645	0.275326	0.0488524	0.0530578	0.0563126	0.0442919	0.142917
Sel I (Y) - Sel II (G+X+Y)	2	0.055966	0.890919	0.0545378	0.355176	0.0462356	0.053114	0.0551261	0.0414098	0.138823
Sel I (G) - Sel II (X)	0	0.0534819	0.240165	0.0426771	0.208492	0.0504356	0.0438568	0.0406648	0.049454	0.135006
Sel I (G) - Sel II (X)	-2	0.12445	0.361085	0.0769842	0.281842	0.107058	0.0846051	0.0729417	0.111232	0.0798117
Sel I (G) - Sel II (X)	-1	0.128133	0.281829	0.074969	0.27306	0.10801	0.0816476	0.0723667	0.113852	0.0835925
Sel I (G) - Sel II (X)	-0.5	0.116698	0.437141	0.0681461	0.245994	0.0942679	0.0749639	0.0670363	0.0975347	0.0940772
Sel I (G) - Sel II (X)	0.5	0.116901	0.678392	0.0694928	0.240701	0.0914362	0.0756155	0.0684902	0.0910225	0.100156
Sel I (G) - Sel II (X)	1	0.126014	0.624002	0.0789543	0.269804	0.105225	0.0837953	0.0750749	0.108385	0.0892675
Sel I (G) - Sel II (X)	2	0.128982	0.416453	0.0756461	0.286691	0.111025	0.0816922	0.0749964	0.111746	0.0859131
Sel I (G) - Sel II (Y)	0	0.0534819	0.240165	0.0426771	0.208492	0.0504356	0.0438568	0.0406648	0.049454	0.135006
Sel I (G) - Sel II (Y)	-2	0.0886356	0.617292	0.0656939	0.199232	0.0735325	0.0631224	0.0630639	0.0934638	0.075936
Sel I (G) - Sel II (Y)	-1	0.1027	0.708169	0.0693337	0.255274	0.0896273	0.0723088	0.0712973	0.112426	0.0793788
Sel I (G) - Sel II (Y)	-0.5	0.103933	0.416971	0.0670226	0.290192	0.0957446	0.0743579	0.0754327	0.11065	0.089933
Sel I (G) - Sel II (Y)	0.5	0.115737	0.646262	0.0706788	0.284864	0.101426	0.0807277	0.0788283	0.113066	0.0955356
Sel I (G) - Sel II (Y)	1	0.112582	1.14126	0.0714793	0.279468	0.099462	0.0779992	0.0732258	0.114028	0.0852188
Sel I (G) - Sel II (Y)	2	0.0913073	1.19828	0.0656994	0.20944	0.0726964	0.0626548	0.0613133	0.0861168	0.0819237
Sel I (G) - Sel II (G)	0	0.0534819	0.240165	0.0426771	0.208492	0.0504356	0.0438568	0.0406648	0.049454	0.135006
Sel I (G) - Sel II (G)	-2	0.347018	0.634999	0.174501	0.308092	0.120842	0.161689	0.108308	0.124935	0.0788028
Sel I (G) - Sel II (G)	-1	0.338453	32.3141	0.189815	0.302913	0.113637	0.140494	0.0982642	0.118267	0.0824808
Sel I (G) - Sel II (G)	-0.5	0.266991	2.38052	0.152666	0.282608	0.104555	0.10251	0.0796935	0.108928	0.092765
Sel I (G) - Sel II (G)	0.5	0.259447	0.578576	0.153239	0.280472	0.0959714	0.0945403	0.0784273	0.0975094	0.0982641
Sel I (G) - Sel II (G)	1	0.350242	0.636707	0.185499	0.314464	0.112826	0.141428	0.100491	0.114411	0.0878195
Sel I (G) - Sel II (G)	2	0.351326	0.642593	0.184898	0.329764	0.12067	0.168114	0.113004	0.123449	0.0843363
Sel I (G) - Sel II (X+Y)	0	0.0534819	0.240165	0.0426771	0.208492	0.0504356	0.0438568	0.0406648	0.049454	0.135006
Sel I (G) - Sel II (X+Y)	-2	0.119385	0.426695	0.0884702	0.230566	0.0841751	0.0870712	0.0785062	0.103949	0.0776369
Sel I (G) - Sel II (X+Y)	-1	0.125341	0.465645	0.077082	0.252545	0.0906695	0.0846214	0.0705381	0.111399	0.0807385
Sel I (G) - Sel II (X+Y)	-0.5	0.119399	0.692086	0.0764013	0.256795	0.0922558	0.0858291	0.070613	0.109324	0.0912154
Sel I (G) - Sel II (X+Y)	0.5	0.126264	0.448758	0.0768503	0.252114	0.0895185	0.0861077	0.0739275	0.106576	0.0971874
Sel I (G) - Sel II (X+Y)	1	0.140218	0.398995	0.0805687	0.261428	0.0935881	0.091383	0.0779892	0.11112	0.0868371
Sel I (G) - Sel II (X+Y)	2	0.142025	0.341623	0.0875809	0.240171	0.0837402	0.0915526	0.0828961	0.101139	0.0831828
Sel I (G) - Sel II (G+X)	0	0.0534819	0.240165	0.0426771	0.208492	0.0504356	0.0438568	0.0406648	0.049454	0.135006
Sel I (G) - Sel II (G+X)	-2	0.105407	1.9135	0.0883788	0.299968	0.10975	0.0801109	0.0959524	0.120372	0.0766644
Sel I (G) - Sel II (G+X)	-1	0.104966	0.546104	0.0889195	0.279753	0.104114	0.0807117	0.0934042	0.115576	0.0804379
Sel I (G) - Sel II (G+X)	-0.5	0.0887083	0.575503	0.0790032	0.253858	0.0877361	0.069545	0.082271	0.0943491	0.0903713
Sel I (G) - Sel II (G+X)	0.5	0.0909478	0.400934	0.0789442	0.255559	0.0879771	0.0724154	0.0827058	0.0928206	0.0963905
Sel I (G) - Sel II (G+X)	1	0.103499	0.423688	0.0881873	0.285933	0.101753	0.0774826	0.0909035	0.1101	0.0855264
Sel I (G) - Sel II (G+X)	2	0.105165	0.803636	0.0926532	0.296961	0.11073	0.0814669	0.0932759	0.121893	0.0818961
Sel I (G) - Sel II (G+Y)	0	0.0534819	0.240165	0.0426771	0.208492	0.0504356	0.0438568	0.0406648	0.049454	0.135006
Sel I (G) - Sel II (G+Y)	-2	0.394799	0.771341	0.135702	0.370591	0.122521	0.506351	0.875894	0.468283	0.0794615
Sel I (G) - Sel II (G+Y)	-1	0.422382	0.969353	0.130044	0.347078	0.112014	0.52775	0.428649	0.290171	0.0833585
Sel I (G) - Sel II (G+Y)	-0.5	0.441086	0.539904	0.145497	0.307943	0.101323	0.350399	0.124144	0.118454	0.0937781
Sel I (G) - Sel II (G+Y)	0.5	0.412528	0.579317	0.151794	0.314402	0.10187	0.343159	0.116105	0.118857	0.0997049
Sel I (G) - Sel II (G+Y)	1	0.398705	1.72393	0.135903	0.355374	0.113859	0.513096	0.42104	0.302849	0.0887473
Sel I (G) - Sel II (G+Y)	2	0.348597	1.56246	0.129052	0.369287	0.116831	0.446353	0.80631	0.453525	0.0853064
Sel I (G) - Sel II (G+X+Y)	0	0.0534819	0.240165	0.0426771	0.208492	0.0504356	0.0438568	0.0406648	0.049454	0.135006
Sel I (G) - Sel II (G+X+Y)	-2	0.151039	0.635116	0.107171	0.319866	0.116726	0.1184	0.138086	0.135022	0.0759693
Sel I (G) - Sel II (G+X+Y)	-1	0.146422	1.57191	0.111532	0.323908	0.115053	0.108669	0.122596	0.129156	0.0793682
Sel I (G) - Sel II (G+X+Y)	-0.5	0.106814	1.10195	0.0980662	0.282435	0.0974753	0.0875517	0.0963349	0.104245	0.0900076
Sel I (G) - Sel II (G+X+Y)	0.5	0.104775	0.64975	0.102176	0.290333	0.0994951	0.0858717	0.0968543	0.104228	0.0953956
Sel I (G) - Sel II (G+X+Y)	1	0.131738	0.926607	0.106852	0.314918	0.110421	0.107995	0.124954	0.122446	0.084796
Sel I (G) - Sel II (G+X+Y)	2	0.171703	0.834219	0.107863	0.339732	0.11879	0.119045	0.135256	0.133728	0.0808544
Sel I (X+Y) - Sel II (X)	0	0.0534819	0.240165	0.0426771	0.208492	0.0504356	0.0438568	0.0406648	0.049454	0.135006
Sel I (X+Y) - Sel II (X)	-2	0.0726061	0.493984	0.0603941	0.353908	0.0809339	0.0623072	0.0644551	0.063468	0.104533
Sel I (X+Y) - Sel II (X)	-1	0.0620376	0.51165	0.0554419	0.376477	0.07617	0.0559862	0.0593896	0.0581576	0.110496
Sel I (X+Y) - Sel II (X)	-0.5	0.061405	0.357227	0.0522955	0.265456	0.0645271	0.0548784	0.0543213	0.0534646	0.126897
Sel I (X+Y) - Sel II (X)	0.5	0.0630428	0.280917	0.0517347	0.268321	0.0652548	0.056736	0.0535385	0.0535591	0.129167
Sel I (X+Y) - Sel II (X)	1	0.0633236	7.04077	0.055176	0.358324	0.0754307	0.0565623	0.0588581	0.0570602	0.111833
Sel I (X+Y) - Sel II (X)	2	0.0694258	0.71936	0.0606639	0.333071	0.0805956	0.0605067	0.0630749	0.0658568	0.107103
Sel I (X+Y) - Sel II (Y)	0	0.0534819	0.240165	0.0426771	0.208492	0.0504356	0.0438568	0.0406648	0.049454	0.135006
Sel I (X+Y) - Sel II (Y)	-2	0.0499978	65.8153	0.0412089	0.166711	0.0437625	0.0425457	0.0417523	0.0438245	0.113708
Sel I (X+Y) - Sel II (Y)	-1	0.0516396	0.463815	0.0422735	0.255719	0.054663	0.0426614	0.041314	0.0475195	0.116248
Sel I (X+Y) - Sel II (Y)	-0.5	0.0536879	0.22897	0.0453584	0.251053	0.0517055	0.0427924	0.0434165	0.0467415	0.131269
Sel I (X+Y) - Sel II (Y)	0.5	0.0530228	0.395097	0.0424762	0.260288	0.0576397	0.0431073	0.0428113	0.048542	0.13369
Sel I (X+Y) - Sel II (Y)	1	0.052283	0.504501	0.0437093	0.274839	0.0550931	0.0435443	0.0428543	0.0462817	0.119464
Sel I (X+Y) - Sel II (Y)	2	0.0479872	0.424621	0.0402568	0.182382	0.0457237	0.0406926	0.0412859	0.0413603	0.115694
Sel I (X+Y) - Sel II (G)	0	0.0534819	0.240165	0.0426771	0.208492	0.0504356	0.0438568	0.0406648	0.049454	0.135006
Sel I (X+Y) - Sel II (G)	-2	0.0643468	0.508585	0.0425153	0.22328	0.0543725	0.0494876	0.0535424	0.0479538	0.109012
Sel I (X+Y) - Sel II (G)	-1	0.0534594	0.789977	0.0364425	0.188679	0.0475876	0.0432484	0.0467144	0.0390525	0.115033
Sel I (X+Y) - Sel II (G)	-0.5	0.047427	0.310706	0.0358488	0.183539	0.0400414	0.0409284	0.045168	0.0358201	0.126602
Sel I (X+Y) - Sel II (G)	0.5	0.0438737	0.226759	0.0330464	0.18131	0.0390162	0.0374889	0.0417095	0.0335357	0.128485
Sel I (X+Y) - Sel II (G)	1	0.0492127	0.189879	0.0360104	0.174479	0.0440571	0.0407414	0.044423	0.0370071	0.11696
Sel I (X+Y) - Sel II (G)	2	0.0579893	0.498274	0.0389831	0.252604	0.0480627	0.0466333	0.0496831	0.0428777	0.111407
Sel I (X+Y) - Sel II (X+Y)	0	0.0534819	0.240165	0.0426771	0.208492	0.0504356	0.0438568	0.0406648	0.049454	0.135006
Sel I (X+Y) - Sel II (X+Y)	-2	0.0577385	0.923365	0.0461155	0.176736	0.0539777	0.0487922	0.0497406	0.0507723	0.109157
Sel I (X+Y) - Sel II (X+Y)	-1	0.0541771	1.5721	0.0436989	0.288136	0.0561918	0.0453993	0.0461852	0.0469607	0.109533
Sel I (X+Y) - Sel II (X+Y)	-0.5	0.0483478	0.295503	0.0415369	0.264686	0.0571568	0.0429055	0.0440055	0.0465064	0.122575
Sel I (X+Y) - Sel II (X+Y)	0.5	0.0512076	0.302609	0.0420065	0.28156	0.0601319	0.0429902	0.043434	0.0474467	0.124635
Sel I (X+Y) - Sel II (X+Y)	1	0.0511544	0.528868	0.0418705	0.328175	0.0590247	0.0434306	0.0447043	0.045424	0.112533
Sel I (X+Y) - Sel II (X+Y)	2	0.0575839	13.1434	0.0454776	0.204851	0.0576448	0.0483656	0.0490995	0.0499783	0.110326
Sel I (X+Y) - Sel II (G+X)	0	0.0534819	0.240165	0.0426771	0.208492	0.0504356	0.0438568	0.0406648	0.049454	0.135006
Sel I (X+Y) - Sel II (G+X)	-2	0.0820617	0.663284	0.0601818	0.424819	0.111616	0.0663135	0.0606241	0.0822074	0.0916156
Sel I (X+Y) - Sel II (G+X)	-1	0.0673111	0.539731	0.0542369	0.448776	0.0998034	0.057243	0.0558914	0.0713085	0.0964381
Sel I (X+Y) - Sel II (G+X)	-0.5	0.0589725	0.17624	0.0453087	0.321104	0.0706274	0.0513266	0.0524671	0.0612838	0.118291
Sel I (X+Y) - Sel II (G+X)	0.5	0.0568206	0.724544	0.0420942	0.295185	0.0659386	0.0502088	0.0494538	0.056775	0.12089
Sel I (X+Y) - Sel II (G+X)	1	0.0641688	0.580564	0.0520283	0.45699	0.0921527	0.0556747	0.0552076	0.0658701	0.100715
Sel I (X+Y) - Sel II (G+X)	2	0.0744143	0.811489	0.0565924	0.444909	0.110717	0.0621752	0.0565221	0.078677	0.092942
Sel I (X+Y) - Sel II (G+Y)	0	0.0534819	0.240165	0.0426771	0.208492	0.0504356	0.0438568	0.0406648	0.049454	0.135006
Sel I (X+Y) - Sel II (G+Y)	-2	0.0885018	0.654254	0.0600062	0.334574	0.0818729	0.0819058	0.0829313	0.0792088	0.0894624
Sel I (X+Y) - Sel II (G+Y)	-1	0.072359	0.5341	0.0594206	0.319165	0.0737676	0.069964	0.0811288	0.0636819	0.09611
Sel I (X+Y) - Sel II (G+Y)	-0.5	0.0633856	0.56514	0.0556801	0.296353	0.0623614	0.0572936	0.0635411	0.0617634	0.115021
Sel I (X+Y) - Sel II (G+Y)	0.5	0.0613028	0.951039	0.0561252	0.303197	0.0603029	0.0571128	0.0639872	0.0558943	0.117521
Sel I (X+Y) - Sel II (G+Y)	1	0.0705532	0.971915	0.0594824	0.316264	0.0733423	0.0679632	0.0763867	0.0636452	0.0985416
Sel I (X+Y) - Sel II (G+Y)	2	0.0825283	0.809758	0.0587553	0.346781	0.0820042	0.0785189	0.0810128	0.0747886	0.091734
Sel I (X+Y) - Sel II (G+X+Y)	0	0.0534819	0.240165	0.0426771	0.208492	0.0504356	0.0438568	0.0406648	0.049454	0.135006
Sel I (X+Y) - Sel II (G+X+Y)	-2	0.0713809	0.518184	0.0609545	0.256198	0.062924	0.0629278	0.0637932	0.0651609	0.0973341
Sel I (X+Y) - Sel II (G+X+Y)	-1	0.060969	0.610456	0.0591102	0.31351	0.0566107	0.0540581	0.0554843	0.0537738	0.106333
Sel I (X+Y) - Sel II (G+X+Y)	-0.5	0.0541314	0.341205	0.058032	0.195187	0.044443	0.0476934	0.0499224	0.0466155	0.126235
Sel I (X+Y) - Sel II (G+X+Y)	0.5	0.0504277	0.414157	0.0528403	0.200111	0.0439263	0.0448214	0.0461663	0.0431602	0.128563
Sel I (X+Y) - Sel II (G+X+Y)	1	0.0594181	0.514683	0.0590914	0.334227	0.0545835	0.0518767	0.0537252	0.0524151	0.111133
Sel I (X+Y) - Sel II (G+X+Y)	2	0.0689321	0.639041	0.0608794	0.271195	0.0610284	0.0597102	0.0640772	0.062223	0.100683
Sel I (G+X) - Sel II (X)	0	0.0534819	0.240165	0.0426771	0.208492	0.0504356	0.0438568	0.0406648	0.049454	0.135006
Sel I (G+X) - Sel II (X)	-2	0.125945	0.857951	0.0976572	0.470906	0.165764	0.0956091	0.0931824	0.227822	0.0329228
Sel I (G+X) - Sel II (X)	-1	0.128121	1.05272	0.090908	0.432503	0.164371	0.094605	0.0854812	0.234498	0.0343067
Sel I (G+X) - Sel II (X)	-0.5	0.144811	0.9579	0.0922824	0.409408	0.153946	0.100597	0.0853579	0.227114	0.0426601
Sel I (G+X) - Sel II (X)	0.5	0.130418	0.943563	0.0885554	0.389794	0.143621	0.0967172	0.0848954	0.201624	0.0501815
Sel I (G+X) - Sel II (X)	1	0.133632	2.22087	0.0942525	0.449529	0.162698	0.0997143	0.0868988	0.23107	0.0384669
Sel I (G+X) - Sel II (X)	2	0.133458	0.529755	0.0928906	0.467276	0.172252	0.0949751	0.0893882	0.225821	0.0354363
Sel I (G+X) - Sel II (Y)	0	0.0534819	0.240165	0.0426771	0.208492	0.0504356	0.0438568	0.0406648	0.049454	0.135006
Sel I (G+X) - Sel II (Y)	-2	0.0947134	0.783965	0.0834204	0.217632	0.0882806	0.0753244	0.0818523	0.114233	0.0402656
Sel I (G+X) - Sel II (Y)	-1	0.123378	0.535382	0.0960627	0.290108	0.115149	0.0913773	0.0890759	0.147531	0.0413976
Sel I (G+X) - Sel II (Y)	-0.5	0.152904	0.581171	0.105706	0.326811	0.129598	0.102557	0.0887834	0.167664	0.0494176
Sel I (G+X) - Sel II (Y)	0.5	0.158983	0.551671	0.106401	0.299659	0.120498	0.10358	0.0981946	0.149502	0.0579134
Sel I (G+X) - Sel II (Y)	1	0.131297	0.641612	0.101346	0.30624	0.112507	0.091026	0.0912147	0.137366	0.046291
Sel I (G+X) - Sel II (Y)	2	0.101273	0.317133	0.083742	0.240969	0.0881809	0.0752428	0.0773837	0.109021	0.0435459
Sel I (G+X) - Sel II (G)	0	0.0534819	0.240165	0.0426771	0.208492	0.0504356	0.0438568	0.0406648	0.049454	0.135006
Sel I (G+X) - Sel II (G)	-2	0.257257	2.07265	0.144029	0.541486	0.209635	0.205098	0.213237	0.257385	0.0337763
Sel I (G+X) - Sel II (G)	-1	0.258551	0.689351	0.147026	0.512078	0.199959	0.197135	0.193194	0.253671	0.0349821
Sel I (G+X) - Sel II (G)	-0.5	0.226387	0.630488	0.127399	0.47743	0.17423	0.138944	0.114924	0.203639	0.0439938
Sel I (G+X) - Sel II (G)	0.5	0.198373	0.958159	0.115039	0.449824	0.155881	0.122605	0.10208	0.172416	0.0528292
Sel I (G+X) - Sel II (G)	1	0.26215	0.701265	0.133524	0.523914	0.190618	0.187792	0.1748	0.225333	0.0400498
Sel I (G+X) - Sel II (G)	2	0.276197	3.18355	0.150518	0.552976	0.2111	0.21832	0.224907	0.256928	0.0369931
Sel I (G+X) - Sel II (X+Y)	0	0.0534819	0.240165	0.0426771	0.208492	0.0504356	0.0438568	0.0406648	0.049454	0.135006
Sel I (G+X) - Sel II (X+Y)	-2	0.129321	0.619889	0.0964627	0.318296	0.122611	0.100418	0.106441	0.143805	0.0384738
Sel I (G+X) - Sel II (X+Y)	-1	0.117419	0.52508	0.104568	0.360381	0.139993	0.0877341	0.088524	0.164932	0.0395336
Sel I (G+X) - Sel II (X+Y)	-0.5	0.107909	0.698041	0.0931931	0.375291	0.145053	0.0794643	0.0837026	0.158995	0.0480995
Sel I (G+X) - Sel II (X+Y)	0.5	0.108459	0.503093	0.0944882	0.336418	0.136998	0.0810575	0.0843514	0.145349	0.0563132
Sel I (G+X) - Sel II (X+Y)	1	0.122041	0.709966	0.101301	0.361624	0.136494	0.0850131	0.087822	0.14887	0.044447
Sel I (G+X) - Sel II (X+Y)	2	0.135557	0.997497	0.102333	0.307912	0.123318	0.104877	0.109424	0.142974	0.0417059
Sel I (G+X) - Sel II (G+X)	0	0.0534819	0.240165	0.0426771	0.208492	0.0504356	0.0438568	0.0406648	0.049454	0.135006
Sel I (G+X) - Sel II (G+X)	-2	0.190557	2.13501	0.159505	0.411618	0.176945	0.180571	0.304258	0.272495	0.0358521
Sel I (G+X) - Sel II (G+X)	-1	0.197735	0.833238	0.164108	0.451008	0.179621	0.187641	0.304168	0.299109	0.0370067
Sel I (G+X) - Sel II (G+X)	-0.5	0.220355	0.864194	0.163979	0.376818	0.155181	0.213395	0.184191	0.209965	0.0459637
Sel I (G+X) - Sel II (G+X)	0.5	0.233875	0.569239	0.155893	0.368544	0.143374	0.215102	0.155628	0.192319	0.0542858
Sel I (G+X) - Sel II (G+X)	1	0.194298	1.05335	0.163712	0.408671	0.16743	0.196911	0.348206	0.319865	0.0419235
Sel I (G+X) - Sel II (G+X)	2	0.185597	0.709697	0.160388	0.4104	0.170886	0.178422	0.335507	0.299567	0.0390645
Sel I (G+X) - Sel II (G+Y)	0	0.0534819	0.240165	0.0426771	0.208492	0.0504356	0.0438568	0.0406648	0.049454	0.135006
Sel I (G+X) - Sel II (G+Y)	-2	0.235753	1.59715	0.119331	0.414125	0.159144	0.234331	0.370856	0.191513	0.0327283
Sel I (G+X) - Sel II (G+Y)	-1	0.205109	0.607991	0.117925	0.377867	0.168097	0.196326	0.286352	0.184385	0.0342183
Sel I (G+X) - Sel II (G+Y)	-0.5	0.117719	1.14305	0.0956691	0.350083	0.136634	0.117732	0.13643	0.140914	0.0424238
Sel I (G+X) - Sel II (G+Y)	0.5	0.110183	1.14408	0.0845787	0.340263	0.132039	0.106665	0.121938	0.123359	0.0498994
Sel I (G+X) - Sel II (G+Y)	1	0.175341	0.934308	0.10437	0.386646	0.149135	0.167004	0.247452	0.153675	0.0384134
Sel I (G+X) - Sel II (G+Y)	2	0.218349	1.85253	0.114158	0.397184	0.158488	0.215542	0.357781	0.180533	0.0355825
Sel I (G+X) - Sel II (G+X+Y)	0	0.0534819	0.240165	0.0426771	0.208492	0.0504356	0.0438568	0.0406648	0.049454	0.135006
Sel I (G+X) - Sel II (G+X+Y)	-2	0.283009	0.912137	0.164513	0.49353	0.187911	0.324207	1.21705	0.629103	0.0345886
Sel I (G+X) - Sel II (G+X+Y)	-1	0.300573	1.22366	0.158176	0.479393	0.196518	0.348206	1.18385	0.553939	0.0358288
Sel I (G+X) - Sel II (G+X+Y)	-0.5	0.318075	0.888945	0.145031	0.462431	0.165344	0.271052	0.284081	0.206932	0.0442542
Sel I (G+X) - Sel II (G+X+Y)	0.5	0.342106	0.822066	0.144836	0.421534	0.160696	0.243891	0.200552	0.185549	0.0522429
Sel I (G+X) - Sel II (G+X+Y)	1	0.35057	1.14981	0.149492	0.501562	0.183018	0.402121	1.19506	0.549204	0.0401974
Sel I (G+X) - Sel II (G+X+Y)	2	0.269705	0.977676	0.151294	0.497214	0.193523	0.317126	1.25072	0.650143	0.0375898
Sel I (G+Y) - Sel II (X)	0	0.0534819	0.240165	0.0426771	0.208492	0.0504356	0.0438568	0.0406648	0.049454	0.135006
Sel I (G+Y) - Sel II (X)	-2	0.107906	0.528692	0.0859113	0.428159	0.1544	0.0911501	0.0906438	0.135185	0.0626179
Sel I (G+Y) - Sel II (X)	-1	0.100717	1.04185	0.0789859	0.404702	0.152318	0.086791	0.0832519	0.132685	0.0662069
Sel I (G+Y) - Sel II (X)	-0.5	0.0942574	0.772772	0.0715908	0.358428	0.131387	0.078517	0.0775123	0.111344	0.0771971
Sel I (G+Y) - Sel II (X)	0.5	0.096316	0.691668	0.0715953	0.369138	0.127417	0.0802807	0.0788767	0.108046	0.0798838
Sel I (G+Y) - Sel II (X)	1	0.103977	0.536797	0.0792115	0.43203	0.152832	0.0857422	0.0841794	0.127612	0.0704113
Sel I (G+Y) - Sel II (X)	2	0.103437	0.520004	0.0783842	0.419275	0.147774	0.0850096	0.0848211	0.124166	0.0687076
Sel I (G+Y) - Sel II (Y)	0	0.0534819	0.240165	0.0426771	0.208492	0.0504356	0.0438568	0.0406648	0.049454	0.135006
Sel I (G+Y) - Sel II (Y)	-2	0.0822663	0.726019	0.055694	0.17718	0.0766508	0.0636344	0.0597777	0.096304	0.0657367
Sel I (G+Y) - Sel II (Y)	-1	0.0935127	0.499416	0.0612557	0.228008	0.094096	0.0725585	0.0600061	0.115019	0.0694929
Sel I (G+Y) - Sel II (Y)	-0.5	0.100003	1.32648	0.0636436	0.247577	0.102476	0.0766595	0.0614943	0.119134	0.0815877
Sel I (G+Y) - Sel II (Y)	0.5	0.115528	0.895314	0.0698626	0.2586	0.102512	0.0823738	0.0640475	0.116633	0.0851492
Sel I (G+Y) - Sel II (Y)	1	0.105296	0.432696	0.063962	0.24103	0.0962231	0.074552	0.0641246	0.107812	0.0754078
Sel I (G+Y) - Sel II (Y)	2	0.086308	0.806687	0.0528644	0.180134	0.0747454	0.0615233	0.0574135	0.0873612	0.0731747
Sel I (G+Y) - Sel II (G)	0	0.0534819	0.240165	0.0426771	0.208492	0.0504356	0.0438568	0.0406648	0.049454	0.135006
Sel I (G+Y) - Sel II (G)	-2	0.307235	0.972608	0.155849	0.375523	0.142104	0.227755	0.146558	0.157518	0.066157
Sel I (G+Y) - Sel II (G)	-1	0.292956	3.82087	0.158917	0.363011	0.132753	0.198956	0.125337	0.148695	0.0701178
Sel I (G+Y) - Sel II (G)	-0.5	0.278413	3.12437	0.144821	0.333661	0.1219	0.14948	0.0953112	0.133231	0.0785204
Sel I (G+Y) - Sel II (G)	0.5	0.264481	2.99725	0.144388	0.338878	0.118154	0.147309	0.0908702	0.127858	0.0865689
Sel I (G+Y) - Sel II (G)	1	0.304999	1.27259	0.155336	0.363539	0.131337	0.213329	0.129493	0.144749	0.0746449
Sel I (G+Y) - Sel II (G)	2	0.317401	0.841831	0.15507	0.365861	0.135604	0.236841	0.142408	0.1491	0.0727342
Sel I (G+Y) - Sel II (X+Y)	0	0.0534819	0.240165	0.0426771	0.208492	0.0504356	0.0438568	0.0406648	0.049454	0.135006
Sel I (G+Y) - Sel II (X+Y)	-2	0.102658	0.8575	0.0765078	0.217763	0.0859971	0.0800147	0.0765465	0.0883395	0.0660243
Sel I (G+Y) - Sel II (X+Y)	-1	0.108549	0.82813	0.0819233	0.248074	0.097045	0.0834325	0.0784048	0.0983789	0.0678517
Sel I (G+Y) - Sel II (X+Y)	-0.5	0.113713	1.19894	0.0744217	0.262128	0.0988182	0.0778316	0.075382	0.101197	0.0799273
Sel I (G+Y) - Sel II (X+Y)	0.5	0.123375	0.565141	0.0819772	0.265727	0.100198	0.0856793	0.0842983	0.0995369	0.0843446
Sel I (G+Y) - Sel II (X+Y)	1	0.111533	1.79378	0.0804093	0.26779	0.0970036	0.083809	0.081246	0.0945297	0.0753675
Sel I (G+Y) - Sel II (X+Y)	2	0.110545	0.641302	0.0815146	0.235232	0.0890117	0.0813328	0.0771226	0.0878659	0.0714513
Sel I (G+Y) - Sel II (G+X)	0	0.0534819	0.240165	0.0426771	0.208492	0.0504356	0.0438568	0.0406648	0.049454	0.135006
Sel I (G+Y) - Sel II (G+X)	-2	0.114557	0.543402	0.0716842	0.27485	0.105929	0.090297	0.0977233	0.106574	0.0666772
Sel I (G+Y) - Sel II (G+X)	-1	0.111983	0.664492	0.074332	0.257361	0.0988482	0.0906203	0.0928956	0.104687	0.0705796
Sel I (G+Y) - Sel II (G+X)	-0.5	0.101446	0.433855	0.0657282	0.221792	0.0872948	0.0781562	0.0813766	0.0897365	0.0798519
Sel I (G+Y) - Sel II (G+X)	0.5	0.0974071	0.662807	0.0655378	0.229446	0.0834064	0.0769109	0.077882	0.0832277	0.0864128
Sel I (G+Y) - Sel II (G+X)	1	0.114788	0.582953	0.0720343	0.251584	0.098367	0.0905044	0.0938812	0.100611	0.0736175
Sel I (G+Y) - Sel II (G+X)	2	0.116666	0.474682	0.0703473	0.264016	0.100331	0.0901489	0.0917225	0.10252	0.071279
Sel I (G+Y) - Sel II (G+Y)	0	0.0534819	0.240165	0.0426771	0.208492	0.0504356	0.0438568	0.0406648	0.049454	0.135006
Sel I (G+Y) - Sel II (G+Y)	-2	0.243337	0.64515	0.128783	0.328409	0.120231	0.207673	0.163475	0.157589	0.0640979
Sel I (G+Y) - Sel II (G+Y)	-1	0.219035	1.02558	0.122597	0.303693	0.111956	0.177041	0.14919	0.13171	0.0676939
Sel I (G+Y) - Sel II (G+Y)	-0.5	0.149931	1.01242	0.116308	0.264131	0.094539	0.114152	0.11257	0.10437	0.0797116
Sel I (G+Y) - Sel II (G+Y)	0.5	0.169696	0.559542	0.117751	0.276328	0.0960437	0.121303	0.116371	0.103778	0.0832134
Sel I (G+Y) - Sel II (G+Y)	1	0.22238	0.779479	0.122001	0.305191	0.111257	0.171885	0.138999	0.12747	0.0734884
Sel I (G+Y) - Sel II (G+Y)	2	0.236646	0.682094	0.124988	0.31727	0.116186	0.194437	0.157207	0.136892	0.0709588
Sel I (G+Y) - Sel II (G+X+Y)	0	0.0534819	0.240165	0.0426771	0.208492	0.0504356	0.0438568	0.0406648	0.049454	0.135006
Sel I (G+Y) - Sel II (G+X+Y)	-2	0.135522	1.04506	0.135783	0.395336	0.147931	0.120417	0.151717	0.174658	0.0639785
Sel I (G+Y) - Sel II (G+X+Y)	-1	0.122714	0.798976	0.126011	0.389015	0.139506	0.111929	0.138564	0.1617	0.0680411
Sel I (G+Y) - Sel II (G+X+Y)	-0.5	0.101815	0.798863	0.103209	0.345507	0.117446	0.0898639	0.0987941	0.127444	0.0789326
Sel I (G+Y) - Sel II (G+X+Y)	0.5	0.107148	0.904431	0.107014	0.350561	0.124299	0.092739	0.101854	0.131673	0.0816935
Sel I (G+Y) - Sel II (G+X+Y)	1	0.127137	0.885151	0.124967	0.390686	0.142932	0.115845	0.134628	0.160908	0.0720848
Sel I (G+Y) - Sel II (G+X+Y)	2	0.134787	0.754727	0.136735	0.405529	0.141606	0.122403	0.150922	0.166698	0.0698092
Sel I (G+X+Y) - Sel II (X)	0	0.0534819	0.240165	0.0426771	0.208492	0.0504356	0.0438568	0.0406648	0.049454	0.135006
Sel I (G+X+Y) - Sel II (X)	-2	0.114748	0.70324	0.089755	0.546221	0.207616	0.0864529	0.0843122	0.196536	0.0316326
Sel I (G+X+Y) - Sel II (X)	-1	0.115101	0.753401	0.0895665	0.530628	0.200762	0.0877676	0.0865757	0.190103	0.0337627
Sel I (G+X+Y) - Sel II (X)	-0.5	0.110819	0.575099	0.0836015	0.477203	0.172051	0.0802882	0.0769437	0.165061	0.0427412
Sel I (G+X+Y) - Sel II (X)	0.5	0.115449	0.674712	0.0908154	0.518936	0.179734	0.0872588	0.0840382	0.174035	0.0427715
Sel I (G+X+Y) - Sel II (X)	1	0.115304	0.965641	0.0886534	0.533859	0.193989	0.0847935	0.0846504	0.182951	0.0356038
Sel I (G+X+Y) - Sel II (X)	2	0.115694	0.76045	0.0868627	0.566426	0.19591	0.0855592	0.0821838	0.181487	0.0347112
Sel I (G+X+Y) - Sel II (Y)	0	0.0534819	0.240165	0.0426771	0.208492	0.0504356	0.0438568	0.0406648	0.049454	0.135006
Sel I (G+X+Y) - Sel II (Y)	-2	0.0810636	0.51076	0.0675749	0.238478	0.0929354	0.0700533	0.0775187	0.103483	0.0360477
Sel I (G+X+Y) - Sel II (Y)	-1	0.09197	0.497299	0.079005	0.325608	0.113463	0.0790545	0.0890319	0.119682	0.0383058
Sel I (G+X+Y) - Sel II (Y)	-0.5	0.100519	0.671875	0.0875927	0.339166	0.12965	0.0831674	0.0909423	0.136209	0.0453357
Sel I (G+X+Y) - Sel II (Y)	0.5	0.0953658	0.588222	0.0799037	0.333967	0.120003	0.0783585	0.0868009	0.124294	0.0509571
Sel I (G+X+Y) - Sel II (Y)	1	0.0969623	0.446865	0.0804166	0.341463	0.116656	0.0821622	0.0906901	0.118053	0.0407008
Sel I (G+X+Y) - Sel II (Y)	2	0.0803512	0.54612	0.0655791	0.251542	0.088719	0.0700571	0.0763893	0.0929881	0.0394032
Sel I (G+X+Y) - Sel II (G)	0	0.0534819	0.240165	0.0426771	0.208492	0.0504356	0.0438568	0.0406648	0.049454	0.135006
Sel I (G+X+Y) - Sel II (G)	-2	0.138814	0.573274	0.0996286	0.421496	0.146149	0.111317	0.114999	0.16205	0.0391726
Sel I (G+X+Y) - Sel II (G)	-1	0.148051	0.759556	0.104484	0.406217	0.143649	0.113035	0.113796	0.163403	0.0407445
Sel I (G+X+Y) - Sel II (G)	-0.5	0.138226	0.840298	0.101587	0.357776	0.137569	0.104367	0.108129	0.152317	0.0477428
Sel I (G+X+Y) - Sel II (G)	0.5	0.134728	0.873852	0.100755	0.346036	0.119442	0.103786	0.10755	0.13156	0.0544829
Sel I (G+X+Y) - Sel II (G)	1	0.156533	4.74163	0.102337	0.408275	0.148798	0.12173	0.119996	0.163455	0.0446326
Sel I (G+X+Y) - Sel II (G)	2	0.150254	0.727301	0.102026	0.414781	0.145595	0.115861	0.11856	0.158444	0.0437516
Sel I (G+X+Y) - Sel II (X+Y)	0	0.0534819	0.240165	0.0426771	0.208492	0.0504356	0.0438568	0.0406648	0.049454	0.135006
Sel I (G+X+Y) - Sel II (X+Y)	-2	0.127505	1.26565	0.0842614	0.325253	0.126333	0.101485	0.108116	0.149075	0.034867
Sel I (G+X+Y) - Sel II (X+Y)	-1	0.117899	0.690149	0.0873356	0.365503	0.13863	0.0955775	0.103455	0.153532	0.0360715
Sel I (G+X+Y) - Sel II (X+Y)	-0.5	0.107824	0.745337	0.0887409	0.397625	0.147321	0.0893019	0.0920044	0.149691	0.043253
Sel I (G+X+Y) - Sel II (X+Y)	0.5	0.10581	0.799469	0.0815536	0.405639	0.137092	0.083052	0.0874973	0.124267	0.0509094
Sel I (G+X+Y) - Sel II (X+Y)	1	0.12002	0.470401	0.0870758	0.388519	0.146595	0.0953754	0.0982669	0.147655	0.0402279
Sel I (G+X+Y) - Sel II (X+Y)	2	0.130842	0.699413	0.0847661	0.332554	0.127522	0.10789	0.116659	0.13606	0.0376075
Sel I (G+X+Y) - Sel II (G+X)	0	0.0534819	0.240165	0.0426771	0.208492	0.0504356	0.0438568	0.0406648	0.049454	0.135006
Sel I (G+X+Y) - Sel II (G+X)	-2	0.184464	0.576038	0.108615	0.462456	0.171677	0.157028	0.201544	0.1694	0.0352534
Sel I (G+X+Y) - Sel II (G+X)	-1	0.184321	0.730662	0.105056	0.437032	0.16937	0.159792	0.209823	0.161183	0.036339
Sel I (G+X+Y) - Sel II (G+X)	-0.5	0.162689	0.654218	0.106026	0.3978	0.159532	0.133265	0.147077	0.152924	0.0438953
Sel I (G+X+Y) - Sel II (G+X)	0.5	0.145532	0.573515	0.103268	0.367941	0.141776	0.112455	0.114127	0.130615	0.0539481
Sel I (G+X+Y) - Sel II (G+X)	1	0.184132	1.25128	0.106329	0.427145	0.156652	0.158515	0.193541	0.152716	0.0426483
Sel I (G+X+Y) - Sel II (G+X)	2	0.199571	1.09904	0.106701	0.445902	0.161743	0.168361	0.211523	0.163054	0.0401146
Sel I (G+X+Y) - Sel II (G+Y)	0	0.0534819	0.240165	0.0426771	0.208492	0.0504356	0.0438568	0.0406648	0.049454	0.135006
Sel I (G+X+Y) - Sel II (G+Y)	-2	0.361547	0.882251	0.183039	0.648451	0.228261	0.333073	0.60229	0.316252	0.0320148
Sel I (G+X+Y) - Sel II (G+Y)	-1	0.281509	0.968019	0.189364	0.628832	0.226062	0.266692	0.356323	0.307934	0.0334405
Sel I (G+X+Y) - Sel II (G+Y)	-0.5	0.14365	9.18744	0.149421	0.58002	0.213241	0.139636	0.157301	0.236632	0.0421433
Sel I (G+X+Y) - Sel II (G+Y)	0.5	0.150542	1.1407	0.149115	0.597768	0.19982	0.146253	0.160906	0.222409	0.0437292
Sel I (G+X+Y) - Sel II (G+Y)	1	0.269054	1.11258	0.181704	0.663474	0.220147	0.233582	0.24636	0.268678	0.0365049
Sel I (G+X+Y) - Sel II (G+Y)	2	0.336258	0.935279	0.177424	0.684501	0.221399	0.283183	0.438988	0.277356	0.0352833
Sel I (G+X+Y) - Sel II (G+X+Y)	0	0.0534819	0.240165	0.0426771	0.208492	0.0504356	0.0438568	0.0406648	0.049454	0.135006
Sel I (G+X+Y) - Sel II (G+X+Y)	-2	0.253342	0.737832	0.134447	0.468717	0.159586	0.23444	0.431417	0.223251	0.0360462
Sel I (G+X+Y) - Sel II (G+X+Y)	-1	0.27796	0.903353	0.133976	0.483569	0.166541	0.243895	0.442594	0.234255	0.0370169
Sel I (G+X+Y) - Sel II (G+X+Y)	-0.5	0.210185	0.755465	0.12781	0.411228	0.147324	0.15322	0.162044	0.171807	0.0464428
Sel I (G+X+Y) - Sel II (G+X+Y)	0.5	0.21075	0.669771	0.124548	0.409892	0.142725	0.154857	0.168095	0.158997	0.0498292
Sel I (G+X+Y) - Sel II (G+X+Y)	1	0.287518	0.74184	0.13316	0.476454	0.16386	0.240547	0.412486	0.213391	0.0419919
Sel I (G+X+Y) - Sel II (G+X+Y)	2	0.27053	0.873728	0.135193	0.480953	0.165515	0.249416	0.495748	0.23524	0.0393903

## Sheet: Fig I in S8 Text  Type I error
Selection_mechanism	Selection_effect	Weighted.Median	MBE	MR-Robust	MR-Egger	MR-IVW	MR-Lasso	Contamination.Mixture	MR-RAPS	R2
Sel I (X) - Sel II (X)	0	0.521	0.003	0.069	0.521	1	0.239	0.071	0.999	0.135006
	-2	0.257	0.007	0.019	0.814	1	0.153	0.419	0.808	0.088949
	-1	0.614	0.003	0.011	0.913	1	0.209	0.128	0.992	0.11659
	-0.5	0.842	0.002	0.092	0.969	1	0.469	0.105	1	0.135573
	0.5	0.824	0.003	0.083	0.963	1	0.426	0.103	1	0.136995
	1	0.613	0.002	0.019	0.927	1	0.23	0.134	0.99	0.120209
	2	0.283	0.008	0.026	0.802	1	0.172	0.451	0.786	0.0921692
Sel I (X) - Sel II (Y)	0	0.521	0.003	0.069	0.521	1	0.239	0.071	0.999	0.135006
	-2	0.847	0.001	0.126	0.94	1	0.664	0.115	1	0.0879673
	-1	0.863	0.002	0.071	0.981	1	0.556	0.071	1	0.114187
	-0.5	0.911	0.002	0.058	0.993	1	0.556	0.076	1	0.133112
	0.5	0.947	0.002	0.064	0.992	1	0.589	0.085	1	0.13438
	1	0.936	0.001	0.08	0.983	1	0.618	0.081	1	0.11709
	2	0.914	0.003	0.127	0.952	1	0.682	0.125	1	0.0898971
Sel I (X) - Sel II (G)	0	0.521	0.003	0.069	0.521	1	0.239	0.071	0.999	0.135006
Sel I (X) - Sel II (G)	-2	0.433	0.217	0.417	0.326	0.89	1	1	0.03	0.0889438
Sel I (X) - Sel II (G)	-1	0.335	0.264	0.447	0.357	0.962	1	1	0.065	0.115611
Sel I (X) - Sel II (G)	-0.5	0.104	0.262	0.348	0.391	0.999	0.993	1	0.473	0.134122
Sel I (X) - Sel II (G)	0.5	0.13	0.296	0.398	0.411	1	0.999	1	0.425	0.13654
Sel I (X) - Sel II (G)	1	0.395	0.269	0.472	0.337	0.966	1	1	0.053	0.118801
Sel I (X) - Sel II (G)	2	0.482	0.177	0.468	0.307	0.875	1	1	0.021	0.0910757
Sel I (X) - Sel II (X+Y)	0	0.521	0.003	0.069	0.521	1	0.239	0.071	0.999	0.135006
Sel I (X) - Sel II (X+Y)	-2	0.991	0.337	0.998	0.015	0.001	1	1	0.077	0.0878212
Sel I (X) - Sel II (X+Y)	-1	0.64	0.279	0.88	0.036	0.246	0.989	0.997	0	0.114064
Sel I (X) - Sel II (X+Y)	-0.5	0.042	0.055	0.165	0.088	0.989	0.374	0.673	0.1	0.132607
Sel I (X) - Sel II (X+Y)	0.5	0.034	0.06	0.203	0.118	0.997	0.393	0.712	0.094	0.133845
Sel I (X) - Sel II (X+Y)	1	0.596	0.283	0.882	0.046	0.466	0.994	1	0	0.117084
Sel I (X) - Sel II (X+Y)	2	0.994	0.353	1	0.013	0.002	1	1	0.141	0.0898204
Sel I (X) - Sel II (G+X)	0	0.521	0.003	0.069	0.521	1	0.239	0.071	0.999	0.135006
Sel I (X) - Sel II (G+X)	-2	0.589	0.155	0.932	0.812	0.815	1	1	0.001	0.0847976
Sel I (X) - Sel II (G+X)	-1	0.511	0.232	0.945	0.899	0.918	1	1	0	0.108528
Sel I (X) - Sel II (G+X)	-0.5	0.249	0.269	0.868	0.941	0.991	0.999	1	0.026	0.125995
Sel I (X) - Sel II (G+X)	0.5	0.251	0.256	0.9	0.946	0.995	1	1	0.035	0.127074
Sel I (X) - Sel II (G+X)	1	0.534	0.255	0.953	0.9	0.917	1	1	0.003	0.111099
Sel I (X) - Sel II (G+X)	2	0.603	0.187	0.921	0.837	0.86	1	1	0	0.0844214
Sel I (X) - Sel II (G+Y)	0	0.521	0.003	0.069	0.521	1	0.239	0.071	0.999	0.135006
Sel I (X) - Sel II (G+Y)	-2	1	0.244	0.999	0.086	0	1	1	0.144	0.0822763
Sel I (X) - Sel II (G+Y)	-1	1	0.326	1	0.118	0	1	1	0.049	0.10483
Sel I (X) - Sel II (G+Y)	-0.5	1	0.367	0.998	0.184	0.001	1	1	0	0.121986
Sel I (X) - Sel II (G+Y)	0.5	1	0.358	0.999	0.163	0	1	1	0	0.123135
Sel I (X) - Sel II (G+Y)	1	1	0.349	1	0.116	0	1	1	0.059	0.107413
Sel I (X) - Sel II (G+Y)	2	1	0.23	1	0.106	0	1	1	0.141	0.0809801
Sel I (X) - Sel II (G+X+Y)	0	0.521	0.003	0.069	0.521	1	0.239	0.071	0.999	0.135006
Sel I (X) - Sel II (G+X+Y)	-2	1	0.245	1	0.094	0	1	1	0.667	0.0870213
Sel I (X) - Sel II (G+X+Y)	-1	1	0.344	1	0.154	0	1	1	0.512	0.112224
Sel I (X) - Sel II (G+X+Y)	-0.5	0.999	0.345	0.996	0.2	0	1	1	0.1	0.130301
Sel I (X) - Sel II (G+X+Y)	0.5	0.999	0.37	0.996	0.202	0	1	1	0.045	0.13171
Sel I (X) - Sel II (G+X+Y)	1	1	0.336	1	0.157	0	1	1	0.529	0.115346
Sel I (X) - Sel II (G+X+Y)	2	1	0.276	0.999	0.11	0	1	1	0.62	0.0881525
Sel I (Y) - Sel II (X)	0	0.521	0.003	0.069	0.521	1	0.239	0.071	0.999	0.135006
Sel I (Y) - Sel II (X)	-2	0.347	0.047	0.631	0.44	0.001	0.686	0.811	0.01	0.13597
Sel I (Y) - Sel II (X)	-1	0.024	0.021	0.22	0.02	0.599	0.201	0.401	0.687	0.138691
Sel I (Y) - Sel II (X)	-0.5	0.17	0.012	0.071	0.006	0.997	0.082	0.187	0.998	0.141368
Sel I (Y) - Sel II (X)	0.5	0.155	0.015	0.073	0.006	0.995	0.08	0.18	0.993	0.142601
Sel I (Y) - Sel II (X)	1	0.044	0.025	0.25	0.028	0.507	0.217	0.438	0.629	0.139631
Sel I (Y) - Sel II (X)	2	0.364	0.058	0.678	0.48	0.001	0.719	0.834	0.009	0.136824
Sel I (Y) - Sel II (Y)	0	0.521	0.003	0.069	0.521	1	0.239	0.071	0.999	0.135006
Sel I (Y) - Sel II (Y)	-2	0.417	0.004	0.179	0.019	0.999	0.524	0.257	0.956	0.129426
Sel I (Y) - Sel II (Y)	-1	0.659	0.004	0.183	0.041	1	0.648	0.204	0.999	0.134999
Sel I (Y) - Sel II (Y)	-0.5	0.851	0.008	0.207	0.224	1	0.735	0.205	1	0.139262
Sel I (Y) - Sel II (Y)	0.5	0.871	0	0.168	0.223	1	0.76	0.167	1	0.140873
Sel I (Y) - Sel II (Y)	1	0.743	0.004	0.202	0.053	1	0.656	0.21	0.999	0.136448
Sel I (Y) - Sel II (Y)	2	0.526	0.003	0.177	0.016	1	0.566	0.257	0.972	0.131467
Sel I (Y) - Sel II (G)	0	0.521	0.003	0.069	0.521	1	0.239	0.071	0.999	0.135006
Sel I (Y) - Sel II (G)	-2	0.953	0.129	0.999	0.092	0	1	1	0	0.130974
Sel I (Y) - Sel II (G)	-1	0.813	0.175	0.993	0.013	0.011	0.997	1	0	0.133876
Sel I (Y) - Sel II (G)	-0.5	0.36	0.14	0.908	0.041	0.582	0.965	0.982	0	0.136425
Sel I (Y) - Sel II (G)	0.5	0.44	0.176	0.936	0.033	0.487	0.98	0.996	0	0.137901
Sel I (Y) - Sel II (G)	1	0.857	0.227	0.997	0.007	0.011	0.999	1	0	0.135212
Sel I (Y) - Sel II (G)	2	0.966	0.19	0.999	0.058	0	1	1	0	0.132338
Sel I (Y) - Sel II (X+Y)	0	0.521	0.003	0.069	0.521	1	0.239	0.071	0.999	0.135006
Sel I (Y) - Sel II (X+Y)	-2	0.995	0.145	1	0.265	0	1	1	0.038	0.128797
Sel I (Y) - Sel II (X+Y)	-1	0.402	0.082	0.736	0.031	0.202	0.938	0.981	0	0.133134
Sel I (Y) - Sel II (X+Y)	-0.5	0.178	0.007	0.017	0.015	1	0.1	0.272	0.858	0.135946
Sel I (Y) - Sel II (X+Y)	0.5	0.22	0.01	0.017	0.016	1	0.1	0.306	0.855	0.137308
Sel I (Y) - Sel II (X+Y)	1	0.277	0.088	0.615	0.017	0.462	0.899	0.966	0.001	0.133713
Sel I (Y) - Sel II (X+Y)	2	0.978	0.152	0.999	0.27	0	1	1	0.008	0.130597
Sel I (Y) - Sel II (G+X)	0	0.521	0.003	0.069	0.521	1	0.239	0.071	0.999	0.135006
Sel I (Y) - Sel II (G+X)	-2	0.964	0.217	0.999	0.009	0	1	1	0	0.13004
Sel I (Y) - Sel II (G+X)	-1	0.84	0.273	0.998	0.036	0	1	1	0	0.132377
Sel I (Y) - Sel II (G+X)	-0.5	0.394	0.27	0.99	0.279	0.115	0.999	1	0	0.134775
Sel I (Y) - Sel II (G+X)	0.5	0.428	0.266	0.991	0.271	0.147	0.997	1	0.001	0.135511
Sel I (Y) - Sel II (G+X)	1	0.846	0.265	0.999	0.032	0	1	1	0	0.133234
Sel I (Y) - Sel II (G+X)	2	0.974	0.218	1	0.021	0	1	1	0	0.130671
Sel I (Y) - Sel II (G+Y)	0	0.521	0.003	0.069	0.521	1	0.239	0.071	0.999	0.135006
Sel I (Y) - Sel II (G+Y)	-2	1	0.289	1	0.02	0.014	1	1	0.931	0.13492
Sel I (Y) - Sel II (G+Y)	-1	1	0.387	1	0.015	0	1	1	0.355	0.138527
Sel I (Y) - Sel II (G+Y)	-0.5	0.996	0.407	0.993	0.07	0	1	1	0.001	0.141505
Sel I (Y) - Sel II (G+Y)	0.5	0.994	0.402	0.995	0.082	0	1	1	0.003	0.143176
Sel I (Y) - Sel II (G+Y)	1	1	0.358	1	0.005	0	1	1	0.443	0.139674
Sel I (Y) - Sel II (G+Y)	2	1	0.301	1	0.019	0.01	1	1	0.963	0.136438
Sel I (Y) - Sel II (G+X+Y)	0	0.521	0.003	0.069	0.521	1	0.239	0.071	0.999	0.135006
Sel I (Y) - Sel II (G+X+Y)	-2	1	0.253	1	0.056	0.084	1	1	0.998	0.137056
Sel I (Y) - Sel II (G+X+Y)	-1	1	0.356	1	0.028	0	1	1	0.655	0.140894
Sel I (Y) - Sel II (G+X+Y)	-0.5	0.999	0.446	0.999	0.102	0	1	1	0.006	0.144998
Sel I (Y) - Sel II (G+X+Y)	0.5	0.997	0.461	0.998	0.09	0	1	1	0.009	0.146452
Sel I (Y) - Sel II (G+X+Y)	1	1	0.374	1	0.031	0	1	1	0.668	0.142917
Sel I (Y) - Sel II (G+X+Y)	2	1	0.261	1	0.064	0.019	1	1	0.994	0.138823
Sel I (G) - Sel II (X)	0	0.521	0.003	0.069	0.521	1	0.239	0.071	0.999	0.135006
Sel I (G) - Sel II (X)	-2	0.622	0	0.024	0.93	1	0.144	0.193	0.978	0.0798117
Sel I (G) - Sel II (X)	-1	0.805	0.003	0.024	0.962	1	0.276	0.072	0.999	0.0835925
Sel I (G) - Sel II (X)	-0.5	0.912	0.002	0.103	0.982	1	0.539	0.149	1	0.0940772
Sel I (G) - Sel II (X)	0.5	0.937	0.001	0.098	0.988	1	0.511	0.15	1	0.100156
Sel I (G) - Sel II (X)	1	0.866	0.001	0.038	0.973	1	0.295	0.079	1	0.0892675
Sel I (G) - Sel II (X)	2	0.637	0.001	0.025	0.944	1	0.121	0.208	0.98	0.0859131
Sel I (G) - Sel II (Y)	0	0.521	0.003	0.069	0.521	1	0.239	0.071	0.999	0.135006
Sel I (G) - Sel II (Y)	-2	0.585	0	0.032	0.695	1	0.375	0.113	0.979	0.075936
Sel I (G) - Sel II (Y)	-1	0.629	0	0.024	0.708	0.999	0.361	0.089	0.991	0.0793788
Sel I (G) - Sel II (Y)	-0.5	0.691	0	0.031	0.701	1	0.4	0.122	1	0.089933
Sel I (G) - Sel II (Y)	0.5	0.753	0	0.04	0.721	1	0.452	0.117	1	0.0955356
Sel I (G) - Sel II (Y)	1	0.731	0	0.023	0.772	1	0.416	0.098	0.989	0.0852188
Sel I (G) - Sel II (Y)	2	0.684	0	0.017	0.732	0.999	0.401	0.107	0.983	0.0819237
Sel I (G) - Sel II (G)	0	0.521	0.003	0.069	0.521	1	0.239	0.071	0.999	0.135006
Sel I (G) - Sel II (G)	-2	0.473	0.006	0.005	0.494	0.978	0.35	0.939	0.913	0.0788028
Sel I (G) - Sel II (G)	-1	0.398	0.007	0.007	0.512	0.978	0.467	0.973	0.918	0.0824808
Sel I (G) - Sel II (G)	-0.5	0.235	0.01	0.096	0.577	0.997	0.582	0.99	0.954	0.092765
Sel I (G) - Sel II (G)	0.5	0.233	0.019	0.105	0.585	0.999	0.664	0.991	0.975	0.0982641
Sel I (G) - Sel II (G)	1	0.423	0.01	0.006	0.526	0.993	0.425	0.969	0.94	0.0878195
Sel I (G) - Sel II (G)	2	0.491	0.006	0.001	0.483	0.973	0.361	0.958	0.895	0.0843363
Sel I (G) - Sel II (X+Y)	0	0.521	0.003	0.069	0.521	1	0.239	0.071	0.999	0.135006
Sel I (G) - Sel II (X+Y)	-2	0.249	0.023	0.219	0.185	0.464	0.855	0.991	0.106	0.0776369
Sel I (G) - Sel II (X+Y)	-1	0.111	0.007	0.135	0.397	0.976	0.498	0.907	0.735	0.0807385
Sel I (G) - Sel II (X+Y)	-0.5	0.418	0	0.016	0.665	1	0.173	0.386	1	0.0912154
Sel I (G) - Sel II (X+Y)	0.5	0.464	0	0.019	0.697	1	0.179	0.415	0.999	0.0971874
Sel I (G) - Sel II (X+Y)	1	0.164	0.012	0.136	0.505	0.989	0.443	0.906	0.699	0.0868371
Sel I (G) - Sel II (X+Y)	2	0.19	0.037	0.284	0.252	0.711	0.795	0.989	0.104	0.0831828
Sel I (G) - Sel II (G+X)	0	0.521	0.003	0.069	0.521	1	0.239	0.071	0.999	0.135006
Sel I (G) - Sel II (G+X)	-2	0.073	0	0.032	0.093	0.006	0.178	0.213	0.003	0.0766644
Sel I (G) - Sel II (G+X)	-1	0.1	0.001	0.039	0.08	0.003	0.189	0.225	0.002	0.0804379
Sel I (G) - Sel II (G+X)	-0.5	0.074	0	0.048	0.095	0	0.22	0.273	0	0.0903713
Sel I (G) - Sel II (G+X)	0.5	0.078	0.002	0.035	0.117	0.003	0.229	0.26	0	0.0963905
Sel I (G) - Sel II (G+X)	1	0.1	0	0.03	0.083	0.004	0.193	0.223	0	0.0855264
Sel I (G) - Sel II (G+X)	2	0.095	0.002	0.035	0.092	0.004	0.208	0.235	0.002	0.0818961
Sel I (G) - Sel II (G+Y)	0	0.521	0.003	0.069	0.521	1	0.239	0.071	0.999	0.135006
Sel I (G) - Sel II (G+Y)	-2	0.866	0.004	0.346	0.484	0.994	0.79	0.933	0.9	0.0794615
Sel I (G) - Sel II (G+Y)	-1	0.804	0.008	0.179	0.506	0.998	0.655	0.974	0.889	0.0833585
Sel I (G) - Sel II (G+Y)	-0.5	0.661	0.018	0.012	0.736	1	0.533	1	0.943	0.0937781
Sel I (G) - Sel II (G+Y)	0.5	0.762	0.026	0.019	0.787	1	0.432	1	0.989	0.0997049
Sel I (G) - Sel II (G+Y)	1	0.885	0.007	0.273	0.607	1	0.721	0.974	0.956	0.0887473
Sel I (G) - Sel II (G+Y)	2	0.933	0.013	0.437	0.512	0.998	0.853	0.938	0.955	0.0853064
Sel I (G) - Sel II (G+X+Y)	0	0.521	0.003	0.069	0.521	1	0.239	0.071	0.999	0.135006
Sel I (G) - Sel II (G+X+Y)	-2	0.939	0.025	0.261	0.041	0.002	1	1	0.001	0.0759693
Sel I (G) - Sel II (G+X+Y)	-1	0.933	0.027	0.396	0.053	0.005	1	1	0.002	0.0793682
Sel I (G) - Sel II (G+X+Y)	-0.5	0.968	0.06	0.636	0.053	0.008	1	1	0	0.0900076
Sel I (G) - Sel II (G+X+Y)	0.5	0.955	0.072	0.615	0.081	0.027	1	1	0	0.0953956
Sel I (G) - Sel II (G+X+Y)	1	0.952	0.038	0.363	0.044	0.004	1	1	0.002	0.084796
Sel I (G) - Sel II (G+X+Y)	2	0.908	0.024	0.252	0.047	0.009	1	1	0.001	0.0808544
Sel I (X+Y) - Sel II (X)	0	0.521	0.003	0.069	0.521	1	0.239	0.071	0.999	0.135006
Sel I (X+Y) - Sel II (X)	-2	0.823	0.001	0.382	0.473	0.793	0.86	0.814	0.089	0.104533
Sel I (X+Y) - Sel II (X)	-1	0.101	0.002	0.047	0.034	0	0.318	0.403	0	0.110496
Sel I (X+Y) - Sel II (X)	-0.5	0.163	0.002	0.009	0.007	0.988	0.142	0.17	0.624	0.126897
Sel I (X+Y) - Sel II (X)	0.5	0.171	0.002	0.009	0.005	0.989	0.151	0.168	0.599	0.129167
Sel I (X+Y) - Sel II (X)	1	0.124	0.001	0.051	0.023	0	0.313	0.408	0	0.111833
Sel I (X+Y) - Sel II (X)	2	0.859	0.013	0.451	0.417	0.722	0.895	0.846	0.074	0.107103
Sel I (X+Y) - Sel II (Y)	0	0.521	0.003	0.069	0.521	1	0.239	0.071	0.999	0.135006
Sel I (X+Y) - Sel II (Y)	-2	0.175	0.001	0.074	0.29	0.715	0.111	0.156	0.059	0.113708
Sel I (X+Y) - Sel II (Y)	-1	0.034	0	0.103	0.105	0	0.169	0.163	0	0.116248
Sel I (X+Y) - Sel II (Y)	-0.5	0.264	0.003	0.136	0.013	0.69	0.301	0.227	0.31	0.131269
Sel I (X+Y) - Sel II (Y)	0.5	0.278	0.004	0.113	0.022	0.801	0.288	0.203	0.315	0.13369
Sel I (X+Y) - Sel II (Y)	1	0.052	0.001	0.119	0.1	0	0.206	0.2	0	0.119464
Sel I (X+Y) - Sel II (Y)	2	0.107	0	0.067	0.117	0.287	0.105	0.149	0.005	0.115694
Sel I (X+Y) - Sel II (G)	0	0.521	0.003	0.069	0.521	1	0.239	0.071	0.999	0.135006
Sel I (X+Y) - Sel II (G)	-2	0.975	0.012	0.921	0.699	0.984	0.982	0.954	0.94	0.109012
Sel I (X+Y) - Sel II (G)	-1	0.8	0.036	0.777	0.598	0.004	0.942	0.934	0.06	0.115033
Sel I (X+Y) - Sel II (G)	-0.5	0.293	0.039	0.405	0.004	0	0.701	0.748	0	0.126602
Sel I (X+Y) - Sel II (G)	0.5	0.322	0.034	0.459	0.007	0	0.769	0.805	0	0.128485
Sel I (X+Y) - Sel II (G)	1	0.841	0.039	0.811	0.65	0.003	0.956	0.944	0.055	0.11696
Sel I (X+Y) - Sel II (G)	2	0.977	0.012	0.939	0.734	0.9	0.988	0.969	0.847	0.111407
Sel I (X+Y) - Sel II (X+Y)	0	0.521	0.003	0.069	0.521	1	0.239	0.071	0.999	0.135006
Sel I (X+Y) - Sel II (X+Y)	-2	1	0.213	1	0.911	1	1	1	1	0.109157
Sel I (X+Y) - Sel II (X+Y)	-1	1	0.049	1	0.154	0.45	1	1	0.837	0.109533
Sel I (X+Y) - Sel II (X+Y)	-0.5	0.314	0.029	0.52	0.217	0.047	0.668	0.778	0	0.122575
Sel I (X+Y) - Sel II (X+Y)	0.5	0.279	0.038	0.514	0.272	0.119	0.645	0.762	0	0.124635
Sel I (X+Y) - Sel II (X+Y)	1	0.997	0.036	1	0.202	0.025	1	1	0.46	0.112533
Sel I (X+Y) - Sel II (X+Y)	2	1	0.196	1	0.529	1	1	1	1	0.110326
Sel I (X+Y) - Sel II (G+X)	0	0.521	0.003	0.069	0.521	1	0.239	0.071	0.999	0.135006
Sel I (X+Y) - Sel II (G+X)	-2	1	0.08	1	0.509	1	1	1	1	0.0916156
Sel I (X+Y) - Sel II (G+X)	-1	1	0.083	1	0.159	0.019	1	1	0.654	0.0964381
Sel I (X+Y) - Sel II (G+X)	-0.5	0.994	0.322	1	0.028	0.426	1	1	0	0.118291
Sel I (X+Y) - Sel II (G+X)	0.5	0.989	0.321	1	0.016	0.493	1	1	0	0.12089
Sel I (X+Y) - Sel II (G+X)	1	1	0.106	1	0.132	0.001	1	1	0.323	0.100715
Sel I (X+Y) - Sel II (G+X)	2	1	0.042	1	0.363	1	1	1	1	0.092942
Sel I (X+Y) - Sel II (G+Y)	0	0.521	0.003	0.069	0.521	1	0.239	0.071	0.999	0.135006
Sel I (X+Y) - Sel II (G+Y)	-2	1	0.108	1	0.553	1	1	1	1	0.0894624
Sel I (X+Y) - Sel II (G+Y)	-1	1	0.166	1	0.156	0.915	1	1	1	0.09611
Sel I (X+Y) - Sel II (G+Y)	-0.5	1	0.245	1	0.087	0	1	1	0.012	0.115021
Sel I (X+Y) - Sel II (G+Y)	0.5	1	0.222	1	0.096	0	1	1	0.019	0.117521
Sel I (X+Y) - Sel II (G+Y)	1	1	0.179	1	0.148	0.774	1	1	1	0.0985416
Sel I (X+Y) - Sel II (G+Y)	2	1	0.124	1	0.488	1	1	1	1	0.091734
Sel I (X+Y) - Sel II (G+X+Y)	0	0.521	0.003	0.069	0.521	1	0.239	0.071	0.999	0.135006
Sel I (X+Y) - Sel II (G+X+Y)	-2	1	0.203	1	0.446	1	1	1	1	0.0973341
Sel I (X+Y) - Sel II (G+X+Y)	-1	1	0.191	1	0.101	0.984	1	1	1	0.106333
Sel I (X+Y) - Sel II (G+X+Y)	-0.5	1	0.426	1	0.004	0	1	1	0.225	0.126235
Sel I (X+Y) - Sel II (G+X+Y)	0.5	1	0.406	0.999	0.003	0	1	1	0.047	0.128563
Sel I (X+Y) - Sel II (G+X+Y)	1	1	0.169	1	0.102	0.791	1	1	1	0.111133
Sel I (X+Y) - Sel II (G+X+Y)	2	1	0.225	1	0.242	1	1	1	1	0.100683
Sel I (G+X) - Sel II (X)	0	0.521	0.003	0.069	0.521	1	0.239	0.071	0.999	0.135006
Sel I (G+X) - Sel II (X)	-2	0.125	0	0.044	0.241	0.731	0.119	0.176	0.39	0.0329228
Sel I (G+X) - Sel II (X)	-1	0.221	0	0.018	0.317	0.914	0.094	0.078	0.69	0.0343067
Sel I (G+X) - Sel II (X)	-0.5	0.499	0	0.036	0.553	1	0.253	0.084	0.985	0.0426601
Sel I (G+X) - Sel II (X)	0.5	0.531	0	0.025	0.584	1	0.276	0.067	0.995	0.0501815
Sel I (G+X) - Sel II (X)	1	0.243	0	0.017	0.384	0.967	0.113	0.112	0.765	0.0384669
Sel I (G+X) - Sel II (X)	2	0.13	0	0.037	0.27	0.762	0.11	0.165	0.408	0.0354363
Sel I (G+X) - Sel II (Y)	0	0.521	0.003	0.069	0.521	1	0.239	0.071	0.999	0.135006
Sel I (G+X) - Sel II (Y)	-2	0.467	0	0.124	0.345	0.949	0.435	0.191	0.898	0.0402656
Sel I (G+X) - Sel II (Y)	-1	0.519	0	0.05	0.407	0.98	0.406	0.147	0.957	0.0413976
Sel I (G+X) - Sel II (Y)	-0.5	0.744	0	0.067	0.672	1	0.566	0.154	0.997	0.0494176
Sel I (G+X) - Sel II (Y)	0.5	0.827	0.001	0.067	0.733	1	0.645	0.172	1	0.0579134
Sel I (G+X) - Sel II (Y)	1	0.646	0	0.059	0.513	0.997	0.472	0.153	0.98	0.046291
Sel I (G+X) - Sel II (Y)	2	0.591	0	0.101	0.457	0.99	0.472	0.176	0.919	0.0435459
Sel I (G+X) - Sel II (G)	0	0.521	0.003	0.069	0.521	1	0.239	0.071	0.999	0.135006
Sel I (G+X) - Sel II (G)	-2	0.479	0	0.029	0.275	0.193	0.339	0.154	0.1	0.0337763
Sel I (G+X) - Sel II (G)	-1	0.405	0	0.019	0.373	0.282	0.274	0.232	0.141	0.0349821
Sel I (G+X) - Sel II (G)	-0.5	0.184	0	0.005	0.549	0.507	0.439	0.734	0.175	0.0439938
Sel I (G+X) - Sel II (G)	0.5	0.137	0.004	0.01	0.587	0.641	0.583	0.882	0.177	0.0528292
Sel I (G+X) - Sel II (G)	1	0.384	0	0.003	0.433	0.275	0.279	0.407	0.094	0.0400498
Sel I (G+X) - Sel II (G)	2	0.499	0	0.028	0.3	0.221	0.339	0.212	0.118	0.0369931
Sel I (G+X) - Sel II (X+Y)	0	0.521	0.003	0.069	0.521	1	0.239	0.071	0.999	0.135006
Sel I (G+X) - Sel II (X+Y)	-2	0.318	0	0.014	0.035	0.014	0.57	0.509	0.013	0.0384738
Sel I (G+X) - Sel II (X+Y)	-1	0.15	0	0.041	0.018	0	0.355	0.387	0.004	0.0395336
Sel I (G+X) - Sel II (X+Y)	-0.5	0.051	0	0.048	0.055	0.009	0.125	0.171	0.026	0.0480995
Sel I (G+X) - Sel II (X+Y)	0.5	0.047	0	0.069	0.086	0.02	0.158	0.231	0.035	0.0563132
Sel I (G+X) - Sel II (X+Y)	1	0.185	0	0.071	0.021	0	0.504	0.56	0.002	0.044447
Sel I (G+X) - Sel II (X+Y)	2	0.321	0	0.037	0.013	0.002	0.568	0.527	0.011	0.0417059
Sel I (G+X) - Sel II (G+X)	0	0.521	0.003	0.069	0.521	1	0.239	0.071	0.999	0.135006
Sel I (G+X) - Sel II (G+X)	-2	0.981	0.002	0.637	0.559	0.922	0.965	0.299	0.92	0.0358521
Sel I (G+X) - Sel II (G+X)	-1	0.978	0.001	0.466	0.592	0.927	0.932	0.19	0.912	0.0370067
Sel I (G+X) - Sel II (G+X)	-0.5	0.898	0	0.038	0.719	0.982	0.56	0.494	0.929	0.0459637
Sel I (G+X) - Sel II (G+X)	0.5	0.869	0	0.006	0.756	0.993	0.442	0.713	0.953	0.0542858
Sel I (G+X) - Sel II (G+X)	1	0.981	0.001	0.34	0.657	0.956	0.93	0.219	0.939	0.0419235
Sel I (G+X) - Sel II (G+X)	2	0.985	0.003	0.615	0.599	0.935	0.974	0.303	0.92	0.0390645
Sel I (G+X) - Sel II (G+Y)	0	0.521	0.003	0.069	0.521	1	0.239	0.071	0.999	0.135006
Sel I (G+X) - Sel II (G+Y)	-2	0.541	0	0.138	0.034	0.002	0.706	0.515	0.005	0.0327283
Sel I (G+X) - Sel II (G+Y)	-1	0.606	0.002	0.183	0.028	0.003	0.765	0.598	0.005	0.0342183
Sel I (G+X) - Sel II (G+Y)	-0.5	0.846	0.003	0.522	0.02	0	0.976	0.92	0.011	0.0424238
Sel I (G+X) - Sel II (G+Y)	0.5	0.913	0.004	0.64	0.021	0.002	0.989	0.971	0.014	0.0498994
Sel I (G+X) - Sel II (G+Y)	1	0.707	0.001	0.243	0.023	0	0.872	0.706	0.001	0.0384134
Sel I (G+X) - Sel II (G+Y)	2	0.533	0	0.109	0.015	0	0.681	0.542	0.006	0.0355825
Sel I (G+X) - Sel II (G+X+Y)	0	0.521	0.003	0.069	0.521	1	0.239	0.071	0.999	0.135006
Sel I (G+X) - Sel II (G+X+Y)	-2	0.901	0	0.174	0.394	0.256	0.894	0.758	0.147	0.0345886
Sel I (G+X) - Sel II (G+X+Y)	-1	0.816	0	0.091	0.36	0.248	0.784	0.701	0.122	0.0358288
Sel I (G+X) - Sel II (G+X+Y)	-0.5	0.336	0	0	0.353	0.315	0.48	0.909	0.042	0.0442542
Sel I (G+X) - Sel II (G+X+Y)	0.5	0.353	0.002	0	0.312	0.254	0.735	0.993	0.02	0.0522429
Sel I (G+X) - Sel II (G+X+Y)	1	0.763	0.001	0.036	0.388	0.248	0.706	0.741	0.075	0.0401974
Sel I (G+X) - Sel II (G+X+Y)	2	0.908	0.001	0.144	0.394	0.262	0.877	0.746	0.133	0.0375898
Sel I (G+Y) - Sel II (X)	0	0.521	0.003	0.069	0.521	1	0.239	0.071	0.999	0.135006
Sel I (G+Y) - Sel II (X)	-2	0.109	0	0.258	0.063	0.126	0.527	0.655	0.002	0.0626179
Sel I (G+Y) - Sel II (X)	-1	0.045	0.001	0.122	0.103	0.396	0.288	0.435	0.017	0.0662069
Sel I (G+Y) - Sel II (X)	-0.5	0.094	0	0.038	0.174	0.829	0.133	0.235	0.203	0.0771971
Sel I (G+Y) - Sel II (X)	0.5	0.072	0	0.042	0.154	0.773	0.136	0.253	0.112	0.0798838
Sel I (G+Y) - Sel II (X)	1	0.046	0	0.113	0.107	0.381	0.303	0.439	0.015	0.0704113
Sel I (G+Y) - Sel II (X)	2	0.125	0.002	0.329	0.071	0.167	0.616	0.74	0.001	0.0687076
Sel I (G+Y) - Sel II (Y)	0	0.521	0.003	0.069	0.521	1	0.239	0.071	0.999	0.135006
Sel I (G+Y) - Sel II (Y)	-2	0.512	0	0.058	0.652	0.999	0.332	0.102	0.983	0.0657367
Sel I (G+Y) - Sel II (Y)	-1	0.517	0	0.036	0.731	1	0.275	0.076	0.995	0.0694929
Sel I (G+Y) - Sel II (Y)	-0.5	0.564	0.001	0.027	0.789	1	0.257	0.093	1	0.0815877
Sel I (G+Y) - Sel II (Y)	0.5	0.611	0	0.037	0.793	1	0.285	0.085	1	0.0851492
Sel I (G+Y) - Sel II (Y)	1	0.611	0	0.047	0.705	1	0.311	0.084	0.999	0.0754078
Sel I (G+Y) - Sel II (Y)	2	0.636	0	0.061	0.699	1	0.371	0.098	0.985	0.0731747
Sel I (G+Y) - Sel II (G)	0	0.521	0.003	0.069	0.521	1	0.239	0.071	0.999	0.135006
Sel I (G+Y) - Sel II (G)	-2	0.476	0.001	0.005	0.344	0.896	0.369	0.949	0.604	0.066157
Sel I (G+Y) - Sel II (G)	-1	0.42	0.001	0	0.427	0.944	0.407	0.954	0.717	0.0701178
Sel I (G+Y) - Sel II (G)	-0.5	0.373	0.008	0.007	0.526	0.999	0.474	0.983	0.931	0.0785204
Sel I (G+Y) - Sel II (G)	0.5	0.378	0.009	0.005	0.526	0.997	0.489	0.99	0.933	0.0865689
Sel I (G+Y) - Sel II (G)	1	0.507	0.003	0.004	0.404	0.94	0.368	0.966	0.729	0.0746449
Sel I (G+Y) - Sel II (G)	2	0.533	0.006	0.002	0.373	0.914	0.403	0.957	0.664	0.0727342
Sel I (G+Y) - Sel II (X+Y)	0	0.521	0.003	0.069	0.521	1	0.239	0.071	0.999	0.135006
Sel I (G+Y) - Sel II (X+Y)	-2	0.113	0	0.052	0.177	0.202	0.708	0.943	0.027	0.0660243
Sel I (G+Y) - Sel II (X+Y)	-1	0.258	0	0.027	0.393	0.866	0.194	0.42	0.662	0.0678517
Sel I (G+Y) - Sel II (X+Y)	-0.5	0.817	0	0.041	0.644	1	0.501	0.11	1	0.0799273
Sel I (G+Y) - Sel II (X+Y)	0.5	0.858	0.001	0.045	0.661	1	0.526	0.129	1	0.0843446
Sel I (G+Y) - Sel II (X+Y)	1	0.316	0	0.019	0.441	0.93	0.191	0.445	0.695	0.0753675
Sel I (G+Y) - Sel II (X+Y)	2	0.101	0	0.07	0.265	0.432	0.607	0.91	0.063	0.0714513
Sel I (G+Y) - Sel II (G+X)	0	0.521	0.003	0.069	0.521	1	0.239	0.071	0.999	0.135006
Sel I (G+Y) - Sel II (G+X)	-2	0.114	0.003	0.042	0.206	0.121	0.53	0.692	0.005	0.0666772
Sel I (G+Y) - Sel II (G+X)	-1	0.127	0.007	0.08	0.225	0.117	0.595	0.757	0.004	0.0705796
Sel I (G+Y) - Sel II (G+X)	-0.5	0.088	0.007	0.096	0.316	0.233	0.613	0.795	0.014	0.0798519
Sel I (G+Y) - Sel II (G+X)	0.5	0.096	0.007	0.102	0.343	0.265	0.659	0.843	0.009	0.0864128
Sel I (G+Y) - Sel II (G+X)	1	0.104	0.005	0.053	0.214	0.151	0.545	0.726	0.005	0.0736175
Sel I (G+Y) - Sel II (G+X)	2	0.112	0.004	0.043	0.193	0.112	0.556	0.724	0.001	0.071279
Sel I (G+Y) - Sel II (G+Y)	0	0.521	0.003	0.069	0.521	1	0.239	0.071	0.999	0.135006
Sel I (G+Y) - Sel II (G+Y)	-2	0.572	0.006	0	0.04	0.019	0.883	0.998	0.001	0.0640979
Sel I (G+Y) - Sel II (G+Y)	-1	0.57	0.006	0	0.048	0.027	0.924	1	0	0.0676939
Sel I (G+Y) - Sel II (G+Y)	-0.5	0.559	0.011	0.017	0.111	0.201	0.983	1	0.005	0.0797116
Sel I (G+Y) - Sel II (G+Y)	0.5	0.578	0.021	0.013	0.104	0.159	0.982	1	0	0.0832134
Sel I (G+Y) - Sel II (G+Y)	1	0.531	0.006	0.001	0.053	0.047	0.912	1	0	0.0734884
Sel I (G+Y) - Sel II (G+Y)	2	0.495	0.004	0.001	0.051	0.036	0.9	0.999	0.001	0.0709588
Sel I (G+Y) - Sel II (G+X+Y)	0	0.521	0.003	0.069	0.521	1	0.239	0.071	0.999	0.135006
Sel I (G+Y) - Sel II (G+X+Y)	-2	1	0.013	0.759	0.092	0.003	1	1	0.32	0.0639785
Sel I (G+Y) - Sel II (G+X+Y)	-1	1	0.02	0.841	0.074	0.004	1	1	0.284	0.0680411
Sel I (G+Y) - Sel II (G+X+Y)	-0.5	1	0.017	0.979	0.028	0	1	1	0.156	0.0789326
Sel I (G+Y) - Sel II (G+X+Y)	0.5	0.999	0.03	0.942	0.021	0	1	1	0.081	0.0816935
Sel I (G+Y) - Sel II (G+X+Y)	1	1	0.019	0.826	0.073	0.002	1	1	0.211	0.0720848
Sel I (G+Y) - Sel II (G+X+Y)	2	0.998	0.011	0.763	0.074	0.003	1	1	0.264	0.0698092
Sel I (G+X+Y) - Sel II (X)	0	0.521	0.003	0.069	0.521	1	0.239	0.071	0.999	0.135006
Sel I (G+X+Y) - Sel II (X)	-2	0.049	0	0.047	0.046	0	0.125	0.136	0.001	0.0316326
Sel I (G+X+Y) - Sel II (X)	-1	0.079	0	0.027	0.084	0.028	0.076	0.09	0.014	0.0337627
Sel I (G+X+Y) - Sel II (X)	-0.5	0.252	0	0.048	0.205	0.506	0.115	0.067	0.348	0.0427412
Sel I (G+X+Y) - Sel II (X)	0.5	0.249	0	0.055	0.19	0.362	0.112	0.074	0.222	0.0427715
Sel I (G+X+Y) - Sel II (X)	1	0.09	0	0.023	0.083	0.016	0.054	0.068	0.008	0.0356038
Sel I (G+X+Y) - Sel II (X)	2	0.04	0	0.038	0.075	0.004	0.14	0.151	0.001	0.0347112
Sel I (G+X+Y) - Sel II (Y)	0	0.521	0.003	0.069	0.521	1	0.239	0.071	0.999	0.135006
Sel I (G+X+Y) - Sel II (Y)	-2	0.096	0	0.155	0.045	0.008	0.289	0.3	0.002	0.0360477
Sel I (G+X+Y) - Sel II (Y)	-1	0.08	0	0.192	0.071	0.016	0.236	0.25	0.001	0.0383058
Sel I (G+X+Y) - Sel II (Y)	-0.5	0.061	0.001	0.206	0.102	0.134	0.214	0.223	0	0.0453357
Sel I (G+X+Y) - Sel II (Y)	0.5	0.043	0	0.175	0.135	0.26	0.185	0.205	0.002	0.0509571
Sel I (G+X+Y) - Sel II (Y)	1	0.088	0	0.227	0.086	0.025	0.266	0.265	0	0.0407008
Sel I (G+X+Y) - Sel II (Y)	2	0.086	0	0.155	0.061	0.018	0.276	0.309	0.001	0.0394032
Sel I (G+X+Y) - Sel II (G)	0	0.521	0.003	0.069	0.521	1	0.239	0.071	0.999	0.135006
Sel I (G+X+Y) - Sel II (G)	-2	0.298	0.002	0.298	0.025	0.001	0.378	0.273	0.002	0.0391726
Sel I (G+X+Y) - Sel II (G)	-1	0.238	0	0.193	0.026	0	0.266	0.168	0.009	0.0407445
Sel I (G+X+Y) - Sel II (G)	-0.5	0.132	0	0.019	0.012	0.003	0.13	0.099	0.024	0.0477428
Sel I (G+X+Y) - Sel II (G)	0.5	0.123	0	0.017	0.021	0	0.152	0.151	0.021	0.0544829
Sel I (G+X+Y) - Sel II (G)	1	0.301	0.001	0.18	0.022	0.002	0.318	0.165	0.008	0.0446326
Sel I (G+X+Y) - Sel II (G)	2	0.318	0	0.237	0.022	0	0.347	0.187	0.007	0.0437516
Sel I (G+X+Y) - Sel II (X+Y)	0	0.521	0.003	0.069	0.521	1	0.239	0.071	0.999	0.135006
Sel I (G+X+Y) - Sel II (X+Y)	-2	0.653	0	0.316	0.161	0.32	0.839	0.595	0.252	0.034867
Sel I (G+X+Y) - Sel II (X+Y)	-1	0.4	0	0.109	0.08	0.04	0.595	0.483	0.028	0.0360715
Sel I (G+X+Y) - Sel II (X+Y)	-0.5	0.097	0	0.016	0.02	0.001	0.238	0.27	0.001	0.043253
Sel I (G+X+Y) - Sel II (X+Y)	0.5	0.079	0	0.019	0.024	0.005	0.24	0.317	0	0.0509094
Sel I (G+X+Y) - Sel II (X+Y)	1	0.418	0.001	0.137	0.055	0.014	0.671	0.581	0.02	0.0402279
Sel I (G+X+Y) - Sel II (X+Y)	2	0.64	0	0.302	0.119	0.217	0.847	0.585	0.229	0.0376075
Sel I (G+X+Y) - Sel II (G+X)	0	0.521	0.003	0.069	0.521	1	0.239	0.071	0.999	0.135006
Sel I (G+X+Y) - Sel II (G+X)	-2	0.275	0.001	0.026	0.051	0.032	0.418	0.119	0.014	0.0352534
Sel I (G+X+Y) - Sel II (G+X)	-1	0.222	0	0.01	0.039	0.043	0.316	0.128	0.011	0.036339
Sel I (G+X+Y) - Sel II (G+X)	-0.5	0.12	0	0.002	0.084	0.197	0.241	0.423	0.027	0.0438953
Sel I (G+X+Y) - Sel II (G+X)	0.5	0.11	0.001	0.007	0.096	0.334	0.398	0.75	0.031	0.0539481
Sel I (G+X+Y) - Sel II (G+X)	1	0.172	0	0	0.064	0.074	0.247	0.222	0.018	0.0426483
Sel I (G+X+Y) - Sel II (G+X)	2	0.246	0.001	0.01	0.056	0.056	0.316	0.135	0.018	0.0401146
Sel I (G+X+Y) - Sel II (G+Y)	0	0.521	0.003	0.069	0.521	1	0.239	0.071	0.999	0.135006
Sel I (G+X+Y) - Sel II (G+Y)	-2	0.787	0	0.009	0.076	0.032	0.928	0.924	0.007	0.0320148
Sel I (G+X+Y) - Sel II (G+Y)	-1	0.88	0.002	0.029	0.069	0.023	0.967	0.976	0.013	0.0334405
Sel I (G+X+Y) - Sel II (G+Y)	-0.5	0.967	0.008	0.111	0.031	0.002	1	0.997	0.006	0.0421433
Sel I (G+X+Y) - Sel II (G+Y)	0.5	0.974	0.013	0.091	0.036	0	0.998	0.998	0.001	0.0437292
Sel I (G+X+Y) - Sel II (G+Y)	1	0.912	0.003	0.024	0.066	0.013	0.976	0.991	0.006	0.0365049
Sel I (G+X+Y) - Sel II (G+Y)	2	0.857	0	0.012	0.071	0.013	0.955	0.971	0.002	0.0352833
Sel I (G+X+Y) - Sel II (G+X+Y)	0	0.521	0.003	0.069	0.521	1	0.239	0.071	0.999	0.135006
Sel I (G+X+Y) - Sel II (G+X+Y)	-2	0.506	0.004	0.014	0.046	0.001	0.537	0.379	0.001	0.0360462
Sel I (G+X+Y) - Sel II (G+X+Y)	-1	0.434	0	0.013	0.039	0.001	0.421	0.306	0.003	0.0370169
Sel I (G+X+Y) - Sel II (G+X+Y)	-0.5	0.373	0.003	0.007	0.05	0	0.71	0.733	0.001	0.0464428
Sel I (G+X+Y) - Sel II (G+X+Y)	0.5	0.353	0.002	0.002	0.045	0	0.702	0.757	0.001	0.0498292
Sel I (G+X+Y) - Sel II (G+X+Y)	1	0.422	0	0.003	0.048	0.001	0.392	0.287	0.003	0.0419919
Sel I (G+X+Y) - Sel II (G+X+Y)	2	0.509	0	0.022	0.053	0.001	0.502	0.373	0.006	0.0393903

## Sheet: Fig J in S8 Text  Estimation
Selection_mechanism	Selection_effect	Weighted.Median	MBE	MR-Robust	MR-Egger	MR-IVW	MR-Lasso	Contamination.Mixture	MR-RAPS	R2
Sel I (X) - Sel II (X)	0	0.155121	-0.016627	0.051441	0.464766	0.552998	0.068566	0.0128659	0.40181	0.137645
	-2	-0.0110365	-0.242655	-0.294705	0.841216	1.32021	-0.17075	-0.255827	0.908847	0.0857676
	-1	0.0525047	-0.162029	-0.162666	0.715845	1.07688	-0.0650858	-0.132214	0.746891	0.109762
	-0.5	0.0938513	-0.104093	-0.0917319	0.654102	0.95658	-0.00771062	-0.0668074	0.672472	0.127876
	0.5	0.0936741	-0.10753	-0.0939908	0.657495	0.962926	-0.011541	-0.0703534	0.674815	0.129243
	1	0.0624068	-0.1587	-0.158802	0.722439	1.08221	-0.063218	-0.129799	0.751598	0.112793
	2	-0.0281747	-0.26019	-0.320502	0.856085	1.3602	-0.195824	-0.279404	0.932759	0.0855121
Sel I (X) - Sel II (Y)	0	0.155121	-0.016627	0.051441	0.464766	0.552998	0.068566	0.0128659	0.40181	0.137645
	-2	0.14127	-0.0658454	0.0646262	0.502036	0.599792	0.0669651	-0.0122624	0.47988	0.0876024
	-1	0.131064	-0.0675566	0.0343142	0.556637	0.625509	0.0498175	-0.0167158	0.464762	0.113499
	-0.5	0.144929	-0.0381823	0.0329008	0.646209	0.691674	0.0576687	-0.00525725	0.494753	0.132105
	0.5	0.156398	-0.0104614	0.0317912	0.667477	0.7312	0.0582968	-0.00601035	0.496007	0.133137
	1	0.156624	-0.0407747	0.0371688	0.612243	0.685633	0.0568599	-0.0150629	0.469465	0.116821
	2	0.156349	-0.066077	0.0602518	0.533577	0.636737	0.065207	-0.0199314	0.45542	0.0891781
Sel I (X) - Sel II (G)	0	0.155121	-0.016627	0.051441	0.464766	0.552998	0.068566	0.0128659	0.40181	0.137645
Sel I (X) - Sel II (G)	-2	-0.304742	-0.530997	-0.55712	1.0598	0.65778	-0.588086	-0.712468	0.25782	0.0864195
Sel I (X) - Sel II (G)	-1	-0.242357	-0.451529	-0.448431	0.865094	0.485027	-0.461728	-0.554013	0.169485	0.110974
Sel I (X) - Sel II (G)	-0.5	-0.15858	-0.336169	-0.33826	0.779329	0.461464	-0.336248	-0.417039	0.196347	0.129243
Sel I (X) - Sel II (G)	0.5	-0.169709	-0.344469	-0.349527	0.784787	0.459464	-0.350648	-0.426319	0.18969	0.130526
Sel I (X) - Sel II (G)	1	-0.26128	-0.428841	-0.463809	0.862885	0.475886	-0.480218	-0.568821	0.156716	0.114083
Sel I (X) - Sel II (G)	2	-0.318418	-0.543158	-0.584768	1.12301	0.681796	-0.609676	-0.741566	0.260782	0.0871164
Sel I (X) - Sel II (X+Y)	0	0.155121	-0.016627	0.051441	0.464766	0.552998	0.068566	0.0128659	0.40181	0.137645
Sel I (X) - Sel II (X+Y)	-2	-0.315435	-0.408183	-0.426898	0.0374766	0.209486	-0.404066	-0.454977	-0.0328683	0.0854888
Sel I (X) - Sel II (X+Y)	-1	-0.166983	-0.270144	-0.260039	0.124096	0.294268	-0.235343	-0.28115	0.0939115	0.110315
Sel I (X) - Sel II (X+Y)	-0.5	-0.0146926	-0.130203	-0.102043	0.263558	0.458807	-0.0744446	-0.120397	0.262736	0.128099
Sel I (X) - Sel II (X+Y)	0.5	-0.00415371	-0.131874	-0.101949	0.27328	0.489243	-0.0721947	-0.121112	0.26507	0.12912
Sel I (X) - Sel II (X+Y)	1	-0.139337	-0.247998	-0.243328	0.15582	0.361624	-0.214304	-0.262705	0.122633	0.1128
Sel I (X) - Sel II (X+Y)	2	-0.290581	-0.397716	-0.423744	0.0765446	0.297517	-0.393696	-0.452566	-0.00244788	0.086411
Sel I (X) - Sel II (G+X)	0	0.155121	-0.016627	0.051441	0.464766	0.552998	0.068566	0.0128659	0.40181	0.137645
Sel I (X) - Sel II (G+X)	-2	-0.417297	-0.629468	-0.600407	0.814564	0.38614	-0.697596	-0.838687	0.0364329	0.0881415
Sel I (X) - Sel II (G+X)	-1	-0.347179	-0.507628	-0.501419	0.636029	0.257317	-0.565384	-0.663699	-0.0117497	0.114433
Sel I (X) - Sel II (G+X)	-0.5	-0.263228	-0.433205	-0.402436	0.544395	0.251901	-0.440775	-0.522232	0.0283652	0.133164
Sel I (X) - Sel II (G+X)	0.5	-0.254303	-0.408515	-0.393437	0.580667	0.27714	-0.425234	-0.500988	0.0486873	0.134814
Sel I (X) - Sel II (G+X)	1	-0.351203	-0.518393	-0.504646	0.631952	0.263254	-0.561548	-0.65674	-0.00943516	0.117736
Sel I (X) - Sel II (G+X)	2	-0.440805	-0.592166	-0.630595	0.823892	0.388722	-0.722353	-0.856116	0.026962	0.0904423
Sel I (X) - Sel II (G+Y)	0	0.155121	-0.016627	0.051441	0.464766	0.552998	0.068566	0.0128659	0.40181	0.137645
Sel I (X) - Sel II (G+Y)	-2	-0.610873	-0.769918	-0.70084	0.843389	0.046898	-0.910414	-1.05914	-0.323691	0.0885927
Sel I (X) - Sel II (G+Y)	-1	-0.486285	-0.593596	-0.57131	0.701296	0.0108312	-0.716219	-0.81988	-0.264549	0.115142
Sel I (X) - Sel II (G+Y)	-0.5	-0.343722	-0.472845	-0.434154	0.643809	0.093557	-0.529886	-0.608002	-0.133995	0.134238
Sel I (X) - Sel II (G+Y)	0.5	-0.347254	-0.472501	-0.443259	0.666137	0.108958	-0.538735	-0.614532	-0.132008	0.135312
Sel I (X) - Sel II (G+Y)	1	-0.456147	-0.594065	-0.550571	0.737754	0.0673323	-0.681904	-0.782873	-0.222848	0.118553
Sel I (X) - Sel II (G+Y)	2	-0.593518	-0.756671	-0.69422	0.90675	0.107199	-0.895644	-1.04299	-0.287773	0.0910464
Sel I (X) - Sel II (G+X+Y)	0	0.155121	-0.016627	0.051441	0.464766	0.552998	0.068566	0.0128659	0.40181	0.137645
Sel I (X) - Sel II (G+X+Y)	-2	-0.924088	-0.887629	-1.12273	0.0213826	-0.287838	-1.15785	-1.2582	-0.662625	0.0873229
Sel I (X) - Sel II (G+X+Y)	-1	-0.73027	-0.769386	-0.897945	0.00519553	-0.24757	-0.909729	-0.981055	-0.519362	0.11261
Sel I (X) - Sel II (G+X+Y)	-0.5	-0.54619	-0.601795	-0.692609	0.0448889	-0.118002	-0.688884	-0.742229	-0.338631	0.131538
Sel I (X) - Sel II (G+X+Y)	0.5	-0.560365	-0.605561	-0.710133	0.0390984	-0.113869	-0.705937	-0.760769	-0.355053	0.132854
Sel I (X) - Sel II (G+X+Y)	1	-0.704899	-0.725498	-0.878541	0.0393883	-0.190723	-0.880608	-0.954168	-0.480643	0.11574
Sel I (X) - Sel II (G+X+Y)	2	-0.927346	-0.909276	-1.15018	0.0557736	-0.24555	-1.1713	-1.28126	-0.658361	0.0884077
Sel I (Y) - Sel II (X)	0	0.155121	-0.016627	0.051441	0.464766	0.552998	0.068566	0.0128659	0.40181	0.137645
Sel I (Y) - Sel II (X)	-2	-0.234552	-0.200694	-0.160057	-0.824664	-0.20806	-0.183701	-0.190677	-0.171053	0.134736
Sel I (Y) - Sel II (X)	-1	-0.104812	-0.123976	-0.0683181	-0.533278	0.026958	-0.0917437	-0.108788	0.0216502	0.135127
Sel I (Y) - Sel II (X)	-0.5	-0.00950139	-0.0713739	-0.00094377	-0.108129	0.190351	-0.025603	-0.0528495	0.158871	0.137675
Sel I (Y) - Sel II (X)	0.5	-0.013597	-0.0822382	-0.00715829	-0.139623	0.180379	-0.0303445	-0.0574408	0.149726	0.138426
Sel I (Y) - Sel II (X)	1	-0.105267	-0.142032	-0.0703454	-0.545428	0.0288739	-0.0933797	-0.11009	0.0234459	0.136005
Sel I (Y) - Sel II (X)	2	-0.242846	-0.2151	-0.169234	-0.868336	-0.205021	-0.191888	-0.198183	-0.173791	0.134756
Sel I (Y) - Sel II (Y)	0	0.155121	-0.016627	0.051441	0.464766	0.552998	0.068566	0.0128659	0.40181	0.137645
Sel I (Y) - Sel II (Y)	-2	-0.0610606	-0.0804979	-0.0554732	-0.145743	0.0668442	-0.0703304	-0.0805322	0.0567649	0.117375
Sel I (Y) - Sel II (Y)	-1	0.011749	-0.0670836	-0.0135365	0.0258855	0.315409	-0.0213459	-0.0436941	0.238305	0.123912
Sel I (Y) - Sel II (Y)	-0.5	0.0963396	-0.043033	0.0261854	0.286245	0.573474	0.0326191	-0.0138635	0.428613	0.132082
Sel I (Y) - Sel II (Y)	0.5	0.096947	-0.0529361	0.0231372	0.239493	0.590293	0.0298722	-0.0154035	0.41766	0.133779
Sel I (Y) - Sel II (Y)	1	0.0196548	-0.076722	-0.0126092	0.0259739	0.347299	-0.0187201	-0.0435473	0.239178	0.125562
Sel I (Y) - Sel II (Y)	2	-0.0646017	-0.0888139	-0.0614806	-0.159729	0.0586199	-0.0754383	-0.0850017	0.0399093	0.118952
Sel I (Y) - Sel II (G)	0	0.155121	-0.016627	0.051441	0.464766	0.552998	0.068566	0.0128659	0.40181	0.137645
Sel I (Y) - Sel II (G)	-2	-0.359391	-0.408771	-0.376534	-0.396037	0.0112535	-0.450543	-0.483774	-0.141905	0.115732
Sel I (Y) - Sel II (G)	-1	-0.28847	-0.36971	-0.331848	-0.00687358	0.185642	-0.396498	-0.453714	0.0038914	0.12481
Sel I (Y) - Sel II (G)	-0.5	-0.158959	-0.282232	-0.253584	0.46293	0.360064	-0.290377	-0.369458	0.178909	0.13437
Sel I (Y) - Sel II (G)	0.5	-0.174217	-0.283141	-0.265902	0.437998	0.34828	-0.30448	-0.381098	0.163654	0.135999
Sel I (Y) - Sel II (G)	1	-0.299243	-0.381752	-0.34413	-0.00292368	0.180562	-0.408135	-0.463266	-0.00469115	0.12669
Sel I (Y) - Sel II (G)	2	-0.378408	-0.390577	-0.391556	-0.486564	-0.0261502	-0.463791	-0.492561	-0.172874	0.116812
Sel I (Y) - Sel II (X+Y)	0	0.155121	-0.016627	0.051441	0.464766	0.552998	0.068566	0.0128659	0.40181	0.137645
Sel I (Y) - Sel II (X+Y)	-2	-0.408031	-0.374452	-0.39769	-0.5986	-0.366056	-0.388852	-0.392105	-0.399544	0.126333
Sel I (Y) - Sel II (X+Y)	-1	-0.281214	-0.277555	-0.284306	-0.522955	-0.0912573	-0.271781	-0.279982	-0.211154	0.128481
Sel I (Y) - Sel II (X+Y)	-0.5	-0.124815	-0.17597	-0.148507	-0.283458	0.217043	-0.130462	-0.146087	0.0104809	0.132822
Sel I (Y) - Sel II (X+Y)	0.5	-0.127477	-0.172053	-0.152573	-0.286561	0.240792	-0.134556	-0.149973	0.00681126	0.133747
Sel I (Y) - Sel II (X+Y)	1	-0.28125	-0.286808	-0.290208	-0.562056	-0.0671967	-0.276544	-0.286944	-0.21368	0.12967
Sel I (Y) - Sel II (X+Y)	2	-0.39245	-0.37724	-0.386174	-0.560496	-0.3299	-0.376623	-0.382033	-0.378142	0.127419
Sel I (Y) - Sel II (G+X)	0	0.155121	-0.016627	0.051441	0.464766	0.552998	0.068566	0.0128659	0.40181	0.137645
Sel I (Y) - Sel II (G+X)	-2	-0.436771	-0.448958	-0.482798	-0.40772	-0.196993	-0.501523	-0.521275	-0.340591	0.121835
Sel I (Y) - Sel II (G+X)	-1	-0.375573	-0.424948	-0.450528	-0.00309014	-0.0192962	-0.471931	-0.500618	-0.221402	0.12821
Sel I (Y) - Sel II (G+X)	-0.5	-0.275316	-0.374855	-0.381205	0.390209	0.142915	-0.397831	-0.436128	-0.0810931	0.135503
Sel I (Y) - Sel II (G+X)	0.5	-0.263386	-0.36418	-0.370111	0.400084	0.161618	-0.383613	-0.418064	-0.0634452	0.13684
Sel I (Y) - Sel II (G+X)	1	-0.373604	-0.417982	-0.44963	0.0233825	-0.00731942	-0.465495	-0.493283	-0.213519	0.130792
Sel I (Y) - Sel II (G+X)	2	-0.440562	-0.447768	-0.489985	-0.405398	-0.191225	-0.50499	-0.52427	-0.34142	0.123594
Sel I (Y) - Sel II (G+Y)	0	0.155121	-0.016627	0.051441	0.464766	0.552998	0.068566	0.0128659	0.40181	0.137645
Sel I (Y) - Sel II (G+Y)	-2	-0.62213	-0.586996	-0.644576	-0.718883	-0.448019	-0.699173	-0.728237	-0.567935	0.120394
Sel I (Y) - Sel II (G+Y)	-1	-0.549996	-0.556345	-0.597718	-0.250657	-0.259219	-0.658292	-0.701579	-0.429334	0.126228
Sel I (Y) - Sel II (G+Y)	-0.5	-0.406175	-0.471818	-0.487333	0.284484	-0.0281893	-0.535079	-0.584697	-0.219098	0.133407
Sel I (Y) - Sel II (G+Y)	0.5	-0.414992	-0.487078	-0.49748	0.278717	-0.0258457	-0.540992	-0.592668	-0.230045	0.13488
Sel I (Y) - Sel II (G+Y)	1	-0.527244	-0.547385	-0.579676	-0.214934	-0.215373	-0.634259	-0.676627	-0.397398	0.128508
Sel I (Y) - Sel II (G+Y)	2	-0.613677	-0.605905	-0.641346	-0.725421	-0.422773	-0.693967	-0.722912	-0.554006	0.121905
Sel I (Y) - Sel II (G+X+Y)	0	0.155121	-0.016627	0.051441	0.464766	0.552998	0.068566	0.0128659	0.40181	0.137645
Sel I (Y) - Sel II (G+X+Y)	-2	-0.665404	-0.612341	-0.70263	-0.55927	-0.566928	-0.735039	-0.74674	-0.659551	0.127196
Sel I (Y) - Sel II (G+X+Y)	-1	-0.582317	-0.572406	-0.628051	-0.32287	-0.405087	-0.689534	-0.718685	-0.510912	0.131326
Sel I (Y) - Sel II (G+X+Y)	-0.5	-0.458835	-0.50403	-0.519876	-0.0428481	-0.230474	-0.590047	-0.627638	-0.333332	0.135828
Sel I (Y) - Sel II (G+X+Y)	0.5	-0.420146	-0.477163	-0.488459	-0.0191173	-0.173523	-0.549527	-0.58443	-0.283407	0.137213
Sel I (Y) - Sel II (G+X+Y)	1	-0.55206	-0.544238	-0.599411	-0.319294	-0.360965	-0.656447	-0.684561	-0.470865	0.132335
Sel I (Y) - Sel II (G+X+Y)	2	-0.631971	-0.582849	-0.670873	-0.533011	-0.517107	-0.703117	-0.718574	-0.614231	0.128684
Sel I (G) - Sel II (X)	0	0.155121	-0.016627	0.051441	0.464766	0.552998	0.068566	0.0128659	0.40181	0.137645
Sel I (G) - Sel II (X)	-2	0.0196176	-0.184218	-0.157281	0.651245	0.570208	-0.132205	-0.176394	0.436614	0.0746183
Sel I (G) - Sel II (X)	-1	0.12626	-0.104485	-0.0467606	0.728493	0.675891	-0.0219071	-0.0722831	0.566187	0.0786858
Sel I (G) - Sel II (X)	-0.5	0.194517	-0.0576192	0.0395449	0.761937	0.72697	0.0631769	0.0096321	0.610868	0.0886098
Sel I (G) - Sel II (X)	0.5	0.202016	-0.0265548	0.03508	0.771355	0.734964	0.0603921	0.00769382	0.606097	0.0943742
Sel I (G) - Sel II (X)	1	0.136884	-0.0994049	-0.0429171	0.751317	0.694667	-0.0164649	-0.0659465	0.57006	0.0839515
Sel I (G) - Sel II (X)	2	0.0145345	-0.206285	-0.171024	0.646287	0.580024	-0.142583	-0.192393	0.428091	0.0803214
Sel I (G) - Sel II (Y)	0	0.155121	-0.016627	0.051441	0.464766	0.552998	0.068566	0.0128659	0.40181	0.137645
Sel I (G) - Sel II (Y)	-2	0.211433	-0.0601263	-0.0348516	0.685362	0.505454	0.0141634	-0.0655428	0.531716	0.0810468
Sel I (G) - Sel II (Y)	-1	0.318733	-0.0448032	0.00160126	0.991071	0.775899	0.0772399	-0.0232793	0.776479	0.0845543
Sel I (G) - Sel II (Y)	-0.5	0.382408	-0.0193101	0.045263	1.15384	0.944593	0.12839	0.0203978	0.888799	0.094902
Sel I (G) - Sel II (Y)	0.5	0.440608	-0.00943905	0.0488317	1.22317	1.00173	0.14238	0.024089	0.900497	0.100758
Sel I (G) - Sel II (Y)	1	0.407656	-0.035902	0.00482017	1.0574	0.83112	0.0959493	-0.0182907	0.777989	0.0908441
Sel I (G) - Sel II (Y)	2	0.262323	-0.0796328	-0.0451562	0.718836	0.53851	0.0185134	-0.0738747	0.51003	0.0870204
Sel I (G) - Sel II (G)	0	0.155121	-0.016627	0.051441	0.464766	0.552998	0.068566	0.0128659	0.40181	0.137645
Sel I (G) - Sel II (G)	-2	0.0328367	-0.313882	-0.336393	1.16658	0.870569	-0.278811	-0.47295	0.593366	0.0739612
Sel I (G) - Sel II (G)	-1	-0.00443758	-0.318419	-0.361141	1.12456	0.849714	-0.292945	-0.456661	0.561339	0.0776592
Sel I (G) - Sel II (G)	-0.5	-0.0277455	-0.31574	-0.346008	1.0777	0.833219	-0.276822	-0.390934	0.534819	0.0881769
Sel I (G) - Sel II (G)	0.5	-0.0323214	-0.314792	-0.357375	1.11199	0.853132	-0.289625	-0.401953	0.536778	0.0931816
Sel I (G) - Sel II (G)	1	-0.0060927	-0.407913	-0.364368	1.16445	0.869199	-0.296547	-0.463547	0.560687	0.0831655
Sel I (G) - Sel II (G)	2	0.0415113	-0.375029	-0.334447	1.18978	0.885816	-0.276502	-0.475433	0.585396	0.0797574
Sel I (G) - Sel II (X+Y)	0	0.155121	-0.016627	0.051441	0.464766	0.552998	0.068566	0.0128659	0.40181	0.137645
Sel I (G) - Sel II (X+Y)	-2	-0.069046	-0.256902	-0.218962	0.323364	0.179986	-0.265598	-0.383152	0.20619	0.078809
Sel I (G) - Sel II (X+Y)	-1	0.0796362	-0.210087	-0.140258	0.548154	0.396686	-0.13174	-0.257457	0.449575	0.082414
Sel I (G) - Sel II (X+Y)	-0.5	0.264785	-0.0928464	0.0255293	0.773349	0.623511	0.0449467	-0.0920345	0.684213	0.0932049
Sel I (G) - Sel II (X+Y)	0.5	0.308213	-0.0745304	0.0160733	0.817585	0.668469	0.0497548	-0.0952932	0.688706	0.0989166
Sel I (G) - Sel II (X+Y)	1	0.131903	-0.219717	-0.15987	0.59289	0.429105	-0.135926	-0.274798	0.426811	0.0883886
Sel I (G) - Sel II (X+Y)	2	-5.03164e-05	-0.270444	-0.22775	0.388602	0.240503	-0.254846	-0.386855	0.217418	0.0844995
Sel I (G) - Sel II (G+X)	0	0.155121	-0.016627	0.051441	0.464766	0.552998	0.068566	0.0128659	0.40181	0.137645
Sel I (G) - Sel II (G+X)	-2	-0.191558	-0.514687	-0.478241	1.24139	0.84613	-0.444488	-0.646949	0.542788	0.0724582
Sel I (G) - Sel II (G+X)	-1	-0.222472	-0.514464	-0.512102	1.21294	0.812331	-0.467754	-0.634613	0.481536	0.0760862
Sel I (G) - Sel II (G+X)	-0.5	-0.212699	-0.437732	-0.490103	1.17226	0.768583	-0.437161	-0.55251	0.413891	0.0858015
Sel I (G) - Sel II (G+X)	0.5	-0.195729	-0.482729	-0.478819	1.23243	0.815961	-0.419303	-0.533164	0.449957	0.0914312
Sel I (G) - Sel II (G+X)	1	-0.213996	-0.55108	-0.512856	1.26005	0.848528	-0.464632	-0.643989	0.500587	0.0809296
Sel I (G) - Sel II (G+X)	2	-0.208978	-0.491627	-0.501213	1.27866	0.867389	-0.474332	-0.676705	0.533116	0.0775156
Sel I (G) - Sel II (G+Y)	0	0.155121	-0.016627	0.051441	0.464766	0.552998	0.068566	0.0128659	0.40181	0.137645
Sel I (G) - Sel II (G+Y)	-2	-0.265588	-0.366982	-0.214429	0.398381	0.315646	-0.708193	-1.06286	0.0637482	0.0784845
Sel I (G) - Sel II (G+Y)	-1	-0.310616	-0.450926	-0.251516	0.399154	0.313057	-0.701092	-0.985766	0.0506688	0.0823487
Sel I (G) - Sel II (G+Y)	-0.5	-0.353806	-0.455618	-0.352852	0.473055	0.336916	-0.648651	-0.818214	0.0523501	0.0930678
Sel I (G) - Sel II (G+Y)	0.5	-0.319724	-0.506177	-0.343847	0.514466	0.391405	-0.623111	-0.800484	0.0816454	0.0988414
Sel I (G) - Sel II (G+Y)	1	-0.276281	-0.408914	-0.246276	0.434147	0.352429	-0.716995	-1.01074	0.0582427	0.0876922
Sel I (G) - Sel II (G+Y)	2	-0.211527	-0.502322	-0.199391	0.414946	0.359966	-0.694004	-1.06057	0.0812481	0.0838226
Sel I (G) - Sel II (G+X+Y)	0	0.155121	-0.016627	0.051441	0.464766	0.552998	0.068566	0.0128659	0.40181	0.137645
Sel I (G) - Sel II (G+X+Y)	-2	-0.460821	-0.566975	-0.115583	0.429711	0.254014	-0.831049	-1.1872	0.114402	0.0735789
Sel I (G) - Sel II (G+X+Y)	-1	-0.490571	-0.564348	-0.171809	0.427785	0.275108	-0.817038	-1.11462	0.118389	0.0768857
Sel I (G) - Sel II (G+X+Y)	-0.5	-0.484797	-0.513975	-0.353764	0.490547	0.288387	-0.755013	-0.936202	0.0971027	0.0866204
Sel I (G) - Sel II (G+X+Y)	0.5	-0.467737	-0.665898	-0.344189	0.517567	0.332711	-0.745079	-0.930827	0.118124	0.0924074
Sel I (G) - Sel II (G+X+Y)	1	-0.484146	-0.625058	-0.159103	0.471433	0.290759	-0.849485	-1.16604	0.106745	0.0823366
Sel I (G) - Sel II (G+X+Y)	2	-0.425629	-0.583536	-0.0973278	0.482183	0.302392	-0.839299	-1.21817	0.13905	0.0786547
Sel I (X+Y) - Sel II (X)	0	0.155121	-0.016627	0.051441	0.464766	0.552998	0.068566	0.0128659	0.40181	0.137645
Sel I (X+Y) - Sel II (X)	-2	-0.312458	-0.194111	-0.178114	-1.08985	-0.70694	-0.192954	-0.172462	-0.386893	0.10401
Sel I (X+Y) - Sel II (X)	-1	-0.105788	-0.129683	-0.052359	-0.315567	-0.0773547	-0.0591814	-0.0632622	-0.0238859	0.108484
Sel I (X+Y) - Sel II (X)	-0.5	0.0312775	-0.0660975	0.0177295	-0.143034	0.367781	0.0224789	-0.00405222	0.212077	0.124581
Sel I (X+Y) - Sel II (X)	0.5	0.0277634	-0.0370436	0.0171207	-0.151447	0.368407	0.0212768	-0.00414446	0.210105	0.126865
Sel I (X+Y) - Sel II (X)	1	-0.104894	-0.129637	-0.0503579	-0.340995	-0.0914792	-0.0586062	-0.0603676	-0.0324644	0.110649
Sel I (X+Y) - Sel II (X)	2	-0.300075	-0.22423	-0.17991	-0.976981	-0.622562	-0.194786	-0.1786	-0.350595	0.106694
Sel I (X+Y) - Sel II (Y)	0	0.155121	-0.016627	0.051441	0.464766	0.552998	0.068566	0.0128659	0.40181	0.137645
Sel I (X+Y) - Sel II (Y)	-2	-0.142454	-0.115585	-0.0926938	-0.503643	-0.333207	-0.085524	-0.0781876	-0.199148	0.0933307
Sel I (X+Y) - Sel II (Y)	-1	-0.0435776	-0.0634207	-0.0328373	-0.368131	0.0222767	-0.0262716	-0.0316066	0.0519763	0.0970997
Sel I (X+Y) - Sel II (Y)	-0.5	0.0491901	-0.0210572	0.000648439	-0.071188	0.493869	0.0113317	-0.0127976	0.356658	0.116121
Sel I (X+Y) - Sel II (Y)	0.5	0.0608206	-0.060191	0.00376038	-0.0750437	0.530161	0.0161065	-0.00866644	0.358611	0.118368
Sel I (X+Y) - Sel II (Y)	1	-0.0366205	-0.0539176	-0.0378682	-0.316615	0.105599	-0.03113	-0.038613	0.084875	0.100967
Sel I (X+Y) - Sel II (Y)	2	-0.129743	-0.140409	-0.0920804	-0.469118	-0.279713	-0.0851363	-0.0833405	-0.153044	0.0951251
Sel I (X+Y) - Sel II (G)	0	0.155121	-0.016627	0.051441	0.464766	0.552998	0.068566	0.0128659	0.40181	0.137645
Sel I (X+Y) - Sel II (G)	-2	-0.559397	-0.388108	-0.519288	-1.13373	-0.907788	-0.496365	-0.462598	-0.730267	0.102712
Sel I (X+Y) - Sel II (G)	-1	-0.386072	-0.333393	-0.436352	-0.331995	-0.396385	-0.404019	-0.402442	-0.418472	0.106283
Sel I (X+Y) - Sel II (G)	-0.5	-0.223116	-0.260378	-0.321659	-0.0278591	0.0672765	-0.290756	-0.305401	-0.106889	0.121006
Sel I (X+Y) - Sel II (G)	0.5	-0.230689	-0.260828	-0.329234	-0.0289383	0.0602993	-0.296674	-0.311573	-0.116609	0.123103
Sel I (X+Y) - Sel II (G)	1	-0.402042	-0.351245	-0.447803	-0.381117	-0.446564	-0.411759	-0.409478	-0.449893	0.107853
Sel I (X+Y) - Sel II (G)	2	-0.561864	-0.398174	-0.529699	-1.12132	-0.909764	-0.502928	-0.471709	-0.732331	0.105317
Sel I (X+Y) - Sel II (X+Y)	0	0.155121	-0.016627	0.051441	0.464766	0.552998	0.068566	0.0128659	0.40181	0.137645
Sel I (X+Y) - Sel II (X+Y)	-2	-0.442149	-0.397222	-0.418799	-0.559246	-0.5215	-0.431549	-0.43275	-0.478231	0.0858166
Sel I (X+Y) - Sel II (X+Y)	-1	-0.252571	-0.293319	-0.256884	-0.313634	-0.0551739	-0.270379	-0.286081	-0.117173	0.0953368
Sel I (X+Y) - Sel II (X+Y)	-0.5	-0.0179843	-0.141224	-0.0813607	0.0664934	0.431736	-0.0787646	-0.121858	0.274509	0.117951
Sel I (X+Y) - Sel II (X+Y)	0.5	-0.0154019	-0.131338	-0.0829157	0.0706732	0.457417	-0.0788282	-0.121903	0.274888	0.120356
Sel I (X+Y) - Sel II (X+Y)	1	-0.218682	-0.267825	-0.235451	-0.23096	0.0498096	-0.246568	-0.265141	-0.0535386	0.100543
Sel I (X+Y) - Sel II (X+Y)	2	-0.400731	-0.401323	-0.386204	-0.56917	-0.408609	-0.401337	-0.405748	-0.390681	0.0897196
Sel I (X+Y) - Sel II (G+X)	0	0.155121	-0.016627	0.051441	0.464766	0.552998	0.068566	0.0128659	0.40181	0.137645
Sel I (X+Y) - Sel II (G+X)	-2	-0.754557	-0.656614	-0.784611	-0.704924	-1.00333	-0.843874	-0.824263	-0.953483	0.0809812
Sel I (X+Y) - Sel II (G+X)	-1	-0.597484	-0.482514	-0.608763	-0.422963	-0.372925	-0.705428	-0.727476	-0.486471	0.0898043
Sel I (X+Y) - Sel II (G+X)	-0.5	-0.389711	-0.436838	-0.428211	-0.203874	0.140362	-0.523516	-0.572492	-0.0603683	0.110788
Sel I (X+Y) - Sel II (G+X)	0.5	-0.378456	-0.466502	-0.424751	-0.219838	0.163601	-0.508665	-0.556772	-0.0386112	0.113032
Sel I (X+Y) - Sel II (G+X)	1	-0.591827	-0.594396	-0.607964	-0.402622	-0.364578	-0.701129	-0.725572	-0.47828	0.0922537
Sel I (X+Y) - Sel II (G+X)	2	-0.72949	-0.638717	-0.76116	-0.632901	-0.876124	-0.826516	-0.821918	-0.858473	0.0844144
Sel I (X+Y) - Sel II (G+Y)	0	0.155121	-0.016627	0.051441	0.464766	0.552998	0.068566	0.0128659	0.40181	0.137645
Sel I (X+Y) - Sel II (G+Y)	-2	-1.0318	-0.833306	-1.05499	-1.13492	-1.41566	-1.11611	-1.0441	-1.32977	0.0976612
Sel I (X+Y) - Sel II (G+Y)	-1	-0.790569	-0.711455	-0.861356	-0.772812	-0.790726	-0.904583	-0.899109	-0.880682	0.102037
Sel I (X+Y) - Sel II (G+Y)	-0.5	-0.531984	-0.550359	-0.644436	0.123556	-0.150815	-0.669946	-0.706764	-0.412133	0.119614
Sel I (X+Y) - Sel II (G+Y)	0.5	-0.516259	-0.510011	-0.630652	0.151176	-0.109266	-0.651444	-0.691667	-0.388439	0.12248
Sel I (X+Y) - Sel II (G+Y)	1	-0.814355	-0.671932	-0.88453	-0.882659	-0.848332	-0.926446	-0.920883	-0.918793	0.103245
Sel I (X+Y) - Sel II (G+Y)	2	-1.01248	-0.788579	-1.03597	-1.13681	-1.40781	-1.09559	-1.02809	-1.29655	0.100675
Sel I (X+Y) - Sel II (G+X+Y)	0	0.155121	-0.016627	0.051441	0.464766	0.552998	0.068566	0.0128659	0.40181	0.137645
Sel I (X+Y) - Sel II (G+X+Y)	-2	-0.933759	-0.792604	-0.927595	-0.85637	-1.06734	-1.00622	-1.00501	-1.05498	0.0937037
Sel I (X+Y) - Sel II (G+X+Y)	-1	-0.753649	-0.681143	-0.741705	-0.410673	-0.672468	-0.849745	-0.88516	-0.747656	0.101286
Sel I (X+Y) - Sel II (G+X+Y)	-0.5	-0.494304	-0.499752	-0.501725	-0.25229	-0.193027	-0.612542	-0.672768	-0.350298	0.120834
Sel I (X+Y) - Sel II (G+X+Y)	0.5	-0.512464	-0.529152	-0.520012	-0.259945	-0.203629	-0.634503	-0.699945	-0.372389	0.123216
Sel I (X+Y) - Sel II (G+X+Y)	1	-0.738255	-0.698666	-0.726901	-0.399552	-0.641188	-0.835658	-0.875968	-0.722444	0.103815
Sel I (X+Y) - Sel II (G+X+Y)	2	-0.942262	-0.775955	-0.934332	-0.916424	-1.11209	-1.01009	-1.00228	-1.07291	0.0951761
Sel I (G+X) - Sel II (X)	0	0.155121	-0.016627	0.051441	0.464766	0.552998	0.068566	0.0128659	0.40181	0.137645
Sel I (G+X) - Sel II (X)	-2	-0.0505801	-0.12551	-0.118385	0.321019	0.0277618	-0.11627	-0.127183	0.115117	0.035495
Sel I (G+X) - Sel II (X)	-1	0.0514976	-0.0758257	-0.030192	0.465165	0.156874	-0.0367054	-0.051333	0.280197	0.0368209
Sel I (G+X) - Sel II (X)	-0.5	0.197713	-0.0672501	0.0868401	0.692464	0.411724	0.0842262	0.0602633	0.515795	0.0452676
Sel I (G+X) - Sel II (X)	0.5	0.220783	0.071535	0.102925	0.733983	0.46076	0.102376	0.078485	0.525642	0.0528297
Sel I (G+X) - Sel II (X)	1	0.0863322	-0.0671243	-0.0141707	0.547859	0.216578	-0.0172856	-0.0318877	0.308489	0.0412509
Sel I (G+X) - Sel II (X)	2	-0.0551861	-0.165112	-0.129543	0.352811	0.0342427	-0.127265	-0.139016	0.0928929	0.0386673
Sel I (G+X) - Sel II (Y)	0	0.155121	-0.016627	0.051441	0.464766	0.552998	0.068566	0.0128659	0.40181	0.137645
Sel I (G+X) - Sel II (Y)	-2	-0.0462659	-0.17626	-0.116145	0.455292	0.383987	-0.0995639	-0.124881	0.258124	0.0393496
Sel I (G+X) - Sel II (Y)	-1	0.0272592	-0.146662	-0.0706088	0.779364	0.667878	-0.0527995	-0.0849685	0.473682	0.0407818
Sel I (G+X) - Sel II (Y)	-0.5	0.152468	-0.0386901	0.0150693	1.15225	0.97877	0.0347417	-0.00963099	0.746377	0.0497883
Sel I (G+X) - Sel II (Y)	0.5	0.212759	0.0233134	0.0417062	1.26712	1.08093	0.0687311	0.0138432	0.764154	0.0587053
Sel I (G+X) - Sel II (Y)	1	0.0858014	-0.143238	-0.0518307	0.979326	0.813706	-0.0263491	-0.0664062	0.513329	0.0466279
Sel I (G+X) - Sel II (Y)	2	-0.00805365	-0.141247	-0.113431	0.624016	0.501911	-0.0907582	-0.122266	0.273074	0.0432877
Sel I (G+X) - Sel II (G)	0	0.155121	-0.016627	0.051441	0.464766	0.552998	0.068566	0.0128659	0.40181	0.137645
Sel I (G+X) - Sel II (G)	-2	0.34969	-0.0839371	0.127705	1.2018	0.903985	0.210069	-0.0295497	0.979212	0.0365863
Sel I (G+X) - Sel II (G)	-1	0.303123	-0.0785544	0.0532083	1.26366	0.928639	0.143386	-0.0754209	0.982711	0.0376531
Sel I (G+X) - Sel II (G)	-0.5	0.211991	-0.246889	-0.10146	1.41058	0.998375	-0.0118898	-0.188919	0.982683	0.0456287
Sel I (G+X) - Sel II (G)	0.5	0.16958	-0.231862	-0.139362	1.45301	1.0053	-0.0573552	-0.241764	0.913949	0.053315
Sel I (G+X) - Sel II (G)	1	0.334869	-0.120438	0.0583212	1.37065	0.964684	0.159798	-0.101032	0.98377	0.0418165
Sel I (G+X) - Sel II (G)	2	0.372732	-0.0798001	0.137146	1.27157	0.934168	0.237705	-0.0248622	0.968839	0.0394487
Sel I (G+X) - Sel II (X+Y)	0	0.155121	-0.016627	0.051441	0.464766	0.552998	0.068566	0.0128659	0.40181	0.137645
Sel I (G+X) - Sel II (X+Y)	-2	-0.235889	-0.305088	-0.227031	-0.104677	-0.0380969	-0.281672	-0.301601	-0.105786	0.0301864
Sel I (G+X) - Sel II (X+Y)	-1	-0.151145	-0.18787	-0.151031	0.0359095	0.120165	-0.198714	-0.213535	0.0820168	0.0316583
Sel I (G+X) - Sel II (X+Y)	-0.5	0.0347332	-0.10058	0.0107987	0.263139	0.467571	-0.0249273	-0.0557682	0.42034	0.0395335
Sel I (G+X) - Sel II (X+Y)	0.5	0.0552049	-0.0968206	0.0183466	0.332286	0.54642	-0.0147346	-0.0483525	0.428116	0.0463505
Sel I (G+X) - Sel II (X+Y)	1	-0.135484	-0.192591	-0.141664	0.0234097	0.20989	-0.185349	-0.20555	0.119406	0.0351283
Sel I (G+X) - Sel II (X+Y)	2	-0.228901	-0.241172	-0.224191	-0.105699	0.012863	-0.278212	-0.296241	-0.0846634	0.0326005
Sel I (G+X) - Sel II (G+X)	0	0.155121	-0.016627	0.051441	0.464766	0.552998	0.068566	0.0128659	0.40181	0.137645
Sel I (G+X) - Sel II (G+X)	-2	0.238949	-0.0668132	0.117891	0.634211	0.478849	0.162383	0.0894813	0.503568	0.0404726
Sel I (G+X) - Sel II (G+X)	-1	0.204662	-0.0882975	0.0839943	0.59538	0.484228	0.119967	0.0474536	0.480809	0.0422551
Sel I (G+X) - Sel II (G+X)	-0.5	0.115607	-0.172285	-0.0240874	0.556162	0.482025	0.001472	-0.0911434	0.412606	0.0509986
Sel I (G+X) - Sel II (G+X)	0.5	0.0973396	-0.179131	-0.0593015	0.558037	0.486866	-0.0350752	-0.135548	0.377201	0.0601833
Sel I (G+X) - Sel II (G+X)	1	0.202333	-0.0286928	0.0598723	0.612014	0.496278	0.0968295	0.0100501	0.458395	0.0475514
Sel I (G+X) - Sel II (G+X)	2	0.240178	0.00260907	0.111515	0.642103	0.50142	0.152318	0.0764721	0.491749	0.0445847
Sel I (G+X) - Sel II (G+Y)	0	0.155121	-0.016627	0.051441	0.464766	0.552998	0.068566	0.0128659	0.40181	0.137645
Sel I (G+X) - Sel II (G+Y)	-2	0.49631	-0.100698	0.147094	0.875958	0.695285	0.339067	-0.606397	0.368648	0.0334815
Sel I (G+X) - Sel II (G+Y)	-1	0.398621	-0.18658	0.097396	0.896906	0.68925	0.184012	-0.796318	0.429106	0.0347756
Sel I (G+X) - Sel II (G+Y)	-0.5	0.014346	-0.308405	-0.0708541	0.880336	0.6612	-0.290421	-0.78912	0.391094	0.0433546
Sel I (G+X) - Sel II (G+Y)	0.5	-0.0345746	-0.404903	-0.121751	0.958029	0.712288	-0.372569	-0.772746	0.36424	0.0516775
Sel I (G+X) - Sel II (G+Y)	1	0.377075	-0.180375	0.0693631	0.951958	0.722104	0.0744607	-0.971962	0.415389	0.0394687
Sel I (G+X) - Sel II (G+Y)	2	0.551901	-0.0823039	0.156448	0.958359	0.756642	0.379551	-0.770824	0.372486	0.0363946
Sel I (G+X) - Sel II (G+X+Y)	0	0.155121	-0.016627	0.051441	0.464766	0.552998	0.068566	0.0128659	0.40181	0.137645
Sel I (G+X) - Sel II (G+X+Y)	-2	0.410514	-0.126557	0.199104	0.874224	0.570983	0.350863	-0.189288	0.467196	0.0334513
Sel I (G+X) - Sel II (G+X+Y)	-1	0.296334	-0.188913	0.129962	0.870306	0.552151	0.193261	-0.437058	0.459488	0.0349763
Sel I (G+X) - Sel II (G+X+Y)	-0.5	-0.163726	-0.396968	-0.157456	0.774359	0.463763	-0.314491	-0.604589	0.288118	0.0432387
Sel I (G+X) - Sel II (G+X+Y)	0.5	-0.211816	-0.346238	-0.230085	0.856263	0.502585	-0.370082	-0.578226	0.25053	0.0504725
Sel I (G+X) - Sel II (G+X+Y)	1	0.237943	-0.252879	0.0630294	0.956444	0.589538	0.0965762	-0.518367	0.435017	0.0388975
Sel I (G+X) - Sel II (G+X+Y)	2	0.43639	-0.134665	0.185048	1.00036	0.638908	0.350651	-0.236606	0.449164	0.0364531
Sel I (G+Y) - Sel II (X)	0	0.155121	-0.016627	0.051441	0.464766	0.552998	0.068566	0.0128659	0.40181	0.137645
Sel I (G+Y) - Sel II (X)	-2	-0.0244665	-0.165485	-0.152307	0.556752	0.448362	-0.151094	-0.210961	0.423209	0.0538504
Sel I (G+Y) - Sel II (X)	-1	0.109892	-0.050656	-0.0253891	0.734984	0.620974	-0.0276374	-0.0909195	0.615889	0.0576711
Sel I (G+Y) - Sel II (X)	-0.5	0.223709	-0.00213022	0.0869252	0.918218	0.797064	0.0838543	0.00722539	0.751548	0.0672765
Sel I (G+Y) - Sel II (X)	0.5	0.228244	0.0176602	0.0841296	0.964381	0.818593	0.0836314	0.00722464	0.742508	0.0735519
Sel I (G+Y) - Sel II (X)	1	0.115602	-0.0854991	-0.0237573	0.744765	0.62918	-0.0311904	-0.0928798	0.602724	0.0605152
Sel I (G+Y) - Sel II (X)	2	-0.0211771	-0.24172	-0.162366	0.558176	0.472488	-0.160621	-0.219695	0.417484	0.0584217
Sel I (G+Y) - Sel II (Y)	0	0.155121	-0.016627	0.051441	0.464766	0.552998	0.068566	0.0128659	0.40181	0.137645
Sel I (G+Y) - Sel II (Y)	-2	-0.0999377	-0.174288	-0.134156	0.0148778	0.0864267	-0.108735	-0.128108	0.0485801	0.05729
Sel I (G+Y) - Sel II (Y)	-1	-0.0474628	-0.126403	-0.0993374	0.100162	0.225267	-0.0528582	-0.087125	0.16136	0.0591779
Sel I (G+Y) - Sel II (Y)	-0.5	0.0326131	-0.0604981	-0.0454637	0.250075	0.446066	0.0171184	-0.0302045	0.317987	0.0714961
Sel I (G+Y) - Sel II (Y)	0.5	0.0426767	-0.138789	-0.0473594	0.267762	0.481818	0.0197723	-0.0289407	0.30728	0.0753685
Sel I (G+Y) - Sel II (Y)	1	-0.0290674	-0.129991	-0.0967899	0.163655	0.300488	-0.0484148	-0.0854945	0.174324	0.0660447
Sel I (G+Y) - Sel II (Y)	2	-0.0841577	-0.151011	-0.135774	0.0515756	0.134229	-0.10614	-0.128753	0.0517542	0.0618536
Sel I (G+Y) - Sel II (G)	0	0.155121	-0.016627	0.051441	0.464766	0.552998	0.068566	0.0128659	0.40181	0.137645
Sel I (G+Y) - Sel II (G)	-2	-0.0309536	-0.120721	0.0158088	0.156778	0.204413	-0.0873739	-0.178955	0.252639	0.056127
Sel I (G+Y) - Sel II (G)	-1	-0.0239717	-0.110709	0.0109249	0.161072	0.237635	-0.0918956	-0.18625	0.272772	0.0581906
Sel I (G+Y) - Sel II (G)	-0.5	-0.0189216	0.134284	-0.0235449	0.227083	0.334918	-0.121217	-0.22948	0.305332	0.0707518
Sel I (G+Y) - Sel II (G)	0.5	-0.0112034	-0.174334	-0.0159602	0.208883	0.345901	-0.114032	-0.226873	0.312783	0.0748048
Sel I (G+Y) - Sel II (G)	1	-0.0318937	-0.17927	0.000546548	0.162592	0.249507	-0.108992	-0.221916	0.260694	0.0647478
Sel I (G+Y) - Sel II (G)	2	-0.0340379	-0.180508	0.0159788	0.141714	0.213128	-0.0927445	-0.197984	0.251508	0.0604697
Sel I (G+Y) - Sel II (X+Y)	0	0.155121	-0.016627	0.051441	0.464766	0.552998	0.068566	0.0128659	0.40181	0.137645
Sel I (G+Y) - Sel II (X+Y)	-2	-0.32198	-0.333422	-0.344798	-0.169767	-0.140893	-0.345133	-0.360204	-0.268007	0.055543
Sel I (G+Y) - Sel II (X+Y)	-1	-0.197603	-0.223291	-0.237535	0.0349084	0.0522858	-0.234668	-0.250472	-0.0619066	0.0593899
Sel I (G+Y) - Sel II (X+Y)	-0.5	0.0147743	-0.0691121	-0.0548444	0.32992	0.364119	-0.0477902	-0.0733271	0.252736	0.0715571
Sel I (G+Y) - Sel II (X+Y)	0.5	0.0253157	-0.049171	-0.0520835	0.39032	0.402366	-0.043981	-0.0716713	0.253624	0.0734676
Sel I (G+Y) - Sel II (X+Y)	1	-0.155689	-0.217667	-0.214797	0.105012	0.130943	-0.210544	-0.229301	-0.0228505	0.0639944
Sel I (G+Y) - Sel II (X+Y)	2	-0.29046	-0.301736	-0.33519	-0.0649342	-0.0521971	-0.332483	-0.351436	-0.223351	0.0612466
Sel I (G+Y) - Sel II (G+X)	0	0.155121	-0.016627	0.051441	0.464766	0.552998	0.068566	0.0128659	0.40181	0.137645
Sel I (G+Y) - Sel II (G+X)	-2	-0.243677	-0.315587	-0.289192	0.173503	0.312426	-0.242266	-0.335014	-0.0212591	0.054931
Sel I (G+Y) - Sel II (G+X)	-1	-0.241962	-0.307098	-0.297688	0.214036	0.331439	-0.253678	-0.345037	-0.0136226	0.0569758
Sel I (G+Y) - Sel II (G+X)	-0.5	-0.224353	-0.303659	-0.312518	0.349804	0.382751	-0.275659	-0.36526	0.00599906	0.0696118
Sel I (G+Y) - Sel II (G+X)	0.5	-0.202318	-0.309129	-0.292239	0.372663	0.420965	-0.246297	-0.342753	0.033434	0.0729929
Sel I (G+Y) - Sel II (G+X)	1	-0.248476	-0.388762	-0.30453	0.212043	0.347878	-0.265066	-0.365246	-0.0194945	0.0628241
Sel I (G+Y) - Sel II (G+X)	2	-0.233565	-0.289208	-0.285497	0.205476	0.331658	-0.23998	-0.340018	-0.0142125	0.0590673
Sel I (G+Y) - Sel II (G+Y)	0	0.155121	-0.016627	0.051441	0.464766	0.552998	0.068566	0.0128659	0.40181	0.137645
Sel I (G+Y) - Sel II (G+Y)	-2	-0.169337	-0.37242	-0.0140338	0.0920615	0.0765255	-0.32266	-0.950716	0.0376753	0.0572939
Sel I (G+Y) - Sel II (G+Y)	-1	-0.187976	-0.483758	-0.0538171	0.150507	0.106544	-0.37591	-0.872724	0.0458125	0.0615656
Sel I (G+Y) - Sel II (G+Y)	-0.5	-0.191781	-0.363854	-0.161379	0.271984	0.190983	-0.401436	-0.73173	0.0859763	0.0711769
Sel I (G+Y) - Sel II (G+Y)	0.5	-0.194606	-0.375293	-0.177285	0.299412	0.221066	-0.407056	-0.731873	0.0938975	0.078836
Sel I (G+Y) - Sel II (G+Y)	1	-0.160565	-0.324515	-0.0262303	0.145465	0.11965	-0.349949	-0.936967	0.0481175	0.0658193
Sel I (G+Y) - Sel II (G+Y)	2	-0.139844	-0.246308	0.00435361	0.138203	0.116078	-0.30836	-0.98655	0.0534304	0.0635151
Sel I (G+Y) - Sel II (G+X+Y)	0	0.155121	-0.016627	0.051441	0.464766	0.552998	0.068566	0.0128659	0.40181	0.137645
Sel I (G+Y) - Sel II (G+X+Y)	-2	-0.313814	-0.432079	-0.145164	0.207983	0.126885	-0.488469	-1.10191	0.0279348	0.0588639
Sel I (G+Y) - Sel II (G+X+Y)	-1	-0.358871	-0.45744	-0.210037	0.283542	0.148727	-0.568409	-1.07181	0.0248078	0.0627685
Sel I (G+Y) - Sel II (G+X+Y)	-0.5	-0.336026	-0.463416	-0.334478	0.509634	0.24009	-0.567842	-0.857637	0.0606525	0.0719964
Sel I (G+Y) - Sel II (G+X+Y)	0.5	-0.338758	-0.484422	-0.373018	0.557154	0.272253	-0.601295	-0.895934	0.0456356	0.0802546
Sel I (G+Y) - Sel II (G+X+Y)	1	-0.306112	-0.465435	-0.204398	0.333816	0.201111	-0.535494	-1.08161	0.0541472	0.0680056
Sel I (G+Y) - Sel II (G+X+Y)	2	-0.324561	-0.474536	-0.174588	0.272156	0.171787	-0.517613	-1.09204	0.0255827	0.0658725
Sel I (G+X+Y) - Sel II (X)	0	0.155121	-0.016627	0.051441	0.464766	0.552998	0.068566	0.0128659	0.40181	0.137645
Sel I (G+X+Y) - Sel II (X)	-2	-0.0160927	-0.155478	-0.0933897	0.349064	-0.00541301	-0.109264	-0.123814	0.201635	0.0333076
Sel I (G+X+Y) - Sel II (X)	-1	0.0995066	-0.123592	-0.0200248	0.580091	0.173387	-0.0474377	-0.0811136	0.412124	0.0342716
Sel I (G+X+Y) - Sel II (X)	-0.5	0.373601	0.0394282	0.127515	0.984868	0.578597	0.130482	0.053855	0.804083	0.0421958
Sel I (G+X+Y) - Sel II (X)	0.5	0.372987	0.0691488	0.122588	1.0196	0.565078	0.120956	0.0458131	0.760224	0.043886
Sel I (G+X+Y) - Sel II (X)	1	0.158563	-0.0916129	-0.00733211	0.72092	0.264383	-0.0209387	-0.0706973	0.461635	0.0374753
Sel I (G+X+Y) - Sel II (X)	2	0.0471451	-0.102164	-0.0898456	0.511682	0.105132	-0.0960493	-0.125097	0.263077	0.0368686
Sel I (G+X+Y) - Sel II (Y)	0	0.155121	-0.016627	0.051441	0.464766	0.552998	0.068566	0.0128659	0.40181	0.137645
Sel I (G+X+Y) - Sel II (Y)	-2	-0.0294352	-0.109799	0.000526238	0.0444343	0.0238649	-0.0643028	-0.077829	0.15855	0.0308849
Sel I (G+X+Y) - Sel II (Y)	-1	0.0659167	-0.0223227	0.0867797	0.210813	0.188679	0.00161117	-0.0235604	0.385895	0.0314427
Sel I (G+X+Y) - Sel II (Y)	-0.5	0.271938	0.0239274	0.252041	0.575134	0.593647	0.157265	0.102308	0.777483	0.0398044
Sel I (G+X+Y) - Sel II (Y)	0.5	0.2679	0.049261	0.242825	0.560666	0.590826	0.149306	0.0927838	0.745681	0.0413687
Sel I (G+X+Y) - Sel II (Y)	1	0.111975	-0.0670345	0.113798	0.31502	0.255673	0.0307643	-0.000826676	0.430612	0.0349674
Sel I (G+X+Y) - Sel II (Y)	2	-0.00254004	-0.104421	0.0192823	0.0978121	0.063955	-0.0507826	-0.068029	0.195176	0.0334474
Sel I (G+X+Y) - Sel II (G)	0	0.155121	-0.016627	0.051441	0.464766	0.552998	0.068566	0.0128659	0.40181	0.137645
Sel I (G+X+Y) - Sel II (G)	-2	0.279665	0.0423417	0.411002	0.373827	0.341589	0.165784	0.0430709	0.839984	0.031996
Sel I (G+X+Y) - Sel II (G)	-1	0.261625	0.011645	0.370921	0.446019	0.395701	0.123011	0.00581848	0.871966	0.0324054
Sel I (G+X+Y) - Sel II (G)	-0.5	0.200208	-0.129803	0.16618	0.751025	0.61989	-0.0228361	-0.139195	0.91924	0.0400196
Sel I (G+X+Y) - Sel II (G)	0.5	0.212596	-0.126077	0.189204	0.760078	0.631596	-0.00172196	-0.131911	0.912511	0.0424412
Sel I (G+X+Y) - Sel II (G)	1	0.266481	-0.0682049	0.367624	0.517841	0.466385	0.110314	-0.0404403	0.877146	0.036061
Sel I (G+X+Y) - Sel II (G)	2	0.314675	-0.0232609	0.435598	0.44422	0.402803	0.184818	0.0366336	0.863088	0.0345597
Sel I (G+X+Y) - Sel II (X+Y)	0	0.155121	-0.016627	0.051441	0.464766	0.552998	0.068566	0.0128659	0.40181	0.137645
Sel I (G+X+Y) - Sel II (X+Y)	-2	-0.51166	-0.345021	-0.360545	-1.07134	-0.945718	-0.400401	-0.341711	-0.926608	0.0360136
Sel I (G+X+Y) - Sel II (X+Y)	-1	-0.39934	-0.262867	-0.276066	-0.976251	-0.855998	-0.304257	-0.275907	-0.764914	0.0367927
Sel I (G+X+Y) - Sel II (X+Y)	-0.5	-0.191056	-0.135847	-0.112872	-0.593838	-0.45866	-0.131044	-0.119737	-0.297229	0.04434
Sel I (G+X+Y) - Sel II (X+Y)	0.5	-0.204698	-0.133531	-0.123596	-0.643632	-0.519404	-0.142403	-0.1295	-0.351673	0.0459957
Sel I (G+X+Y) - Sel II (X+Y)	1	-0.401995	-0.270693	-0.28529	-0.969078	-0.851406	-0.312598	-0.283493	-0.736316	0.0399455
Sel I (G+X+Y) - Sel II (X+Y)	2	-0.503389	-0.338812	-0.363181	-1.0262	-0.922465	-0.399885	-0.359801	-0.862639	0.0392566
Sel I (G+X+Y) - Sel II (G+X)	0	0.155121	-0.016627	0.051441	0.464766	0.552998	0.068566	0.0128659	0.40181	0.137645
Sel I (G+X+Y) - Sel II (G+X)	-2	-0.00205202	-0.12104	-0.0103113	0.0931238	-0.119929	-0.0336622	-0.0194296	-0.0327272	0.0323829
Sel I (G+X+Y) - Sel II (G+X)	-1	-0.0441121	-0.062819	-0.0469766	0.154425	-0.08602	-0.0705474	-0.0710466	-0.032815	0.0327308
Sel I (G+X+Y) - Sel II (G+X)	-0.5	-0.187927	-0.269335	-0.212689	0.416155	0.159458	-0.243245	-0.291319	0.0740416	0.0399431
Sel I (G+X+Y) - Sel II (G+X)	0.5	-0.145779	-0.236059	-0.182551	0.488994	0.196499	-0.205954	-0.251694	0.112191	0.0422021
Sel I (G+X+Y) - Sel II (G+X)	1	-0.0624181	-0.167963	-0.0808339	0.29225	-0.00435163	-0.112472	-0.134559	0.00605062	0.0364631
Sel I (G+X+Y) - Sel II (G+X)	2	0.0103132	-0.0231746	-0.0150668	0.206285	-0.0728139	-0.0381796	-0.0395126	-0.00958285	0.0349278
Sel I (G+X+Y) - Sel II (G+Y)	0	0.155121	-0.016627	0.051441	0.464766	0.552998	0.068566	0.0128659	0.40181	0.137645
Sel I (G+X+Y) - Sel II (G+Y)	-2	0.288993	-0.320332	0.263131	-0.167266	0.10717	0.518254	0.690681	0.354811	0.036467
Sel I (G+X+Y) - Sel II (G+Y)	-1	0.187983	-0.0568647	0.227157	-0.17205	0.118194	0.42207	0.565397	0.325543	0.0376242
Sel I (G+X+Y) - Sel II (G+Y)	-0.5	-0.103708	-0.230851	0.0891403	-0.213051	0.172757	-0.00185233	-0.228363	0.257341	0.0452908
Sel I (G+X+Y) - Sel II (G+Y)	0.5	-0.013588	-0.0706771	0.137908	-0.227507	0.187883	0.139895	-0.0324635	0.27455	0.0459359
Sel I (G+X+Y) - Sel II (G+Y)	1	0.222106	-0.0351582	0.240875	-0.172775	0.142763	0.447215	0.582203	0.327903	0.0403824
Sel I (G+X+Y) - Sel II (G+Y)	2	0.305269	-0.110755	0.279891	-0.137425	0.138631	0.554048	0.745366	0.357871	0.0394519
Sel I (G+X+Y) - Sel II (G+X+Y)	0	0.155121	-0.016627	0.051441	0.464766	0.552998	0.068566	0.0128659	0.40181	0.137645
Sel I (G+X+Y) - Sel II (G+X+Y)	-2	0.40018	0.099769	0.127527	0.0773605	-0.0577756	0.477825	0.618966	-0.0043398	0.0349686
Sel I (G+X+Y) - Sel II (G+X+Y)	-1	0.269514	-0.0363944	0.0757707	0.0901446	-0.0582567	0.220077	-0.0847153	-0.119432	0.0364882
Sel I (G+X+Y) - Sel II (G+X+Y)	-0.5	-0.00968658	-0.646141	0.0127911	0.254391	0.047696	-0.275379	-0.954136	0.0547158	0.0425549
Sel I (G+X+Y) - Sel II (G+X+Y)	0.5	-0.0697473	-0.293794	-0.0087511	0.35269	0.100464	-0.397347	-1.00392	0.0868708	0.0487609
Sel I (G+X+Y) - Sel II (G+X+Y)	1	0.323809	-0.0382	0.0928712	0.139176	-0.0326022	0.27425	-0.126065	-0.116139	0.0397831
Sel I (G+X+Y) - Sel II (G+X+Y)	2	0.367761	0.0377602	0.114015	0.100475	-0.0433359	0.384737	0.226099	-0.139874	0.0386781

[truncated: 14 more sheets: Fig K in S8 Text  SE, Fig L in S8 Text  Power, Fig M in S8 Text  Estimation, Fig N in S8 Text  SE, Fig O in S8 Text Type I error, Fig P in S8 Text  Estimation, Fig Q in S8 Text  SE, Fig R in S8 Text  Power, Fig S in S8 Text Estimation, Fig T in S8 Text SE, Fig U in S8 Text Type I error, Fig V in S8 Text Estimation, Fig W in S8 Text  SE, Fig X in S8 Text  Power]
