# Supplementary material for: Impact of nonrandom selection mechanisms on the causal effect estimation for two-sample Mendelian randomization methods
Source: PLoS Genet. 2022 Mar 17;18(3):e1010107. doi: 10.1371/journal.pgen.1010107 (PMC8963545; doi:10.1371/journal.pgen.1010107)
Supplement: S1 Data — (XLSX) [file pgen.1010107.s014.xlsx]

## Sheet: CHD_patients
SNP	effect_allele.exposure	other_allele.exposure	effect_allele.outcome	other_allele.outcome	beta.exposure	beta.outcome	chr.outcome	pos.outcome	se.outcome	pval.outcome	samplesize.outcome	outcome	mr_keep.outcome	pval_origin.outcome	chr.exposure	pos.exposure	se.exposure	pval.exposure	samplesize.exposure	id.exposure	exposure
rs1000940	G	A	G	A	0.0192	0.00298146	17	5283252	0.00192513	0.121465	27644	HbA1c(CHD patient)	TRUE	reported	17	5283252	0.0034	1.28399e-08	321836	ieu-a-835	Body mass index || id:ieu-a-835
rs10132280	A	C	A	C	-0.023	-0.00313632	14	25928179	0.00195656	0.108953	27644	HbA1c(CHD patient)	TRUE	reported	14	25928179	0.0034	1.14104e-11	321797	ieu-a-835	Body mass index || id:ieu-a-835
rs1016287	C	T	C	T	-0.0229	0.00599376	2	59305625	0.0019262	0.00186222	27644	HbA1c(CHD patient)	TRUE	reported	2	59305625	0.0034	2.2532e-11	321969	ieu-a-835	Body mass index || id:ieu-a-835
rs10182181	G	A	G	A	0.0307	0.00127416	2	25150296	0.00176685	0.470825	27644	HbA1c(CHD patient)	TRUE	reported	2	25150296	0.0031	8.77607e-24	321759	ieu-a-835	Body mass index || id:ieu-a-835
rs10733682	G	A	G	A	-0.0174	0.00395842	9	129460914	0.00182525	0.0301153	27644	HbA1c(CHD patient)	TRUE	reported	9	129460914	0.0031	1.83e-08	320727	ieu-a-835	Body mass index || id:ieu-a-835
rs10938397	G	A	G	A	0.0402	0.00321651	4	45182527	0.00178698	0.0718779	27644	HbA1c(CHD patient)	TRUE	reported	4	45182527	0.0031	3.20479e-38	320955	ieu-a-835	Body mass index || id:ieu-a-835
rs10968576	G	A	G	A	0.0249	0.00312171	9	28414339	0.00190003	0.100399	27644	HbA1c(CHD patient)	TRUE	reported	9	28414339	0.0033	6.60693e-14	322061	ieu-a-835	Body mass index || id:ieu-a-835
rs11030104	G	A	G	A	-0.0414	-0.00606074	11	27684517	0.00221903	0.00631377	27644	HbA1c(CHD patient)	TRUE	reported	11	27684517	0.0038	5.55648e-28	322103	ieu-a-835	Body mass index || id:ieu-a-835
rs11057405	A	G	A	G	-0.0307	-0.00637226	12	122781897	0.00292875	0.0295822	27644	HbA1c(CHD patient)	TRUE	reported	12	122781897	0.0055	2.01902e-08	314111	ieu-a-835	Body mass index || id:ieu-a-835
rs11165643	T	C	T	C	0.0218	-0.00194238	1	96924097	0.00180486	0.281852	27644	HbA1c(CHD patient)	TRUE	reported	1	96924097	0.0031	2.07014e-12	320730	ieu-a-835	Body mass index || id:ieu-a-835
rs1167827	G	A	G	A	0.0202	0.000249237	7	75163169	0.00179143	0.889351	27644	HbA1c(CHD patient)	TRUE	reported	7	75163169	0.0033	6.33301e-10	306238	ieu-a-835	Body mass index || id:ieu-a-835
rs11727676	C	T	C	T	-0.0358	-0.000928442	4	145659064	0.00302355	0.758793	27644	HbA1c(CHD patient)	TRUE	reported	4	145659064	0.0064	2.55e-08	296401	ieu-a-835	Body mass index || id:ieu-a-835
rs12286929	G	A	G	A	0.0217	-0.00227863	11	115022404	0.00177401	0.198997	27644	HbA1c(CHD patient)	TRUE	reported	11	115022404	0.0031	1.31009e-12	321903	ieu-a-835	Body mass index || id:ieu-a-835
rs12429545	A	G	A	G	0.0334	0.000330285	13	54102206	0.00266954	0.901535	27644	HbA1c(CHD patient)	TRUE	reported	13	54102206	0.0047	1.09396e-12	312934	ieu-a-835	Body mass index || id:ieu-a-835
rs12940622	A	G	A	G	-0.0182	-0.000851785	17	78615571	0.00178229	0.632714	27644	HbA1c(CHD patient)	TRUE	reported	17	78615571	0.0031	2.49402e-09	322032	ieu-a-835	Body mass index || id:ieu-a-835
rs12986742	C	T	C	T	0.0212	0.00135444	2	58975143	0.00178963	0.449159	27644	HbA1c(CHD patient)	TRUE	reported	2	58975143	0.0037	1.006e-08	233833	ieu-a-835	Body mass index || id:ieu-a-835
rs13021737	G	A	G	A	0.0601	-0.00228708	2	632348	0.00236706	0.333948	27644	HbA1c(CHD patient)	TRUE	reported	2	632348	0.004	1.11301e-50	318287	ieu-a-835	Body mass index || id:ieu-a-835
rs13078960	G	T	G	T	0.0297	0.00301876	3	85807590	0.00224306	0.178372	27644	HbA1c(CHD patient)	TRUE	reported	3	85807590	0.0039	1.737e-14	322135	ieu-a-835	Body mass index || id:ieu-a-835
rs13107325	T	C	T	C	0.0477	0.00734691	4	103188709	0.00343901	0.0326609	27644	HbA1c(CHD patient)	TRUE	reported	4	103188709	0.0068	1.82516e-12	321461	ieu-a-835	Body mass index || id:ieu-a-835
rs13191362	G	A	G	A	-0.0277	-0.00271869	6	163033350	0.00273158	0.319608	27644	HbA1c(CHD patient)	TRUE	reported	6	163033350	0.0048	7.33905e-09	321902	ieu-a-835	Body mass index || id:ieu-a-835
rs1516725	C	T	C	T	0.0451	-0.00362517	3	185824004	0.00258894	0.16145	27644	HbA1c(CHD patient)	TRUE	reported	3	185824004	0.0046	1.88582e-22	320644	ieu-a-835	Body mass index || id:ieu-a-835
rs1528435	T	C	T	C	0.0178	-0.00132288	2	181550962	0.00183796	0.471681	27644	HbA1c(CHD patient)	TRUE	reported	2	181550962	0.0031	1.196e-08	321924	ieu-a-835	Body mass index || id:ieu-a-835
rs1558902	A	T	A	T	0.0818	0.00850371	16	53803574	0.00180187	2.37826e-06	27644	HbA1c(CHD patient)	TRUE	reported	16	53803574	0.0031	7.51623e-153	320073	ieu-a-835	Body mass index || id:ieu-a-835
rs16851483	T	G	T	G	0.0483	0.00548297	3	141275436	0.00349238	0.116432	27644	HbA1c(CHD patient)	TRUE	reported	3	141275436	0.0077	3.54797e-10	233929	ieu-a-835	Body mass index || id:ieu-a-835
rs16951275	C	T	C	T	-0.0311	-0.00142422	15	68077168	0.00210086	0.497826	27644	HbA1c(CHD patient)	TRUE	reported	15	68077168	0.0037	1.91117e-17	322098	ieu-a-835	Body mass index || id:ieu-a-835
rs17001654	G	C	G	C	0.0306	-0.00572059	4	77129568	0.00254894	0.024822	27644	HbA1c(CHD patient)	TRUE	reported	4	77129568	0.0053	7.75997e-09	233722	ieu-a-835	Body mass index || id:ieu-a-835
rs17024393	C	T	C	T	0.0658	0.00828047	1	110154688	0.00568473	0.145234	27644	HbA1c(CHD patient)	TRUE	reported	1	110154688	0.0088	7.0291e-14	297874	ieu-a-835	Body mass index || id:ieu-a-835
rs17066856	C	T	C	T	-0.0395	-0.000902943	18	58049656	0.00305994	0.767931	27644	HbA1c(CHD patient)	TRUE	reported	18	58049656	0.0055	6.22444e-13	319773	ieu-a-835	Body mass index || id:ieu-a-835
rs17094222	C	T	C	T	0.0249	0.00439346	10	102395440	0.00218935	0.0447882	27644	HbA1c(CHD patient)	TRUE	reported	10	102395440	0.0038	5.94155e-11	321770	ieu-a-835	Body mass index || id:ieu-a-835
rs17405819	C	T	C	T	-0.0224	-0.000225757	8	76806584	0.00195376	0.90801	27644	HbA1c(CHD patient)	TRUE	reported	8	76806584	0.0033	2.07014e-11	322085	ieu-a-835	Body mass index || id:ieu-a-835
rs17724992	G	A	G	A	-0.0194	-0.00233788	19	18454825	0.00201573	0.246133	27644	HbA1c(CHD patient)	TRUE	reported	19	18454825	0.0035	3.41499e-08	319588	ieu-a-835	Body mass index || id:ieu-a-835
rs1808579	T	C	T	C	-0.0167	-0.00371514	18	21104888	0.00177626	0.0364887	27644	HbA1c(CHD patient)	TRUE	reported	18	21104888	0.0031	4.16898e-08	322032	ieu-a-835	Body mass index || id:ieu-a-835
rs1928295	C	T	C	T	-0.0188	-0.00249054	9	120378483	0.00179786	0.165978	27644	HbA1c(CHD patient)	TRUE	reported	9	120378483	0.0031	7.91006e-10	321979	ieu-a-835	Body mass index || id:ieu-a-835
rs2033732	C	T	C	T	0.0192	-0.000148265	8	85079709	0.00203287	0.941859	27644	HbA1c(CHD patient)	TRUE	reported	8	85079709	0.0035	4.889e-08	321406	ieu-a-835	Body mass index || id:ieu-a-835
rs205262	G	A	G	A	0.0221	-0.00250155	6	34563164	0.00198381	0.207328	27644	HbA1c(CHD patient)	TRUE	reported	6	34563164	0.0035	1.75299e-10	315542	ieu-a-835	Body mass index || id:ieu-a-835
rs2112347	G	T	G	T	-0.0261	-0.00279207	5	75015242	0.00183991	0.129152	27644	HbA1c(CHD patient)	TRUE	reported	5	75015242	0.0031	6.19156e-17	322019	ieu-a-835	Body mass index || id:ieu-a-835
rs2121279	T	C	T	C	0.0245	0.00294344	2	143043285	0.00273538	0.28191	27644	HbA1c(CHD patient)	TRUE	reported	2	143043285	0.0044	2.31302e-08	322065	ieu-a-835	Body mass index || id:ieu-a-835
rs2176598	C	T	C	T	-0.0198	0.00103158	11	43864278	0.0020295	0.611252	27644	HbA1c(CHD patient)	TRUE	reported	11	43864278	0.0036	2.97098e-08	316848	ieu-a-835	Body mass index || id:ieu-a-835
rs2207139	G	A	G	A	0.0447	0.0028181	6	50845490	0.00232736	0.225962	27644	HbA1c(CHD patient)	TRUE	reported	6	50845490	0.004	4.12572e-29	322019	ieu-a-835	Body mass index || id:ieu-a-835
rs2245368	T	C	T	C	-0.0317	-0.000215111	7	76608143	0.0023414	0.9268	27644	HbA1c(CHD patient)	TRUE	reported	7	76608143	0.0057	3.18698e-08	205675	ieu-a-835	Body mass index || id:ieu-a-835
rs2287019	T	C	T	C	-0.036	0.00514189	19	46202172	0.00234202	0.0281375	27644	HbA1c(CHD patient)	TRUE	reported	19	46202172	0.0042	4.58458e-18	300921	ieu-a-835	Body mass index || id:ieu-a-835
rs2365389	T	C	T	C	-0.02	0.000642455	3	61236462	0.00180698	0.722188	27644	HbA1c(CHD patient)	TRUE	reported	3	61236462	0.0031	1.629e-10	316768	ieu-a-835	Body mass index || id:ieu-a-835
rs2820292	C	A	C	A	0.0195	-0.00314732	1	201784287	0.00178463	0.077816	27644	HbA1c(CHD patient)	TRUE	reported	1	201784287	0.0031	1.834e-10	321707	ieu-a-835	Body mass index || id:ieu-a-835
rs29941	G	A	G	A	0.0182	0.000259788	19	34309532	0.00189761	0.891109	27644	HbA1c(CHD patient)	TRUE	reported	19	34309532	0.0033	2.40702e-08	321970	ieu-a-835	Body mass index || id:ieu-a-835
rs3101336	C	T	C	T	0.0334	0.000648907	1	72751185	0.00181994	0.721429	27644	HbA1c(CHD patient)	TRUE	reported	1	72751185	0.0031	2.66073e-26	316872	ieu-a-835	Body mass index || id:ieu-a-835
rs3736485	G	A	G	A	-0.0176	0.00114577	15	51748610	0.0017956	0.523416	27644	HbA1c(CHD patient)	TRUE	reported	15	51748610	0.0031	7.41208e-09	321398	ieu-a-835	Body mass index || id:ieu-a-835
rs3817334	T	C	T	C	0.0262	0.00364182	11	47650993	0.00180077	0.0431482	27644	HbA1c(CHD patient)	TRUE	reported	11	47650993	0.0031	5.14517e-17	321959	ieu-a-835	Body mass index || id:ieu-a-835
rs3849570	A	C	A	C	0.0188	0.00150314	3	81792112	0.00185545	0.417879	27644	HbA1c(CHD patient)	TRUE	reported	3	81792112	0.0034	2.601e-08	284339	ieu-a-835	Body mass index || id:ieu-a-835
rs3888190	A	C	A	C	0.0309	0.000294058	16	28889486	0.00182339	0.871882	27644	HbA1c(CHD patient)	TRUE	reported	16	28889486	0.0031	3.13979e-23	321930	ieu-a-835	Body mass index || id:ieu-a-835
rs4256980	G	C	G	C	0.0209	-0.00408068	11	8673939	0.001866	0.0287618	27644	HbA1c(CHD patient)	TRUE	reported	11	8673939	0.0031	2.90001e-11	320028	ieu-a-835	Body mass index || id:ieu-a-835
rs4740619	C	T	C	T	-0.0179	-1.99141e-05	9	15634326	0.00178002	0.991074	27644	HbA1c(CHD patient)	TRUE	reported	9	15634326	0.0031	4.56405e-09	321887	ieu-a-835	Body mass index || id:ieu-a-835
rs543874	G	A	G	A	0.0482	0.0029136	1	177889480	0.00217876	0.181145	27644	HbA1c(CHD patient)	TRUE	reported	1	177889480	0.0039	2.61818e-35	322008	ieu-a-835	Body mass index || id:ieu-a-835
rs6477694	T	C	T	C	-0.0174	0.00015809	9	111932342	0.00185758	0.932178	27644	HbA1c(CHD patient)	TRUE	reported	9	111932342	0.0031	2.67301e-08	322048	ieu-a-835	Body mass index || id:ieu-a-835
rs6567160	C	T	C	T	0.0556	0.00328828	18	57829135	0.00207999	0.11391	27644	HbA1c(CHD patient)	TRUE	reported	18	57829135	0.0036	3.93007e-53	321958	ieu-a-835	Body mass index || id:ieu-a-835
rs657452	G	A	G	A	-0.0227	0.00233653	1	49589847	0.00181097	0.19699	27644	HbA1c(CHD patient)	TRUE	reported	1	49589847	0.0031	5.48151e-13	313651	ieu-a-835	Body mass index || id:ieu-a-835
rs6656785	G	A	G	A	0.0217	-0.00213591	1	75005776	0.00182535	0.241956	27644	HbA1c(CHD patient)	TRUE	reported	1	75005776	0.0031	3.82913e-12	321410	ieu-a-835	Body mass index || id:ieu-a-835
rs6804842	G	A	G	A	0.0185	-0.00180607	3	25106437	0.00179153	0.313408	27644	HbA1c(CHD patient)	TRUE	reported	3	25106437	0.0031	2.476e-09	321463	ieu-a-835	Body mass index || id:ieu-a-835
rs7138803	A	G	A	G	0.0315	8.107e-06	12	50247468	0.0018315	0.996468	27644	HbA1c(CHD patient)	TRUE	reported	12	50247468	0.0031	8.15267e-24	322092	ieu-a-835	Body mass index || id:ieu-a-835
rs7141420	T	C	T	C	0.0235	-0.00131308	14	79899454	0.00179874	0.465396	27644	HbA1c(CHD patient)	TRUE	reported	14	79899454	0.0031	1.22999e-14	321970	ieu-a-835	Body mass index || id:ieu-a-835
rs758747	T	C	T	C	0.0225	0.00317239	16	3627358	0.00202998	0.11812	27644	HbA1c(CHD patient)	TRUE	reported	16	3627358	0.0037	7.47309e-10	308688	ieu-a-835	Body mass index || id:ieu-a-835
rs7599312	A	G	A	G	-0.022	0.00399909	2	213413231	0.00205007	0.0511029	27644	HbA1c(CHD patient)	TRUE	reported	2	213413231	0.0034	1.17301e-10	322024	ieu-a-835	Body mass index || id:ieu-a-835
rs7899106	G	A	G	A	0.0395	-0.00321273	10	87410904	0.00409138	0.432317	27644	HbA1c(CHD patient)	TRUE	reported	10	87410904	0.0071	2.95999e-08	321770	ieu-a-835	Body mass index || id:ieu-a-835
rs7903146	T	C	T	C	-0.0234	0.0228458	10	114758349	0.00193298	3.78172e-32	27644	HbA1c(CHD patient)	TRUE	reported	10	114758349	0.0034	1.11199e-11	322130	ieu-a-835	Body mass index || id:ieu-a-835
rs879620	T	C	T	C	0.0244	0.00280867	16	4015729	0.00182928	0.124698	27644	HbA1c(CHD patient)	TRUE	reported	16	4015729	0.004	1.06101e-09	233835	ieu-a-835	Body mass index || id:ieu-a-835
rs9400239	C	T	C	T	0.0188	-0.00251191	6	108977663	0.00193373	0.193956	27644	HbA1c(CHD patient)	TRUE	reported	6	108977663	0.0033	1.61298e-08	321988	ieu-a-835	Body mass index || id:ieu-a-835
rs9579083	C	G	C	G	0.0295	-0.00046595	13	28017270	0.00233695	0.841964	27644	HbA1c(CHD patient)	TRUE	reported	13	28017270	0.0047	3.46099e-10	233807	ieu-a-835	Body mass index || id:ieu-a-835
rs9926784	C	T	C	T	-0.0265	-0.0034736	16	19941968	0.00224147	0.121227	27644	HbA1c(CHD patient)	TRUE	reported	16	19941968	0.0042	1.84901e-10	316274	ieu-a-835	Body mass index || id:ieu-a-835
rs10195252	C	T	C	T	-0.052	-0.00512534	2	165513091	0.0018143	0.00473234	27644	HbA1c(CHD patient)	TRUE	reported	2	165513091	0.0045	1.59993e-31	122879	ieu-a-80	Waist-to-hip ratio || id:ieu-a-80
rs1045241	T	C	T	C	-0.034	-0.00155046	5	118729286	0.00201747	0.442186	27644	HbA1c(CHD patient)	TRUE	reported	5	118729286	0.0049	4.49987e-12	123112	ieu-a-80	Waist-to-hip ratio || id:ieu-a-80
rs10842707	T	C	T	C	0.041	0.0025509	12	26471364	0.0021503	0.235514	27644	HbA1c(CHD patient)	TRUE	reported	12	26471364	0.0053	5.00035e-15	123259	ieu-a-80	Waist-to-hip ratio || id:ieu-a-80
rs10934888	T	C	T	C	-0.066	-0.00118997	3	129307191	0.00306652	0.69798	27644	HbA1c(CHD patient)	TRUE	reported	3	129307191	0.0093	1.59993e-12	86301	ieu-a-80	Waist-to-hip ratio || id:ieu-a-80
rs10991437	A	C	A	C	0.04	-0.000576615	9	107735920	0.00275431	0.834177	27644	HbA1c(CHD patient)	TRUE	reported	9	107735920	0.0071	1.40001e-08	123204	ieu-a-80	Waist-to-hip ratio || id:ieu-a-80
rs11231693	A	G	A	G	0.059	0.00402235	11	63862612	0.00382593	0.293113	27644	HbA1c(CHD patient)	TRUE	reported	11	63862612	0.0095	5.69994e-10	116692	ieu-a-80	Waist-to-hip ratio || id:ieu-a-80
rs12454712	C	T	C	T	-0.033	-0.000163468	18	60845884	0.00183381	0.928971	27644	HbA1c(CHD patient)	TRUE	reported	18	60845884	0.0055	2.5e-09	102740	ieu-a-80	Waist-to-hip ratio || id:ieu-a-80
rs12489828	T	G	T	G	-0.028	-0.0030973	3	52567014	0.00178302	0.0823795	27644	HbA1c(CHD patient)	TRUE	reported	3	52567014	0.0045	1e-09	118150	ieu-a-80	Waist-to-hip ratio || id:ieu-a-80
rs12679556	G	T	G	T	0.032	0.00203047	8	72514228	0.00205043	0.322054	27644	HbA1c(CHD patient)	TRUE	reported	8	72514228	0.005	3.29997e-10	120921	ieu-a-80	Waist-to-hip ratio || id:ieu-a-80
rs1294410	C	T	C	T	0.037	0.001713	6	6738752	0.00184455	0.353064	27644	HbA1c(CHD patient)	TRUE	reported	6	6738752	0.0046	6.00067e-16	123183	ieu-a-80	Waist-to-hip ratio || id:ieu-a-80
rs1358980	T	C	T	C	0.058	0.00431619	6	43764551	0.00181007	0.0171079	27644	HbA1c(CHD patient)	TRUE	reported	6	43764551	0.0048	2.19989e-33	121592	ieu-a-80	Waist-to-hip ratio || id:ieu-a-80
rs1443512	C	A	C	A	-0.041	-0.00245018	12	54342684	0.00212368	0.248616	27644	HbA1c(CHD patient)	TRUE	reported	12	54342684	0.0051	8.10028e-16	123245	ieu-a-80	Waist-to-hip ratio || id:ieu-a-80
rs1534696	A	C	A	C	-0.027	2.87115e-05	7	26397239	0.0017803	0.987133	27644	HbA1c(CHD patient)	TRUE	reported	7	26397239	0.0048	2.1e-08	118187	ieu-a-80	Waist-to-hip ratio || id:ieu-a-80
rs17819328	G	T	G	T	0.035	0.00455063	3	12489342	0.00180841	0.0118631	27644	HbA1c(CHD patient)	TRUE	reported	3	12489342	0.0046	4.00037e-14	122070	ieu-a-80	Waist-to-hip ratio || id:ieu-a-80
rs1936805	T	C	T	C	0.051	0.00340767	6	127452116	0.00177872	0.0554013	27644	HbA1c(CHD patient)	TRUE	reported	6	127452116	0.0044	4.60045e-31	123163	ieu-a-80	Waist-to-hip ratio || id:ieu-a-80
rs2371767	C	G	C	G	-0.057	-0.00639447	3	64718258	0.00196584	0.0011443	27644	HbA1c(CHD patient)	TRUE	reported	3	64718258	0.005	1.69981e-29	114527	ieu-a-80	Waist-to-hip ratio || id:ieu-a-80
rs2645294	T	C	T	C	0.035	0.00102245	1	119574587	0.00178604	0.567008	27644	HbA1c(CHD patient)	TRUE	reported	1	119574587	0.0045	7.39946e-15	123151	ieu-a-80	Waist-to-hip ratio || id:ieu-a-80
rs2820443	C	T	C	T	-0.061	-0.00331309	1	219753509	0.00195853	0.090731	27644	HbA1c(CHD patient)	TRUE	reported	1	219753509	0.005	3.29989e-35	123231	ieu-a-80	Waist-to-hip ratio || id:ieu-a-80
rs2925979	C	T	C	T	-0.034	0.00232306	16	81534790	0.00193458	0.229836	27644	HbA1c(CHD patient)	TRUE	reported	16	81534790	0.0048	7.00003e-13	121434	ieu-a-80	Waist-to-hip ratio || id:ieu-a-80
rs4471313	T	G	T	G	0.034	0.00161906	1	170367466	0.00200354	0.419043	27644	HbA1c(CHD patient)	TRUE	reported	1	170367466	0.0052	4.60045e-11	106814	ieu-a-80	Waist-to-hip ratio || id:ieu-a-80
rs4646404	A	G	A	G	-0.034	-0.00151347	17	17420199	0.00192444	0.431613	27644	HbA1c(CHD patient)	TRUE	reported	17	17420199	0.0051	4.49987e-11	121316	ieu-a-80	Waist-to-hip ratio || id:ieu-a-80
rs4823006	G	A	G	A	-0.027	0.00120047	22	29451671	0.00177902	0.499814	27644	HbA1c(CHD patient)	TRUE	reported	22	29451671	0.0044	7.79992e-10	123142	ieu-a-80	Waist-to-hip ratio || id:ieu-a-80
rs6090583	G	A	G	A	-0.028	0.00415947	20	45558831	0.00183587	0.0234805	27644	HbA1c(CHD patient)	TRUE	reported	20	45558831	0.0045	6.19998e-10	122935	ieu-a-80	Waist-to-hip ratio || id:ieu-a-80
rs7133378	A	G	A	G	-0.039	7.65671e-05	12	124409502	0.00191959	0.968183	27644	HbA1c(CHD patient)	TRUE	reported	12	124409502	0.0048	4.79954e-16	120610	ieu-a-80	Waist-to-hip ratio || id:ieu-a-80
rs7705502	A	G	A	G	0.026	0.00496531	5	173320815	0.00196478	0.011505	27644	HbA1c(CHD patient)	TRUE	reported	5	173320815	0.0048	2.90001e-08	123169	ieu-a-80	Waist-to-hip ratio || id:ieu-a-80
rs7798002	T	G	T	C	0.042	0.0122341	7	25860580	0.0185734	0.510102	27644	HbA1c(CHD patient)	TRUE	reported	7	25860580	0.0055	6.00067e-14	123176	ieu-a-80	Waist-to-hip ratio || id:ieu-a-80
rs7830933	G	A	G	A	-0.035	-0.0049251	8	23603324	0.0020755	0.0176529	27644	HbA1c(CHD patient)	TRUE	reported	8	23603324	0.0051	1.10002e-11	123124	ieu-a-80	Waist-to-hip ratio || id:ieu-a-80
rs7917772	A	G	A	G	0.025	-0.00226893	10	104487443	0.00182472	0.213718	27644	HbA1c(CHD patient)	TRUE	reported	10	104487443	0.0045	2.5e-08	123070	ieu-a-80	Waist-to-hip ratio || id:ieu-a-80
rs8066985	G	A	G	A	-0.027	0.00220559	17	68453345	0.00176868	0.2124	27644	HbA1c(CHD patient)	TRUE	reported	17	68453345	0.0044	1.2e-09	123244	ieu-a-80	Waist-to-hip ratio || id:ieu-a-80
rs905938	C	T	C	T	-0.033	-0.000782152	1	154991389	0.0020219	0.698877	27644	HbA1c(CHD patient)	TRUE	reported	1	154991389	0.0053	2.99999e-10	122096	ieu-a-80	Waist-to-hip ratio || id:ieu-a-80
rs9425291	A	G	A	G	0.029	0.00142269	1	172312769	0.00178224	0.424727	27644	HbA1c(CHD patient)	TRUE	reported	1	172312769	0.0046	3.09999e-10	123084	ieu-a-80	Waist-to-hip ratio || id:ieu-a-80
rs9687846	A	G	A	G	0.04	0.00276545	5	55861894	0.00218625	0.205909	27644	HbA1c(CHD patient)	TRUE	reported	5	55861894	0.0057	4.70002e-12	122447	ieu-a-80	Waist-to-hip ratio || id:ieu-a-80
rs9991328	T	C	T	C	0.029	0.0022813	4	89713121	0.00178008	0.200005	27644	HbA1c(CHD patient)	TRUE	reported	4	89713121	0.0044	3.10027e-11	123211	ieu-a-80	Waist-to-hip ratio || id:ieu-a-80
rs10195252	C	T	C	T	-0.044	-0.00512534	2	165513091	0.0018143	0.00473234	27644	HbA1c(CHD patient)	TRUE	reported	2	165513091	0.0044	4.60045e-24	124411	ieu-a-74	Waist-to-hip ratio (adjBMI) || id:ieu-a-74
rs1045241	T	C	T	C	-0.026	-0.00155046	5	118729286	0.00201747	0.442186	27644	HbA1c(CHD patient)	TRUE	reported	5	118729286	0.0048	3.09999e-08	124476	ieu-a-74	Waist-to-hip ratio (adjBMI) || id:ieu-a-74
rs10923724	T	C	T	C	0.028	-0.00014601	1	119546842	0.0018005	0.935368	27644	HbA1c(CHD patient)	TRUE	reported	1	119546842	0.0043	1.40001e-10	124576	ieu-a-74	Waist-to-hip ratio (adjBMI) || id:ieu-a-74
rs11048470	T	G	T	G	0.032	0.00229306	12	26487283	0.00202364	0.257168	27644	HbA1c(CHD patient)	TRUE	reported	12	26487283	0.0048	1.20005e-11	124570	ieu-a-74	Waist-to-hip ratio (adjBMI) || id:ieu-a-74
rs11663816	C	T	C	T	0.031	0.00294588	18	57876227	0.00200032	0.140842	27644	HbA1c(CHD patient)	TRUE	reported	18	57876227	0.005	6.19998e-10	124531	ieu-a-74	Waist-to-hip ratio (adjBMI) || id:ieu-a-74
rs11989744	T	C	T	C	-0.035	-0.00247087	8	23567463	0.00205915	0.230171	27644	HbA1c(CHD patient)	TRUE	reported	8	23567463	0.0061	5.39995e-09	87538	ieu-a-74	Waist-to-hip ratio (adjBMI) || id:ieu-a-74
rs12679556	G	T	G	T	0.028	0.00203047	8	72514228	0.00205043	0.322054	27644	HbA1c(CHD patient)	TRUE	reported	8	72514228	0.005	1.7e-08	122226	ieu-a-74	Waist-to-hip ratio (adjBMI) || id:ieu-a-74
rs1294410	C	T	C	T	0.033	0.001713	6	6738752	0.00184455	0.353064	27644	HbA1c(CHD patient)	TRUE	reported	6	6738752	0.0045	3.90032e-13	124542	ieu-a-74	Waist-to-hip ratio (adjBMI) || id:ieu-a-74
rs1316952	C	T	C	T	-0.036	-0.00315792	12	124399550	0.00255201	0.215942	27644	HbA1c(CHD patient)	TRUE	reported	12	124399550	0.0062	3.79997e-09	124572	ieu-a-74	Waist-to-hip ratio (adjBMI) || id:ieu-a-74
rs1358980	T	C	T	C	0.047	0.00431619	6	43764551	0.00181007	0.0171079	27644	HbA1c(CHD patient)	TRUE	reported	6	43764551	0.0047	9.30037e-24	123972	ieu-a-74	Waist-to-hip ratio (adjBMI) || id:ieu-a-74
rs1394461	C	G	C	G	0.035	0.00130421	11	99222349	0.00217399	0.548569	27644	HbA1c(CHD patient)	TRUE	reported	11	99222349	0.0063	3.59998e-08	87441	ieu-a-74	Waist-to-hip ratio (adjBMI) || id:ieu-a-74
rs1443512	C	A	C	A	-0.038	-0.00245018	12	54342684	0.00212368	0.248616	27644	HbA1c(CHD patient)	TRUE	reported	12	54342684	0.005	1.29987e-14	124566	ieu-a-74	Waist-to-hip ratio (adjBMI) || id:ieu-a-74
rs1558902	A	T	A	T	0.039	0.00850371	16	53803574	0.00180187	2.37826e-06	27644	HbA1c(CHD patient)	TRUE	reported	16	53803574	0.0045	2.90001e-18	123697	ieu-a-74	Waist-to-hip ratio (adjBMI) || id:ieu-a-74
rs17819328	G	T	G	T	0.031	0.00455063	3	12489342	0.00180841	0.0118631	27644	HbA1c(CHD patient)	TRUE	reported	3	12489342	0.0045	3.80014e-12	123668	ieu-a-74	Waist-to-hip ratio (adjBMI) || id:ieu-a-74
rs2179129	G	A	G	A	-0.025	0.000789895	22	29450923	0.00180505	0.661677	27644	HbA1c(CHD patient)	TRUE	reported	22	29450923	0.0044	2.99999e-08	124550	ieu-a-74	Waist-to-hip ratio (adjBMI) || id:ieu-a-74
rs2371767	C	G	C	G	-0.045	-0.00639447	3	64718258	0.00196584	0.0011443	27644	HbA1c(CHD patient)	TRUE	reported	3	64718258	0.005	2.70023e-19	115849	ieu-a-74	Waist-to-hip ratio (adjBMI) || id:ieu-a-74
rs2925979	C	T	C	T	-0.026	0.00232306	16	81534790	0.00193458	0.229836	27644	HbA1c(CHD patient)	TRUE	reported	16	81534790	0.0047	1.6e-08	123160	ieu-a-74	Waist-to-hip ratio (adjBMI) || id:ieu-a-74
rs4141278	C	T	C	T	0.035	0.00403513	7	25857525	0.00224863	0.0727478	27644	HbA1c(CHD patient)	TRUE	reported	7	25857525	0.0056	2.30001e-10	124553	ieu-a-74	Waist-to-hip ratio (adjBMI) || id:ieu-a-74
rs4471313	T	G	T	G	0.031	0.00161906	1	170367466	0.00200354	0.419043	27644	HbA1c(CHD patient)	TRUE	reported	1	170367466	0.0051	6.59994e-10	108097	ieu-a-74	Waist-to-hip ratio (adjBMI) || id:ieu-a-74
rs4646404	A	G	A	G	-0.03	-0.00151347	17	17420199	0.00192444	0.431613	27644	HbA1c(CHD patient)	TRUE	reported	17	17420199	0.0051	4.20001e-09	118274	ieu-a-74	Waist-to-hip ratio (adjBMI) || id:ieu-a-74
rs4846565	A	G	A	G	-0.047	-0.00137905	1	219722104	0.00188457	0.464321	27644	HbA1c(CHD patient)	TRUE	reported	1	219722104	0.0046	8.80035e-25	124561	ieu-a-74	Waist-to-hip ratio (adjBMI) || id:ieu-a-74
rs6795831	C	A	C	A	-0.042	-0.00199902	3	129341403	0.00226429	0.377329	27644	HbA1c(CHD patient)	TRUE	reported	3	129341403	0.0066	3.29997e-10	87544	ieu-a-74	Waist-to-hip ratio (adjBMI) || id:ieu-a-74
rs9491696	G	C	G	C	0.044	-0.00336052	6	127452639	0.00177882	0.0588776	27644	HbA1c(CHD patient)	TRUE	reported	6	127452639	0.0043	6.79986e-25	124470	ieu-a-74	Waist-to-hip ratio (adjBMI) || id:ieu-a-74
rs9687846	A	G	A	G	0.033	0.00276545	5	55861894	0.00218625	0.205909	27644	HbA1c(CHD patient)	TRUE	reported	5	55861894	0.0056	4e-09	123934	ieu-a-74	Waist-to-hip ratio (adjBMI) || id:ieu-a-74

## Sheet: General_population
SNP	effect_allele.exposure	other_allele.exposure	effect_allele.outcome	other_allele.outcome	beta.exposure	beta.outcome	eaf.exposure	chr.outcome	pos.outcome	se.outcome	pval.outcome	samplesize.outcome	outcome	chr.exposure	pos.exposure	se.exposure	pval.exposure	samplesize.exposure	id.exposure	exposure
rs1000940	G	A	G	A	0.0192	0.000396228	0.225	17	5283252	0.000336676	0.239244	502527	HbA1c	17	5283252	0.0034	1.28399e-08	321836	ieu-a-835	Body mass index || id:ieu-a-835
rs10132280	A	C	A	C	-0.023	-0.00173699	0.3333	14	25928179	0.000341512	3.65474e-07	502527	HbA1c	14	25928179	0.0034	1.14104e-11	321797	ieu-a-835	Body mass index || id:ieu-a-835
rs1016287	C	T	C	T	-0.0229	0.00206167	0.675	2	59305625	0.000339115	1.20597e-09	502527	HbA1c	2	59305625	0.0034	2.2532e-11	321969	ieu-a-835	Body mass index || id:ieu-a-835
rs10182181	G	A	G	A	0.0307	0.000650449	0.5	2	25150296	0.000311332	0.0366862	502527	HbA1c	2	25150296	0.0031	8.77607e-24	321759	ieu-a-835	Body mass index || id:ieu-a-835
rs10733682	G	A	G	A	-0.0174	0.000871119	0.575	9	129460914	0.000320756	0.00661131	502527	HbA1c	9	129460914	0.0031	1.83e-08	320727	ieu-a-835	Body mass index || id:ieu-a-835
rs10938397	G	A	G	A	0.0402	0.0010919	0.4333	4	45182527	0.000312643	0.000478619	502527	HbA1c	4	45182527	0.0031	3.20479e-38	320955	ieu-a-835	Body mass index || id:ieu-a-835
rs10968576	G	A	G	A	0.0249	0.00155572	0.2917	9	28414339	0.000332352	2.85642e-06	502527	HbA1c	9	28414339	0.0033	6.60693e-14	322061	ieu-a-835	Body mass index || id:ieu-a-835
rs11030104	G	A	G	A	-0.0414	-0.00230159	0.2	11	27684517	0.000384979	2.25377e-09	502527	HbA1c	11	27684517	0.0038	5.55648e-28	322103	ieu-a-835	Body mass index || id:ieu-a-835
rs11057405	A	G	A	G	-0.0307	-0.00241046	0.0917	12	122781897	0.000513855	2.72044e-06	502527	HbA1c	12	122781897	0.0055	2.01902e-08	314111	ieu-a-835	Body mass index || id:ieu-a-835
rs11165643	T	C	T	C	0.0218	-0.0011018	0.575	1	96924097	0.000315238	0.000473838	502527	HbA1c	1	96924097	0.0031	2.07014e-12	320730	ieu-a-835	Body mass index || id:ieu-a-835
rs1167827	G	A	G	A	0.0202	0.000413746	0.5417	7	75163169	0.000313793	0.187327	502527	HbA1c	7	75163169	0.0033	6.33301e-10	306238	ieu-a-835	Body mass index || id:ieu-a-835
rs11727676	C	T	C	T	-0.0358	0.00222657	0.075	4	145659064	0.000531956	2.84435e-05	502527	HbA1c	4	145659064	0.0064	2.55e-08	296401	ieu-a-835	Body mass index || id:ieu-a-835
rs12286929	G	A	G	A	0.0217	-0.00117477	0.4333	11	115022404	0.000309527	0.000147441	502527	HbA1c	11	115022404	0.0031	1.31009e-12	321903	ieu-a-835	Body mass index || id:ieu-a-835
rs12429545	A	G	A	G	0.0334	0.00110302	0.1	13	54102206	0.00046847	0.0185478	502527	HbA1c	13	54102206	0.0047	1.09396e-12	312934	ieu-a-835	Body mass index || id:ieu-a-835
rs12940622	A	G	A	G	-0.0182	-0.000601755	0.4583	17	78615571	0.000311204	0.0531588	502527	HbA1c	17	78615571	0.0031	2.49402e-09	322032	ieu-a-835	Body mass index || id:ieu-a-835
rs12986742	C	T	C	T	0.0212	0.000770223	0.5	2	58975143	0.00031217	0.0136132	502527	HbA1c	2	58975143	0.0037	1.006e-08	233833	ieu-a-835	Body mass index || id:ieu-a-835
rs13021737	G	A	G	A	0.0601	-0.002458	0.875	2	632348	0.000411249	2.27558e-09	502527	HbA1c	2	632348	0.004	1.11301e-50	318287	ieu-a-835	Body mass index || id:ieu-a-835
rs13078960	G	T	G	T	0.0297	0.000560278	0.1833	3	85807590	0.00039124	0.152128	502527	HbA1c	3	85807590	0.0039	1.737e-14	322135	ieu-a-835	Body mass index || id:ieu-a-835
rs13107325	T	C	T	C	0.0477	0.000540135	0.1167	4	103188709	0.000598704	0.366965	502527	HbA1c	4	103188709	0.0068	1.82516e-12	321461	ieu-a-835	Body mass index || id:ieu-a-835
rs13191362	G	A	G	A	-0.0277	-0.000901955	0.2	6	163033350	0.000474899	0.0575313	502527	HbA1c	6	163033350	0.0048	7.33905e-09	321902	ieu-a-835	Body mass index || id:ieu-a-835
rs1516725	C	T	C	T	0.0451	-0.00172435	0.9083	3	185824004	0.000450187	0.000128005	502527	HbA1c	3	185824004	0.0046	1.88582e-22	320644	ieu-a-835	Body mass index || id:ieu-a-835
rs1528435	T	C	T	C	0.0178	-0.000802959	0.5833	2	181550962	0.000318607	0.0117286	502527	HbA1c	2	181550962	0.0031	1.196e-08	321924	ieu-a-835	Body mass index || id:ieu-a-835
rs1558902	A	T	A	T	0.0818	0.00361015	0.45	16	53803574	0.000316929	4.67799e-30	502527	HbA1c	16	53803574	0.0031	7.51623e-153	320073	ieu-a-835	Body mass index || id:ieu-a-835
rs16851483	T	G	T	G	0.0483	0.00195646	0.0917	3	141275436	0.000618383	0.00155717	502527	HbA1c	3	141275436	0.0077	3.54797e-10	233929	ieu-a-835	Body mass index || id:ieu-a-835
rs16951275	C	T	C	T	-0.0311	-0.00100024	0.225	15	68077168	0.000365381	0.00619055	502527	HbA1c	15	68077168	0.0037	1.91117e-17	322098	ieu-a-835	Body mass index || id:ieu-a-835
rs17001654	G	C	G	C	0.0306	-9.07085e-05	0.1583	4	77129568	0.000446346	0.83896	502527	HbA1c	4	77129568	0.0053	7.75997e-09	233722	ieu-a-835	Body mass index || id:ieu-a-835
rs17024393	C	T	C	T	0.0658	0.000697395	0.04167	1	110154688	0.000980832	0.47707	502527	HbA1c	1	110154688	0.0088	7.0291e-14	297874	ieu-a-835	Body mass index || id:ieu-a-835
rs17066856	C	T	C	T	-0.0395	-0.00172786	0.1333	18	58049656	0.00052802	0.00106669	502527	HbA1c	18	58049656	0.0055	6.22444e-13	319773	ieu-a-835	Body mass index || id:ieu-a-835
rs17094222	C	T	C	T	0.0249	0.00043324	0.2083	10	102395440	0.000382526	0.257392	502527	HbA1c	10	102395440	0.0038	5.94155e-11	321770	ieu-a-835	Body mass index || id:ieu-a-835
rs17405819	C	T	C	T	-0.0224	-0.000387672	0.3667	8	76806584	0.000339133	0.252987	502527	HbA1c	8	76806584	0.0033	2.07014e-11	322085	ieu-a-835	Body mass index || id:ieu-a-835
rs17724992	G	A	G	A	-0.0194	-0.000850779	0.3083	19	18454825	0.000350669	0.0152601	502527	HbA1c	19	18454825	0.0035	3.41499e-08	319588	ieu-a-835	Body mass index || id:ieu-a-835
rs1808579	T	C	T	C	-0.0167	-0.000903719	0.475	18	21104888	0.000309591	0.00351088	502527	HbA1c	18	21104888	0.0031	4.16898e-08	322032	ieu-a-835	Body mass index || id:ieu-a-835
rs1928295	C	T	C	T	-0.0188	-0.00072924	0.425	9	120378483	0.000311415	0.0191966	502527	HbA1c	9	120378483	0.0031	7.91006e-10	321979	ieu-a-835	Body mass index || id:ieu-a-835
rs2033732	C	T	C	T	0.0192	0.000164723	0.7583	8	85079709	0.000355396	0.643013	502527	HbA1c	8	85079709	0.0035	4.889e-08	321406	ieu-a-835	Body mass index || id:ieu-a-835
rs205262	G	A	G	A	0.0221	-0.000155727	0.2667	6	34563164	0.000348711	0.65518	502527	HbA1c	6	34563164	0.0035	1.75299e-10	315542	ieu-a-835	Body mass index || id:ieu-a-835
rs2112347	G	T	G	T	-0.0261	-0.00213017	0.375	5	75015242	0.000321574	3.4955e-11	502527	HbA1c	5	75015242	0.0031	6.19156e-17	322019	ieu-a-835	Body mass index || id:ieu-a-835
rs2121279	T	C	T	C	0.0245	0.00113529	0.1167	2	143043285	0.000477088	0.0173304	502527	HbA1c	2	143043285	0.0044	2.31302e-08	322065	ieu-a-835	Body mass index || id:ieu-a-835
rs2176598	C	T	C	T	-0.0198	0.00135781	0.8	11	43864278	0.00035763	0.000146662	502527	HbA1c	11	43864278	0.0036	2.97098e-08	316848	ieu-a-835	Body mass index || id:ieu-a-835
rs2207139	G	A	G	A	0.0447	0.00241672	0.1	6	50845490	0.000411511	4.28803e-09	502527	HbA1c	6	50845490	0.004	4.12572e-29	322019	ieu-a-835	Body mass index || id:ieu-a-835
rs2245368	T	C	T	C	-0.0317	0.000874204	0.7583	7	76608143	0.000407585	0.0319662	502527	HbA1c	7	76608143	0.0057	3.18698e-08	205675	ieu-a-835	Body mass index || id:ieu-a-835
rs2287019	T	C	T	C	-0.036	0.0014525	0.15	19	46202172	0.00040609	0.000347869	502527	HbA1c	19	46202172	0.0042	4.58458e-18	300921	ieu-a-835	Body mass index || id:ieu-a-835
rs2365389	T	C	T	C	-0.02	-0.000466411	0.3417	3	61236462	0.000317007	0.141212	502527	HbA1c	3	61236462	0.0031	1.629e-10	316768	ieu-a-835	Body mass index || id:ieu-a-835
rs2820292	C	A	C	A	0.0195	-0.000977022	0.5083	1	201784287	0.000311882	0.00173237	502527	HbA1c	1	201784287	0.0031	1.834e-10	321707	ieu-a-835	Body mass index || id:ieu-a-835
rs29941	G	A	G	A	0.0182	-0.000712082	0.6667	19	34309532	0.000330842	0.0313715	502527	HbA1c	19	34309532	0.0033	2.40702e-08	321970	ieu-a-835	Body mass index || id:ieu-a-835
rs3101336	C	T	C	T	0.0334	-0.000440199	0.6491	1	72751185	0.000316128	0.163781	502527	HbA1c	1	72751185	0.0031	2.66073e-26	316872	ieu-a-835	Body mass index || id:ieu-a-835
rs3736485	G	A	G	A	-0.0176	0.0014848	0.575	15	51748610	0.000311971	1.94207e-06	502527	HbA1c	15	51748610	0.0031	7.41208e-09	321398	ieu-a-835	Body mass index || id:ieu-a-835
rs3817334	T	C	T	C	0.0262	0.00109721	0.45	11	47650993	0.000314201	0.00047937	502527	HbA1c	11	47650993	0.0031	5.14517e-17	321959	ieu-a-835	Body mass index || id:ieu-a-835
rs3849570	A	C	A	C	0.0188	0.000385513	0.3667	3	81792112	0.000323847	0.233883	502527	HbA1c	3	81792112	0.0034	2.601e-08	284339	ieu-a-835	Body mass index || id:ieu-a-835
rs3888190	A	C	A	C	0.0309	0.00228082	0.3583	16	28889486	0.000317102	6.36212e-13	502527	HbA1c	16	28889486	0.0031	3.13979e-23	321930	ieu-a-835	Body mass index || id:ieu-a-835
rs4256980	G	C	G	C	0.0209	-0.0013584	0.725	11	8673939	0.000324702	2.87086e-05	502527	HbA1c	11	8673939	0.0031	2.90001e-11	320028	ieu-a-835	Body mass index || id:ieu-a-835
rs4740619	C	T	C	T	-0.0179	-0.000926856	0.4667	9	15634326	0.000310458	0.00283175	502527	HbA1c	9	15634326	0.0031	4.56405e-09	321887	ieu-a-835	Body mass index || id:ieu-a-835
rs543874	G	A	G	A	0.0482	0.00128985	0.2667	1	177889480	0.000382674	0.000750065	502527	HbA1c	1	177889480	0.0039	2.61818e-35	322008	ieu-a-835	Body mass index || id:ieu-a-835
rs6477694	T	C	T	C	-0.0174	0.000558277	0.6417	9	111932342	0.000325167	0.0859987	502527	HbA1c	9	111932342	0.0031	2.67301e-08	322048	ieu-a-835	Body mass index || id:ieu-a-835
rs6567160	C	T	C	T	0.0556	0.00233286	0.2833	18	57829135	0.000364505	1.55457e-10	502527	HbA1c	18	57829135	0.0036	3.93007e-53	321958	ieu-a-835	Body mass index || id:ieu-a-835
rs657452	G	A	G	A	-0.0227	0.00081674	0.5833	1	49589847	0.000317864	0.0101859	502527	HbA1c	1	49589847	0.0031	5.48151e-13	313651	ieu-a-835	Body mass index || id:ieu-a-835
rs6656785	G	A	G	A	0.0217	-2.69735e-06	0.3833	1	75005776	0.000317484	0.993221	502527	HbA1c	1	75005776	0.0031	3.82913e-12	321410	ieu-a-835	Body mass index || id:ieu-a-835
rs6804842	G	A	G	A	0.0185	-0.000728852	0.575	3	25106437	0.000313856	0.02022	502527	HbA1c	3	25106437	0.0031	2.476e-09	321463	ieu-a-835	Body mass index || id:ieu-a-835
rs7138803	A	G	A	G	0.0315	9.37245e-05	0.4417	12	50247468	0.000320731	0.770117	502527	HbA1c	12	50247468	0.0031	8.15267e-24	322092	ieu-a-835	Body mass index || id:ieu-a-835
rs7141420	T	C	T	C	0.0235	-0.000912153	0.6167	14	79899454	0.000313196	0.00358672	502527	HbA1c	14	79899454	0.0031	1.22999e-14	321970	ieu-a-835	Body mass index || id:ieu-a-835
rs758747	T	C	T	C	0.0225	0.00166944	0.2667	16	3627358	0.000349963	1.83992e-06	502527	HbA1c	16	3627358	0.0037	7.47309e-10	308688	ieu-a-835	Body mass index || id:ieu-a-835
rs7599312	A	G	A	G	-0.022	0.000376725	0.2917	2	213413231	0.000356868	0.291132	502527	HbA1c	2	213413231	0.0034	1.17301e-10	322024	ieu-a-835	Body mass index || id:ieu-a-835
rs7899106	G	A	G	A	0.0395	0.000218289	0.05	10	87410904	0.000714077	0.759838	502527	HbA1c	10	87410904	0.0071	2.95999e-08	321770	ieu-a-835	Body mass index || id:ieu-a-835
rs7903146	T	C	T	C	-0.0234	0.0117657	0.25	10	114758349	0.000339762	1e-200	502527	HbA1c	10	114758349	0.0034	1.11199e-11	322130	ieu-a-835	Body mass index || id:ieu-a-835
rs879620	T	C	T	C	0.0244	0.000853948	0.5917	16	4015729	0.000319778	0.00757542	502527	HbA1c	16	4015729	0.004	1.06101e-09	233835	ieu-a-835	Body mass index || id:ieu-a-835
rs9400239	C	T	C	T	0.0188	-0.00149105	0.7	6	108977663	0.000339227	1.10574e-05	502527	HbA1c	6	108977663	0.0033	1.61298e-08	321988	ieu-a-835	Body mass index || id:ieu-a-835
rs9579083	C	G	C	G	0.0295	0.0010562	0.2333	13	28017270	0.00040742	0.00953071	502527	HbA1c	13	28017270	0.0047	3.46099e-10	233807	ieu-a-835	Body mass index || id:ieu-a-835
rs9926784	C	T	C	T	-0.0265	-0.000355149	0.2083	16	19941968	0.000393979	0.367353	502527	HbA1c	16	19941968	0.0042	1.84901e-10	316274	ieu-a-835	Body mass index || id:ieu-a-835
rs10195252	C	T	C	T	-0.052	-0.00287615	0.4417	2	165513091	0.000316502	1.01904e-19	502527	HbA1c	2	165513091	0.0045	1.59993e-31	122879	ieu-a-80	Waist-to-hip ratio || id:ieu-a-80
rs1045241	T	C	T	C	-0.034	-0.00176314	0.3083	5	118729286	0.000350723	4.98016e-07	502527	HbA1c	5	118729286	0.0049	4.49987e-12	123112	ieu-a-80	Waist-to-hip ratio || id:ieu-a-80
rs10842707	T	C	T	C	0.041	0.00105894	0.1667	12	26471364	0.000376773	0.00494591	502527	HbA1c	12	26471364	0.0053	5.00035e-15	123259	ieu-a-80	Waist-to-hip ratio || id:ieu-a-80
rs10934888	T	C	T	C	-0.066	-0.00103603	0.075	3	129307191	0.000530595	0.0508696	502527	HbA1c	3	129307191	0.0093	1.59993e-12	86301	ieu-a-80	Waist-to-hip ratio || id:ieu-a-80
rs10991437	A	C	A	C	0.04	0.000866126	0.1	9	107735920	0.000482406	0.0725858	502527	HbA1c	9	107735920	0.0071	1.40001e-08	123204	ieu-a-80	Waist-to-hip ratio || id:ieu-a-80
rs11231693	A	G	A	G	0.059	0.00374144	0.0417	11	63862612	0.000670239	2.37559e-08	502527	HbA1c	11	63862612	0.0095	5.69994e-10	116692	ieu-a-80	Waist-to-hip ratio || id:ieu-a-80
rs12454712	C	T	C	T	-0.033	-0.0015846	0.3667	18	60845884	0.000318752	6.65382e-07	502527	HbA1c	18	60845884	0.0055	2.5e-09	102740	ieu-a-80	Waist-to-hip ratio || id:ieu-a-80
rs12489828	T	G	T	G	-0.028	-0.000564553	0.4833	3	52567014	0.000309897	0.0684942	502527	HbA1c	3	52567014	0.0045	1e-09	118150	ieu-a-80	Waist-to-hip ratio || id:ieu-a-80
rs12679556	G	T	G	T	0.032	0.00141243	0.2083	8	72514228	0.00035815	8.02485e-05	502527	HbA1c	8	72514228	0.005	3.29997e-10	120921	ieu-a-80	Waist-to-hip ratio || id:ieu-a-80
rs1294410	C	T	C	T	0.037	-9.50639e-06	0.625	6	6738752	0.000321883	0.976439	502527	HbA1c	6	6738752	0.0046	6.00067e-16	123183	ieu-a-80	Waist-to-hip ratio || id:ieu-a-80
rs1358980	T	C	T	C	0.058	0.0024157	0.45	6	43764551	0.000315961	2.08455e-14	502527	HbA1c	6	43764551	0.0048	2.19989e-33	121592	ieu-a-80	Waist-to-hip ratio || id:ieu-a-80
rs1443512	C	A	C	A	-0.041	-0.000196849	0.8	12	54342684	0.000369719	0.594428	502527	HbA1c	12	54342684	0.0051	8.10028e-16	123245	ieu-a-80	Waist-to-hip ratio || id:ieu-a-80
rs1534696	A	C	A	C	-0.027	0.000622731	0.65	7	26397239	0.000309699	0.0443508	502527	HbA1c	7	26397239	0.0048	2.1e-08	118187	ieu-a-80	Waist-to-hip ratio || id:ieu-a-80
rs17819328	G	T	G	T	0.035	0.00321938	0.45	3	12489342	0.000316468	2.63731e-24	502527	HbA1c	3	12489342	0.0046	4.00037e-14	122070	ieu-a-80	Waist-to-hip ratio || id:ieu-a-80
rs1936805	T	C	T	C	0.051	0.00134899	0.55	6	127452116	0.000308636	1.23819e-05	502527	HbA1c	6	127452116	0.0044	4.60045e-31	123163	ieu-a-80	Waist-to-hip ratio || id:ieu-a-80
rs2371767	C	G	C	G	-0.057	-0.0025667	0.2083	3	64718258	0.000344991	1.00918e-13	502527	HbA1c	3	64718258	0.005	1.69981e-29	114527	ieu-a-80	Waist-to-hip ratio || id:ieu-a-80
rs2645294	T	C	T	C	0.035	3.68163e-05	0.5345	1	119574587	0.000311554	0.905933	502527	HbA1c	1	119574587	0.0045	7.39946e-15	123151	ieu-a-80	Waist-to-hip ratio || id:ieu-a-80
rs2820443	C	T	C	T	-0.061	-0.00199345	0.3	1	219753509	0.000340404	4.74079e-09	502527	HbA1c	1	219753509	0.005	3.29989e-35	123231	ieu-a-80	Waist-to-hip ratio || id:ieu-a-80
rs2925979	C	T	C	T	-0.034	0.00253358	0.7167	16	81534790	0.000336797	5.38019e-14	502527	HbA1c	16	81534790	0.0048	7.00003e-13	121434	ieu-a-80	Waist-to-hip ratio || id:ieu-a-80
rs4471313	T	G	T	G	0.034	-0.000133385	0.7232	1	170367466	0.000349337	0.702592	502527	HbA1c	1	170367466	0.0052	4.60045e-11	106814	ieu-a-80	Waist-to-hip ratio || id:ieu-a-80
rs4646404	A	G	A	G	-0.034	-0.000708487	0.375	17	17420199	0.000333492	0.0336332	502527	HbA1c	17	17420199	0.0051	4.49987e-11	121316	ieu-a-80	Waist-to-hip ratio || id:ieu-a-80
rs4823006	G	A	G	A	-0.027	0.000468281	0.4667	22	29451671	0.00031037	0.131355	502527	HbA1c	22	29451671	0.0044	7.79992e-10	123142	ieu-a-80	Waist-to-hip ratio || id:ieu-a-80
rs6090583	G	A	G	A	-0.028	0.00175077	0.5667	20	45558831	0.000320841	4.84996e-08	502527	HbA1c	20	45558831	0.0045	6.19998e-10	122935	ieu-a-80	Waist-to-hip ratio || id:ieu-a-80
rs7133378	A	G	A	G	-0.039	-0.00154223	0.3667	12	124409502	0.000332899	3.60997e-06	502527	HbA1c	12	124409502	0.0048	4.79954e-16	120610	ieu-a-80	Waist-to-hip ratio || id:ieu-a-80
rs7705502	A	G	A	G	0.026	0.000861493	0.2917	5	173320815	0.000340704	0.0114532	502527	HbA1c	5	173320815	0.0048	2.90001e-08	123169	ieu-a-80	Waist-to-hip ratio || id:ieu-a-80
rs7798002	T	G	T	C	0.042	-0.0018589	0.1917	7	25860580	0.00312891	0.552443	502527	HbA1c	7	25860580	0.0055	6.00067e-14	123176	ieu-a-80	Waist-to-hip ratio || id:ieu-a-80
rs7830933	G	A	G	A	-0.035	-0.00130147	0.2583	8	23603324	0.000362457	0.000329841	502527	HbA1c	8	23603324	0.0051	1.10002e-11	123124	ieu-a-80	Waist-to-hip ratio || id:ieu-a-80
rs7917772	A	G	A	G	0.025	-0.00180992	0.6833	10	104487443	0.000319061	1.40689e-08	502527	HbA1c	10	104487443	0.0045	2.5e-08	123070	ieu-a-80	Waist-to-hip ratio || id:ieu-a-80
rs8066985	G	A	G	A	-0.027	0.000910912	0.4833	17	68453345	0.000309381	0.00323695	502527	HbA1c	17	68453345	0.0044	1.2e-09	123244	ieu-a-80	Waist-to-hip ratio || id:ieu-a-80
rs905938	C	T	C	T	-0.033	-5.35694e-05	0.325	1	154991389	0.000351535	0.878882	502527	HbA1c	1	154991389	0.0053	2.99999e-10	122096	ieu-a-80	Waist-to-hip ratio || id:ieu-a-80
rs9425291	A	G	A	G	0.029	0.00212109	0.475	1	172312769	0.000313193	1.26749e-11	502527	HbA1c	1	172312769	0.0046	3.09999e-10	123084	ieu-a-80	Waist-to-hip ratio || id:ieu-a-80
rs9687846	A	G	A	G	0.04	0.00221097	0.1917	5	55861894	0.000385006	9.32399e-09	502527	HbA1c	5	55861894	0.0057	4.70002e-12	122447	ieu-a-80	Waist-to-hip ratio || id:ieu-a-80
rs9991328	T	C	T	C	0.029	0.000905077	0.4833	4	89713121	0.000310507	0.00355892	502527	HbA1c	4	89713121	0.0044	3.10027e-11	123211	ieu-a-80	Waist-to-hip ratio || id:ieu-a-80
rs10195252	C	T	C	T	-0.044	-0.00287615	0.4417	2	165513091	0.000316502	1.01904e-19	502527	HbA1c	2	165513091	0.0044	4.60045e-24	124411	ieu-a-74	Waist-to-hip ratio (adjBMI) || id:ieu-a-74
rs1045241	T	C	T	C	-0.026	-0.00176314	0.3083	5	118729286	0.000350723	4.98016e-07	502527	HbA1c	5	118729286	0.0048	3.09999e-08	124476	ieu-a-74	Waist-to-hip ratio (adjBMI) || id:ieu-a-74
rs10923724	T	C	T	C	0.028	1.55478e-05	0.5417	1	119546842	0.000313737	0.960476	502527	HbA1c	1	119546842	0.0043	1.40001e-10	124576	ieu-a-74	Waist-to-hip ratio (adjBMI) || id:ieu-a-74
rs11048470	T	G	T	G	0.032	0.00083765	0.2333	12	26487283	0.000352958	0.0176337	502527	HbA1c	12	26487283	0.0048	1.20005e-11	124570	ieu-a-74	Waist-to-hip ratio (adjBMI) || id:ieu-a-74
rs11663816	C	T	C	T	0.031	0.00204964	0.3167	18	57876227	0.000350814	5.14541e-09	502527	HbA1c	18	57876227	0.005	6.19998e-10	124531	ieu-a-74	Waist-to-hip ratio (adjBMI) || id:ieu-a-74
rs11989744	T	C	T	C	-0.035	-0.0010351	0.2583	8	23567463	0.000359827	0.00401935	502527	HbA1c	8	23567463	0.0061	5.39995e-09	87538	ieu-a-74	Waist-to-hip ratio (adjBMI) || id:ieu-a-74
rs12679556	G	T	G	T	0.028	0.00141243	0.2083	8	72514228	0.00035815	8.02485e-05	502527	HbA1c	8	72514228	0.005	1.7e-08	122226	ieu-a-74	Waist-to-hip ratio (adjBMI) || id:ieu-a-74
rs1294410	C	T	C	T	0.033	-9.50639e-06	0.625	6	6738752	0.000321883	0.976439	502527	HbA1c	6	6738752	0.0045	3.90032e-13	124542	ieu-a-74	Waist-to-hip ratio (adjBMI) || id:ieu-a-74
rs1316952	C	T	C	T	-0.036	-0.000588979	0.1167	12	124399550	0.000443144	0.183818	502527	HbA1c	12	124399550	0.0062	3.79997e-09	124572	ieu-a-74	Waist-to-hip ratio (adjBMI) || id:ieu-a-74
rs1358980	T	C	T	C	0.047	0.0024157	0.45	6	43764551	0.000315961	2.08455e-14	502527	HbA1c	6	43764551	0.0047	9.30037e-24	123972	ieu-a-74	Waist-to-hip ratio (adjBMI) || id:ieu-a-74
rs1394461	C	G	C	G	0.035	0.000331944	0.2583	11	99222349	0.00037889	0.380978	502527	HbA1c	11	99222349	0.0063	3.59998e-08	87441	ieu-a-74	Waist-to-hip ratio (adjBMI) || id:ieu-a-74
rs1443512	C	A	C	A	-0.038	-0.000196849	0.8	12	54342684	0.000369719	0.594428	502527	HbA1c	12	54342684	0.005	1.29987e-14	124566	ieu-a-74	Waist-to-hip ratio (adjBMI) || id:ieu-a-74
rs1558902	A	T	A	T	0.039	0.00361015	0.45	16	53803574	0.000316929	4.67799e-30	502527	HbA1c	16	53803574	0.0045	2.90001e-18	123697	ieu-a-74	Waist-to-hip ratio (adjBMI) || id:ieu-a-74
rs17819328	G	T	G	T	0.031	0.00321938	0.45	3	12489342	0.000316468	2.63731e-24	502527	HbA1c	3	12489342	0.0045	3.80014e-12	123668	ieu-a-74	Waist-to-hip ratio (adjBMI) || id:ieu-a-74
rs2179129	G	A	G	A	-0.025	0.000312989	0.45	22	29450923	0.000314512	0.319661	502527	HbA1c	22	29450923	0.0044	2.99999e-08	124550	ieu-a-74	Waist-to-hip ratio (adjBMI) || id:ieu-a-74
rs2371767	C	G	C	G	-0.045	-0.0025667	0.2083	3	64718258	0.000344991	1.00918e-13	502527	HbA1c	3	64718258	0.005	2.70023e-19	115849	ieu-a-74	Waist-to-hip ratio (adjBMI) || id:ieu-a-74
rs2925979	C	T	C	T	-0.026	0.00253358	0.7167	16	81534790	0.000336797	5.38019e-14	502527	HbA1c	16	81534790	0.0047	1.6e-08	123160	ieu-a-74	Waist-to-hip ratio (adjBMI) || id:ieu-a-74
rs4141278	C	T	C	T	0.035	0.00118578	0.1833	7	25857525	0.000394528	0.00265098	502527	HbA1c	7	25857525	0.0056	2.30001e-10	124553	ieu-a-74	Waist-to-hip ratio (adjBMI) || id:ieu-a-74
rs4471313	T	G	T	G	0.031	-0.000133385	0.7232	1	170367466	0.000349337	0.702592	502527	HbA1c	1	170367466	0.0051	6.59994e-10	108097	ieu-a-74	Waist-to-hip ratio (adjBMI) || id:ieu-a-74
rs4646404	A	G	A	G	-0.03	-0.000708487	0.375	17	17420199	0.000333492	0.0336332	502527	HbA1c	17	17420199	0.0051	4.20001e-09	118274	ieu-a-74	Waist-to-hip ratio (adjBMI) || id:ieu-a-74
rs4846565	A	G	A	G	-0.047	-0.00153915	0.3333	1	219722104	0.000327676	2.6387e-06	502527	HbA1c	1	219722104	0.0046	8.80035e-25	124561	ieu-a-74	Waist-to-hip ratio (adjBMI) || id:ieu-a-74
rs6795831	C	A	C	A	-0.042	-0.00202399	0.1333	3	129341403	0.00039296	2.59707e-07	502527	HbA1c	3	129341403	0.0066	3.29997e-10	87544	ieu-a-74	Waist-to-hip ratio (adjBMI) || id:ieu-a-74
rs9491696	G	C	G	C	0.044	-0.00134506	0.525	6	127452639	0.000308917	1.33624e-05	502527	HbA1c	6	127452639	0.0043	6.79986e-25	124470	ieu-a-74	Waist-to-hip ratio (adjBMI) || id:ieu-a-74
rs9687846	A	G	A	G	0.033	0.00221097	0.1917	5	55861894	0.000385006	9.32399e-09	502527	HbA1c	5	55861894	0.0056	4e-09	123934	ieu-a-74	Waist-to-hip ratio (adjBMI) || id:ieu-a-74
